# Supplementary material for: Transcriptome Analysis Suggests the Roles of Long Intergenic Non-coding RNAs in the Growth Performance of Weaned Piglets
Source: Front Genet. 2019 Mar 18;10:196. doi: 10.3389/fgene.2019.00196 (PMC6431659; doi:10.3389/fgene.2019.00196)
Supplement: TABLE S1 — Summary of data from RNA-seq. [file Table_1.XLSX]

## Sheet: 补充表一
Accession number	raw Reads	clean Reads	Mapping reads	Uniquely mapping ratio %
SRR1805947	15150415	30300830	0.9395	0.6677
SRR1805948	15418047	30836094	0.9461	0.6961
SRR1805949	15720092	31440184	0.9284	0.6665
SRR1805950	15439594	30879188	0.9309	0.678
SRR1805951	14927582	29855164	0.936	0.6923
SRR1805952	15533761	31067522	0.9467	0.7051
SRR1805953	16665010	33330020	0.9422	0.6814
SRR1805954	16073935	32147870	0.9359	0.6806
SRR1805955	16872411	33744822	0.936	0.6169
SRR1805956	15667840	31335680	0.9411	0.6711
SRR1805957	15829660	31659320	0.9415	0.6744
SRR1805958	17068335	34136670	0.9442	0.6806
SRR1805959	14389114	28778228	0.9398	0.6917
SRR1805960	14946411	29892822	0.9358	0.7027
SRR1805961	14649416	29298832	0.9352	0.6789
SRR1805962	14878363	29756726	0.9424	0.6918
SRR1805963	14477791	28955582	0.9418	0.6886
SRR1805964	18245865	36491730	0.9408	0.7029
SRR1805929	17347358	34694716	0.9425	0.7141
SRR1805930	14613168	29226336	0.9474	0.7394
SRR1805931	16595181	33190362	0.9219	0.6833
SRR1805932	16537681	33075362	0.9372	0.6901
SRR1805933	18854855	37709710	0.9361	0.693
SRR1805934	15892442	31784884	0.945	0.7017
SRR1805935	16131614	32263228	0.9453	0.6954
SRR1805936	17370861	34741722	0.9393	0.6996
SRR1805937	19733672	39467344	0.9322	0.6701
SRR1805938	14658627	29317254	0.9276	0.5159
SRR1805939	17172065	34344130	0.9363	0.7081
SRR1805940	16131118	32262236	0.9458	0.7271
SRR1805941	16602430	33204860	0.9357	0.7073
SRR1805942	15839769	31679538	0.9381	0.6848
SRR1805943	15185176	30370352	0.9295	0.6946
SRR1805944	13613492	27226984	0.9424	0.7175
SRR1805945	17171655	34343310	0.9417	0.7088
SRR1805946	16606047	33212094	0.9382	0.7258

## Sheet: 补充表二
Category	Term		Count	%	PValue	Genes	List Total	Pop Hits	Pop Total	Fold Enrichment	Bonferroni	Benjamini	FDR
KEGG_PATHWAY	hsa04630	Jak-STAT signaling pathway	43	1.91964	3.78e-09	ENSG00000136997, ENSG00000159128, ENSG00000096996, ENSG00000105851, ENSG00000171552, ENSG00000188379, ENSG00000186803, ENSG00000177047, ENSG00000150281, ENSG00000214042, ENSG00000136244, ENSG00000184995, ENSG00000147885, ENSG00000228083, ENSG00000120242, ENSG00000234829, ENSG00000168811, ENSG00000145675, ENSG00000198223, ENSG00000142166, ENSG00000185436, ENSG00000137080, ENSG00000205755, ENSG0000…	782	145	6910	2.62043	1.07e-06	1.07e-06	5.01e-06
KEGG_PATHWAY	hsa04650	Natural killer cell mediated cytotoxicity	34	1.51786	1.03e-06	ENSG00000159128, ENSG00000104689, ENSG00000120910, ENSG00000105851, ENSG00000149269, ENSG00000121858, ENSG00000108622, ENSG00000160293, ENSG00000188379, ENSG00000186803, ENSG00000214042, ENSG00000147885, ENSG00000043462, ENSG00000228083, ENSG00000120242, ENSG00000234829, ENSG00000169750, ENSG00000145675, ENSG00000173530, ENSG00000137080, ENSG00000142166, ENSG00000268173, ENSG00000121879, ENSG0000…	782	122	6910	2.46258	0.000291	0.000145	0.00136515
KEGG_PATHWAY	hsa04060	Cytokine-cytokine receptor interaction	51	2.27679	2.83e-06	ENSG00000240505, ENSG00000159128, ENSG00000096996, ENSG00000161955, ENSG00000121858, ENSG00000144476, ENSG00000204217, ENSG00000186803, ENSG00000150281, ENSG00000135409, ENSG00000168811, ENSG00000127743, ENSG00000137080, ENSG00000145839, ENSG00000027697, ENSG00000236637, ENSG00000137070, ENSG00000147873, ENSG00000137077, ENSG00000112715, ENSG00000092969, ENSG00000172724, ENSG00000243509, ENSG0000…	782	230	6910	1.95936	0.000798	0.000266	0.0037494
KEGG_PATHWAY	hsa04622	RIG-I-like receptor signaling pathway	23	1.02679	4.72e-06	ENSG00000168811, ENSG00000184584, ENSG00000137080, ENSG00000126456, ENSG00000187608, ENSG00000269335, ENSG00000173039, ENSG00000236637, ENSG00000120235, ENSG00000233816, ENSG00000197919, ENSG00000147873, ENSG00000188379, ENSG00000050748, ENSG00000186803, ENSG00000177047, ENSG00000198933, ENSG00000214042, ENSG00000184995, ENSG00000147885, ENSG00000228083, ENSG00000120242, ENSG00000234829	782	70	6910	2.90336	0.00132942	0.000333	0.00624414
KEGG_PATHWAY	hsa05162	Measles	34	1.51786	8.06e-06	ENSG00000159128, ENSG00000104689, ENSG00000105851, ENSG00000121858, ENSG00000173039, ENSG00000117335, ENSG00000188379, ENSG00000186803, ENSG00000126803, ENSG00000214042, ENSG00000136244, ENSG00000147885, ENSG00000228083, ENSG00000120242, ENSG00000234829, ENSG00000168811, ENSG00000145675, ENSG00000173530, ENSG00000137080, ENSG00000142166, ENSG00000126456, ENSG00000268173, ENSG00000121879, ENSG0000…	782	133	6910	2.25891	0.00227039	0.000454	0.0106686
KEGG_PATHWAY	hsa05160	Hepatitis C	33	1.47321	2.17e-05	ENSG00000156284, ENSG00000156282, ENSG00000106404, ENSG00000105851, ENSG00000269335, ENSG00000173039, ENSG00000188379, ENSG00000050748, ENSG00000186803, ENSG00000214042, ENSG00000124762, ENSG00000147885, ENSG00000228083, ENSG00000120242, ENSG00000234829, ENSG00000175470, ENSG00000135828, ENSG00000145675, ENSG00000137080, ENSG00000142166, ENSG00000126456, ENSG00000137713, ENSG00000121879, ENSG0000…	782	133	6910	2.19247	0.00609673	0.00101871	0.0287011
KEGG_PATHWAY	hsa04620	Toll-like receptor signaling pathway	28	1.25	3.23e-05	ENSG00000105851, ENSG00000269335, ENSG00000173039, ENSG00000076984, ENSG00000188379, ENSG00000050748, ENSG00000186803, ENSG00000214042, ENSG00000136244, ENSG00000147885, ENSG00000228083, ENSG00000034152, ENSG00000234829, ENSG00000120242, ENSG00000168811, ENSG00000145675, ENSG00000137080, ENSG00000142166, ENSG00000126456, ENSG00000268173, ENSG00000121879, ENSG00000055208, ENSG00000236637, ENSG0000…	782	106	6910	2.33412	0.00905994	0.00129933	0.0427114
KEGG_PATHWAY	hsa05164	Influenza A	39	1.74107	4e-05	ENSG00000159128, ENSG00000104689, ENSG00000105851, ENSG00000160917, ENSG00000121858, ENSG00000258643, ENSG00000173039, ENSG00000076984, ENSG00000188379, ENSG00000050748, ENSG00000186803, ENSG00000126803, ENSG00000214042, ENSG00000136244, ENSG00000147885, ENSG00000228083, ENSG00000120242, ENSG00000234829, ENSG00000034152, ENSG00000168811, ENSG00000135828, ENSG00000145675, ENSG00000075624, ENSG0000…	782	174	6910	1.98055	0.0112203	0.00140947	0.052951
KEGG_PATHWAY	hsa04140	Regulation of autophagy	15	0.669643	4.95e-05	ENSG00000162409, ENSG00000137080, ENSG00000236637, ENSG00000120235, ENSG00000168010, ENSG00000197919, ENSG00000233816, ENSG00000147873, ENSG00000188379, ENSG00000186803, ENSG00000214042, ENSG00000147885, ENSG00000228083, ENSG00000234829, ENSG00000120242	782	39	6910	3.39858	0.0138569	0.00154922	0.0654768
KEGG_PATHWAY	hsa04623	Cytosolic DNA-sensing pathway	20	0.892857	5.1e-05	ENSG00000184584, ENSG00000137080, ENSG00000126456, ENSG00000269335, ENSG00000148606, ENSG00000173039, ENSG00000236637, ENSG00000120235, ENSG00000100413, ENSG00000233816, ENSG00000197919, ENSG00000147873, ENSG00000188379, ENSG00000186803, ENSG00000214042, ENSG00000136244, ENSG00000147885, ENSG00000228083, ENSG00000234829, ENSG00000120242	782	64	6910	2.76135	0.0142686	0.00143611	0.0674355
KEGG_PATHWAY	hsa05161	Hepatitis B	34	1.51786	5.42e-05	ENSG00000136997, ENSG00000118260, ENSG00000105851, ENSG00000197122, ENSG00000269335, ENSG00000092969, ENSG00000173039, ENSG00000188379, ENSG00000050748, ENSG00000179388, ENSG00000186803, ENSG00000214042, ENSG00000136244, ENSG00000124762, ENSG00000147885, ENSG00000228083, ENSG00000120242, ENSG00000234829, ENSG00000145675, ENSG00000137080, ENSG00000142166, ENSG00000126456, ENSG00000121879, ENSG0000…	782	145	6910	2.07196	0.0151603	0.0013878	0.0716806
KEGG_PATHWAY	hsa05211	Renal cell carcinoma	19	0.848214	0.000214	ENSG00000100387, ENSG00000145675, ENSG00000154803, ENSG00000112715, ENSG00000116473, ENSG00000105851, ENSG00000143437, ENSG00000149269, ENSG00000268173, ENSG00000121879, ENSG00000092969, ENSG00000100311, ENSG00000105647, ENSG00000142208, ENSG00000108094, ENSG00000100485, ENSG00000091483, ENSG00000129521, ENSG00000167193, ENSG00000116016	782	65	6910	2.58292	0.0586005	0.00501967	0.283054
KEGG_PATHWAY	hsa05152	Tuberculosis	35	1.5625	0.00122698	ENSG00000005893, ENSG00000178372, ENSG00000159128, ENSG00000118260, ENSG00000120910, ENSG00000197122, ENSG00000092969, ENSG00000153879, ENSG00000173039, ENSG00000188379, ENSG00000050748, ENSG00000186803, ENSG00000214042, ENSG00000136244, ENSG00000117410, ENSG00000147885, ENSG00000228083, ENSG00000234829, ENSG00000120242, ENSG00000168811, ENSG00000137080, ENSG00000163131, ENSG00000019582, ENSG0000…	782	177	6910	1.74729	0.292645	0.0262809	1.61201
KEGG_PATHWAY	hsa05320	Autoimmune thyroid disease	15	0.669643	0.00142919	ENSG00000137080, ENSG00000136634, ENSG00000236637, ENSG00000120235, ENSG00000197919, ENSG00000233816, ENSG00000147873, ENSG00000188379, ENSG00000186803, ENSG00000165409, ENSG00000214042, ENSG00000147885, ENSG00000228083, ENSG00000234829, ENSG00000120242	782	52	6910	2.54894	0.331902	0.0283976	1.87535
KEGG_PATHWAY	hsa04666	Fc gamma R-mediated phagocytosis	19	0.848214	0.00518506	ENSG00000130429, ENSG00000106299, ENSG00000145675, ENSG00000277443, ENSG00000105851, ENSG00000149269, ENSG00000268173, ENSG00000121879, ENSG00000165410, ENSG00000254087, ENSG00000136717, ENSG00000129219, ENSG00000160293, ENSG00000105647, ENSG00000142208, ENSG00000158195, ENSG00000213658, ENSG00000132970, ENSG00000165527, ENSG00000167193	782	84	6910	1.99869	0.769151	0.0931087	6.64983
KEGG_PATHWAY	hsa05220	Chronic myeloid leukemia	17	0.758929	0.00565663	ENSG00000136997, ENSG00000145675, ENSG00000105851, ENSG00000196591, ENSG00000269335, ENSG00000159692, ENSG00000268173, ENSG00000121879, ENSG00000092969, ENSG00000171552, ENSG00000173039, ENSG00000105810, ENSG00000105647, ENSG00000142208, ENSG00000085276, ENSG00000100485, ENSG00000124762, ENSG00000167193	782	72	6910	2.08635	0.798043	0.0951456	7.23388
KEGG_PATHWAY	hsa04662	B cell receptor signaling pathway	16	0.714286	0.00894849	ENSG00000169750, ENSG00000145675, ENSG00000177455, ENSG00000120910, ENSG00000105369, ENSG00000105851, ENSG00000269335, ENSG00000268173, ENSG00000121879, ENSG00000173039, ENSG00000254087, ENSG00000138814, ENSG00000160293, ENSG00000142208, ENSG00000105647, ENSG00000100485, ENSG00000142867	782	69	6910	2.049	0.920725	0.138524	11.2177
KEGG_PATHWAY	hsa04611	Platelet activation	25	1.11607	0.0100292	ENSG00000145949, ENSG00000160013, ENSG00000116473, ENSG00000105851, ENSG00000171557, ENSG00000197122, ENSG00000118640, ENSG00000072062, ENSG00000196739, ENSG00000169860, ENSG00000043462, ENSG00000101306, ENSG00000068831, ENSG00000145675, ENSG00000075624, ENSG00000171560, ENSG00000276045, ENSG00000171564, ENSG00000121879, ENSG00000268173, ENSG00000254087, ENSG00000010810, ENSG00000203618, ENSG0000…	782	130	6910	1.69929	0.941721	0.146079	12.4907
KEGG_PATHWAY	hsa04660	T cell receptor signaling pathway	21	0.9375	0.0103785	ENSG00000145675, ENSG00000153563, ENSG00000120910, ENSG00000105851, ENSG00000136634, ENSG00000269335, ENSG00000149269, ENSG00000268173, ENSG00000121879, ENSG00000173039, ENSG00000006062, ENSG00000010810, ENSG00000135605, ENSG00000138814, ENSG00000076984, ENSG00000160293, ENSG00000105647, ENSG00000142208, ENSG00000100485, ENSG00000213658, ENSG00000142867, ENSG00000043462	782	103	6910	1.80158	0.947241	0.143451	12.8986
KEGG_PATHWAY	hsa00310	Lysine degradation	13	0.580357	0.0114994	ENSG00000105953, ENSG00000145391, ENSG00000138796, ENSG00000099381, ENSG00000143379, ENSG00000139718, ENSG00000110066, ENSG00000106397, ENSG00000181555, ENSG00000143149, ENSG00000152952, ENSG00000129151, ENSG00000198756	782	52	6910	2.20908	0.961673	0.150477	14.1954
KEGG_PATHWAY	hsa05231	Choline metabolism in cancer	20	0.892857	0.0170183	ENSG00000146477, ENSG00000169750, ENSG00000106299, ENSG00000145214, ENSG00000145675, ENSG00000105851, ENSG00000153933, ENSG00000110721, ENSG00000112499, ENSG00000268173, ENSG00000121879, ENSG00000129219, ENSG00000100311, ENSG00000142208, ENSG00000105647, ENSG00000050748, ENSG00000158195, ENSG00000100485, ENSG00000137968, ENSG00000185591, ENSG00000132970	782	101	6910	1.74977	0.992097	0.205862	20.3245
KEGG_PATHWAY	hsa04931	Insulin resistance	21	0.9375	0.0172032	ENSG00000068976, ENSG00000145675, ENSG00000155846, ENSG00000162409, ENSG00000118260, ENSG00000169047, ENSG00000131459, ENSG00000105851, ENSG00000185950, ENSG00000235194, ENSG00000119383, ENSG00000268173, ENSG00000121879, ENSG00000173039, ENSG00000131408, ENSG00000132825, ENSG00000105647, ENSG00000142208, ENSG00000050748, ENSG00000113396, ENSG00000136244, ENSG00000131791	782	108	6910	1.71817	0.992505	0.199431	20.5226
KEGG_PATHWAY	hsa04664	Fc epsilon RI signaling pathway	15	0.669643	0.0181063	ENSG00000169750, ENSG00000145675, ENSG00000105851, ENSG00000268173, ENSG00000121879, ENSG00000254087, ENSG00000010810, ENSG00000076984, ENSG00000160293, ENSG00000142208, ENSG00000105647, ENSG00000050748, ENSG00000100485, ENSG00000213658, ENSG00000043462, ENSG00000034152	782	68	6910	1.94919	0.994217	0.200711	21.4839
KEGG_PATHWAY	hsa04010	MAPK signaling pathway	41	1.83036	0.0188482	ENSG00000081248, ENSG00000136997, ENSG00000172680, ENSG00000108878, ENSG00000116473, ENSG00000120910, ENSG00000269335, ENSG00000092969, ENSG00000149269, ENSG00000161958, ENSG00000006062, ENSG00000173039, ENSG00000072062, ENSG00000143507, ENSG00000076984, ENSG00000100311, ENSG00000050748, ENSG00000126803, ENSG00000100614, ENSG00000186868, ENSG00000067191, ENSG00000167193, ENSG00000162889, ENSG0000…	782	255	6910	1.42074	0.995327	0.200349	22.2656
KEGG_PATHWAY	hsa04210	Apoptosis	14	0.625	0.0193048	ENSG00000145675, ENSG00000173530, ENSG00000104689, ENSG00000105851, ENSG00000269335, ENSG00000121858, ENSG00000121879, ENSG00000268173, ENSG00000171552, ENSG00000173039, ENSG00000006062, ENSG00000142208, ENSG00000105647, ENSG00000120868, ENSG00000120889	782	62	6910	1.9953	0.995902	0.197391	22.7431
KEGG_PATHWAY	hsa04380	Osteoclast differentiation	24	1.07143	0.0204609	ENSG00000145675, ENSG00000159128, ENSG00000118260, ENSG00000142166, ENSG00000120910, ENSG00000105851, ENSG00000175592, ENSG00000269335, ENSG00000268173, ENSG00000121879, ENSG00000092969, ENSG00000055208, ENSG00000027697, ENSG00000173039, ENSG00000006062, ENSG00000010810, ENSG00000135605, ENSG00000138814, ENSG00000076984, ENSG00000105647, ENSG00000142208, ENSG00000050748, ENSG00000100365, ENSG0000…	782	131	6910	1.61887	0.997061	0.200863	23.9399
KEGG_PATHWAY	hsa05221	Acute myeloid leukemia	13	0.580357	0.0204624	ENSG00000136997, ENSG00000138795, ENSG00000145675, ENSG00000105851, ENSG00000269335, ENSG00000268173, ENSG00000121879, ENSG00000173039, ENSG00000137193, ENSG00000142208, ENSG00000105647, ENSG00000100485, ENSG00000109906, ENSG00000245848	782	56	6910	2.05129	0.997063	0.194213	23.9416
KEGG_PATHWAY	hsa05169	Epstein-Barr virus infection	32	1.42857	0.0218317	ENSG00000136997, ENSG00000177455, ENSG00000105851, ENSG00000269335, ENSG00000102978, ENSG00000006062, ENSG00000173039, ENSG00000072062, ENSG00000108953, ENSG00000100413, ENSG00000076984, ENSG00000050748, ENSG00000126803, ENSG00000124762, ENSG00000034152, ENSG00000145675, ENSG00000126456, ENSG00000126883, ENSG00000136634, ENSG00000170276, ENSG00000196591, ENSG00000068024, ENSG00000121879, ENSG0000…	782	190	6910	1.48822	0.99802	0.199334	25.3369
KEGG_PATHWAY	hsa04670	Leukocyte transendothelial migration	22	0.982143	0.0226414	ENSG00000092820, ENSG00000261371, ENSG00000145675, ENSG00000130396, ENSG00000075624, ENSG00000213445, ENSG00000156284, ENSG00000116473, ENSG00000156282, ENSG00000106404, ENSG00000105851, ENSG00000101335, ENSG00000268173, ENSG00000121879, ENSG00000154096, ENSG00000087245, ENSG00000184697, ENSG00000160293, ENSG00000105647, ENSG00000100365, ENSG00000162692, ENSG00000213937, ENSG00000091428	782	118	6910	1.64745	0.998432	0.199644	26.1509
KEGG_PATHWAY	hsa05212	Pancreatic cancer	14	0.625	0.0278488	ENSG00000017797, ENSG00000169750, ENSG00000105810, ENSG00000145675, ENSG00000105647, ENSG00000142208, ENSG00000050748, ENSG00000112715, ENSG00000105851, ENSG00000269335, ENSG00000268173, ENSG00000092969, ENSG00000121879, ENSG00000171552, ENSG00000173039	782	65	6910	1.90321	0.999653	0.233172	31.1928
KEGG_PATHWAY	hsa05213	Endometrial cancer	12	0.535714	0.0282848	ENSG00000136997, ENSG00000145675, ENSG00000138795, ENSG00000076242, ENSG00000105851, ENSG00000166333, ENSG00000268173, ENSG00000121879, ENSG00000142208, ENSG00000105647, ENSG00000100485, ENSG00000134982, ENSG00000118689	782	52	6910	2.03915	0.999694	0.229726	31.6001
KEGG_PATHWAY	hsa04152	AMPK signaling pathway	22	0.982143	0.0316473	ENSG00000175470, ENSG00000135932, ENSG00000066044, ENSG00000101076, ENSG00000145675, ENSG00000162409, ENSG00000118260, ENSG00000102547, ENSG00000169047, ENSG00000137713, ENSG00000105851, ENSG00000185950, ENSG00000112640, ENSG00000169169, ENSG00000268173, ENSG00000121879, ENSG00000145284, ENSG00000105647, ENSG00000142208, ENSG00000118689, ENSG00000131791, ENSG00000169710, ENSG00000132170	782	122	6910	1.59343	0.999885	0.246782	34.6676
KEGG_PATHWAY	hsa00450	Selenocompound metabolism	6	0.267857	0.0354006	ENSG00000241644, ENSG00000179988, ENSG00000197763, ENSG00000086475, ENSG00000116761, ENSG00000184470	782	17	6910	3.1187	0.999961	0.265084	37.9412
KEGG_PATHWAY	hsa05168	Herpes simplex infection	30	1.33929	0.0366316	ENSG00000159128, ENSG00000112081, ENSG00000269335, ENSG00000173039, ENSG00000188379, ENSG00000050748, ENSG00000186803, ENSG00000214042, ENSG00000136244, ENSG00000147885, ENSG00000228083, ENSG00000234829, ENSG00000120242, ENSG00000168811, ENSG00000135828, ENSG00000197780, ENSG00000137080, ENSG00000142166, ENSG00000126456, ENSG00000019582, ENSG00000055208, ENSG00000027697, ENSG00000236637, ENSG0000…	782	183	6910	1.44858	0.999973	0.266209	38.9814
KEGG_PATHWAY	hsa04068	FoxO signaling pathway	23	1.02679	0.0451864	ENSG00000126457, ENSG00000145391, ENSG00000145675, ENSG00000162409, ENSG00000169047, ENSG00000105851, ENSG00000136634, ENSG00000185950, ENSG00000113916, ENSG00000134057, ENSG00000268173, ENSG00000121858, ENSG00000121879, ENSG00000103942, ENSG00000092969, ENSG00000105647, ENSG00000142208, ENSG00000050748, ENSG00000100485, ENSG00000118689, ENSG00000136244, ENSG00000131791, ENSG00000176171, ENSG0000…	782	134	6910	1.51668	0.999998	0.311029	45.7769
KEGG_PATHWAY	hsa04066	HIF-1 signaling pathway	18	0.803571	0.0466684	ENSG00000100387, ENSG00000145675, ENSG00000106366, ENSG00000159128, ENSG00000112715, ENSG00000105851, ENSG00000143437, ENSG00000268173, ENSG00000121879, ENSG00000027697, ENSG00000173039, ENSG00000105647, ENSG00000142208, ENSG00000108094, ENSG00000152256, ENSG00000129521, ENSG00000136244, ENSG00000108515, ENSG00000124762	782	98	6910	1.623	0.999999	0.312281	46.8804
