# Supplementary material for: Transcriptome Analysis Suggests the Roles of Long Intergenic Non-coding RNAs in the Growth Performance of Weaned Piglets
Source: Front Genet. 2019 Mar 18;10:196. doi: 10.3389/fgene.2019.00196 (PMC6431659; doi:10.3389/fgene.2019.00196)
Supplement: TABLE S2 — GTF of protein coding gene. [file Table_2.XLSX]

## Sheet: protein_coding_GTF
1	StringTie	transcript	23368	39931	1000	+	.	gene_id "MSTRG.1"; transcript_id "ENSSSCT00000058189"; gene_name "PSMB1"; ref_gene_id "ENSSSCG00000027257";
1	StringTie	exon	23368	23965	1000	+	.	gene_id "MSTRG.1"; transcript_id "ENSSSCT00000058189"; exon_number "1"; gene_name "PSMB1"; ref_gene_id "ENSSSCG00000027257";
1	StringTie	exon	27360	27467	1000	+	.	gene_id "MSTRG.1"; transcript_id "ENSSSCT00000058189"; exon_number "2"; gene_name "PSMB1"; ref_gene_id "ENSSSCG00000027257";
1	StringTie	exon	30768	30849	1000	+	.	gene_id "MSTRG.1"; transcript_id "ENSSSCT00000058189"; exon_number "3"; gene_name "PSMB1"; ref_gene_id "ENSSSCG00000027257";
1	StringTie	exon	33300	33429	1000	+	.	gene_id "MSTRG.1"; transcript_id "ENSSSCT00000058189"; exon_number "4"; gene_name "PSMB1"; ref_gene_id "ENSSSCG00000027257";
1	StringTie	exon	38651	38757	1000	+	.	gene_id "MSTRG.1"; transcript_id "ENSSSCT00000058189"; exon_number "5"; gene_name "PSMB1"; ref_gene_id "ENSSSCG00000027257";
1	StringTie	exon	39746	39931	1000	+	.	gene_id "MSTRG.1"; transcript_id "ENSSSCT00000058189"; exon_number "6"; gene_name "PSMB1"; ref_gene_id "ENSSSCG00000027257";
1	StringTie	transcript	23853	40113	1000	+	.	gene_id "MSTRG.1"; transcript_id "ENSSSCT00000023500"; gene_name "PSMB1"; ref_gene_id "ENSSSCG00000027257";
1	StringTie	exon	23853	23965	1000	+	.	gene_id "MSTRG.1"; transcript_id "ENSSSCT00000023500"; exon_number "1"; gene_name "PSMB1"; ref_gene_id "ENSSSCG00000027257";
1	StringTie	exon	30768	30849	1000	+	.	gene_id "MSTRG.1"; transcript_id "ENSSSCT00000023500"; exon_number "2"; gene_name "PSMB1"; ref_gene_id "ENSSSCG00000027257";
1	StringTie	exon	33300	33429	1000	+	.	gene_id "MSTRG.1"; transcript_id "ENSSSCT00000023500"; exon_number "3"; gene_name "PSMB1"; ref_gene_id "ENSSSCG00000027257";
1	StringTie	exon	38651	38757	1000	+	.	gene_id "MSTRG.1"; transcript_id "ENSSSCT00000023500"; exon_number "4"; gene_name "PSMB1"; ref_gene_id "ENSSSCG00000027257";
1	StringTie	exon	39746	40113	1000	+	.	gene_id "MSTRG.1"; transcript_id "ENSSSCT00000023500"; exon_number "5"; gene_name "PSMB1"; ref_gene_id "ENSSSCG00000027257";
1	StringTie	transcript	3472	18546	1000	-	.	gene_id "MSTRG.3"; transcript_id "ENSSSCT00000065539"; gene_name "TBP"; ref_gene_id "ENSSSCG00000037372";
1	StringTie	exon	3472	3558	1000	-	.	gene_id "MSTRG.3"; transcript_id "ENSSSCT00000065539"; exon_number "1"; gene_name "TBP"; ref_gene_id "ENSSSCG00000037372";
1	StringTie	exon	5665	5760	1000	-	.	gene_id "MSTRG.3"; transcript_id "ENSSSCT00000065539"; exon_number "2"; gene_name "TBP"; ref_gene_id "ENSSSCG00000037372";
1	StringTie	exon	10906	10993	1000	-	.	gene_id "MSTRG.3"; transcript_id "ENSSSCT00000065539"; exon_number "3"; gene_name "TBP"; ref_gene_id "ENSSSCG00000037372";
1	StringTie	exon	14814	15217	1000	-	.	gene_id "MSTRG.3"; transcript_id "ENSSSCT00000065539"; exon_number "4"; gene_name "TBP"; ref_gene_id "ENSSSCG00000037372";
1	StringTie	exon	18493	18546	1000	-	.	gene_id "MSTRG.3"; transcript_id "ENSSSCT00000065539"; exon_number "5"; gene_name "TBP"; ref_gene_id "ENSSSCG00000037372";
1	StringTie	transcript	3472	18546	1000	-	.	gene_id "MSTRG.3"; transcript_id "ENSSSCT00000042326"; gene_name "TBP"; ref_gene_id "ENSSSCG00000037372";
1	StringTie	exon	3472	3558	1000	-	.	gene_id "MSTRG.3"; transcript_id "ENSSSCT00000042326"; exon_number "1"; gene_name "TBP"; ref_gene_id "ENSSSCG00000037372";
1	StringTie	exon	5665	5760	1000	-	.	gene_id "MSTRG.3"; transcript_id "ENSSSCT00000042326"; exon_number "2"; gene_name "TBP"; ref_gene_id "ENSSSCG00000037372";
1	StringTie	exon	10906	10993	1000	-	.	gene_id "MSTRG.3"; transcript_id "ENSSSCT00000042326"; exon_number "3"; gene_name "TBP"; ref_gene_id "ENSSSCG00000037372";
1	StringTie	exon	14814	14998	1000	-	.	gene_id "MSTRG.3"; transcript_id "ENSSSCT00000042326"; exon_number "4"; gene_name "TBP"; ref_gene_id "ENSSSCG00000037372";
1	StringTie	exon	15023	15217	1000	-	.	gene_id "MSTRG.3"; transcript_id "ENSSSCT00000042326"; exon_number "5"; gene_name "TBP"; ref_gene_id "ENSSSCG00000037372";
1	StringTie	exon	18493	18546	1000	-	.	gene_id "MSTRG.3"; transcript_id "ENSSSCT00000042326"; exon_number "6"; gene_name "TBP"; ref_gene_id "ENSSSCG00000037372";
1	StringTie	transcript	5659	18696	1000	-	.	gene_id "MSTRG.3"; transcript_id "ENSSSCT00000046027"; gene_name "TBP"; ref_gene_id "ENSSSCG00000037372";
1	StringTie	exon	5659	5760	1000	-	.	gene_id "MSTRG.3"; transcript_id "ENSSSCT00000046027"; exon_number "1"; gene_name "TBP"; ref_gene_id "ENSSSCG00000037372";
1	StringTie	exon	10906	10993	1000	-	.	gene_id "MSTRG.3"; transcript_id "ENSSSCT00000046027"; exon_number "2"; gene_name "TBP"; ref_gene_id "ENSSSCG00000037372";
1	StringTie	exon	14814	15217	1000	-	.	gene_id "MSTRG.3"; transcript_id "ENSSSCT00000046027"; exon_number "3"; gene_name "TBP"; ref_gene_id "ENSSSCG00000037372";
1	StringTie	exon	18493	18696	1000	-	.	gene_id "MSTRG.3"; transcript_id "ENSSSCT00000046027"; exon_number "4"; gene_name "TBP"; ref_gene_id "ENSSSCG00000037372";
1	StringTie	transcript	198992	208447	1000	+	.	gene_id "MSTRG.15"; transcript_id "ENSSSCT00000024788"; gene_name "DLL1"; ref_gene_id "ENSSSCG00000027726";
1	StringTie	exon	198992	199131	1000	+	.	gene_id "MSTRG.15"; transcript_id "ENSSSCT00000024788"; exon_number "1"; gene_name "DLL1"; ref_gene_id "ENSSSCG00000027726";
1	StringTie	exon	199778	200179	1000	+	.	gene_id "MSTRG.15"; transcript_id "ENSSSCT00000024788"; exon_number "2"; gene_name "DLL1"; ref_gene_id "ENSSSCG00000027726";
1	StringTie	exon	200364	200660	1000	+	.	gene_id "MSTRG.15"; transcript_id "ENSSSCT00000024788"; exon_number "3"; gene_name "DLL1"; ref_gene_id "ENSSSCG00000027726";
1	StringTie	exon	201338	201398	1000	+	.	gene_id "MSTRG.15"; transcript_id "ENSSSCT00000024788"; exon_number "4"; gene_name "DLL1"; ref_gene_id "ENSSSCG00000027726";
1	StringTie	exon	201611	201868	1000	+	.	gene_id "MSTRG.15"; transcript_id "ENSSSCT00000024788"; exon_number "5"; gene_name "DLL1"; ref_gene_id "ENSSSCG00000027726";
1	StringTie	exon	203746	203806	1000	+	.	gene_id "MSTRG.15"; transcript_id "ENSSSCT00000024788"; exon_number "6"; gene_name "DLL1"; ref_gene_id "ENSSSCG00000027726";
1	StringTie	exon	204309	204439	1000	+	.	gene_id "MSTRG.15"; transcript_id "ENSSSCT00000024788"; exon_number "7"; gene_name "DLL1"; ref_gene_id "ENSSSCG00000027726";
1	StringTie	exon	204561	204730	1000	+	.	gene_id "MSTRG.15"; transcript_id "ENSSSCT00000024788"; exon_number "8"; gene_name "DLL1"; ref_gene_id "ENSSSCG00000027726";
1	StringTie	exon	204846	205062	1000	+	.	gene_id "MSTRG.15"; transcript_id "ENSSSCT00000024788"; exon_number "9"; gene_name "DLL1"; ref_gene_id "ENSSSCG00000027726";
1	StringTie	exon	206406	207201	1000	+	.	gene_id "MSTRG.15"; transcript_id "ENSSSCT00000024788"; exon_number "10"; gene_name "DLL1"; ref_gene_id "ENSSSCG00000027726";
1	StringTie	exon	207603	207720	1000	+	.	gene_id "MSTRG.15"; transcript_id "ENSSSCT00000024788"; exon_number "11"; gene_name "DLL1"; ref_gene_id "ENSSSCG00000027726";
1	StringTie	exon	207808	208447	1000	+	.	gene_id "MSTRG.15"; transcript_id "ENSSSCT00000024788"; exon_number "12"; gene_name "DLL1"; ref_gene_id "ENSSSCG00000027726";
1	StringTie	transcript	199231	211342	1000	+	.	gene_id "MSTRG.15"; transcript_id "ENSSSCT00000062318"; gene_name "DLL1"; ref_gene_id "ENSSSCG00000027726";
1	StringTie	exon	199231	200179	1000	+	.	gene_id "MSTRG.15"; transcript_id "ENSSSCT00000062318"; exon_number "1"; gene_name "DLL1"; ref_gene_id "ENSSSCG00000027726";
1	StringTie	exon	200364	200660	1000	+	.	gene_id "MSTRG.15"; transcript_id "ENSSSCT00000062318"; exon_number "2"; gene_name "DLL1"; ref_gene_id "ENSSSCG00000027726";
1	StringTie	exon	201338	201398	1000	+	.	gene_id "MSTRG.15"; transcript_id "ENSSSCT00000062318"; exon_number "3"; gene_name "DLL1"; ref_gene_id "ENSSSCG00000027726";
1	StringTie	exon	201611	201868	1000	+	.	gene_id "MSTRG.15"; transcript_id "ENSSSCT00000062318"; exon_number "4"; gene_name "DLL1"; ref_gene_id "ENSSSCG00000027726";
1	StringTie	exon	203746	203806	1000	+	.	gene_id "MSTRG.15"; transcript_id "ENSSSCT00000062318"; exon_number "5"; gene_name "DLL1"; ref_gene_id "ENSSSCG00000027726";
1	StringTie	exon	204309	204439	1000	+	.	gene_id "MSTRG.15"; transcript_id "ENSSSCT00000062318"; exon_number "6"; gene_name "DLL1"; ref_gene_id "ENSSSCG00000027726";
1	StringTie	exon	204561	204730	1000	+	.	gene_id "MSTRG.15"; transcript_id "ENSSSCT00000062318"; exon_number "7"; gene_name "DLL1"; ref_gene_id "ENSSSCG00000027726";
1	StringTie	exon	204846	205062	1000	+	.	gene_id "MSTRG.15"; transcript_id "ENSSSCT00000062318"; exon_number "8"; gene_name "DLL1"; ref_gene_id "ENSSSCG00000027726";
1	StringTie	exon	206406	207201	1000	+	.	gene_id "MSTRG.15"; transcript_id "ENSSSCT00000062318"; exon_number "9"; gene_name "DLL1"; ref_gene_id "ENSSSCG00000027726";
1	StringTie	exon	207603	207720	1000	+	.	gene_id "MSTRG.15"; transcript_id "ENSSSCT00000062318"; exon_number "10"; gene_name "DLL1"; ref_gene_id "ENSSSCG00000027726";
1	StringTie	exon	207808	207828	1000	+	.	gene_id "MSTRG.15"; transcript_id "ENSSSCT00000062318"; exon_number "11"; gene_name "DLL1"; ref_gene_id "ENSSSCG00000027726";
1	StringTie	exon	209393	211342	1000	+	.	gene_id "MSTRG.15"; transcript_id "ENSSSCT00000062318"; exon_number "12"; gene_name "DLL1"; ref_gene_id "ENSSSCG00000027726";
1	StringTie	transcript	96218	186785	1000	-	.	gene_id "MSTRG.16"; transcript_id "ENSSSCT00000055371"; gene_name "FAM120B"; ref_gene_id "ENSSSCG00000029697";
1	StringTie	exon	96218	96363	1000	-	.	gene_id "MSTRG.16"; transcript_id "ENSSSCT00000055371"; exon_number "1"; gene_name "FAM120B"; ref_gene_id "ENSSSCG00000029697";
1	StringTie	exon	128198	128290	1000	-	.	gene_id "MSTRG.16"; transcript_id "ENSSSCT00000055371"; exon_number "2"; gene_name "FAM120B"; ref_gene_id "ENSSSCG00000029697";
1	StringTie	exon	131006	131114	1000	-	.	gene_id "MSTRG.16"; transcript_id "ENSSSCT00000055371"; exon_number "3"; gene_name "FAM120B"; ref_gene_id "ENSSSCG00000029697";
1	StringTie	exon	132486	132692	1000	-	.	gene_id "MSTRG.16"; transcript_id "ENSSSCT00000055371"; exon_number "4"; gene_name "FAM120B"; ref_gene_id "ENSSSCG00000029697";
1	StringTie	exon	147381	147473	1000	-	.	gene_id "MSTRG.16"; transcript_id "ENSSSCT00000055371"; exon_number "5"; gene_name "FAM120B"; ref_gene_id "ENSSSCG00000029697";
1	StringTie	exon	151421	151593	1000	-	.	gene_id "MSTRG.16"; transcript_id "ENSSSCT00000055371"; exon_number "6"; gene_name "FAM120B"; ref_gene_id "ENSSSCG00000029697";
1	StringTie	exon	160330	160431	1000	-	.	gene_id "MSTRG.16"; transcript_id "ENSSSCT00000055371"; exon_number "7"; gene_name "FAM120B"; ref_gene_id "ENSSSCG00000029697";
1	StringTie	exon	171676	171856	1000	-	.	gene_id "MSTRG.16"; transcript_id "ENSSSCT00000055371"; exon_number "8"; gene_name "FAM120B"; ref_gene_id "ENSSSCG00000029697";
1	StringTie	exon	174034	175755	1000	-	.	gene_id "MSTRG.16"; transcript_id "ENSSSCT00000055371"; exon_number "9"; gene_name "FAM120B"; ref_gene_id "ENSSSCG00000029697";
1	StringTie	exon	186693	186785	1000	-	.	gene_id "MSTRG.16"; transcript_id "ENSSSCT00000055371"; exon_number "10"; gene_name "FAM120B"; ref_gene_id "ENSSSCG00000029697";
1	StringTie	transcript	121145	186748	1000	-	.	gene_id "MSTRG.16"; transcript_id "ENSSSCT00000063290"; gene_name "FAM120B"; ref_gene_id "ENSSSCG00000029697";
1	StringTie	exon	121145	123046	1000	-	.	gene_id "MSTRG.16"; transcript_id "ENSSSCT00000063290"; exon_number "1"; gene_name "FAM120B"; ref_gene_id "ENSSSCG00000029697";
1	StringTie	exon	128198	128290	1000	-	.	gene_id "MSTRG.16"; transcript_id "ENSSSCT00000063290"; exon_number "2"; gene_name "FAM120B"; ref_gene_id "ENSSSCG00000029697";
1	StringTie	exon	131006	131114	1000	-	.	gene_id "MSTRG.16"; transcript_id "ENSSSCT00000063290"; exon_number "3"; gene_name "FAM120B"; ref_gene_id "ENSSSCG00000029697";
1	StringTie	exon	132486	132692	1000	-	.	gene_id "MSTRG.16"; transcript_id "ENSSSCT00000063290"; exon_number "4"; gene_name "FAM120B"; ref_gene_id "ENSSSCG00000029697";
1	StringTie	exon	147381	147473	1000	-	.	gene_id "MSTRG.16"; transcript_id "ENSSSCT00000063290"; exon_number "5"; gene_name "FAM120B"; ref_gene_id "ENSSSCG00000029697";
1	StringTie	exon	151421	151593	1000	-	.	gene_id "MSTRG.16"; transcript_id "ENSSSCT00000063290"; exon_number "6"; gene_name "FAM120B"; ref_gene_id "ENSSSCG00000029697";
1	StringTie	exon	171676	171856	1000	-	.	gene_id "MSTRG.16"; transcript_id "ENSSSCT00000063290"; exon_number "7"; gene_name "FAM120B"; ref_gene_id "ENSSSCG00000029697";
1	StringTie	exon	174034	175755	1000	-	.	gene_id "MSTRG.16"; transcript_id "ENSSSCT00000063290"; exon_number "8"; gene_name "FAM120B"; ref_gene_id "ENSSSCG00000029697";
1	StringTie	exon	186693	186748	1000	-	.	gene_id "MSTRG.16"; transcript_id "ENSSSCT00000063290"; exon_number "9"; gene_name "FAM120B"; ref_gene_id "ENSSSCG00000029697";
1	StringTie	transcript	121146	186770	1000	-	.	gene_id "MSTRG.16"; transcript_id "ENSSSCT00000041397"; gene_name "FAM120B"; ref_gene_id "ENSSSCG00000029697";
1	StringTie	exon	121146	122409	1000	-	.	gene_id "MSTRG.16"; transcript_id "ENSSSCT00000041397"; exon_number "1"; gene_name "FAM120B"; ref_gene_id "ENSSSCG00000029697";
1	StringTie	exon	122998	123046	1000	-	.	gene_id "MSTRG.16"; transcript_id "ENSSSCT00000041397"; exon_number "2"; gene_name "FAM120B"; ref_gene_id "ENSSSCG00000029697";
1	StringTie	exon	128198	128290	1000	-	.	gene_id "MSTRG.16"; transcript_id "ENSSSCT00000041397"; exon_number "3"; gene_name "FAM120B"; ref_gene_id "ENSSSCG00000029697";
1	StringTie	exon	131006	131114	1000	-	.	gene_id "MSTRG.16"; transcript_id "ENSSSCT00000041397"; exon_number "4"; gene_name "FAM120B"; ref_gene_id "ENSSSCG00000029697";
1	StringTie	exon	132486	132692	1000	-	.	gene_id "MSTRG.16"; transcript_id "ENSSSCT00000041397"; exon_number "5"; gene_name "FAM120B"; ref_gene_id "ENSSSCG00000029697";
1	StringTie	exon	151421	151593	1000	-	.	gene_id "MSTRG.16"; transcript_id "ENSSSCT00000041397"; exon_number "6"; gene_name "FAM120B"; ref_gene_id "ENSSSCG00000029697";
1	StringTie	exon	160330	160431	1000	-	.	gene_id "MSTRG.16"; transcript_id "ENSSSCT00000041397"; exon_number "7"; gene_name "FAM120B"; ref_gene_id "ENSSSCG00000029697";
1	StringTie	exon	171676	171856	1000	-	.	gene_id "MSTRG.16"; transcript_id "ENSSSCT00000041397"; exon_number "8"; gene_name "FAM120B"; ref_gene_id "ENSSSCG00000029697";
1	StringTie	exon	174034	175755	1000	-	.	gene_id "MSTRG.16"; transcript_id "ENSSSCT00000041397"; exon_number "9"; gene_name "FAM120B"; ref_gene_id "ENSSSCG00000029697";
1	StringTie	exon	186693	186770	1000	-	.	gene_id "MSTRG.16"; transcript_id "ENSSSCT00000041397"; exon_number "10"; gene_name "FAM120B"; ref_gene_id "ENSSSCG00000029697";
1	StringTie	transcript	121147	186716	1000	-	.	gene_id "MSTRG.16"; transcript_id "ENSSSCT00000038814"; gene_name "FAM120B"; ref_gene_id "ENSSSCG00000029697";
1	StringTie	exon	121147	123046	1000	-	.	gene_id "MSTRG.16"; transcript_id "ENSSSCT00000038814"; exon_number "1"; gene_name "FAM120B"; ref_gene_id "ENSSSCG00000029697";
1	StringTie	exon	128198	128290	1000	-	.	gene_id "MSTRG.16"; transcript_id "ENSSSCT00000038814"; exon_number "2"; gene_name "FAM120B"; ref_gene_id "ENSSSCG00000029697";
1	StringTie	exon	131006	131114	1000	-	.	gene_id "MSTRG.16"; transcript_id "ENSSSCT00000038814"; exon_number "3"; gene_name "FAM120B"; ref_gene_id "ENSSSCG00000029697";
1	StringTie	exon	132486	132692	1000	-	.	gene_id "MSTRG.16"; transcript_id "ENSSSCT00000038814"; exon_number "4"; gene_name "FAM120B"; ref_gene_id "ENSSSCG00000029697";
1	StringTie	exon	147381	147473	1000	-	.	gene_id "MSTRG.16"; transcript_id "ENSSSCT00000038814"; exon_number "5"; gene_name "FAM120B"; ref_gene_id "ENSSSCG00000029697";
1	StringTie	exon	151421	151593	1000	-	.	gene_id "MSTRG.16"; transcript_id "ENSSSCT00000038814"; exon_number "6"; gene_name "FAM120B"; ref_gene_id "ENSSSCG00000029697";
1	StringTie	exon	160330	160431	1000	-	.	gene_id "MSTRG.16"; transcript_id "ENSSSCT00000038814"; exon_number "7"; gene_name "FAM120B"; ref_gene_id "ENSSSCG00000029697";
1	StringTie	exon	171676	171856	1000	-	.	gene_id "MSTRG.16"; transcript_id "ENSSSCT00000038814"; exon_number "8"; gene_name "FAM120B"; ref_gene_id "ENSSSCG00000029697";
1	StringTie	exon	174034	175755	1000	-	.	gene_id "MSTRG.16"; transcript_id "ENSSSCT00000038814"; exon_number "9"; gene_name "FAM120B"; ref_gene_id "ENSSSCG00000029697";
1	StringTie	exon	186321	186716	1000	-	.	gene_id "MSTRG.16"; transcript_id "ENSSSCT00000038814"; exon_number "10"; gene_name "FAM120B"; ref_gene_id "ENSSSCG00000029697";
1	StringTie	transcript	121147	186777	1000	-	.	gene_id "MSTRG.16"; transcript_id "ENSSSCT00000047009"; gene_name "FAM120B"; ref_gene_id "ENSSSCG00000029697";
1	StringTie	exon	121147	121865	1000	-	.	gene_id "MSTRG.16"; transcript_id "ENSSSCT00000047009"; exon_number "1"; gene_name "FAM120B"; ref_gene_id "ENSSSCG00000029697";
1	StringTie	exon	121916	123046	1000	-	.	gene_id "MSTRG.16"; transcript_id "ENSSSCT00000047009"; exon_number "2"; gene_name "FAM120B"; ref_gene_id "ENSSSCG00000029697";
1	StringTie	exon	128198	128290	1000	-	.	gene_id "MSTRG.16"; transcript_id "ENSSSCT00000047009"; exon_number "3"; gene_name "FAM120B"; ref_gene_id "ENSSSCG00000029697";
1	StringTie	exon	131006	131114	1000	-	.	gene_id "MSTRG.16"; transcript_id "ENSSSCT00000047009"; exon_number "4"; gene_name "FAM120B"; ref_gene_id "ENSSSCG00000029697";
1	StringTie	exon	132486	132692	1000	-	.	gene_id "MSTRG.16"; transcript_id "ENSSSCT00000047009"; exon_number "5"; gene_name "FAM120B"; ref_gene_id "ENSSSCG00000029697";
1	StringTie	exon	147381	147473	1000	-	.	gene_id "MSTRG.16"; transcript_id "ENSSSCT00000047009"; exon_number "6"; gene_name "FAM120B"; ref_gene_id "ENSSSCG00000029697";
1	StringTie	exon	151421	151593	1000	-	.	gene_id "MSTRG.16"; transcript_id "ENSSSCT00000047009"; exon_number "7"; gene_name "FAM120B"; ref_gene_id "ENSSSCG00000029697";
1	StringTie	exon	160330	160431	1000	-	.	gene_id "MSTRG.16"; transcript_id "ENSSSCT00000047009"; exon_number "8"; gene_name "FAM120B"; ref_gene_id "ENSSSCG00000029697";
1	StringTie	exon	171676	171856	1000	-	.	gene_id "MSTRG.16"; transcript_id "ENSSSCT00000047009"; exon_number "9"; gene_name "FAM120B"; ref_gene_id "ENSSSCG00000029697";
1	StringTie	exon	174034	175755	1000	-	.	gene_id "MSTRG.16"; transcript_id "ENSSSCT00000047009"; exon_number "10"; gene_name "FAM120B"; ref_gene_id "ENSSSCG00000029697";
1	StringTie	exon	186693	186777	1000	-	.	gene_id "MSTRG.16"; transcript_id "ENSSSCT00000047009"; exon_number "11"; gene_name "FAM120B"; ref_gene_id "ENSSSCG00000029697";
1	StringTie	transcript	122998	186785	1000	-	.	gene_id "MSTRG.16"; transcript_id "ENSSSCT00000042748"; gene_name "FAM120B"; ref_gene_id "ENSSSCG00000029697";
1	StringTie	exon	122998	123046	1000	-	.	gene_id "MSTRG.16"; transcript_id "ENSSSCT00000042748"; exon_number "1"; gene_name "FAM120B"; ref_gene_id "ENSSSCG00000029697";
1	StringTie	exon	128198	128290	1000	-	.	gene_id "MSTRG.16"; transcript_id "ENSSSCT00000042748"; exon_number "2"; gene_name "FAM120B"; ref_gene_id "ENSSSCG00000029697";
1	StringTie	exon	131006	131114	1000	-	.	gene_id "MSTRG.16"; transcript_id "ENSSSCT00000042748"; exon_number "3"; gene_name "FAM120B"; ref_gene_id "ENSSSCG00000029697";
1	StringTie	exon	132486	132692	1000	-	.	gene_id "MSTRG.16"; transcript_id "ENSSSCT00000042748"; exon_number "4"; gene_name "FAM120B"; ref_gene_id "ENSSSCG00000029697";
1	StringTie	exon	147381	147473	1000	-	.	gene_id "MSTRG.16"; transcript_id "ENSSSCT00000042748"; exon_number "5"; gene_name "FAM120B"; ref_gene_id "ENSSSCG00000029697";
1	StringTie	exon	151421	151593	1000	-	.	gene_id "MSTRG.16"; transcript_id "ENSSSCT00000042748"; exon_number "6"; gene_name "FAM120B"; ref_gene_id "ENSSSCG00000029697";
1	StringTie	exon	160330	160431	1000	-	.	gene_id "MSTRG.16"; transcript_id "ENSSSCT00000042748"; exon_number "7"; gene_name "FAM120B"; ref_gene_id "ENSSSCG00000029697";
1	StringTie	exon	171676	171856	1000	-	.	gene_id "MSTRG.16"; transcript_id "ENSSSCT00000042748"; exon_number "8"; gene_name "FAM120B"; ref_gene_id "ENSSSCG00000029697";
1	StringTie	exon	174034	174469	1000	-	.	gene_id "MSTRG.16"; transcript_id "ENSSSCT00000042748"; exon_number "9"; gene_name "FAM120B"; ref_gene_id "ENSSSCG00000029697";
1	StringTie	exon	174650	175755	1000	-	.	gene_id "MSTRG.16"; transcript_id "ENSSSCT00000042748"; exon_number "10"; gene_name "FAM120B"; ref_gene_id "ENSSSCG00000029697";
1	StringTie	exon	186693	186785	1000	-	.	gene_id "MSTRG.16"; transcript_id "ENSSSCT00000042748"; exon_number "11"; gene_name "FAM120B"; ref_gene_id "ENSSSCG00000029697";
1	StringTie	transcript	166076	186785	1000	-	.	gene_id "MSTRG.16"; transcript_id "ENSSSCT00000047788"; gene_name "FAM120B"; ref_gene_id "ENSSSCG00000029697";
1	StringTie	exon	166076	170668	1000	-	.	gene_id "MSTRG.16"; transcript_id "ENSSSCT00000047788"; exon_number "1"; gene_name "FAM120B"; ref_gene_id "ENSSSCG00000029697";
1	StringTie	exon	171676	171856	1000	-	.	gene_id "MSTRG.16"; transcript_id "ENSSSCT00000047788"; exon_number "2"; gene_name "FAM120B"; ref_gene_id "ENSSSCG00000029697";
1	StringTie	exon	174034	175755	1000	-	.	gene_id "MSTRG.16"; transcript_id "ENSSSCT00000047788"; exon_number "3"; gene_name "FAM120B"; ref_gene_id "ENSSSCG00000029697";
1	StringTie	exon	186693	186785	1000	-	.	gene_id "MSTRG.16"; transcript_id "ENSSSCT00000047788"; exon_number "4"; gene_name "FAM120B"; ref_gene_id "ENSSSCG00000029697";
1	StringTie	transcript	171200	186785	1000	-	.	gene_id "MSTRG.16"; transcript_id "ENSSSCT00000026580"; gene_name "FAM120B"; ref_gene_id "ENSSSCG00000029697";
1	StringTie	exon	171200	171216	1000	-	.	gene_id "MSTRG.16"; transcript_id "ENSSSCT00000026580"; exon_number "1"; gene_name "FAM120B"; ref_gene_id "ENSSSCG00000029697";
1	StringTie	exon	171676	171856	1000	-	.	gene_id "MSTRG.16"; transcript_id "ENSSSCT00000026580"; exon_number "2"; gene_name "FAM120B"; ref_gene_id "ENSSSCG00000029697";
1	StringTie	exon	174034	175755	1000	-	.	gene_id "MSTRG.16"; transcript_id "ENSSSCT00000026580"; exon_number "3"; gene_name "FAM120B"; ref_gene_id "ENSSSCG00000029697";
1	StringTie	exon	186693	186785	1000	-	.	gene_id "MSTRG.16"; transcript_id "ENSSSCT00000026580"; exon_number "4"; gene_name "FAM120B"; ref_gene_id "ENSSSCG00000029697";
1	StringTie	transcript	112763	113499	1000	-	.	gene_id "MSTRG.21"; transcript_id "ENSSSCT00000030275"; ref_gene_id "ENSSSCG00000027274";
1	StringTie	exon	112763	113037	1000	-	.	gene_id "MSTRG.21"; transcript_id "ENSSSCT00000030275"; exon_number "1"; ref_gene_id "ENSSSCG00000027274";
1	StringTie	exon	113087	113345	1000	-	.	gene_id "MSTRG.21"; transcript_id "ENSSSCT00000030275"; exon_number "2"; ref_gene_id "ENSSSCG00000027274";
1	StringTie	exon	113362	113499	1000	-	.	gene_id "MSTRG.21"; transcript_id "ENSSSCT00000030275"; exon_number "3"; ref_gene_id "ENSSSCG00000027274";
1	StringTie	transcript	555355	578329	1000	+	.	gene_id "MSTRG.37"; transcript_id "ENSSSCT00000004429"; gene_name "PHF10"; ref_gene_id "ENSSSCG00000030155";
1	StringTie	exon	555355	555769	1000	+	.	gene_id "MSTRG.37"; transcript_id "ENSSSCT00000004429"; exon_number "1"; gene_name "PHF10"; ref_gene_id "ENSSSCG00000030155";
1	StringTie	exon	559999	560105	1000	+	.	gene_id "MSTRG.37"; transcript_id "ENSSSCT00000004429"; exon_number "2"; gene_name "PHF10"; ref_gene_id "ENSSSCG00000030155";
1	StringTie	exon	563367	563497	1000	+	.	gene_id "MSTRG.37"; transcript_id "ENSSSCT00000004429"; exon_number "3"; gene_name "PHF10"; ref_gene_id "ENSSSCG00000030155";
1	StringTie	exon	564097	564180	1000	+	.	gene_id "MSTRG.37"; transcript_id "ENSSSCT00000004429"; exon_number "4"; gene_name "PHF10"; ref_gene_id "ENSSSCG00000030155";
1	StringTie	exon	565194	565327	1000	+	.	gene_id "MSTRG.37"; transcript_id "ENSSSCT00000004429"; exon_number "5"; gene_name "PHF10"; ref_gene_id "ENSSSCG00000030155";
1	StringTie	exon	565417	565566	1000	+	.	gene_id "MSTRG.37"; transcript_id "ENSSSCT00000004429"; exon_number "6"; gene_name "PHF10"; ref_gene_id "ENSSSCG00000030155";
1	StringTie	exon	566064	566173	1000	+	.	gene_id "MSTRG.37"; transcript_id "ENSSSCT00000004429"; exon_number "7"; gene_name "PHF10"; ref_gene_id "ENSSSCG00000030155";
1	StringTie	exon	567699	567852	1000	+	.	gene_id "MSTRG.37"; transcript_id "ENSSSCT00000004429"; exon_number "8"; gene_name "PHF10"; ref_gene_id "ENSSSCG00000030155";
1	StringTie	exon	570481	570636	1000	+	.	gene_id "MSTRG.37"; transcript_id "ENSSSCT00000004429"; exon_number "9"; gene_name "PHF10"; ref_gene_id "ENSSSCG00000030155";
1	StringTie	exon	574881	574989	1000	+	.	gene_id "MSTRG.37"; transcript_id "ENSSSCT00000004429"; exon_number "10"; gene_name "PHF10"; ref_gene_id "ENSSSCG00000030155";
1	StringTie	exon	575258	575446	1000	+	.	gene_id "MSTRG.37"; transcript_id "ENSSSCT00000004429"; exon_number "11"; gene_name "PHF10"; ref_gene_id "ENSSSCG00000030155";
1	StringTie	exon	576521	578329	1000	+	.	gene_id "MSTRG.37"; transcript_id "ENSSSCT00000004429"; exon_number "12"; gene_name "PHF10"; ref_gene_id "ENSSSCG00000030155";
1	StringTie	transcript	556722	578329	1000	+	.	gene_id "MSTRG.37"; transcript_id "ENSSSCT00000004435"; gene_name "PHF10"; ref_gene_id "ENSSSCG00000030155";
1	StringTie	exon	556722	557013	1000	+	.	gene_id "MSTRG.37"; transcript_id "ENSSSCT00000004435"; exon_number "1"; gene_name "PHF10"; ref_gene_id "ENSSSCG00000030155";
1	StringTie	exon	559999	560105	1000	+	.	gene_id "MSTRG.37"; transcript_id "ENSSSCT00000004435"; exon_number "2"; gene_name "PHF10"; ref_gene_id "ENSSSCG00000030155";
1	StringTie	exon	563367	563497	1000	+	.	gene_id "MSTRG.37"; transcript_id "ENSSSCT00000004435"; exon_number "3"; gene_name "PHF10"; ref_gene_id "ENSSSCG00000030155";
1	StringTie	exon	564097	564180	1000	+	.	gene_id "MSTRG.37"; transcript_id "ENSSSCT00000004435"; exon_number "4"; gene_name "PHF10"; ref_gene_id "ENSSSCG00000030155";
1	StringTie	exon	565194	565327	1000	+	.	gene_id "MSTRG.37"; transcript_id "ENSSSCT00000004435"; exon_number "5"; gene_name "PHF10"; ref_gene_id "ENSSSCG00000030155";
1	StringTie	exon	565417	565566	1000	+	.	gene_id "MSTRG.37"; transcript_id "ENSSSCT00000004435"; exon_number "6"; gene_name "PHF10"; ref_gene_id "ENSSSCG00000030155";
1	StringTie	exon	566064	566173	1000	+	.	gene_id "MSTRG.37"; transcript_id "ENSSSCT00000004435"; exon_number "7"; gene_name "PHF10"; ref_gene_id "ENSSSCG00000030155";
1	StringTie	exon	567699	567852	1000	+	.	gene_id "MSTRG.37"; transcript_id "ENSSSCT00000004435"; exon_number "8"; gene_name "PHF10"; ref_gene_id "ENSSSCG00000030155";
1	StringTie	exon	570481	570636	1000	+	.	gene_id "MSTRG.37"; transcript_id "ENSSSCT00000004435"; exon_number "9"; gene_name "PHF10"; ref_gene_id "ENSSSCG00000030155";
1	StringTie	exon	574881	574989	1000	+	.	gene_id "MSTRG.37"; transcript_id "ENSSSCT00000004435"; exon_number "10"; gene_name "PHF10"; ref_gene_id "ENSSSCG00000030155";
1	StringTie	exon	575258	575446	1000	+	.	gene_id "MSTRG.37"; transcript_id "ENSSSCT00000004435"; exon_number "11"; gene_name "PHF10"; ref_gene_id "ENSSSCG00000030155";
1	StringTie	exon	576521	578329	1000	+	.	gene_id "MSTRG.37"; transcript_id "ENSSSCT00000004435"; exon_number "12"; gene_name "PHF10"; ref_gene_id "ENSSSCG00000030155";
1	StringTie	transcript	556722	578329	1000	+	.	gene_id "MSTRG.37"; transcript_id "ENSSSCT00000031463"; gene_name "PHF10"; ref_gene_id "ENSSSCG00000030155";
1	StringTie	exon	556722	557013	1000	+	.	gene_id "MSTRG.37"; transcript_id "ENSSSCT00000031463"; exon_number "1"; gene_name "PHF10"; ref_gene_id "ENSSSCG00000030155";
1	StringTie	exon	559999	560105	1000	+	.	gene_id "MSTRG.37"; transcript_id "ENSSSCT00000031463"; exon_number "2"; gene_name "PHF10"; ref_gene_id "ENSSSCG00000030155";
1	StringTie	exon	563367	563497	1000	+	.	gene_id "MSTRG.37"; transcript_id "ENSSSCT00000031463"; exon_number "3"; gene_name "PHF10"; ref_gene_id "ENSSSCG00000030155";
1	StringTie	exon	564097	564180	1000	+	.	gene_id "MSTRG.37"; transcript_id "ENSSSCT00000031463"; exon_number "4"; gene_name "PHF10"; ref_gene_id "ENSSSCG00000030155";
1	StringTie	exon	565194	565327	1000	+	.	gene_id "MSTRG.37"; transcript_id "ENSSSCT00000031463"; exon_number "5"; gene_name "PHF10"; ref_gene_id "ENSSSCG00000030155";
1	StringTie	exon	565417	565566	1000	+	.	gene_id "MSTRG.37"; transcript_id "ENSSSCT00000031463"; exon_number "6"; gene_name "PHF10"; ref_gene_id "ENSSSCG00000030155";
1	StringTie	exon	566064	566173	1000	+	.	gene_id "MSTRG.37"; transcript_id "ENSSSCT00000031463"; exon_number "7"; gene_name "PHF10"; ref_gene_id "ENSSSCG00000030155";
1	StringTie	exon	567699	567852	1000	+	.	gene_id "MSTRG.37"; transcript_id "ENSSSCT00000031463"; exon_number "8"; gene_name "PHF10"; ref_gene_id "ENSSSCG00000030155";
1	StringTie	exon	574881	574989	1000	+	.	gene_id "MSTRG.37"; transcript_id "ENSSSCT00000031463"; exon_number "9"; gene_name "PHF10"; ref_gene_id "ENSSSCG00000030155";
1	StringTie	exon	575258	575446	1000	+	.	gene_id "MSTRG.37"; transcript_id "ENSSSCT00000031463"; exon_number "10"; gene_name "PHF10"; ref_gene_id "ENSSSCG00000030155";
1	StringTie	exon	576521	578329	1000	+	.	gene_id "MSTRG.37"; transcript_id "ENSSSCT00000031463"; exon_number "11"; gene_name "PHF10"; ref_gene_id "ENSSSCG00000030155";
1	StringTie	transcript	557078	576706	1000	+	.	gene_id "MSTRG.37"; transcript_id "ENSSSCT00000056161"; gene_name "PHF10"; ref_gene_id "ENSSSCG00000030155";
1	StringTie	exon	557078	557438	1000	+	.	gene_id "MSTRG.37"; transcript_id "ENSSSCT00000056161"; exon_number "1"; gene_name "PHF10"; ref_gene_id "ENSSSCG00000030155";
1	StringTie	exon	559999	560105	1000	+	.	gene_id "MSTRG.37"; transcript_id "ENSSSCT00000056161"; exon_number "2"; gene_name "PHF10"; ref_gene_id "ENSSSCG00000030155";
1	StringTie	exon	563367	563497	1000	+	.	gene_id "MSTRG.37"; transcript_id "ENSSSCT00000056161"; exon_number "3"; gene_name "PHF10"; ref_gene_id "ENSSSCG00000030155";
1	StringTie	exon	564103	564180	1000	+	.	gene_id "MSTRG.37"; transcript_id "ENSSSCT00000056161"; exon_number "4"; gene_name "PHF10"; ref_gene_id "ENSSSCG00000030155";
1	StringTie	exon	565194	565327	1000	+	.	gene_id "MSTRG.37"; transcript_id "ENSSSCT00000056161"; exon_number "5"; gene_name "PHF10"; ref_gene_id "ENSSSCG00000030155";
1	StringTie	exon	565417	565566	1000	+	.	gene_id "MSTRG.37"; transcript_id "ENSSSCT00000056161"; exon_number "6"; gene_name "PHF10"; ref_gene_id "ENSSSCG00000030155";
1	StringTie	exon	566064	566173	1000	+	.	gene_id "MSTRG.37"; transcript_id "ENSSSCT00000056161"; exon_number "7"; gene_name "PHF10"; ref_gene_id "ENSSSCG00000030155";
1	StringTie	exon	567699	567852	1000	+	.	gene_id "MSTRG.37"; transcript_id "ENSSSCT00000056161"; exon_number "8"; gene_name "PHF10"; ref_gene_id "ENSSSCG00000030155";
1	StringTie	exon	570481	570636	1000	+	.	gene_id "MSTRG.37"; transcript_id "ENSSSCT00000056161"; exon_number "9"; gene_name "PHF10"; ref_gene_id "ENSSSCG00000030155";
1	StringTie	exon	574881	574989	1000	+	.	gene_id "MSTRG.37"; transcript_id "ENSSSCT00000056161"; exon_number "10"; gene_name "PHF10"; ref_gene_id "ENSSSCG00000030155";
1	StringTie	exon	575258	575446	1000	+	.	gene_id "MSTRG.37"; transcript_id "ENSSSCT00000056161"; exon_number "11"; gene_name "PHF10"; ref_gene_id "ENSSSCG00000030155";
1	StringTie	exon	576521	576706	1000	+	.	gene_id "MSTRG.37"; transcript_id "ENSSSCT00000056161"; exon_number "12"; gene_name "PHF10"; ref_gene_id "ENSSSCG00000030155";
1	StringTie	transcript	575725	578431	1000	-	.	gene_id "MSTRG.38"; transcript_id "ENSSSCT00000022754"; gene_name "C6orf120"; ref_gene_id "ENSSSCG00000038931";
1	StringTie	exon	575725	578138	1000	-	.	gene_id "MSTRG.38"; transcript_id "ENSSSCT00000022754"; exon_number "1"; gene_name "C6orf120"; ref_gene_id "ENSSSCG00000038931";
1	StringTie	exon	578375	578431	1000	-	.	gene_id "MSTRG.38"; transcript_id "ENSSSCT00000022754"; exon_number "2"; gene_name "C6orf120"; ref_gene_id "ENSSSCG00000038931";
1	StringTie	transcript	578465	719928	1000	+	.	gene_id "MSTRG.39"; transcript_id "ENSSSCT00000004431"; gene_name "WDR27"; ref_gene_id "ENSSSCG00000004008";
1	StringTie	exon	578465	578588	1000	+	.	gene_id "MSTRG.39"; transcript_id "ENSSSCT00000004431"; exon_number "1"; gene_name "WDR27"; ref_gene_id "ENSSSCG00000004008";
1	StringTie	exon	586692	586744	1000	+	.	gene_id "MSTRG.39"; transcript_id "ENSSSCT00000004431"; exon_number "2"; gene_name "WDR27"; ref_gene_id "ENSSSCG00000004008";
1	StringTie	exon	586841	586887	1000	+	.	gene_id "MSTRG.39"; transcript_id "ENSSSCT00000004431"; exon_number "3"; gene_name "WDR27"; ref_gene_id "ENSSSCG00000004008";
1	StringTie	exon	593018	593156	1000	+	.	gene_id "MSTRG.39"; transcript_id "ENSSSCT00000004431"; exon_number "4"; gene_name "WDR27"; ref_gene_id "ENSSSCG00000004008";
1	StringTie	exon	598025	598149	1000	+	.	gene_id "MSTRG.39"; transcript_id "ENSSSCT00000004431"; exon_number "5"; gene_name "WDR27"; ref_gene_id "ENSSSCG00000004008";
1	StringTie	exon	600486	600608	1000	+	.	gene_id "MSTRG.39"; transcript_id "ENSSSCT00000004431"; exon_number "6"; gene_name "WDR27"; ref_gene_id "ENSSSCG00000004008";
1	StringTie	exon	601787	601838	1000	+	.	gene_id "MSTRG.39"; transcript_id "ENSSSCT00000004431"; exon_number "7"; gene_name "WDR27"; ref_gene_id "ENSSSCG00000004008";
1	StringTie	exon	602986	603056	1000	+	.	gene_id "MSTRG.39"; transcript_id "ENSSSCT00000004431"; exon_number "8"; gene_name "WDR27"; ref_gene_id "ENSSSCG00000004008";
1	StringTie	exon	604247	604355	1000	+	.	gene_id "MSTRG.39"; transcript_id "ENSSSCT00000004431"; exon_number "9"; gene_name "WDR27"; ref_gene_id "ENSSSCG00000004008";
1	StringTie	exon	608276	608357	1000	+	.	gene_id "MSTRG.39"; transcript_id "ENSSSCT00000004431"; exon_number "10"; gene_name "WDR27"; ref_gene_id "ENSSSCG00000004008";
1	StringTie	exon	609238	609329	1000	+	.	gene_id "MSTRG.39"; transcript_id "ENSSSCT00000004431"; exon_number "11"; gene_name "WDR27"; ref_gene_id "ENSSSCG00000004008";
1	StringTie	exon	610175	610242	1000	+	.	gene_id "MSTRG.39"; transcript_id "ENSSSCT00000004431"; exon_number "12"; gene_name "WDR27"; ref_gene_id "ENSSSCG00000004008";
1	StringTie	exon	610473	610594	1000	+	.	gene_id "MSTRG.39"; transcript_id "ENSSSCT00000004431"; exon_number "13"; gene_name "WDR27"; ref_gene_id "ENSSSCG00000004008";
1	StringTie	exon	611258	611340	1000	+	.	gene_id "MSTRG.39"; transcript_id "ENSSSCT00000004431"; exon_number "14"; gene_name "WDR27"; ref_gene_id "ENSSSCG00000004008";
1	StringTie	exon	617145	617223	1000	+	.	gene_id "MSTRG.39"; transcript_id "ENSSSCT00000004431"; exon_number "15"; gene_name "WDR27"; ref_gene_id "ENSSSCG00000004008";
1	StringTie	exon	618934	619011	1000	+	.	gene_id "MSTRG.39"; transcript_id "ENSSSCT00000004431"; exon_number "16"; gene_name "WDR27"; ref_gene_id "ENSSSCG00000004008";
1	StringTie	exon	626317	626414	1000	+	.	gene_id "MSTRG.39"; transcript_id "ENSSSCT00000004431"; exon_number "17"; gene_name "WDR27"; ref_gene_id "ENSSSCG00000004008";
1	StringTie	exon	627725	627814	1000	+	.	gene_id "MSTRG.39"; transcript_id "ENSSSCT00000004431"; exon_number "18"; gene_name "WDR27"; ref_gene_id "ENSSSCG00000004008";
1	StringTie	exon	631453	631574	1000	+	.	gene_id "MSTRG.39"; transcript_id "ENSSSCT00000004431"; exon_number "19"; gene_name "WDR27"; ref_gene_id "ENSSSCG00000004008";
1	StringTie	exon	632859	632992	1000	+	.	gene_id "MSTRG.39"; transcript_id "ENSSSCT00000004431"; exon_number "20"; gene_name "WDR27"; ref_gene_id "ENSSSCG00000004008";
1	StringTie	exon	633492	633589	1000	+	.	gene_id "MSTRG.39"; transcript_id "ENSSSCT00000004431"; exon_number "21"; gene_name "WDR27"; ref_gene_id "ENSSSCG00000004008";
1	StringTie	exon	635133	635254	1000	+	.	gene_id "MSTRG.39"; transcript_id "ENSSSCT00000004431"; exon_number "22"; gene_name "WDR27"; ref_gene_id "ENSSSCG00000004008";
1	StringTie	exon	641934	642031	1000	+	.	gene_id "MSTRG.39"; transcript_id "ENSSSCT00000004431"; exon_number "23"; gene_name "WDR27"; ref_gene_id "ENSSSCG00000004008";
1	StringTie	exon	643375	643477	1000	+	.	gene_id "MSTRG.39"; transcript_id "ENSSSCT00000004431"; exon_number "24"; gene_name "WDR27"; ref_gene_id "ENSSSCG00000004008";
1	StringTie	exon	653585	653683	1000	+	.	gene_id "MSTRG.39"; transcript_id "ENSSSCT00000004431"; exon_number "25"; gene_name "WDR27"; ref_gene_id "ENSSSCG00000004008";
1	StringTie	exon	719872	719928	1000	+	.	gene_id "MSTRG.39"; transcript_id "ENSSSCT00000004431"; exon_number "26"; gene_name "WDR27"; ref_gene_id "ENSSSCG00000004008";
1	StringTie	transcript	512678	540886	1000	-	.	gene_id "MSTRG.42"; transcript_id "ENSSSCT00000040859"; gene_name "ERMARD"; ref_gene_id "ENSSSCG00000004010";
1	StringTie	exon	512678	513673	1000	-	.	gene_id "MSTRG.42"; transcript_id "ENSSSCT00000040859"; exon_number "1"; gene_name "ERMARD"; ref_gene_id "ENSSSCG00000004010";
1	StringTie	exon	515026	515139	1000	-	.	gene_id "MSTRG.42"; transcript_id "ENSSSCT00000040859"; exon_number "2"; gene_name "ERMARD"; ref_gene_id "ENSSSCG00000004010";
1	StringTie	exon	515937	516155	1000	-	.	gene_id "MSTRG.42"; transcript_id "ENSSSCT00000040859"; exon_number "3"; gene_name "ERMARD"; ref_gene_id "ENSSSCG00000004010";
1	StringTie	exon	516470	516595	1000	-	.	gene_id "MSTRG.42"; transcript_id "ENSSSCT00000040859"; exon_number "4"; gene_name "ERMARD"; ref_gene_id "ENSSSCG00000004010";
1	StringTie	exon	517096	517172	1000	-	.	gene_id "MSTRG.42"; transcript_id "ENSSSCT00000040859"; exon_number "5"; gene_name "ERMARD"; ref_gene_id "ENSSSCG00000004010";
1	StringTie	exon	518533	518616	1000	-	.	gene_id "MSTRG.42"; transcript_id "ENSSSCT00000040859"; exon_number "6"; gene_name "ERMARD"; ref_gene_id "ENSSSCG00000004010";
1	StringTie	exon	525828	526001	1000	-	.	gene_id "MSTRG.42"; transcript_id "ENSSSCT00000040859"; exon_number "7"; gene_name "ERMARD"; ref_gene_id "ENSSSCG00000004010";
1	StringTie	exon	527370	527438	1000	-	.	gene_id "MSTRG.42"; transcript_id "ENSSSCT00000040859"; exon_number "8"; gene_name "ERMARD"; ref_gene_id "ENSSSCG00000004010";
1	StringTie	exon	529492	529594	1000	-	.	gene_id "MSTRG.42"; transcript_id "ENSSSCT00000040859"; exon_number "9"; gene_name "ERMARD"; ref_gene_id "ENSSSCG00000004010";
1	StringTie	exon	530335	530449	1000	-	.	gene_id "MSTRG.42"; transcript_id "ENSSSCT00000040859"; exon_number "10"; gene_name "ERMARD"; ref_gene_id "ENSSSCG00000004010";
1	StringTie	exon	531642	531778	1000	-	.	gene_id "MSTRG.42"; transcript_id "ENSSSCT00000040859"; exon_number "11"; gene_name "ERMARD"; ref_gene_id "ENSSSCG00000004010";
1	StringTie	exon	532236	532333	1000	-	.	gene_id "MSTRG.42"; transcript_id "ENSSSCT00000040859"; exon_number "12"; gene_name "ERMARD"; ref_gene_id "ENSSSCG00000004010";
1	StringTie	exon	534369	534458	1000	-	.	gene_id "MSTRG.42"; transcript_id "ENSSSCT00000040859"; exon_number "13"; gene_name "ERMARD"; ref_gene_id "ENSSSCG00000004010";
1	StringTie	exon	534744	534845	1000	-	.	gene_id "MSTRG.42"; transcript_id "ENSSSCT00000040859"; exon_number "14"; gene_name "ERMARD"; ref_gene_id "ENSSSCG00000004010";
1	StringTie	exon	535735	535869	1000	-	.	gene_id "MSTRG.42"; transcript_id "ENSSSCT00000040859"; exon_number "15"; gene_name "ERMARD"; ref_gene_id "ENSSSCG00000004010";
1	StringTie	exon	537846	538014	1000	-	.	gene_id "MSTRG.42"; transcript_id "ENSSSCT00000040859"; exon_number "16"; gene_name "ERMARD"; ref_gene_id "ENSSSCG00000004010";
1	StringTie	exon	540859	540886	1000	-	.	gene_id "MSTRG.42"; transcript_id "ENSSSCT00000040859"; exon_number "17"; gene_name "ERMARD"; ref_gene_id "ENSSSCG00000004010";
1	StringTie	transcript	512678	540896	1000	-	.	gene_id "MSTRG.42"; transcript_id "ENSSSCT00000055698"; gene_name "ERMARD"; ref_gene_id "ENSSSCG00000004010";
1	StringTie	exon	512678	513673	1000	-	.	gene_id "MSTRG.42"; transcript_id "ENSSSCT00000055698"; exon_number "1"; gene_name "ERMARD"; ref_gene_id "ENSSSCG00000004010";
1	StringTie	exon	515026	515139	1000	-	.	gene_id "MSTRG.42"; transcript_id "ENSSSCT00000055698"; exon_number "2"; gene_name "ERMARD"; ref_gene_id "ENSSSCG00000004010";
1	StringTie	exon	515937	516155	1000	-	.	gene_id "MSTRG.42"; transcript_id "ENSSSCT00000055698"; exon_number "3"; gene_name "ERMARD"; ref_gene_id "ENSSSCG00000004010";
1	StringTie	exon	516470	516595	1000	-	.	gene_id "MSTRG.42"; transcript_id "ENSSSCT00000055698"; exon_number "4"; gene_name "ERMARD"; ref_gene_id "ENSSSCG00000004010";
1	StringTie	exon	517096	517172	1000	-	.	gene_id "MSTRG.42"; transcript_id "ENSSSCT00000055698"; exon_number "5"; gene_name "ERMARD"; ref_gene_id "ENSSSCG00000004010";
1	StringTie	exon	518533	518616	1000	-	.	gene_id "MSTRG.42"; transcript_id "ENSSSCT00000055698"; exon_number "6"; gene_name "ERMARD"; ref_gene_id "ENSSSCG00000004010";
1	StringTie	exon	525828	526001	1000	-	.	gene_id "MSTRG.42"; transcript_id "ENSSSCT00000055698"; exon_number "7"; gene_name "ERMARD"; ref_gene_id "ENSSSCG00000004010";
1	StringTie	exon	527370	527438	1000	-	.	gene_id "MSTRG.42"; transcript_id "ENSSSCT00000055698"; exon_number "8"; gene_name "ERMARD"; ref_gene_id "ENSSSCG00000004010";
1	StringTie	exon	528443	528472	1000	-	.	gene_id "MSTRG.42"; transcript_id "ENSSSCT00000055698"; exon_number "9"; gene_name "ERMARD"; ref_gene_id "ENSSSCG00000004010";
1	StringTie	exon	529492	529594	1000	-	.	gene_id "MSTRG.42"; transcript_id "ENSSSCT00000055698"; exon_number "10"; gene_name "ERMARD"; ref_gene_id "ENSSSCG00000004010";
1	StringTie	exon	530335	530449	1000	-	.	gene_id "MSTRG.42"; transcript_id "ENSSSCT00000055698"; exon_number "11"; gene_name "ERMARD"; ref_gene_id "ENSSSCG00000004010";
1	StringTie	exon	531642	531778	1000	-	.	gene_id "MSTRG.42"; transcript_id "ENSSSCT00000055698"; exon_number "12"; gene_name "ERMARD"; ref_gene_id "ENSSSCG00000004010";
1	StringTie	exon	532236	532333	1000	-	.	gene_id "MSTRG.42"; transcript_id "ENSSSCT00000055698"; exon_number "13"; gene_name "ERMARD"; ref_gene_id "ENSSSCG00000004010";
1	StringTie	exon	534369	534458	1000	-	.	gene_id "MSTRG.42"; transcript_id "ENSSSCT00000055698"; exon_number "14"; gene_name "ERMARD"; ref_gene_id "ENSSSCG00000004010";
1	StringTie	exon	534744	534845	1000	-	.	gene_id "MSTRG.42"; transcript_id "ENSSSCT00000055698"; exon_number "15"; gene_name "ERMARD"; ref_gene_id "ENSSSCG00000004010";
1	StringTie	exon	537846	538014	1000	-	.	gene_id "MSTRG.42"; transcript_id "ENSSSCT00000055698"; exon_number "16"; gene_name "ERMARD"; ref_gene_id "ENSSSCG00000004010";
1	StringTie	exon	540859	540896	1000	-	.	gene_id "MSTRG.42"; transcript_id "ENSSSCT00000055698"; exon_number "17"; gene_name "ERMARD"; ref_gene_id "ENSSSCG00000004010";
1	StringTie	transcript	512679	540958	1000	-	.	gene_id "MSTRG.42"; transcript_id "ENSSSCT00000037459"; gene_name "ERMARD"; ref_gene_id "ENSSSCG00000004010";
1	StringTie	exon	512679	513673	1000	-	.	gene_id "MSTRG.42"; transcript_id "ENSSSCT00000037459"; exon_number "1"; gene_name "ERMARD"; ref_gene_id "ENSSSCG00000004010";
1	StringTie	exon	515026	515139	1000	-	.	gene_id "MSTRG.42"; transcript_id "ENSSSCT00000037459"; exon_number "2"; gene_name "ERMARD"; ref_gene_id "ENSSSCG00000004010";
1	StringTie	exon	515937	516155	1000	-	.	gene_id "MSTRG.42"; transcript_id "ENSSSCT00000037459"; exon_number "3"; gene_name "ERMARD"; ref_gene_id "ENSSSCG00000004010";
1	StringTie	exon	516470	516595	1000	-	.	gene_id "MSTRG.42"; transcript_id "ENSSSCT00000037459"; exon_number "4"; gene_name "ERMARD"; ref_gene_id "ENSSSCG00000004010";
1	StringTie	exon	517096	517172	1000	-	.	gene_id "MSTRG.42"; transcript_id "ENSSSCT00000037459"; exon_number "5"; gene_name "ERMARD"; ref_gene_id "ENSSSCG00000004010";
1	StringTie	exon	518533	518616	1000	-	.	gene_id "MSTRG.42"; transcript_id "ENSSSCT00000037459"; exon_number "6"; gene_name "ERMARD"; ref_gene_id "ENSSSCG00000004010";
1	StringTie	exon	525828	526001	1000	-	.	gene_id "MSTRG.42"; transcript_id "ENSSSCT00000037459"; exon_number "7"; gene_name "ERMARD"; ref_gene_id "ENSSSCG00000004010";
1	StringTie	exon	527370	527438	1000	-	.	gene_id "MSTRG.42"; transcript_id "ENSSSCT00000037459"; exon_number "8"; gene_name "ERMARD"; ref_gene_id "ENSSSCG00000004010";
1	StringTie	exon	528443	528472	1000	-	.	gene_id "MSTRG.42"; transcript_id "ENSSSCT00000037459"; exon_number "9"; gene_name "ERMARD"; ref_gene_id "ENSSSCG00000004010";
1	StringTie	exon	529492	529594	1000	-	.	gene_id "MSTRG.42"; transcript_id "ENSSSCT00000037459"; exon_number "10"; gene_name "ERMARD"; ref_gene_id "ENSSSCG00000004010";
1	StringTie	exon	530335	530449	1000	-	.	gene_id "MSTRG.42"; transcript_id "ENSSSCT00000037459"; exon_number "11"; gene_name "ERMARD"; ref_gene_id "ENSSSCG00000004010";
1	StringTie	exon	531642	531778	1000	-	.	gene_id "MSTRG.42"; transcript_id "ENSSSCT00000037459"; exon_number "12"; gene_name "ERMARD"; ref_gene_id "ENSSSCG00000004010";
1	StringTie	exon	532236	532333	1000	-	.	gene_id "MSTRG.42"; transcript_id "ENSSSCT00000037459"; exon_number "13"; gene_name "ERMARD"; ref_gene_id "ENSSSCG00000004010";
1	StringTie	exon	534369	534458	1000	-	.	gene_id "MSTRG.42"; transcript_id "ENSSSCT00000037459"; exon_number "14"; gene_name "ERMARD"; ref_gene_id "ENSSSCG00000004010";
1	StringTie	exon	534744	534845	1000	-	.	gene_id "MSTRG.42"; transcript_id "ENSSSCT00000037459"; exon_number "15"; gene_name "ERMARD"; ref_gene_id "ENSSSCG00000004010";
1	StringTie	exon	535735	535874	1000	-	.	gene_id "MSTRG.42"; transcript_id "ENSSSCT00000037459"; exon_number "16"; gene_name "ERMARD"; ref_gene_id "ENSSSCG00000004010";
1	StringTie	exon	537846	538014	1000	-	.	gene_id "MSTRG.42"; transcript_id "ENSSSCT00000037459"; exon_number "17"; gene_name "ERMARD"; ref_gene_id "ENSSSCG00000004010";
1	StringTie	exon	540859	540958	1000	-	.	gene_id "MSTRG.42"; transcript_id "ENSSSCT00000037459"; exon_number "18"; gene_name "ERMARD"; ref_gene_id "ENSSSCG00000004010";
1	StringTie	transcript	513373	540886	1000	-	.	gene_id "MSTRG.42"; transcript_id "ENSSSCT00000041743"; gene_name "ERMARD"; ref_gene_id "ENSSSCG00000004010";
1	StringTie	exon	513373	513673	1000	-	.	gene_id "MSTRG.42"; transcript_id "ENSSSCT00000041743"; exon_number "1"; gene_name "ERMARD"; ref_gene_id "ENSSSCG00000004010";
1	StringTie	exon	515026	516155	1000	-	.	gene_id "MSTRG.42"; transcript_id "ENSSSCT00000041743"; exon_number "2"; gene_name "ERMARD"; ref_gene_id "ENSSSCG00000004010";
1	StringTie	exon	516470	516595	1000	-	.	gene_id "MSTRG.42"; transcript_id "ENSSSCT00000041743"; exon_number "3"; gene_name "ERMARD"; ref_gene_id "ENSSSCG00000004010";
1	StringTie	exon	517096	517172	1000	-	.	gene_id "MSTRG.42"; transcript_id "ENSSSCT00000041743"; exon_number "4"; gene_name "ERMARD"; ref_gene_id "ENSSSCG00000004010";
1	StringTie	exon	518533	518616	1000	-	.	gene_id "MSTRG.42"; transcript_id "ENSSSCT00000041743"; exon_number "5"; gene_name "ERMARD"; ref_gene_id "ENSSSCG00000004010";
1	StringTie	exon	525828	526001	1000	-	.	gene_id "MSTRG.42"; transcript_id "ENSSSCT00000041743"; exon_number "6"; gene_name "ERMARD"; ref_gene_id "ENSSSCG00000004010";
1	StringTie	exon	527370	527438	1000	-	.	gene_id "MSTRG.42"; transcript_id "ENSSSCT00000041743"; exon_number "7"; gene_name "ERMARD"; ref_gene_id "ENSSSCG00000004010";
1	StringTie	exon	528443	528472	1000	-	.	gene_id "MSTRG.42"; transcript_id "ENSSSCT00000041743"; exon_number "8"; gene_name "ERMARD"; ref_gene_id "ENSSSCG00000004010";
1	StringTie	exon	529492	529594	1000	-	.	gene_id "MSTRG.42"; transcript_id "ENSSSCT00000041743"; exon_number "9"; gene_name "ERMARD"; ref_gene_id "ENSSSCG00000004010";
1	StringTie	exon	530335	530449	1000	-	.	gene_id "MSTRG.42"; transcript_id "ENSSSCT00000041743"; exon_number "10"; gene_name "ERMARD"; ref_gene_id "ENSSSCG00000004010";
1	StringTie	exon	531642	531778	1000	-	.	gene_id "MSTRG.42"; transcript_id "ENSSSCT00000041743"; exon_number "11"; gene_name "ERMARD"; ref_gene_id "ENSSSCG00000004010";
1	StringTie	exon	532236	532333	1000	-	.	gene_id "MSTRG.42"; transcript_id "ENSSSCT00000041743"; exon_number "12"; gene_name "ERMARD"; ref_gene_id "ENSSSCG00000004010";
1	StringTie	exon	534369	534458	1000	-	.	gene_id "MSTRG.42"; transcript_id "ENSSSCT00000041743"; exon_number "13"; gene_name "ERMARD"; ref_gene_id "ENSSSCG00000004010";
1	StringTie	exon	534744	534845	1000	-	.	gene_id "MSTRG.42"; transcript_id "ENSSSCT00000041743"; exon_number "14"; gene_name "ERMARD"; ref_gene_id "ENSSSCG00000004010";
1	StringTie	exon	535735	535874	1000	-	.	gene_id "MSTRG.42"; transcript_id "ENSSSCT00000041743"; exon_number "15"; gene_name "ERMARD"; ref_gene_id "ENSSSCG00000004010";
1	StringTie	exon	537846	538014	1000	-	.	gene_id "MSTRG.42"; transcript_id "ENSSSCT00000041743"; exon_number "16"; gene_name "ERMARD"; ref_gene_id "ENSSSCG00000004010";
1	StringTie	exon	540859	540886	1000	-	.	gene_id "MSTRG.42"; transcript_id "ENSSSCT00000041743"; exon_number "17"; gene_name "ERMARD"; ref_gene_id "ENSSSCG00000004010";
1	StringTie	transcript	513493	538474	1000	-	.	gene_id "MSTRG.42"; transcript_id "ENSSSCT00000004434"; gene_name "ERMARD"; ref_gene_id "ENSSSCG00000004010";
1	StringTie	exon	513493	513673	1000	-	.	gene_id "MSTRG.42"; transcript_id "ENSSSCT00000004434"; exon_number "1"; gene_name "ERMARD"; ref_gene_id "ENSSSCG00000004010";
1	StringTie	exon	515026	515139	1000	-	.	gene_id "MSTRG.42"; transcript_id "ENSSSCT00000004434"; exon_number "2"; gene_name "ERMARD"; ref_gene_id "ENSSSCG00000004010";
1	StringTie	exon	515937	516155	1000	-	.	gene_id "MSTRG.42"; transcript_id "ENSSSCT00000004434"; exon_number "3"; gene_name "ERMARD"; ref_gene_id "ENSSSCG00000004010";
1	StringTie	exon	516470	516595	1000	-	.	gene_id "MSTRG.42"; transcript_id "ENSSSCT00000004434"; exon_number "4"; gene_name "ERMARD"; ref_gene_id "ENSSSCG00000004010";
1	StringTie	exon	517096	517172	1000	-	.	gene_id "MSTRG.42"; transcript_id "ENSSSCT00000004434"; exon_number "5"; gene_name "ERMARD"; ref_gene_id "ENSSSCG00000004010";
1	StringTie	exon	518533	518616	1000	-	.	gene_id "MSTRG.42"; transcript_id "ENSSSCT00000004434"; exon_number "6"; gene_name "ERMARD"; ref_gene_id "ENSSSCG00000004010";
1	StringTie	exon	525828	526001	1000	-	.	gene_id "MSTRG.42"; transcript_id "ENSSSCT00000004434"; exon_number "7"; gene_name "ERMARD"; ref_gene_id "ENSSSCG00000004010";
1	StringTie	exon	527370	527438	1000	-	.	gene_id "MSTRG.42"; transcript_id "ENSSSCT00000004434"; exon_number "8"; gene_name "ERMARD"; ref_gene_id "ENSSSCG00000004010";
1	StringTie	exon	528443	528472	1000	-	.	gene_id "MSTRG.42"; transcript_id "ENSSSCT00000004434"; exon_number "9"; gene_name "ERMARD"; ref_gene_id "ENSSSCG00000004010";
1	StringTie	exon	529492	529594	1000	-	.	gene_id "MSTRG.42"; transcript_id "ENSSSCT00000004434"; exon_number "10"; gene_name "ERMARD"; ref_gene_id "ENSSSCG00000004010";
1	StringTie	exon	530335	530449	1000	-	.	gene_id "MSTRG.42"; transcript_id "ENSSSCT00000004434"; exon_number "11"; gene_name "ERMARD"; ref_gene_id "ENSSSCG00000004010";
1	StringTie	exon	531642	531778	1000	-	.	gene_id "MSTRG.42"; transcript_id "ENSSSCT00000004434"; exon_number "12"; gene_name "ERMARD"; ref_gene_id "ENSSSCG00000004010";
1	StringTie	exon	532236	532333	1000	-	.	gene_id "MSTRG.42"; transcript_id "ENSSSCT00000004434"; exon_number "13"; gene_name "ERMARD"; ref_gene_id "ENSSSCG00000004010";
1	StringTie	exon	534369	534458	1000	-	.	gene_id "MSTRG.42"; transcript_id "ENSSSCT00000004434"; exon_number "14"; gene_name "ERMARD"; ref_gene_id "ENSSSCG00000004010";
1	StringTie	exon	534744	534845	1000	-	.	gene_id "MSTRG.42"; transcript_id "ENSSSCT00000004434"; exon_number "15"; gene_name "ERMARD"; ref_gene_id "ENSSSCG00000004010";
1	StringTie	exon	535735	535874	1000	-	.	gene_id "MSTRG.42"; transcript_id "ENSSSCT00000004434"; exon_number "16"; gene_name "ERMARD"; ref_gene_id "ENSSSCG00000004010";
1	StringTie	exon	537846	538014	1000	-	.	gene_id "MSTRG.42"; transcript_id "ENSSSCT00000004434"; exon_number "17"; gene_name "ERMARD"; ref_gene_id "ENSSSCG00000004010";
1	StringTie	exon	538424	538474	1000	-	.	gene_id "MSTRG.42"; transcript_id "ENSSSCT00000004434"; exon_number "18"; gene_name "ERMARD"; ref_gene_id "ENSSSCG00000004010";
1	StringTie	transcript	541028	551881	1000	+	.	gene_id "MSTRG.44"; transcript_id "ENSSSCT00000004433"; gene_name "TCTE3"; ref_gene_id "ENSSSCG00000004009";
1	StringTie	exon	541028	541135	1000	+	.	gene_id "MSTRG.44"; transcript_id "ENSSSCT00000004433"; exon_number "1"; gene_name "TCTE3"; ref_gene_id "ENSSSCG00000004009";
1	StringTie	exon	546501	546707	1000	+	.	gene_id "MSTRG.44"; transcript_id "ENSSSCT00000004433"; exon_number "2"; gene_name "TCTE3"; ref_gene_id "ENSSSCG00000004009";
1	StringTie	exon	549711	549869	1000	+	.	gene_id "MSTRG.44"; transcript_id "ENSSSCT00000004433"; exon_number "3"; gene_name "TCTE3"; ref_gene_id "ENSSSCG00000004009";
1	StringTie	exon	551771	551881	1000	+	.	gene_id "MSTRG.44"; transcript_id "ENSSSCT00000004433"; exon_number "4"; gene_name "TCTE3"; ref_gene_id "ENSSSCG00000004009";
1	StringTie	transcript	1414134	1423270	1000	+	.	gene_id "MSTRG.47"; transcript_id "ENSSSCT00000050017"; gene_name "DACT2"; ref_gene_id "ENSSSCG00000031703";
1	StringTie	exon	1414134	1414319	1000	+	.	gene_id "MSTRG.47"; transcript_id "ENSSSCT00000050017"; exon_number "1"; gene_name "DACT2"; ref_gene_id "ENSSSCG00000031703";
1	StringTie	exon	1419615	1419659	1000	+	.	gene_id "MSTRG.47"; transcript_id "ENSSSCT00000050017"; exon_number "2"; gene_name "DACT2"; ref_gene_id "ENSSSCG00000031703";
1	StringTie	exon	1419681	1419813	1000	+	.	gene_id "MSTRG.47"; transcript_id "ENSSSCT00000050017"; exon_number "3"; gene_name "DACT2"; ref_gene_id "ENSSSCG00000031703";
1	StringTie	exon	1420714	1420771	1000	+	.	gene_id "MSTRG.47"; transcript_id "ENSSSCT00000050017"; exon_number "4"; gene_name "DACT2"; ref_gene_id "ENSSSCG00000031703";
1	StringTie	exon	1420826	1421022	1000	+	.	gene_id "MSTRG.47"; transcript_id "ENSSSCT00000050017"; exon_number "5"; gene_name "DACT2"; ref_gene_id "ENSSSCG00000031703";
1	StringTie	exon	1421703	1423270	1000	+	.	gene_id "MSTRG.47"; transcript_id "ENSSSCT00000050017"; exon_number "6"; gene_name "DACT2"; ref_gene_id "ENSSSCG00000031703";
1	StringTie	transcript	1414134	1423270	1000	+	.	gene_id "MSTRG.47"; transcript_id "ENSSSCT00000062180"; gene_name "DACT2"; ref_gene_id "ENSSSCG00000031703";
1	StringTie	exon	1414134	1414319	1000	+	.	gene_id "MSTRG.47"; transcript_id "ENSSSCT00000062180"; exon_number "1"; gene_name "DACT2"; ref_gene_id "ENSSSCG00000031703";
1	StringTie	exon	1419681	1419813	1000	+	.	gene_id "MSTRG.47"; transcript_id "ENSSSCT00000062180"; exon_number "2"; gene_name "DACT2"; ref_gene_id "ENSSSCG00000031703";
1	StringTie	exon	1420714	1420819	1000	+	.	gene_id "MSTRG.47"; transcript_id "ENSSSCT00000062180"; exon_number "3"; gene_name "DACT2"; ref_gene_id "ENSSSCG00000031703";
1	StringTie	exon	1420880	1421022	1000	+	.	gene_id "MSTRG.47"; transcript_id "ENSSSCT00000062180"; exon_number "4"; gene_name "DACT2"; ref_gene_id "ENSSSCG00000031703";
1	StringTie	exon	1421703	1423270	1000	+	.	gene_id "MSTRG.47"; transcript_id "ENSSSCT00000062180"; exon_number "5"; gene_name "DACT2"; ref_gene_id "ENSSSCG00000031703";
1	StringTie	transcript	1527530	1537814	1000	-	.	gene_id "MSTRG.50"; transcript_id "ENSSSCT00000004441"; gene_name "KIF25"; ref_gene_id "ENSSSCG00000004016";
1	StringTie	exon	1527530	1527669	1000	-	.	gene_id "MSTRG.50"; transcript_id "ENSSSCT00000004441"; exon_number "1"; gene_name "KIF25"; ref_gene_id "ENSSSCG00000004016";
1	StringTie	exon	1527931	1528086	1000	-	.	gene_id "MSTRG.50"; transcript_id "ENSSSCT00000004441"; exon_number "2"; gene_name "KIF25"; ref_gene_id "ENSSSCG00000004016";
1	StringTie	exon	1528412	1528550	1000	-	.	gene_id "MSTRG.50"; transcript_id "ENSSSCT00000004441"; exon_number "3"; gene_name "KIF25"; ref_gene_id "ENSSSCG00000004016";
1	StringTie	exon	1530102	1530273	1000	-	.	gene_id "MSTRG.50"; transcript_id "ENSSSCT00000004441"; exon_number "4"; gene_name "KIF25"; ref_gene_id "ENSSSCG00000004016";
1	StringTie	exon	1531348	1531521	1000	-	.	gene_id "MSTRG.50"; transcript_id "ENSSSCT00000004441"; exon_number "5"; gene_name "KIF25"; ref_gene_id "ENSSSCG00000004016";
1	StringTie	exon	1535191	1535328	1000	-	.	gene_id "MSTRG.50"; transcript_id "ENSSSCT00000004441"; exon_number "6"; gene_name "KIF25"; ref_gene_id "ENSSSCG00000004016";
1	StringTie	exon	1536757	1536831	1000	-	.	gene_id "MSTRG.50"; transcript_id "ENSSSCT00000004441"; exon_number "7"; gene_name "KIF25"; ref_gene_id "ENSSSCG00000004016";
1	StringTie	exon	1537741	1537814	1000	-	.	gene_id "MSTRG.50"; transcript_id "ENSSSCT00000004441"; exon_number "8"; gene_name "KIF25"; ref_gene_id "ENSSSCG00000004016";
1	StringTie	transcript	1193167	1332694	1000	-	.	gene_id "MSTRG.51"; transcript_id "ENSSSCT00000054680"; gene_name "SMOC2"; ref_gene_id "ENSSSCG00000004013";
1	StringTie	exon	1193167	1194618	1000	-	.	gene_id "MSTRG.51"; transcript_id "ENSSSCT00000054680"; exon_number "1"; gene_name "SMOC2"; ref_gene_id "ENSSSCG00000004013";
1	StringTie	exon	1196651	1196688	1000	-	.	gene_id "MSTRG.51"; transcript_id "ENSSSCT00000054680"; exon_number "2"; gene_name "SMOC2"; ref_gene_id "ENSSSCG00000004013";
1	StringTie	exon	1203494	1203768	1000	-	.	gene_id "MSTRG.51"; transcript_id "ENSSSCT00000054680"; exon_number "3"; gene_name "SMOC2"; ref_gene_id "ENSSSCG00000004013";
1	StringTie	exon	1204568	1204667	1000	-	.	gene_id "MSTRG.51"; transcript_id "ENSSSCT00000054680"; exon_number "4"; gene_name "SMOC2"; ref_gene_id "ENSSSCG00000004013";
1	StringTie	exon	1233510	1233592	1000	-	.	gene_id "MSTRG.51"; transcript_id "ENSSSCT00000054680"; exon_number "5"; gene_name "SMOC2"; ref_gene_id "ENSSSCG00000004013";
1	StringTie	exon	1239433	1239619	1000	-	.	gene_id "MSTRG.51"; transcript_id "ENSSSCT00000054680"; exon_number "6"; gene_name "SMOC2"; ref_gene_id "ENSSSCG00000004013";
1	StringTie	exon	1262952	1263026	1000	-	.	gene_id "MSTRG.51"; transcript_id "ENSSSCT00000054680"; exon_number "7"; gene_name "SMOC2"; ref_gene_id "ENSSSCG00000004013";
1	StringTie	exon	1263526	1263609	1000	-	.	gene_id "MSTRG.51"; transcript_id "ENSSSCT00000054680"; exon_number "8"; gene_name "SMOC2"; ref_gene_id "ENSSSCG00000004013";
1	StringTie	exon	1266318	1266365	1000	-	.	gene_id "MSTRG.51"; transcript_id "ENSSSCT00000054680"; exon_number "9"; gene_name "SMOC2"; ref_gene_id "ENSSSCG00000004013";
1	StringTie	exon	1279137	1279236	1000	-	.	gene_id "MSTRG.51"; transcript_id "ENSSSCT00000054680"; exon_number "10"; gene_name "SMOC2"; ref_gene_id "ENSSSCG00000004013";
1	StringTie	exon	1279866	1279972	1000	-	.	gene_id "MSTRG.51"; transcript_id "ENSSSCT00000054680"; exon_number "11"; gene_name "SMOC2"; ref_gene_id "ENSSSCG00000004013";
1	StringTie	exon	1289187	1289358	1000	-	.	gene_id "MSTRG.51"; transcript_id "ENSSSCT00000054680"; exon_number "12"; gene_name "SMOC2"; ref_gene_id "ENSSSCG00000004013";
1	StringTie	exon	1332407	1332694	1000	-	.	gene_id "MSTRG.51"; transcript_id "ENSSSCT00000054680"; exon_number "13"; gene_name "SMOC2"; ref_gene_id "ENSSSCG00000004013";
1	StringTie	transcript	1194554	1332691	1000	-	.	gene_id "MSTRG.51"; transcript_id "ENSSSCT00000004437"; gene_name "SMOC2"; ref_gene_id "ENSSSCG00000004013";
1	StringTie	exon	1194554	1194618	1000	-	.	gene_id "MSTRG.51"; transcript_id "ENSSSCT00000004437"; exon_number "1"; gene_name "SMOC2"; ref_gene_id "ENSSSCG00000004013";
1	StringTie	exon	1196651	1196688	1000	-	.	gene_id "MSTRG.51"; transcript_id "ENSSSCT00000004437"; exon_number "2"; gene_name "SMOC2"; ref_gene_id "ENSSSCG00000004013";
1	StringTie	exon	1197263	1197470	1000	-	.	gene_id "MSTRG.51"; transcript_id "ENSSSCT00000004437"; exon_number "3"; gene_name "SMOC2"; ref_gene_id "ENSSSCG00000004013";
1	StringTie	exon	1203494	1203768	1000	-	.	gene_id "MSTRG.51"; transcript_id "ENSSSCT00000004437"; exon_number "4"; gene_name "SMOC2"; ref_gene_id "ENSSSCG00000004013";
1	StringTie	exon	1204568	1204667	1000	-	.	gene_id "MSTRG.51"; transcript_id "ENSSSCT00000004437"; exon_number "5"; gene_name "SMOC2"; ref_gene_id "ENSSSCG00000004013";
1	StringTie	exon	1233510	1233592	1000	-	.	gene_id "MSTRG.51"; transcript_id "ENSSSCT00000004437"; exon_number "6"; gene_name "SMOC2"; ref_gene_id "ENSSSCG00000004013";
1	StringTie	exon	1239433	1239619	1000	-	.	gene_id "MSTRG.51"; transcript_id "ENSSSCT00000004437"; exon_number "7"; gene_name "SMOC2"; ref_gene_id "ENSSSCG00000004013";
1	StringTie	exon	1262952	1263026	1000	-	.	gene_id "MSTRG.51"; transcript_id "ENSSSCT00000004437"; exon_number "8"; gene_name "SMOC2"; ref_gene_id "ENSSSCG00000004013";
1	StringTie	exon	1263526	1263576	1000	-	.	gene_id "MSTRG.51"; transcript_id "ENSSSCT00000004437"; exon_number "9"; gene_name "SMOC2"; ref_gene_id "ENSSSCG00000004013";
1	StringTie	exon	1266318	1266365	1000	-	.	gene_id "MSTRG.51"; transcript_id "ENSSSCT00000004437"; exon_number "10"; gene_name "SMOC2"; ref_gene_id "ENSSSCG00000004013";
1	StringTie	exon	1279137	1279236	1000	-	.	gene_id "MSTRG.51"; transcript_id "ENSSSCT00000004437"; exon_number "11"; gene_name "SMOC2"; ref_gene_id "ENSSSCG00000004013";
1	StringTie	exon	1279866	1279972	1000	-	.	gene_id "MSTRG.51"; transcript_id "ENSSSCT00000004437"; exon_number "12"; gene_name "SMOC2"; ref_gene_id "ENSSSCG00000004013";
1	StringTie	exon	1289187	1289358	1000	-	.	gene_id "MSTRG.51"; transcript_id "ENSSSCT00000004437"; exon_number "13"; gene_name "SMOC2"; ref_gene_id "ENSSSCG00000004013";
1	StringTie	exon	1332407	1332691	1000	-	.	gene_id "MSTRG.51"; transcript_id "ENSSSCT00000004437"; exon_number "14"; gene_name "SMOC2"; ref_gene_id "ENSSSCG00000004013";
1	StringTie	transcript	855024	882461	1000	+	.	gene_id "MSTRG.53"; transcript_id "ENSSSCT00000004436"; gene_name "THBS2"; ref_gene_id "ENSSSCG00000004012";
1	StringTie	exon	855024	855362	1000	+	.	gene_id "MSTRG.53"; transcript_id "ENSSSCT00000004436"; exon_number "1"; gene_name "THBS2"; ref_gene_id "ENSSSCG00000004012";
1	StringTie	exon	857886	857960	1000	+	.	gene_id "MSTRG.53"; transcript_id "ENSSSCT00000004436"; exon_number "2"; gene_name "THBS2"; ref_gene_id "ENSSSCG00000004012";
1	StringTie	exon	859845	860401	1000	+	.	gene_id "MSTRG.53"; transcript_id "ENSSSCT00000004436"; exon_number "3"; gene_name "THBS2"; ref_gene_id "ENSSSCG00000004012";
1	StringTie	exon	861464	861548	1000	+	.	gene_id "MSTRG.53"; transcript_id "ENSSSCT00000004436"; exon_number "4"; gene_name "THBS2"; ref_gene_id "ENSSSCG00000004012";
1	StringTie	exon	863470	863666	1000	+	.	gene_id "MSTRG.53"; transcript_id "ENSSSCT00000004436"; exon_number "5"; gene_name "THBS2"; ref_gene_id "ENSSSCG00000004012";
1	StringTie	exon	865767	865907	1000	+	.	gene_id "MSTRG.53"; transcript_id "ENSSSCT00000004436"; exon_number "6"; gene_name "THBS2"; ref_gene_id "ENSSSCG00000004012";
1	StringTie	exon	866507	866600	1000	+	.	gene_id "MSTRG.53"; transcript_id "ENSSSCT00000004436"; exon_number "7"; gene_name "THBS2"; ref_gene_id "ENSSSCG00000004012";
1	StringTie	exon	867482	867649	1000	+	.	gene_id "MSTRG.53"; transcript_id "ENSSSCT00000004436"; exon_number "8"; gene_name "THBS2"; ref_gene_id "ENSSSCG00000004012";
1	StringTie	exon	867859	868035	1000	+	.	gene_id "MSTRG.53"; transcript_id "ENSSSCT00000004436"; exon_number "9"; gene_name "THBS2"; ref_gene_id "ENSSSCG00000004012";
1	StringTie	exon	868720	868893	1000	+	.	gene_id "MSTRG.53"; transcript_id "ENSSSCT00000004436"; exon_number "10"; gene_name "THBS2"; ref_gene_id "ENSSSCG00000004012";
1	StringTie	exon	869321	869448	1000	+	.	gene_id "MSTRG.53"; transcript_id "ENSSSCT00000004436"; exon_number "11"; gene_name "THBS2"; ref_gene_id "ENSSSCG00000004012";
1	StringTie	exon	869527	869679	1000	+	.	gene_id "MSTRG.53"; transcript_id "ENSSSCT00000004436"; exon_number "12"; gene_name "THBS2"; ref_gene_id "ENSSSCG00000004012";
1	StringTie	exon	870180	870398	1000	+	.	gene_id "MSTRG.53"; transcript_id "ENSSSCT00000004436"; exon_number "13"; gene_name "THBS2"; ref_gene_id "ENSSSCG00000004012";
1	StringTie	exon	871773	871880	1000	+	.	gene_id "MSTRG.53"; transcript_id "ENSSSCT00000004436"; exon_number "14"; gene_name "THBS2"; ref_gene_id "ENSSSCG00000004012";
1	StringTie	exon	872610	872769	1000	+	.	gene_id "MSTRG.53"; transcript_id "ENSSSCT00000004436"; exon_number "15"; gene_name "THBS2"; ref_gene_id "ENSSSCG00000004012";
1	StringTie	exon	874064	874182	1000	+	.	gene_id "MSTRG.53"; transcript_id "ENSSSCT00000004436"; exon_number "16"; gene_name "THBS2"; ref_gene_id "ENSSSCG00000004012";
1	StringTie	exon	874627	874861	1000	+	.	gene_id "MSTRG.53"; transcript_id "ENSSSCT00000004436"; exon_number "17"; gene_name "THBS2"; ref_gene_id "ENSSSCG00000004012";
1	StringTie	exon	876038	876265	1000	+	.	gene_id "MSTRG.53"; transcript_id "ENSSSCT00000004436"; exon_number "18"; gene_name "THBS2"; ref_gene_id "ENSSSCG00000004012";
1	StringTie	exon	876707	876978	1000	+	.	gene_id "MSTRG.53"; transcript_id "ENSSSCT00000004436"; exon_number "19"; gene_name "THBS2"; ref_gene_id "ENSSSCG00000004012";
1	StringTie	exon	877434	877531	1000	+	.	gene_id "MSTRG.53"; transcript_id "ENSSSCT00000004436"; exon_number "20"; gene_name "THBS2"; ref_gene_id "ENSSSCG00000004012";
1	StringTie	exon	878175	878314	1000	+	.	gene_id "MSTRG.53"; transcript_id "ENSSSCT00000004436"; exon_number "21"; gene_name "THBS2"; ref_gene_id "ENSSSCG00000004012";
1	StringTie	exon	880555	882461	1000	+	.	gene_id "MSTRG.53"; transcript_id "ENSSSCT00000004436"; exon_number "22"; gene_name "THBS2"; ref_gene_id "ENSSSCG00000004012";
1	StringTie	transcript	855035	882181	1000	+	.	gene_id "MSTRG.53"; transcript_id "ENSSSCT00000044270"; gene_name "THBS2"; ref_gene_id "ENSSSCG00000004012";
1	StringTie	exon	855035	855362	1000	+	.	gene_id "MSTRG.53"; transcript_id "ENSSSCT00000044270"; exon_number "1"; gene_name "THBS2"; ref_gene_id "ENSSSCG00000004012";
1	StringTie	exon	857886	857960	1000	+	.	gene_id "MSTRG.53"; transcript_id "ENSSSCT00000044270"; exon_number "2"; gene_name "THBS2"; ref_gene_id "ENSSSCG00000004012";
1	StringTie	exon	859845	860401	1000	+	.	gene_id "MSTRG.53"; transcript_id "ENSSSCT00000044270"; exon_number "3"; gene_name "THBS2"; ref_gene_id "ENSSSCG00000004012";
1	StringTie	exon	861464	861548	1000	+	.	gene_id "MSTRG.53"; transcript_id "ENSSSCT00000044270"; exon_number "4"; gene_name "THBS2"; ref_gene_id "ENSSSCG00000004012";
1	StringTie	exon	863470	863666	1000	+	.	gene_id "MSTRG.53"; transcript_id "ENSSSCT00000044270"; exon_number "5"; gene_name "THBS2"; ref_gene_id "ENSSSCG00000004012";
1	StringTie	exon	865767	865907	1000	+	.	gene_id "MSTRG.53"; transcript_id "ENSSSCT00000044270"; exon_number "6"; gene_name "THBS2"; ref_gene_id "ENSSSCG00000004012";
1	StringTie	exon	866507	866600	1000	+	.	gene_id "MSTRG.53"; transcript_id "ENSSSCT00000044270"; exon_number "7"; gene_name "THBS2"; ref_gene_id "ENSSSCG00000004012";
1	StringTie	exon	867482	867649	1000	+	.	gene_id "MSTRG.53"; transcript_id "ENSSSCT00000044270"; exon_number "8"; gene_name "THBS2"; ref_gene_id "ENSSSCG00000004012";
1	StringTie	exon	867859	868035	1000	+	.	gene_id "MSTRG.53"; transcript_id "ENSSSCT00000044270"; exon_number "9"; gene_name "THBS2"; ref_gene_id "ENSSSCG00000004012";
1	StringTie	exon	868720	868893	1000	+	.	gene_id "MSTRG.53"; transcript_id "ENSSSCT00000044270"; exon_number "10"; gene_name "THBS2"; ref_gene_id "ENSSSCG00000004012";
1	StringTie	exon	869321	869448	1000	+	.	gene_id "MSTRG.53"; transcript_id "ENSSSCT00000044270"; exon_number "11"; gene_name "THBS2"; ref_gene_id "ENSSSCG00000004012";
1	StringTie	exon	869527	869679	1000	+	.	gene_id "MSTRG.53"; transcript_id "ENSSSCT00000044270"; exon_number "12"; gene_name "THBS2"; ref_gene_id "ENSSSCG00000004012";
1	StringTie	exon	870180	870398	1000	+	.	gene_id "MSTRG.53"; transcript_id "ENSSSCT00000044270"; exon_number "13"; gene_name "THBS2"; ref_gene_id "ENSSSCG00000004012";
1	StringTie	exon	871773	871880	1000	+	.	gene_id "MSTRG.53"; transcript_id "ENSSSCT00000044270"; exon_number "14"; gene_name "THBS2"; ref_gene_id "ENSSSCG00000004012";
1	StringTie	exon	872610	872769	1000	+	.	gene_id "MSTRG.53"; transcript_id "ENSSSCT00000044270"; exon_number "15"; gene_name "THBS2"; ref_gene_id "ENSSSCG00000004012";
1	StringTie	exon	874064	874182	1000	+	.	gene_id "MSTRG.53"; transcript_id "ENSSSCT00000044270"; exon_number "16"; gene_name "THBS2"; ref_gene_id "ENSSSCG00000004012";
1	StringTie	exon	874627	874861	1000	+	.	gene_id "MSTRG.53"; transcript_id "ENSSSCT00000044270"; exon_number "17"; gene_name "THBS2"; ref_gene_id "ENSSSCG00000004012";
1	StringTie	exon	876038	876265	1000	+	.	gene_id "MSTRG.53"; transcript_id "ENSSSCT00000044270"; exon_number "18"; gene_name "THBS2"; ref_gene_id "ENSSSCG00000004012";
1	StringTie	exon	876707	876978	1000	+	.	gene_id "MSTRG.53"; transcript_id "ENSSSCT00000044270"; exon_number "19"; gene_name "THBS2"; ref_gene_id "ENSSSCG00000004012";
1	StringTie	exon	878175	878314	1000	+	.	gene_id "MSTRG.53"; transcript_id "ENSSSCT00000044270"; exon_number "20"; gene_name "THBS2"; ref_gene_id "ENSSSCG00000004012";
1	StringTie	exon	880555	882181	1000	+	.	gene_id "MSTRG.53"; transcript_id "ENSSSCT00000044270"; exon_number "21"; gene_name "THBS2"; ref_gene_id "ENSSSCG00000004012";
1	StringTie	transcript	857886	883694	1000	+	.	gene_id "MSTRG.53"; transcript_id "ENSSSCT00000064251"; gene_name "THBS2"; ref_gene_id "ENSSSCG00000004012";
1	StringTie	exon	857886	857960	1000	+	.	gene_id "MSTRG.53"; transcript_id "ENSSSCT00000064251"; exon_number "1"; gene_name "THBS2"; ref_gene_id "ENSSSCG00000004012";
1	StringTie	exon	859845	860401	1000	+	.	gene_id "MSTRG.53"; transcript_id "ENSSSCT00000064251"; exon_number "2"; gene_name "THBS2"; ref_gene_id "ENSSSCG00000004012";
1	StringTie	exon	861464	861548	1000	+	.	gene_id "MSTRG.53"; transcript_id "ENSSSCT00000064251"; exon_number "3"; gene_name "THBS2"; ref_gene_id "ENSSSCG00000004012";
1	StringTie	exon	863470	863666	1000	+	.	gene_id "MSTRG.53"; transcript_id "ENSSSCT00000064251"; exon_number "4"; gene_name "THBS2"; ref_gene_id "ENSSSCG00000004012";
1	StringTie	exon	865767	865907	1000	+	.	gene_id "MSTRG.53"; transcript_id "ENSSSCT00000064251"; exon_number "5"; gene_name "THBS2"; ref_gene_id "ENSSSCG00000004012";
1	StringTie	exon	866507	866600	1000	+	.	gene_id "MSTRG.53"; transcript_id "ENSSSCT00000064251"; exon_number "6"; gene_name "THBS2"; ref_gene_id "ENSSSCG00000004012";
1	StringTie	exon	867482	867649	1000	+	.	gene_id "MSTRG.53"; transcript_id "ENSSSCT00000064251"; exon_number "7"; gene_name "THBS2"; ref_gene_id "ENSSSCG00000004012";
1	StringTie	exon	867859	868035	1000	+	.	gene_id "MSTRG.53"; transcript_id "ENSSSCT00000064251"; exon_number "8"; gene_name "THBS2"; ref_gene_id "ENSSSCG00000004012";
1	StringTie	exon	868720	868893	1000	+	.	gene_id "MSTRG.53"; transcript_id "ENSSSCT00000064251"; exon_number "9"; gene_name "THBS2"; ref_gene_id "ENSSSCG00000004012";
1	StringTie	exon	869321	869448	1000	+	.	gene_id "MSTRG.53"; transcript_id "ENSSSCT00000064251"; exon_number "10"; gene_name "THBS2"; ref_gene_id "ENSSSCG00000004012";
1	StringTie	exon	869527	869679	1000	+	.	gene_id "MSTRG.53"; transcript_id "ENSSSCT00000064251"; exon_number "11"; gene_name "THBS2"; ref_gene_id "ENSSSCG00000004012";
1	StringTie	exon	870180	870398	1000	+	.	gene_id "MSTRG.53"; transcript_id "ENSSSCT00000064251"; exon_number "12"; gene_name "THBS2"; ref_gene_id "ENSSSCG00000004012";
1	StringTie	exon	871773	871880	1000	+	.	gene_id "MSTRG.53"; transcript_id "ENSSSCT00000064251"; exon_number "13"; gene_name "THBS2"; ref_gene_id "ENSSSCG00000004012";
1	StringTie	exon	872610	872769	1000	+	.	gene_id "MSTRG.53"; transcript_id "ENSSSCT00000064251"; exon_number "14"; gene_name "THBS2"; ref_gene_id "ENSSSCG00000004012";
1	StringTie	exon	874064	874182	1000	+	.	gene_id "MSTRG.53"; transcript_id "ENSSSCT00000064251"; exon_number "15"; gene_name "THBS2"; ref_gene_id "ENSSSCG00000004012";
1	StringTie	exon	874627	874861	1000	+	.	gene_id "MSTRG.53"; transcript_id "ENSSSCT00000064251"; exon_number "16"; gene_name "THBS2"; ref_gene_id "ENSSSCG00000004012";
1	StringTie	exon	876038	876265	1000	+	.	gene_id "MSTRG.53"; transcript_id "ENSSSCT00000064251"; exon_number "17"; gene_name "THBS2"; ref_gene_id "ENSSSCG00000004012";
1	StringTie	exon	876707	876978	1000	+	.	gene_id "MSTRG.53"; transcript_id "ENSSSCT00000064251"; exon_number "18"; gene_name "THBS2"; ref_gene_id "ENSSSCG00000004012";
1	StringTie	exon	877434	877531	1000	+	.	gene_id "MSTRG.53"; transcript_id "ENSSSCT00000064251"; exon_number "19"; gene_name "THBS2"; ref_gene_id "ENSSSCG00000004012";
1	StringTie	exon	878175	878314	1000	+	.	gene_id "MSTRG.53"; transcript_id "ENSSSCT00000064251"; exon_number "20"; gene_name "THBS2"; ref_gene_id "ENSSSCG00000004012";
1	StringTie	exon	880555	883694	1000	+	.	gene_id "MSTRG.53"; transcript_id "ENSSSCT00000064251"; exon_number "21"; gene_name "THBS2"; ref_gene_id "ENSSSCG00000004012";
1	StringTie	transcript	2003172	2008112	1000	+	.	gene_id "MSTRG.58"; transcript_id "ENSSSCT00000054151"; gene_name "GPR31"; ref_gene_id "ENSSSCG00000037137";
1	StringTie	exon	2003172	2008112	1000	+	.	gene_id "MSTRG.58"; transcript_id "ENSSSCT00000054151"; exon_number "1"; gene_name "GPR31"; ref_gene_id "ENSSSCG00000037137";
1	StringTie	transcript	2093330	2120828	1000	-	.	gene_id "MSTRG.63"; transcript_id "ENSSSCT00000004448"; gene_name "FGFR1OP"; ref_gene_id "ENSSSCG00000004023";
1	StringTie	exon	2093330	2096006	1000	-	.	gene_id "MSTRG.63"; transcript_id "ENSSSCT00000004448"; exon_number "1"; gene_name "FGFR1OP"; ref_gene_id "ENSSSCG00000004023";
1	StringTie	exon	2097582	2097678	1000	-	.	gene_id "MSTRG.63"; transcript_id "ENSSSCT00000004448"; exon_number "2"; gene_name "FGFR1OP"; ref_gene_id "ENSSSCG00000004023";
1	StringTie	exon	2098661	2098700	1000	-	.	gene_id "MSTRG.63"; transcript_id "ENSSSCT00000004448"; exon_number "3"; gene_name "FGFR1OP"; ref_gene_id "ENSSSCG00000004023";
1	StringTie	exon	2101548	2101616	1000	-	.	gene_id "MSTRG.63"; transcript_id "ENSSSCT00000004448"; exon_number "4"; gene_name "FGFR1OP"; ref_gene_id "ENSSSCG00000004023";
1	StringTie	exon	2103123	2103235	1000	-	.	gene_id "MSTRG.63"; transcript_id "ENSSSCT00000004448"; exon_number "5"; gene_name "FGFR1OP"; ref_gene_id "ENSSSCG00000004023";
1	StringTie	exon	2104933	2105156	1000	-	.	gene_id "MSTRG.63"; transcript_id "ENSSSCT00000004448"; exon_number "6"; gene_name "FGFR1OP"; ref_gene_id "ENSSSCG00000004023";
1	StringTie	exon	2113534	2113614	1000	-	.	gene_id "MSTRG.63"; transcript_id "ENSSSCT00000004448"; exon_number "7"; gene_name "FGFR1OP"; ref_gene_id "ENSSSCG00000004023";
1	StringTie	exon	2116391	2116528	1000	-	.	gene_id "MSTRG.63"; transcript_id "ENSSSCT00000004448"; exon_number "8"; gene_name "FGFR1OP"; ref_gene_id "ENSSSCG00000004023";
1	StringTie	exon	2116968	2117056	1000	-	.	gene_id "MSTRG.63"; transcript_id "ENSSSCT00000004448"; exon_number "9"; gene_name "FGFR1OP"; ref_gene_id "ENSSSCG00000004023";
1	StringTie	exon	2117533	2117587	1000	-	.	gene_id "MSTRG.63"; transcript_id "ENSSSCT00000004448"; exon_number "10"; gene_name "FGFR1OP"; ref_gene_id "ENSSSCG00000004023";
1	StringTie	exon	2119951	2120004	1000	-	.	gene_id "MSTRG.63"; transcript_id "ENSSSCT00000004448"; exon_number "11"; gene_name "FGFR1OP"; ref_gene_id "ENSSSCG00000004023";
1	StringTie	exon	2120658	2120828	1000	-	.	gene_id "MSTRG.63"; transcript_id "ENSSSCT00000004448"; exon_number "12"; gene_name "FGFR1OP"; ref_gene_id "ENSSSCG00000004023";
1	StringTie	transcript	2093331	2120793	1000	-	.	gene_id "MSTRG.63"; transcript_id "ENSSSCT00000054266"; gene_name "FGFR1OP"; ref_gene_id "ENSSSCG00000004023";
1	StringTie	exon	2093331	2096006	1000	-	.	gene_id "MSTRG.63"; transcript_id "ENSSSCT00000054266"; exon_number "1"; gene_name "FGFR1OP"; ref_gene_id "ENSSSCG00000004023";
1	StringTie	exon	2097582	2101616	1000	-	.	gene_id "MSTRG.63"; transcript_id "ENSSSCT00000054266"; exon_number "2"; gene_name "FGFR1OP"; ref_gene_id "ENSSSCG00000004023";
1	StringTie	exon	2103123	2103235	1000	-	.	gene_id "MSTRG.63"; transcript_id "ENSSSCT00000054266"; exon_number "3"; gene_name "FGFR1OP"; ref_gene_id "ENSSSCG00000004023";
1	StringTie	exon	2104933	2105156	1000	-	.	gene_id "MSTRG.63"; transcript_id "ENSSSCT00000054266"; exon_number "4"; gene_name "FGFR1OP"; ref_gene_id "ENSSSCG00000004023";
1	StringTie	exon	2113534	2113614	1000	-	.	gene_id "MSTRG.63"; transcript_id "ENSSSCT00000054266"; exon_number "5"; gene_name "FGFR1OP"; ref_gene_id "ENSSSCG00000004023";
1	StringTie	exon	2116391	2116528	1000	-	.	gene_id "MSTRG.63"; transcript_id "ENSSSCT00000054266"; exon_number "6"; gene_name "FGFR1OP"; ref_gene_id "ENSSSCG00000004023";
1	StringTie	exon	2116968	2117056	1000	-	.	gene_id "MSTRG.63"; transcript_id "ENSSSCT00000054266"; exon_number "7"; gene_name "FGFR1OP"; ref_gene_id "ENSSSCG00000004023";
1	StringTie	exon	2117533	2117587	1000	-	.	gene_id "MSTRG.63"; transcript_id "ENSSSCT00000054266"; exon_number "8"; gene_name "FGFR1OP"; ref_gene_id "ENSSSCG00000004023";
1	StringTie	exon	2119951	2120004	1000	-	.	gene_id "MSTRG.63"; transcript_id "ENSSSCT00000054266"; exon_number "9"; gene_name "FGFR1OP"; ref_gene_id "ENSSSCG00000004023";
1	StringTie	exon	2120658	2120793	1000	-	.	gene_id "MSTRG.63"; transcript_id "ENSSSCT00000054266"; exon_number "10"; gene_name "FGFR1OP"; ref_gene_id "ENSSSCG00000004023";
1	StringTie	transcript	2094828	2120777	1000	-	.	gene_id "MSTRG.63"; transcript_id "ENSSSCT00000037518"; gene_name "FGFR1OP"; ref_gene_id "ENSSSCG00000004023";
1	StringTie	exon	2094828	2096006	1000	-	.	gene_id "MSTRG.63"; transcript_id "ENSSSCT00000037518"; exon_number "1"; gene_name "FGFR1OP"; ref_gene_id "ENSSSCG00000004023";
1	StringTie	exon	2097582	2097678	1000	-	.	gene_id "MSTRG.63"; transcript_id "ENSSSCT00000037518"; exon_number "2"; gene_name "FGFR1OP"; ref_gene_id "ENSSSCG00000004023";
1	StringTie	exon	2098661	2101616	1000	-	.	gene_id "MSTRG.63"; transcript_id "ENSSSCT00000037518"; exon_number "3"; gene_name "FGFR1OP"; ref_gene_id "ENSSSCG00000004023";
1	StringTie	exon	2103123	2103235	1000	-	.	gene_id "MSTRG.63"; transcript_id "ENSSSCT00000037518"; exon_number "4"; gene_name "FGFR1OP"; ref_gene_id "ENSSSCG00000004023";
1	StringTie	exon	2104933	2105156	1000	-	.	gene_id "MSTRG.63"; transcript_id "ENSSSCT00000037518"; exon_number "5"; gene_name "FGFR1OP"; ref_gene_id "ENSSSCG00000004023";
1	StringTie	exon	2113534	2113614	1000	-	.	gene_id "MSTRG.63"; transcript_id "ENSSSCT00000037518"; exon_number "6"; gene_name "FGFR1OP"; ref_gene_id "ENSSSCG00000004023";
1	StringTie	exon	2116391	2116528	1000	-	.	gene_id "MSTRG.63"; transcript_id "ENSSSCT00000037518"; exon_number "7"; gene_name "FGFR1OP"; ref_gene_id "ENSSSCG00000004023";
1	StringTie	exon	2116968	2117056	1000	-	.	gene_id "MSTRG.63"; transcript_id "ENSSSCT00000037518"; exon_number "8"; gene_name "FGFR1OP"; ref_gene_id "ENSSSCG00000004023";
1	StringTie	exon	2117533	2117587	1000	-	.	gene_id "MSTRG.63"; transcript_id "ENSSSCT00000037518"; exon_number "9"; gene_name "FGFR1OP"; ref_gene_id "ENSSSCG00000004023";
1	StringTie	exon	2119951	2120004	1000	-	.	gene_id "MSTRG.63"; transcript_id "ENSSSCT00000037518"; exon_number "10"; gene_name "FGFR1OP"; ref_gene_id "ENSSSCG00000004023";
1	StringTie	exon	2120658	2120777	1000	-	.	gene_id "MSTRG.63"; transcript_id "ENSSSCT00000037518"; exon_number "11"; gene_name "FGFR1OP"; ref_gene_id "ENSSSCG00000004023";
1	StringTie	transcript	2094870	2120768	1000	-	.	gene_id "MSTRG.63"; transcript_id "ENSSSCT00000059456"; gene_name "FGFR1OP"; ref_gene_id "ENSSSCG00000004023";
1	StringTie	exon	2094870	2096006	1000	-	.	gene_id "MSTRG.63"; transcript_id "ENSSSCT00000059456"; exon_number "1"; gene_name "FGFR1OP"; ref_gene_id "ENSSSCG00000004023";
1	StringTie	exon	2097582	2097678	1000	-	.	gene_id "MSTRG.63"; transcript_id "ENSSSCT00000059456"; exon_number "2"; gene_name "FGFR1OP"; ref_gene_id "ENSSSCG00000004023";
1	StringTie	exon	2098661	2098700	1000	-	.	gene_id "MSTRG.63"; transcript_id "ENSSSCT00000059456"; exon_number "3"; gene_name "FGFR1OP"; ref_gene_id "ENSSSCG00000004023";
1	StringTie	exon	2101548	2101616	1000	-	.	gene_id "MSTRG.63"; transcript_id "ENSSSCT00000059456"; exon_number "4"; gene_name "FGFR1OP"; ref_gene_id "ENSSSCG00000004023";
1	StringTie	exon	2103123	2103235	1000	-	.	gene_id "MSTRG.63"; transcript_id "ENSSSCT00000059456"; exon_number "5"; gene_name "FGFR1OP"; ref_gene_id "ENSSSCG00000004023";
1	StringTie	exon	2104933	2105156	1000	-	.	gene_id "MSTRG.63"; transcript_id "ENSSSCT00000059456"; exon_number "6"; gene_name "FGFR1OP"; ref_gene_id "ENSSSCG00000004023";
1	StringTie	exon	2111127	2111186	1000	-	.	gene_id "MSTRG.63"; transcript_id "ENSSSCT00000059456"; exon_number "7"; gene_name "FGFR1OP"; ref_gene_id "ENSSSCG00000004023";
1	StringTie	exon	2113534	2113614	1000	-	.	gene_id "MSTRG.63"; transcript_id "ENSSSCT00000059456"; exon_number "8"; gene_name "FGFR1OP"; ref_gene_id "ENSSSCG00000004023";
1	StringTie	exon	2116391	2116528	1000	-	.	gene_id "MSTRG.63"; transcript_id "ENSSSCT00000059456"; exon_number "9"; gene_name "FGFR1OP"; ref_gene_id "ENSSSCG00000004023";
1	StringTie	exon	2116968	2117056	1000	-	.	gene_id "MSTRG.63"; transcript_id "ENSSSCT00000059456"; exon_number "10"; gene_name "FGFR1OP"; ref_gene_id "ENSSSCG00000004023";
1	StringTie	exon	2117533	2117587	1000	-	.	gene_id "MSTRG.63"; transcript_id "ENSSSCT00000059456"; exon_number "11"; gene_name "FGFR1OP"; ref_gene_id "ENSSSCG00000004023";
1	StringTie	exon	2119951	2120004	1000	-	.	gene_id "MSTRG.63"; transcript_id "ENSSSCT00000059456"; exon_number "12"; gene_name "FGFR1OP"; ref_gene_id "ENSSSCG00000004023";
1	StringTie	exon	2120658	2120768	1000	-	.	gene_id "MSTRG.63"; transcript_id "ENSSSCT00000059456"; exon_number "13"; gene_name "FGFR1OP"; ref_gene_id "ENSSSCG00000004023";
1	StringTie	transcript	2145176	2164767	1000	+	.	gene_id "MSTRG.64"; transcript_id "ENSSSCT00000044112"; ref_gene_id "ENSSSCG00000004024";
1	StringTie	exon	2145176	2146634	1000	+	.	gene_id "MSTRG.64"; transcript_id "ENSSSCT00000044112"; exon_number "1"; ref_gene_id "ENSSSCG00000004024";
1	StringTie	exon	2147154	2147318	1000	+	.	gene_id "MSTRG.64"; transcript_id "ENSSSCT00000044112"; exon_number "2"; ref_gene_id "ENSSSCG00000004024";
1	StringTie	exon	2149553	2149613	1000	+	.	gene_id "MSTRG.64"; transcript_id "ENSSSCT00000044112"; exon_number "3"; ref_gene_id "ENSSSCG00000004024";
1	StringTie	exon	2151808	2151863	1000	+	.	gene_id "MSTRG.64"; transcript_id "ENSSSCT00000044112"; exon_number "4"; ref_gene_id "ENSSSCG00000004024";
1	StringTie	exon	2153173	2153230	1000	+	.	gene_id "MSTRG.64"; transcript_id "ENSSSCT00000044112"; exon_number "5"; ref_gene_id "ENSSSCG00000004024";
1	StringTie	exon	2155846	2155919	1000	+	.	gene_id "MSTRG.64"; transcript_id "ENSSSCT00000044112"; exon_number "6"; ref_gene_id "ENSSSCG00000004024";
1	StringTie	exon	2159165	2159278	1000	+	.	gene_id "MSTRG.64"; transcript_id "ENSSSCT00000044112"; exon_number "7"; ref_gene_id "ENSSSCG00000004024";
1	StringTie	exon	2161091	2161136	1000	+	.	gene_id "MSTRG.64"; transcript_id "ENSSSCT00000044112"; exon_number "8"; ref_gene_id "ENSSSCG00000004024";
1	StringTie	exon	2162926	2163000	1000	+	.	gene_id "MSTRG.64"; transcript_id "ENSSSCT00000044112"; exon_number "9"; ref_gene_id "ENSSSCG00000004024";
1	StringTie	exon	2163684	2164767	1000	+	.	gene_id "MSTRG.64"; transcript_id "ENSSSCT00000044112"; exon_number "10"; ref_gene_id "ENSSSCG00000004024";
1	StringTie	transcript	2146810	2164764	1000	+	.	gene_id "MSTRG.64"; transcript_id "ENSSSCT00000064938"; ref_gene_id "ENSSSCG00000004024";
1	StringTie	exon	2146810	2146922	1000	+	.	gene_id "MSTRG.64"; transcript_id "ENSSSCT00000064938"; exon_number "1"; ref_gene_id "ENSSSCG00000004024";
1	StringTie	exon	2147154	2147318	1000	+	.	gene_id "MSTRG.64"; transcript_id "ENSSSCT00000064938"; exon_number "2"; ref_gene_id "ENSSSCG00000004024";
1	StringTie	exon	2149553	2149613	1000	+	.	gene_id "MSTRG.64"; transcript_id "ENSSSCT00000064938"; exon_number "3"; ref_gene_id "ENSSSCG00000004024";
1	StringTie	exon	2151808	2151863	1000	+	.	gene_id "MSTRG.64"; transcript_id "ENSSSCT00000064938"; exon_number "4"; ref_gene_id "ENSSSCG00000004024";
1	StringTie	exon	2153173	2153230	1000	+	.	gene_id "MSTRG.64"; transcript_id "ENSSSCT00000064938"; exon_number "5"; ref_gene_id "ENSSSCG00000004024";
1	StringTie	exon	2155846	2155919	1000	+	.	gene_id "MSTRG.64"; transcript_id "ENSSSCT00000064938"; exon_number "6"; ref_gene_id "ENSSSCG00000004024";
1	StringTie	exon	2159165	2159278	1000	+	.	gene_id "MSTRG.64"; transcript_id "ENSSSCT00000064938"; exon_number "7"; ref_gene_id "ENSSSCG00000004024";
1	StringTie	exon	2161091	2161136	1000	+	.	gene_id "MSTRG.64"; transcript_id "ENSSSCT00000064938"; exon_number "8"; ref_gene_id "ENSSSCG00000004024";
1	StringTie	exon	2163684	2164764	1000	+	.	gene_id "MSTRG.64"; transcript_id "ENSSSCT00000064938"; exon_number "9"; ref_gene_id "ENSSSCG00000004024";
1	StringTie	transcript	2149444	2166287	1000	+	.	gene_id "MSTRG.64"; transcript_id "ENSSSCT00000064255"; ref_gene_id "ENSSSCG00000004024";
1	StringTie	exon	2149444	2149613	1000	+	.	gene_id "MSTRG.64"; transcript_id "ENSSSCT00000064255"; exon_number "1"; ref_gene_id "ENSSSCG00000004024";
1	StringTie	exon	2151808	2151863	1000	+	.	gene_id "MSTRG.64"; transcript_id "ENSSSCT00000064255"; exon_number "2"; ref_gene_id "ENSSSCG00000004024";
1	StringTie	exon	2153173	2153230	1000	+	.	gene_id "MSTRG.64"; transcript_id "ENSSSCT00000064255"; exon_number "3"; ref_gene_id "ENSSSCG00000004024";
1	StringTie	exon	2155846	2155919	1000	+	.	gene_id "MSTRG.64"; transcript_id "ENSSSCT00000064255"; exon_number "4"; ref_gene_id "ENSSSCG00000004024";
1	StringTie	exon	2159165	2159278	1000	+	.	gene_id "MSTRG.64"; transcript_id "ENSSSCT00000064255"; exon_number "5"; ref_gene_id "ENSSSCG00000004024";
1	StringTie	exon	2161091	2161136	1000	+	.	gene_id "MSTRG.64"; transcript_id "ENSSSCT00000064255"; exon_number "6"; ref_gene_id "ENSSSCG00000004024";
1	StringTie	exon	2162926	2163000	1000	+	.	gene_id "MSTRG.64"; transcript_id "ENSSSCT00000064255"; exon_number "7"; ref_gene_id "ENSSSCG00000004024";
1	StringTie	exon	2163684	2166287	1000	+	.	gene_id "MSTRG.64"; transcript_id "ENSSSCT00000064255"; exon_number "8"; ref_gene_id "ENSSSCG00000004024";
1	StringTie	transcript	2149444	2166287	1000	+	.	gene_id "MSTRG.64"; transcript_id "ENSSSCT00000046761"; ref_gene_id "ENSSSCG00000004024";
1	StringTie	exon	2149444	2149613	1000	+	.	gene_id "MSTRG.64"; transcript_id "ENSSSCT00000046761"; exon_number "1"; ref_gene_id "ENSSSCG00000004024";
1	StringTie	exon	2151808	2151863	1000	+	.	gene_id "MSTRG.64"; transcript_id "ENSSSCT00000046761"; exon_number "2"; ref_gene_id "ENSSSCG00000004024";
1	StringTie	exon	2153173	2153230	1000	+	.	gene_id "MSTRG.64"; transcript_id "ENSSSCT00000046761"; exon_number "3"; ref_gene_id "ENSSSCG00000004024";
1	StringTie	exon	2155846	2155919	1000	+	.	gene_id "MSTRG.64"; transcript_id "ENSSSCT00000046761"; exon_number "4"; ref_gene_id "ENSSSCG00000004024";
1	StringTie	exon	2159165	2159278	1000	+	.	gene_id "MSTRG.64"; transcript_id "ENSSSCT00000046761"; exon_number "5"; ref_gene_id "ENSSSCG00000004024";
1	StringTie	exon	2161091	2161136	1000	+	.	gene_id "MSTRG.64"; transcript_id "ENSSSCT00000046761"; exon_number "6"; ref_gene_id "ENSSSCG00000004024";
1	StringTie	exon	2163684	2166287	1000	+	.	gene_id "MSTRG.64"; transcript_id "ENSSSCT00000046761"; exon_number "7"; ref_gene_id "ENSSSCG00000004024";
1	StringTie	transcript	2149560	2163866	1000	+	.	gene_id "MSTRG.64"; transcript_id "ENSSSCT00000004450"; ref_gene_id "ENSSSCG00000004024";
1	StringTie	exon	2149560	2149613	1000	+	.	gene_id "MSTRG.64"; transcript_id "ENSSSCT00000004450"; exon_number "1"; ref_gene_id "ENSSSCG00000004024";
1	StringTie	exon	2151808	2151863	1000	+	.	gene_id "MSTRG.64"; transcript_id "ENSSSCT00000004450"; exon_number "2"; ref_gene_id "ENSSSCG00000004024";
1	StringTie	exon	2153173	2153230	1000	+	.	gene_id "MSTRG.64"; transcript_id "ENSSSCT00000004450"; exon_number "3"; ref_gene_id "ENSSSCG00000004024";
1	StringTie	exon	2155846	2155919	1000	+	.	gene_id "MSTRG.64"; transcript_id "ENSSSCT00000004450"; exon_number "4"; ref_gene_id "ENSSSCG00000004024";
1	StringTie	exon	2159165	2159278	1000	+	.	gene_id "MSTRG.64"; transcript_id "ENSSSCT00000004450"; exon_number "5"; ref_gene_id "ENSSSCG00000004024";
1	StringTie	exon	2161091	2161136	1000	+	.	gene_id "MSTRG.64"; transcript_id "ENSSSCT00000004450"; exon_number "6"; ref_gene_id "ENSSSCG00000004024";
1	StringTie	exon	2162926	2163000	1000	+	.	gene_id "MSTRG.64"; transcript_id "ENSSSCT00000004450"; exon_number "7"; ref_gene_id "ENSSSCG00000004024";
1	StringTie	exon	2163684	2163762	1000	+	.	gene_id "MSTRG.64"; transcript_id "ENSSSCT00000004450"; exon_number "8"; ref_gene_id "ENSSSCG00000004024";
1	StringTie	exon	2163817	2163866	1000	+	.	gene_id "MSTRG.64"; transcript_id "ENSSSCT00000004450"; exon_number "9"; ref_gene_id "ENSSSCG00000004024";
1	StringTie	transcript	1919994	1958266	1000	+	.	gene_id "MSTRG.65"; transcript_id "ENSSSCT00000060870"; gene_name "UNC93A"; ref_gene_id "ENSSSCG00000027404";
1	StringTie	exon	1919994	1920837	1000	+	.	gene_id "MSTRG.65"; transcript_id "ENSSSCT00000060870"; exon_number "1"; gene_name "UNC93A"; ref_gene_id "ENSSSCG00000027404";
1	StringTie	exon	1939607	1939736	1000	+	.	gene_id "MSTRG.65"; transcript_id "ENSSSCT00000060870"; exon_number "2"; gene_name "UNC93A"; ref_gene_id "ENSSSCG00000027404";
1	StringTie	exon	1944520	1944701	1000	+	.	gene_id "MSTRG.65"; transcript_id "ENSSSCT00000060870"; exon_number "3"; gene_name "UNC93A"; ref_gene_id "ENSSSCG00000027404";
1	StringTie	exon	1946264	1946493	1000	+	.	gene_id "MSTRG.65"; transcript_id "ENSSSCT00000060870"; exon_number "4"; gene_name "UNC93A"; ref_gene_id "ENSSSCG00000027404";
1	StringTie	exon	1948390	1948515	1000	+	.	gene_id "MSTRG.65"; transcript_id "ENSSSCT00000060870"; exon_number "5"; gene_name "UNC93A"; ref_gene_id "ENSSSCG00000027404";
1	StringTie	exon	1950091	1950305	1000	+	.	gene_id "MSTRG.65"; transcript_id "ENSSSCT00000060870"; exon_number "6"; gene_name "UNC93A"; ref_gene_id "ENSSSCG00000027404";
1	StringTie	exon	1950780	1950915	1000	+	.	gene_id "MSTRG.65"; transcript_id "ENSSSCT00000060870"; exon_number "7"; gene_name "UNC93A"; ref_gene_id "ENSSSCG00000027404";
1	StringTie	exon	1951923	1952054	1000	+	.	gene_id "MSTRG.65"; transcript_id "ENSSSCT00000060870"; exon_number "8"; gene_name "UNC93A"; ref_gene_id "ENSSSCG00000027404";
1	StringTie	exon	1957443	1958266	1000	+	.	gene_id "MSTRG.65"; transcript_id "ENSSSCT00000060870"; exon_number "9"; gene_name "UNC93A"; ref_gene_id "ENSSSCG00000027404";
1	StringTie	transcript	1929928	1958142	1000	+	.	gene_id "MSTRG.65"; transcript_id "ENSSSCT00000023133"; gene_name "UNC93A"; ref_gene_id "ENSSSCG00000027404";
1	StringTie	exon	1929928	1930170	1000	+	.	gene_id "MSTRG.65"; transcript_id "ENSSSCT00000023133"; exon_number "1"; gene_name "UNC93A"; ref_gene_id "ENSSSCG00000027404";
1	StringTie	exon	1939607	1939736	1000	+	.	gene_id "MSTRG.65"; transcript_id "ENSSSCT00000023133"; exon_number "2"; gene_name "UNC93A"; ref_gene_id "ENSSSCG00000027404";
1	StringTie	exon	1944520	1944701	1000	+	.	gene_id "MSTRG.65"; transcript_id "ENSSSCT00000023133"; exon_number "3"; gene_name "UNC93A"; ref_gene_id "ENSSSCG00000027404";
1	StringTie	exon	1946264	1946493	1000	+	.	gene_id "MSTRG.65"; transcript_id "ENSSSCT00000023133"; exon_number "4"; gene_name "UNC93A"; ref_gene_id "ENSSSCG00000027404";
1	StringTie	exon	1948390	1948515	1000	+	.	gene_id "MSTRG.65"; transcript_id "ENSSSCT00000023133"; exon_number "5"; gene_name "UNC93A"; ref_gene_id "ENSSSCG00000027404";
1	StringTie	exon	1950091	1950305	1000	+	.	gene_id "MSTRG.65"; transcript_id "ENSSSCT00000023133"; exon_number "6"; gene_name "UNC93A"; ref_gene_id "ENSSSCG00000027404";
1	StringTie	exon	1950780	1950915	1000	+	.	gene_id "MSTRG.65"; transcript_id "ENSSSCT00000023133"; exon_number "7"; gene_name "UNC93A"; ref_gene_id "ENSSSCG00000027404";
1	StringTie	exon	1951923	1952054	1000	+	.	gene_id "MSTRG.65"; transcript_id "ENSSSCT00000023133"; exon_number "8"; gene_name "UNC93A"; ref_gene_id "ENSSSCG00000027404";
1	StringTie	exon	1957443	1958142	1000	+	.	gene_id "MSTRG.65"; transcript_id "ENSSSCT00000023133"; exon_number "9"; gene_name "UNC93A"; ref_gene_id "ENSSSCG00000027404";
1	StringTie	transcript	1937967	1958142	1000	+	.	gene_id "MSTRG.65"; transcript_id "ENSSSCT00000048825"; gene_name "UNC93A"; ref_gene_id "ENSSSCG00000027404";
1	StringTie	exon	1937967	1939736	1000	+	.	gene_id "MSTRG.65"; transcript_id "ENSSSCT00000048825"; exon_number "1"; gene_name "UNC93A"; ref_gene_id "ENSSSCG00000027404";
1	StringTie	exon	1944520	1944701	1000	+	.	gene_id "MSTRG.65"; transcript_id "ENSSSCT00000048825"; exon_number "2"; gene_name "UNC93A"; ref_gene_id "ENSSSCG00000027404";
1	StringTie	exon	1946264	1946493	1000	+	.	gene_id "MSTRG.65"; transcript_id "ENSSSCT00000048825"; exon_number "3"; gene_name "UNC93A"; ref_gene_id "ENSSSCG00000027404";
1	StringTie	exon	1948390	1948515	1000	+	.	gene_id "MSTRG.65"; transcript_id "ENSSSCT00000048825"; exon_number "4"; gene_name "UNC93A"; ref_gene_id "ENSSSCG00000027404";
1	StringTie	exon	1950091	1950305	1000	+	.	gene_id "MSTRG.65"; transcript_id "ENSSSCT00000048825"; exon_number "5"; gene_name "UNC93A"; ref_gene_id "ENSSSCG00000027404";
1	StringTie	exon	1950780	1950915	1000	+	.	gene_id "MSTRG.65"; transcript_id "ENSSSCT00000048825"; exon_number "6"; gene_name "UNC93A"; ref_gene_id "ENSSSCG00000027404";
1	StringTie	exon	1951923	1952054	1000	+	.	gene_id "MSTRG.65"; transcript_id "ENSSSCT00000048825"; exon_number "7"; gene_name "UNC93A"; ref_gene_id "ENSSSCG00000027404";
1	StringTie	exon	1957443	1958142	1000	+	.	gene_id "MSTRG.65"; transcript_id "ENSSSCT00000048825"; exon_number "8"; gene_name "UNC93A"; ref_gene_id "ENSSSCG00000027404";
1	StringTie	transcript	1938457	1958328	1000	+	.	gene_id "MSTRG.65"; transcript_id "ENSSSCT00000004444"; gene_name "UNC93A"; ref_gene_id "ENSSSCG00000027404";
1	StringTie	exon	1938457	1938530	1000	+	.	gene_id "MSTRG.65"; transcript_id "ENSSSCT00000004444"; exon_number "1"; gene_name "UNC93A"; ref_gene_id "ENSSSCG00000027404";
1	StringTie	exon	1939607	1939736	1000	+	.	gene_id "MSTRG.65"; transcript_id "ENSSSCT00000004444"; exon_number "2"; gene_name "UNC93A"; ref_gene_id "ENSSSCG00000027404";
1	StringTie	exon	1944520	1944701	1000	+	.	gene_id "MSTRG.65"; transcript_id "ENSSSCT00000004444"; exon_number "3"; gene_name "UNC93A"; ref_gene_id "ENSSSCG00000027404";
1	StringTie	exon	1946264	1946493	1000	+	.	gene_id "MSTRG.65"; transcript_id "ENSSSCT00000004444"; exon_number "4"; gene_name "UNC93A"; ref_gene_id "ENSSSCG00000027404";
1	StringTie	exon	1948390	1948515	1000	+	.	gene_id "MSTRG.65"; transcript_id "ENSSSCT00000004444"; exon_number "5"; gene_name "UNC93A"; ref_gene_id "ENSSSCG00000027404";
1	StringTie	exon	1950091	1950305	1000	+	.	gene_id "MSTRG.65"; transcript_id "ENSSSCT00000004444"; exon_number "6"; gene_name "UNC93A"; ref_gene_id "ENSSSCG00000027404";
1	StringTie	exon	1950780	1950915	1000	+	.	gene_id "MSTRG.65"; transcript_id "ENSSSCT00000004444"; exon_number "7"; gene_name "UNC93A"; ref_gene_id "ENSSSCG00000027404";
1	StringTie	exon	1951923	1952054	1000	+	.	gene_id "MSTRG.65"; transcript_id "ENSSSCT00000004444"; exon_number "8"; gene_name "UNC93A"; ref_gene_id "ENSSSCG00000027404";
1	StringTie	exon	1957443	1958328	1000	+	.	gene_id "MSTRG.65"; transcript_id "ENSSSCT00000004444"; exon_number "9"; gene_name "UNC93A"; ref_gene_id "ENSSSCG00000027404";
1	StringTie	transcript	1943176	1958139	1000	+	.	gene_id "MSTRG.65"; transcript_id "ENSSSCT00000059154"; gene_name "UNC93A"; ref_gene_id "ENSSSCG00000027404";
1	StringTie	exon	1943176	1943590	1000	+	.	gene_id "MSTRG.65"; transcript_id "ENSSSCT00000059154"; exon_number "1"; gene_name "UNC93A"; ref_gene_id "ENSSSCG00000027404";
1	StringTie	exon	1944520	1944701	1000	+	.	gene_id "MSTRG.65"; transcript_id "ENSSSCT00000059154"; exon_number "2"; gene_name "UNC93A"; ref_gene_id "ENSSSCG00000027404";
1	StringTie	exon	1946264	1946493	1000	+	.	gene_id "MSTRG.65"; transcript_id "ENSSSCT00000059154"; exon_number "3"; gene_name "UNC93A"; ref_gene_id "ENSSSCG00000027404";
1	StringTie	exon	1948390	1948515	1000	+	.	gene_id "MSTRG.65"; transcript_id "ENSSSCT00000059154"; exon_number "4"; gene_name "UNC93A"; ref_gene_id "ENSSSCG00000027404";
1	StringTie	exon	1950091	1950305	1000	+	.	gene_id "MSTRG.65"; transcript_id "ENSSSCT00000059154"; exon_number "5"; gene_name "UNC93A"; ref_gene_id "ENSSSCG00000027404";
1	StringTie	exon	1950780	1950915	1000	+	.	gene_id "MSTRG.65"; transcript_id "ENSSSCT00000059154"; exon_number "6"; gene_name "UNC93A"; ref_gene_id "ENSSSCG00000027404";
1	StringTie	exon	1951923	1952054	1000	+	.	gene_id "MSTRG.65"; transcript_id "ENSSSCT00000059154"; exon_number "7"; gene_name "UNC93A"; ref_gene_id "ENSSSCG00000027404";
1	StringTie	exon	1957443	1958139	1000	+	.	gene_id "MSTRG.65"; transcript_id "ENSSSCT00000059154"; exon_number "8"; gene_name "UNC93A"; ref_gene_id "ENSSSCG00000027404";
1	StringTie	transcript	1974565	1976149	1000	+	.	gene_id "MSTRG.68"; transcript_id "ENSSSCT00000028127"; gene_name "TTLL2"; ref_gene_id "ENSSSCG00000022580";
1	StringTie	exon	1974565	1974767	1000	+	.	gene_id "MSTRG.68"; transcript_id "ENSSSCT00000028127"; exon_number "1"; gene_name "TTLL2"; ref_gene_id "ENSSSCG00000022580";
1	StringTie	exon	1974809	1974953	1000	+	.	gene_id "MSTRG.68"; transcript_id "ENSSSCT00000028127"; exon_number "2"; gene_name "TTLL2"; ref_gene_id "ENSSSCG00000022580";
1	StringTie	exon	1974979	1975447	1000	+	.	gene_id "MSTRG.68"; transcript_id "ENSSSCT00000028127"; exon_number "3"; gene_name "TTLL2"; ref_gene_id "ENSSSCG00000022580";
1	StringTie	exon	1975688	1975904	1000	+	.	gene_id "MSTRG.68"; transcript_id "ENSSSCT00000028127"; exon_number "4"; gene_name "TTLL2"; ref_gene_id "ENSSSCG00000022580";
1	StringTie	exon	1975940	1976058	1000	+	.	gene_id "MSTRG.68"; transcript_id "ENSSSCT00000028127"; exon_number "5"; gene_name "TTLL2"; ref_gene_id "ENSSSCG00000022580";
1	StringTie	exon	1976076	1976149	1000	+	.	gene_id "MSTRG.68"; transcript_id "ENSSSCT00000028127"; exon_number "6"; gene_name "TTLL2"; ref_gene_id "ENSSSCG00000022580";
1	StringTie	transcript	1981951	1996113	1000	-	.	gene_id "MSTRG.70"; transcript_id "ENSSSCT00000058461"; ref_gene_id "ENSSSCG00000032403";
1	StringTie	exon	1981951	1986453	1000	-	.	gene_id "MSTRG.70"; transcript_id "ENSSSCT00000058461"; exon_number "1"; ref_gene_id "ENSSSCG00000032403";
1	StringTie	exon	1987271	1987371	1000	-	.	gene_id "MSTRG.70"; transcript_id "ENSSSCT00000058461"; exon_number "2"; ref_gene_id "ENSSSCG00000032403";
1	StringTie	exon	1988823	1988901	1000	-	.	gene_id "MSTRG.70"; transcript_id "ENSSSCT00000058461"; exon_number "3"; ref_gene_id "ENSSSCG00000032403";
1	StringTie	exon	1989349	1989504	1000	-	.	gene_id "MSTRG.70"; transcript_id "ENSSSCT00000058461"; exon_number "4"; ref_gene_id "ENSSSCG00000032403";
1	StringTie	exon	1992319	1992528	1000	-	.	gene_id "MSTRG.70"; transcript_id "ENSSSCT00000058461"; exon_number "5"; ref_gene_id "ENSSSCG00000032403";
1	StringTie	exon	1995993	1996113	1000	-	.	gene_id "MSTRG.70"; transcript_id "ENSSSCT00000058461"; exon_number "6"; ref_gene_id "ENSSSCG00000032403";
1	StringTie	transcript	2568527	2581990	1000	-	.	gene_id "MSTRG.73"; transcript_id "ENSSSCT00000059015"; ref_gene_id "ENSSSCG00000040654";
1	StringTie	exon	2568527	2568554	1000	-	.	gene_id "MSTRG.73"; transcript_id "ENSSSCT00000059015"; exon_number "1"; ref_gene_id "ENSSSCG00000040654";
1	StringTie	exon	2570292	2570305	1000	-	.	gene_id "MSTRG.73"; transcript_id "ENSSSCT00000059015"; exon_number "2"; ref_gene_id "ENSSSCG00000040654";
1	StringTie	exon	2572791	2572799	1000	-	.	gene_id "MSTRG.73"; transcript_id "ENSSSCT00000059015"; exon_number "3"; ref_gene_id "ENSSSCG00000040654";
1	StringTie	exon	2572974	2572988	1000	-	.	gene_id "MSTRG.73"; transcript_id "ENSSSCT00000059015"; exon_number "4"; ref_gene_id "ENSSSCG00000040654";
1	StringTie	exon	2574777	2574811	1000	-	.	gene_id "MSTRG.73"; transcript_id "ENSSSCT00000059015"; exon_number "5"; ref_gene_id "ENSSSCG00000040654";
1	StringTie	exon	2581957	2581990	1000	-	.	gene_id "MSTRG.73"; transcript_id "ENSSSCT00000059015"; exon_number "6"; ref_gene_id "ENSSSCG00000040654";
1	StringTie	transcript	2576729	2593516	1000	+	.	gene_id "MSTRG.74"; transcript_id "ENSSSCT00000004445"; gene_name "SFT2D1"; ref_gene_id "ENSSSCG00000004020";
1	StringTie	exon	2576729	2576954	1000	+	.	gene_id "MSTRG.74"; transcript_id "ENSSSCT00000004445"; exon_number "1"; gene_name "SFT2D1"; ref_gene_id "ENSSSCG00000004020";
1	StringTie	exon	2585689	2585775	1000	+	.	gene_id "MSTRG.74"; transcript_id "ENSSSCT00000004445"; exon_number "2"; gene_name "SFT2D1"; ref_gene_id "ENSSSCG00000004020";
1	StringTie	exon	2586620	2586702	1000	+	.	gene_id "MSTRG.74"; transcript_id "ENSSSCT00000004445"; exon_number "3"; gene_name "SFT2D1"; ref_gene_id "ENSSSCG00000004020";
1	StringTie	exon	2587778	2587859	1000	+	.	gene_id "MSTRG.74"; transcript_id "ENSSSCT00000004445"; exon_number "4"; gene_name "SFT2D1"; ref_gene_id "ENSSSCG00000004020";
1	StringTie	exon	2588779	2588814	1000	+	.	gene_id "MSTRG.74"; transcript_id "ENSSSCT00000004445"; exon_number "5"; gene_name "SFT2D1"; ref_gene_id "ENSSSCG00000004020";
1	StringTie	exon	2590421	2590479	1000	+	.	gene_id "MSTRG.74"; transcript_id "ENSSSCT00000004445"; exon_number "6"; gene_name "SFT2D1"; ref_gene_id "ENSSSCG00000004020";
1	StringTie	exon	2591685	2591714	1000	+	.	gene_id "MSTRG.74"; transcript_id "ENSSSCT00000004445"; exon_number "7"; gene_name "SFT2D1"; ref_gene_id "ENSSSCG00000004020";
1	StringTie	exon	2592993	2593516	1000	+	.	gene_id "MSTRG.74"; transcript_id "ENSSSCT00000004445"; exon_number "8"; gene_name "SFT2D1"; ref_gene_id "ENSSSCG00000004020";
1	StringTie	transcript	2203606	2522599	1000	+	.	gene_id "MSTRG.78"; transcript_id "ENSSSCT00000049529"; gene_name "RPS6KA2"; ref_gene_id "ENSSSCG00000004022";
1	StringTie	exon	2203606	2204034	1000	+	.	gene_id "MSTRG.78"; transcript_id "ENSSSCT00000049529"; exon_number "1"; gene_name "RPS6KA2"; ref_gene_id "ENSSSCG00000004022";
1	StringTie	exon	2207821	2207880	1000	+	.	gene_id "MSTRG.78"; transcript_id "ENSSSCT00000049529"; exon_number "2"; gene_name "RPS6KA2"; ref_gene_id "ENSSSCG00000004022";
1	StringTie	exon	2262102	2262152	1000	+	.	gene_id "MSTRG.78"; transcript_id "ENSSSCT00000049529"; exon_number "3"; gene_name "RPS6KA2"; ref_gene_id "ENSSSCG00000004022";
1	StringTie	exon	2436565	2436681	1000	+	.	gene_id "MSTRG.78"; transcript_id "ENSSSCT00000049529"; exon_number "4"; gene_name "RPS6KA2"; ref_gene_id "ENSSSCG00000004022";
1	StringTie	exon	2441933	2442014	1000	+	.	gene_id "MSTRG.78"; transcript_id "ENSSSCT00000049529"; exon_number "5"; gene_name "RPS6KA2"; ref_gene_id "ENSSSCG00000004022";
1	StringTie	exon	2457746	2457826	1000	+	.	gene_id "MSTRG.78"; transcript_id "ENSSSCT00000049529"; exon_number "6"; gene_name "RPS6KA2"; ref_gene_id "ENSSSCG00000004022";
1	StringTie	exon	2460606	2460685	1000	+	.	gene_id "MSTRG.78"; transcript_id "ENSSSCT00000049529"; exon_number "7"; gene_name "RPS6KA2"; ref_gene_id "ENSSSCG00000004022";
1	StringTie	exon	2461656	2461762	1000	+	.	gene_id "MSTRG.78"; transcript_id "ENSSSCT00000049529"; exon_number "8"; gene_name "RPS6KA2"; ref_gene_id "ENSSSCG00000004022";
1	StringTie	exon	2464309	2464346	1000	+	.	gene_id "MSTRG.78"; transcript_id "ENSSSCT00000049529"; exon_number "9"; gene_name "RPS6KA2"; ref_gene_id "ENSSSCG00000004022";
1	StringTie	exon	2466670	2466812	1000	+	.	gene_id "MSTRG.78"; transcript_id "ENSSSCT00000049529"; exon_number "10"; gene_name "RPS6KA2"; ref_gene_id "ENSSSCG00000004022";
1	StringTie	exon	2469879	2469949	1000	+	.	gene_id "MSTRG.78"; transcript_id "ENSSSCT00000049529"; exon_number "11"; gene_name "RPS6KA2"; ref_gene_id "ENSSSCG00000004022";
1	StringTie	exon	2471569	2471657	1000	+	.	gene_id "MSTRG.78"; transcript_id "ENSSSCT00000049529"; exon_number "12"; gene_name "RPS6KA2"; ref_gene_id "ENSSSCG00000004022";
1	StringTie	exon	2486445	2486509	1000	+	.	gene_id "MSTRG.78"; transcript_id "ENSSSCT00000049529"; exon_number "13"; gene_name "RPS6KA2"; ref_gene_id "ENSSSCG00000004022";
1	StringTie	exon	2492456	2492558	1000	+	.	gene_id "MSTRG.78"; transcript_id "ENSSSCT00000049529"; exon_number "14"; gene_name "RPS6KA2"; ref_gene_id "ENSSSCG00000004022";
1	StringTie	exon	2497080	2497210	1000	+	.	gene_id "MSTRG.78"; transcript_id "ENSSSCT00000049529"; exon_number "15"; gene_name "RPS6KA2"; ref_gene_id "ENSSSCG00000004022";
1	StringTie	exon	2498651	2498776	1000	+	.	gene_id "MSTRG.78"; transcript_id "ENSSSCT00000049529"; exon_number "16"; gene_name "RPS6KA2"; ref_gene_id "ENSSSCG00000004022";
1	StringTie	exon	2506525	2506614	1000	+	.	gene_id "MSTRG.78"; transcript_id "ENSSSCT00000049529"; exon_number "17"; gene_name "RPS6KA2"; ref_gene_id "ENSSSCG00000004022";
1	StringTie	exon	2507250	2507407	1000	+	.	gene_id "MSTRG.78"; transcript_id "ENSSSCT00000049529"; exon_number "18"; gene_name "RPS6KA2"; ref_gene_id "ENSSSCG00000004022";
1	StringTie	exon	2509098	2509260	1000	+	.	gene_id "MSTRG.78"; transcript_id "ENSSSCT00000049529"; exon_number "19"; gene_name "RPS6KA2"; ref_gene_id "ENSSSCG00000004022";
1	StringTie	exon	2512509	2512585	1000	+	.	gene_id "MSTRG.78"; transcript_id "ENSSSCT00000049529"; exon_number "20"; gene_name "RPS6KA2"; ref_gene_id "ENSSSCG00000004022";
1	StringTie	exon	2514526	2514642	1000	+	.	gene_id "MSTRG.78"; transcript_id "ENSSSCT00000049529"; exon_number "21"; gene_name "RPS6KA2"; ref_gene_id "ENSSSCG00000004022";
1	StringTie	exon	2517941	2518078	1000	+	.	gene_id "MSTRG.78"; transcript_id "ENSSSCT00000049529"; exon_number "22"; gene_name "RPS6KA2"; ref_gene_id "ENSSSCG00000004022";
1	StringTie	exon	2519631	2522599	1000	+	.	gene_id "MSTRG.78"; transcript_id "ENSSSCT00000049529"; exon_number "23"; gene_name "RPS6KA2"; ref_gene_id "ENSSSCG00000004022";
1	StringTie	transcript	2261971	2519756	1000	+	.	gene_id "MSTRG.78"; transcript_id "ENSSSCT00000004447"; gene_name "RPS6KA2"; ref_gene_id "ENSSSCG00000004022";
1	StringTie	exon	2261971	2262012	1000	+	.	gene_id "MSTRG.78"; transcript_id "ENSSSCT00000004447"; exon_number "1"; gene_name "RPS6KA2"; ref_gene_id "ENSSSCG00000004022";
1	StringTie	exon	2262102	2262152	1000	+	.	gene_id "MSTRG.78"; transcript_id "ENSSSCT00000004447"; exon_number "2"; gene_name "RPS6KA2"; ref_gene_id "ENSSSCG00000004022";
1	StringTie	exon	2436565	2436681	1000	+	.	gene_id "MSTRG.78"; transcript_id "ENSSSCT00000004447"; exon_number "3"; gene_name "RPS6KA2"; ref_gene_id "ENSSSCG00000004022";
1	StringTie	exon	2441933	2442014	1000	+	.	gene_id "MSTRG.78"; transcript_id "ENSSSCT00000004447"; exon_number "4"; gene_name "RPS6KA2"; ref_gene_id "ENSSSCG00000004022";
1	StringTie	exon	2457746	2457826	1000	+	.	gene_id "MSTRG.78"; transcript_id "ENSSSCT00000004447"; exon_number "5"; gene_name "RPS6KA2"; ref_gene_id "ENSSSCG00000004022";
1	StringTie	exon	2460606	2460685	1000	+	.	gene_id "MSTRG.78"; transcript_id "ENSSSCT00000004447"; exon_number "6"; gene_name "RPS6KA2"; ref_gene_id "ENSSSCG00000004022";
1	StringTie	exon	2461656	2461762	1000	+	.	gene_id "MSTRG.78"; transcript_id "ENSSSCT00000004447"; exon_number "7"; gene_name "RPS6KA2"; ref_gene_id "ENSSSCG00000004022";
1	StringTie	exon	2464309	2464346	1000	+	.	gene_id "MSTRG.78"; transcript_id "ENSSSCT00000004447"; exon_number "8"; gene_name "RPS6KA2"; ref_gene_id "ENSSSCG00000004022";
1	StringTie	exon	2466670	2466812	1000	+	.	gene_id "MSTRG.78"; transcript_id "ENSSSCT00000004447"; exon_number "9"; gene_name "RPS6KA2"; ref_gene_id "ENSSSCG00000004022";
1	StringTie	exon	2469879	2469949	1000	+	.	gene_id "MSTRG.78"; transcript_id "ENSSSCT00000004447"; exon_number "10"; gene_name "RPS6KA2"; ref_gene_id "ENSSSCG00000004022";
1	StringTie	exon	2471569	2471657	1000	+	.	gene_id "MSTRG.78"; transcript_id "ENSSSCT00000004447"; exon_number "11"; gene_name "RPS6KA2"; ref_gene_id "ENSSSCG00000004022";
1	StringTie	exon	2486445	2486509	1000	+	.	gene_id "MSTRG.78"; transcript_id "ENSSSCT00000004447"; exon_number "12"; gene_name "RPS6KA2"; ref_gene_id "ENSSSCG00000004022";
1	StringTie	exon	2492456	2492558	1000	+	.	gene_id "MSTRG.78"; transcript_id "ENSSSCT00000004447"; exon_number "13"; gene_name "RPS6KA2"; ref_gene_id "ENSSSCG00000004022";
1	StringTie	exon	2497080	2497210	1000	+	.	gene_id "MSTRG.78"; transcript_id "ENSSSCT00000004447"; exon_number "14"; gene_name "RPS6KA2"; ref_gene_id "ENSSSCG00000004022";
1	StringTie	exon	2498651	2498776	1000	+	.	gene_id "MSTRG.78"; transcript_id "ENSSSCT00000004447"; exon_number "15"; gene_name "RPS6KA2"; ref_gene_id "ENSSSCG00000004022";
1	StringTie	exon	2506525	2506614	1000	+	.	gene_id "MSTRG.78"; transcript_id "ENSSSCT00000004447"; exon_number "16"; gene_name "RPS6KA2"; ref_gene_id "ENSSSCG00000004022";
1	StringTie	exon	2507250	2507407	1000	+	.	gene_id "MSTRG.78"; transcript_id "ENSSSCT00000004447"; exon_number "17"; gene_name "RPS6KA2"; ref_gene_id "ENSSSCG00000004022";
1	StringTie	exon	2509098	2509260	1000	+	.	gene_id "MSTRG.78"; transcript_id "ENSSSCT00000004447"; exon_number "18"; gene_name "RPS6KA2"; ref_gene_id "ENSSSCG00000004022";
1	StringTie	exon	2514526	2514642	1000	+	.	gene_id "MSTRG.78"; transcript_id "ENSSSCT00000004447"; exon_number "19"; gene_name "RPS6KA2"; ref_gene_id "ENSSSCG00000004022";
1	StringTie	exon	2517941	2518078	1000	+	.	gene_id "MSTRG.78"; transcript_id "ENSSSCT00000004447"; exon_number "20"; gene_name "RPS6KA2"; ref_gene_id "ENSSSCG00000004022";
1	StringTie	exon	2519631	2519756	1000	+	.	gene_id "MSTRG.78"; transcript_id "ENSSSCT00000004447"; exon_number "21"; gene_name "RPS6KA2"; ref_gene_id "ENSSSCG00000004022";
1	StringTie	transcript	2320863	2522600	1000	+	.	gene_id "MSTRG.78"; transcript_id "ENSSSCT00000041914"; gene_name "RPS6KA2"; ref_gene_id "ENSSSCG00000004022";
1	StringTie	exon	2320863	2321103	1000	+	.	gene_id "MSTRG.78"; transcript_id "ENSSSCT00000041914"; exon_number "1"; gene_name "RPS6KA2"; ref_gene_id "ENSSSCG00000004022";
1	StringTie	exon	2436565	2436681	1000	+	.	gene_id "MSTRG.78"; transcript_id "ENSSSCT00000041914"; exon_number "2"; gene_name "RPS6KA2"; ref_gene_id "ENSSSCG00000004022";
1	StringTie	exon	2441933	2442014	1000	+	.	gene_id "MSTRG.78"; transcript_id "ENSSSCT00000041914"; exon_number "3"; gene_name "RPS6KA2"; ref_gene_id "ENSSSCG00000004022";
1	StringTie	exon	2457746	2457826	1000	+	.	gene_id "MSTRG.78"; transcript_id "ENSSSCT00000041914"; exon_number "4"; gene_name "RPS6KA2"; ref_gene_id "ENSSSCG00000004022";
1	StringTie	exon	2460606	2460685	1000	+	.	gene_id "MSTRG.78"; transcript_id "ENSSSCT00000041914"; exon_number "5"; gene_name "RPS6KA2"; ref_gene_id "ENSSSCG00000004022";
1	StringTie	exon	2461656	2461762	1000	+	.	gene_id "MSTRG.78"; transcript_id "ENSSSCT00000041914"; exon_number "6"; gene_name "RPS6KA2"; ref_gene_id "ENSSSCG00000004022";
1	StringTie	exon	2464309	2464346	1000	+	.	gene_id "MSTRG.78"; transcript_id "ENSSSCT00000041914"; exon_number "7"; gene_name "RPS6KA2"; ref_gene_id "ENSSSCG00000004022";
1	StringTie	exon	2466670	2466812	1000	+	.	gene_id "MSTRG.78"; transcript_id "ENSSSCT00000041914"; exon_number "8"; gene_name "RPS6KA2"; ref_gene_id "ENSSSCG00000004022";
1	StringTie	exon	2469879	2469949	1000	+	.	gene_id "MSTRG.78"; transcript_id "ENSSSCT00000041914"; exon_number "9"; gene_name "RPS6KA2"; ref_gene_id "ENSSSCG00000004022";
1	StringTie	exon	2471569	2471657	1000	+	.	gene_id "MSTRG.78"; transcript_id "ENSSSCT00000041914"; exon_number "10"; gene_name "RPS6KA2"; ref_gene_id "ENSSSCG00000004022";
1	StringTie	exon	2486445	2486509	1000	+	.	gene_id "MSTRG.78"; transcript_id "ENSSSCT00000041914"; exon_number "11"; gene_name "RPS6KA2"; ref_gene_id "ENSSSCG00000004022";
1	StringTie	exon	2492456	2492558	1000	+	.	gene_id "MSTRG.78"; transcript_id "ENSSSCT00000041914"; exon_number "12"; gene_name "RPS6KA2"; ref_gene_id "ENSSSCG00000004022";
1	StringTie	exon	2497080	2497210	1000	+	.	gene_id "MSTRG.78"; transcript_id "ENSSSCT00000041914"; exon_number "13"; gene_name "RPS6KA2"; ref_gene_id "ENSSSCG00000004022";
1	StringTie	exon	2498651	2498776	1000	+	.	gene_id "MSTRG.78"; transcript_id "ENSSSCT00000041914"; exon_number "14"; gene_name "RPS6KA2"; ref_gene_id "ENSSSCG00000004022";
1	StringTie	exon	2506525	2506614	1000	+	.	gene_id "MSTRG.78"; transcript_id "ENSSSCT00000041914"; exon_number "15"; gene_name "RPS6KA2"; ref_gene_id "ENSSSCG00000004022";
1	StringTie	exon	2507250	2507407	1000	+	.	gene_id "MSTRG.78"; transcript_id "ENSSSCT00000041914"; exon_number "16"; gene_name "RPS6KA2"; ref_gene_id "ENSSSCG00000004022";
1	StringTie	exon	2509098	2509260	1000	+	.	gene_id "MSTRG.78"; transcript_id "ENSSSCT00000041914"; exon_number "17"; gene_name "RPS6KA2"; ref_gene_id "ENSSSCG00000004022";
1	StringTie	exon	2512509	2512585	1000	+	.	gene_id "MSTRG.78"; transcript_id "ENSSSCT00000041914"; exon_number "18"; gene_name "RPS6KA2"; ref_gene_id "ENSSSCG00000004022";
1	StringTie	exon	2514526	2514642	1000	+	.	gene_id "MSTRG.78"; transcript_id "ENSSSCT00000041914"; exon_number "19"; gene_name "RPS6KA2"; ref_gene_id "ENSSSCG00000004022";
1	StringTie	exon	2517941	2518078	1000	+	.	gene_id "MSTRG.78"; transcript_id "ENSSSCT00000041914"; exon_number "20"; gene_name "RPS6KA2"; ref_gene_id "ENSSSCG00000004022";
1	StringTie	exon	2519631	2522600	1000	+	.	gene_id "MSTRG.78"; transcript_id "ENSSSCT00000041914"; exon_number "21"; gene_name "RPS6KA2"; ref_gene_id "ENSSSCG00000004022";
1	StringTie	transcript	2320985	2522600	1000	+	.	gene_id "MSTRG.78"; transcript_id "ENSSSCT00000052370"; gene_name "RPS6KA2"; ref_gene_id "ENSSSCG00000004022";
1	StringTie	exon	2320985	2321103	1000	+	.	gene_id "MSTRG.78"; transcript_id "ENSSSCT00000052370"; exon_number "1"; gene_name "RPS6KA2"; ref_gene_id "ENSSSCG00000004022";
1	StringTie	exon	2436565	2436681	1000	+	.	gene_id "MSTRG.78"; transcript_id "ENSSSCT00000052370"; exon_number "2"; gene_name "RPS6KA2"; ref_gene_id "ENSSSCG00000004022";
1	StringTie	exon	2441933	2442014	1000	+	.	gene_id "MSTRG.78"; transcript_id "ENSSSCT00000052370"; exon_number "3"; gene_name "RPS6KA2"; ref_gene_id "ENSSSCG00000004022";
1	StringTie	exon	2457746	2457826	1000	+	.	gene_id "MSTRG.78"; transcript_id "ENSSSCT00000052370"; exon_number "4"; gene_name "RPS6KA2"; ref_gene_id "ENSSSCG00000004022";
1	StringTie	exon	2460606	2460685	1000	+	.	gene_id "MSTRG.78"; transcript_id "ENSSSCT00000052370"; exon_number "5"; gene_name "RPS6KA2"; ref_gene_id "ENSSSCG00000004022";
1	StringTie	exon	2461656	2461762	1000	+	.	gene_id "MSTRG.78"; transcript_id "ENSSSCT00000052370"; exon_number "6"; gene_name "RPS6KA2"; ref_gene_id "ENSSSCG00000004022";
1	StringTie	exon	2464309	2464346	1000	+	.	gene_id "MSTRG.78"; transcript_id "ENSSSCT00000052370"; exon_number "7"; gene_name "RPS6KA2"; ref_gene_id "ENSSSCG00000004022";
1	StringTie	exon	2466670	2466812	1000	+	.	gene_id "MSTRG.78"; transcript_id "ENSSSCT00000052370"; exon_number "8"; gene_name "RPS6KA2"; ref_gene_id "ENSSSCG00000004022";
1	StringTie	exon	2469879	2469949	1000	+	.	gene_id "MSTRG.78"; transcript_id "ENSSSCT00000052370"; exon_number "9"; gene_name "RPS6KA2"; ref_gene_id "ENSSSCG00000004022";
1	StringTie	exon	2471569	2471657	1000	+	.	gene_id "MSTRG.78"; transcript_id "ENSSSCT00000052370"; exon_number "10"; gene_name "RPS6KA2"; ref_gene_id "ENSSSCG00000004022";
1	StringTie	exon	2486445	2486509	1000	+	.	gene_id "MSTRG.78"; transcript_id "ENSSSCT00000052370"; exon_number "11"; gene_name "RPS6KA2"; ref_gene_id "ENSSSCG00000004022";
1	StringTie	exon	2492456	2492558	1000	+	.	gene_id "MSTRG.78"; transcript_id "ENSSSCT00000052370"; exon_number "12"; gene_name "RPS6KA2"; ref_gene_id "ENSSSCG00000004022";
1	StringTie	exon	2497080	2497210	1000	+	.	gene_id "MSTRG.78"; transcript_id "ENSSSCT00000052370"; exon_number "13"; gene_name "RPS6KA2"; ref_gene_id "ENSSSCG00000004022";
1	StringTie	exon	2498651	2498776	1000	+	.	gene_id "MSTRG.78"; transcript_id "ENSSSCT00000052370"; exon_number "14"; gene_name "RPS6KA2"; ref_gene_id "ENSSSCG00000004022";
1	StringTie	exon	2506525	2506614	1000	+	.	gene_id "MSTRG.78"; transcript_id "ENSSSCT00000052370"; exon_number "15"; gene_name "RPS6KA2"; ref_gene_id "ENSSSCG00000004022";
1	StringTie	exon	2507250	2507407	1000	+	.	gene_id "MSTRG.78"; transcript_id "ENSSSCT00000052370"; exon_number "16"; gene_name "RPS6KA2"; ref_gene_id "ENSSSCG00000004022";
1	StringTie	exon	2509098	2509260	1000	+	.	gene_id "MSTRG.78"; transcript_id "ENSSSCT00000052370"; exon_number "17"; gene_name "RPS6KA2"; ref_gene_id "ENSSSCG00000004022";
1	StringTie	exon	2514526	2514642	1000	+	.	gene_id "MSTRG.78"; transcript_id "ENSSSCT00000052370"; exon_number "18"; gene_name "RPS6KA2"; ref_gene_id "ENSSSCG00000004022";
1	StringTie	exon	2517941	2518078	1000	+	.	gene_id "MSTRG.78"; transcript_id "ENSSSCT00000052370"; exon_number "19"; gene_name "RPS6KA2"; ref_gene_id "ENSSSCG00000004022";
1	StringTie	exon	2519631	2522600	1000	+	.	gene_id "MSTRG.78"; transcript_id "ENSSSCT00000052370"; exon_number "20"; gene_name "RPS6KA2"; ref_gene_id "ENSSSCG00000004022";
1	StringTie	transcript	2323165	2519756	1000	+	.	gene_id "MSTRG.78"; transcript_id "ENSSSCT00000058943"; gene_name "RPS6KA2"; ref_gene_id "ENSSSCG00000004022";
1	StringTie	exon	2323165	2323419	1000	+	.	gene_id "MSTRG.78"; transcript_id "ENSSSCT00000058943"; exon_number "1"; gene_name "RPS6KA2"; ref_gene_id "ENSSSCG00000004022";
1	StringTie	exon	2436565	2436681	1000	+	.	gene_id "MSTRG.78"; transcript_id "ENSSSCT00000058943"; exon_number "2"; gene_name "RPS6KA2"; ref_gene_id "ENSSSCG00000004022";
1	StringTie	exon	2441933	2442014	1000	+	.	gene_id "MSTRG.78"; transcript_id "ENSSSCT00000058943"; exon_number "3"; gene_name "RPS6KA2"; ref_gene_id "ENSSSCG00000004022";
1	StringTie	exon	2457746	2457826	1000	+	.	gene_id "MSTRG.78"; transcript_id "ENSSSCT00000058943"; exon_number "4"; gene_name "RPS6KA2"; ref_gene_id "ENSSSCG00000004022";
1	StringTie	exon	2460606	2460685	1000	+	.	gene_id "MSTRG.78"; transcript_id "ENSSSCT00000058943"; exon_number "5"; gene_name "RPS6KA2"; ref_gene_id "ENSSSCG00000004022";
1	StringTie	exon	2461656	2461762	1000	+	.	gene_id "MSTRG.78"; transcript_id "ENSSSCT00000058943"; exon_number "6"; gene_name "RPS6KA2"; ref_gene_id "ENSSSCG00000004022";
1	StringTie	exon	2464309	2464346	1000	+	.	gene_id "MSTRG.78"; transcript_id "ENSSSCT00000058943"; exon_number "7"; gene_name "RPS6KA2"; ref_gene_id "ENSSSCG00000004022";
1	StringTie	exon	2466670	2466812	1000	+	.	gene_id "MSTRG.78"; transcript_id "ENSSSCT00000058943"; exon_number "8"; gene_name "RPS6KA2"; ref_gene_id "ENSSSCG00000004022";
1	StringTie	exon	2469879	2469949	1000	+	.	gene_id "MSTRG.78"; transcript_id "ENSSSCT00000058943"; exon_number "9"; gene_name "RPS6KA2"; ref_gene_id "ENSSSCG00000004022";
1	StringTie	exon	2471569	2471657	1000	+	.	gene_id "MSTRG.78"; transcript_id "ENSSSCT00000058943"; exon_number "10"; gene_name "RPS6KA2"; ref_gene_id "ENSSSCG00000004022";
1	StringTie	exon	2486445	2486509	1000	+	.	gene_id "MSTRG.78"; transcript_id "ENSSSCT00000058943"; exon_number "11"; gene_name "RPS6KA2"; ref_gene_id "ENSSSCG00000004022";
1	StringTie	exon	2492456	2492558	1000	+	.	gene_id "MSTRG.78"; transcript_id "ENSSSCT00000058943"; exon_number "12"; gene_name "RPS6KA2"; ref_gene_id "ENSSSCG00000004022";
1	StringTie	exon	2497080	2497210	1000	+	.	gene_id "MSTRG.78"; transcript_id "ENSSSCT00000058943"; exon_number "13"; gene_name "RPS6KA2"; ref_gene_id "ENSSSCG00000004022";
1	StringTie	exon	2498651	2498776	1000	+	.	gene_id "MSTRG.78"; transcript_id "ENSSSCT00000058943"; exon_number "14"; gene_name "RPS6KA2"; ref_gene_id "ENSSSCG00000004022";
1	StringTie	exon	2506525	2506614	1000	+	.	gene_id "MSTRG.78"; transcript_id "ENSSSCT00000058943"; exon_number "15"; gene_name "RPS6KA2"; ref_gene_id "ENSSSCG00000004022";
1	StringTie	exon	2507250	2507407	1000	+	.	gene_id "MSTRG.78"; transcript_id "ENSSSCT00000058943"; exon_number "16"; gene_name "RPS6KA2"; ref_gene_id "ENSSSCG00000004022";
1	StringTie	exon	2509098	2509260	1000	+	.	gene_id "MSTRG.78"; transcript_id "ENSSSCT00000058943"; exon_number "17"; gene_name "RPS6KA2"; ref_gene_id "ENSSSCG00000004022";
1	StringTie	exon	2514526	2514642	1000	+	.	gene_id "MSTRG.78"; transcript_id "ENSSSCT00000058943"; exon_number "18"; gene_name "RPS6KA2"; ref_gene_id "ENSSSCG00000004022";
1	StringTie	exon	2517941	2518078	1000	+	.	gene_id "MSTRG.78"; transcript_id "ENSSSCT00000058943"; exon_number "19"; gene_name "RPS6KA2"; ref_gene_id "ENSSSCG00000004022";
1	StringTie	exon	2519631	2519756	1000	+	.	gene_id "MSTRG.78"; transcript_id "ENSSSCT00000058943"; exon_number "20"; gene_name "RPS6KA2"; ref_gene_id "ENSSSCG00000004022";
1	StringTie	transcript	2374152	2517986	1000	+	.	gene_id "MSTRG.78"; transcript_id "ENSSSCT00000056494"; gene_name "RPS6KA2"; ref_gene_id "ENSSSCG00000004022";
1	StringTie	exon	2374152	2374220	1000	+	.	gene_id "MSTRG.78"; transcript_id "ENSSSCT00000056494"; exon_number "1"; gene_name "RPS6KA2"; ref_gene_id "ENSSSCG00000004022";
1	StringTie	exon	2436565	2436681	1000	+	.	gene_id "MSTRG.78"; transcript_id "ENSSSCT00000056494"; exon_number "2"; gene_name "RPS6KA2"; ref_gene_id "ENSSSCG00000004022";
1	StringTie	exon	2441933	2442014	1000	+	.	gene_id "MSTRG.78"; transcript_id "ENSSSCT00000056494"; exon_number "3"; gene_name "RPS6KA2"; ref_gene_id "ENSSSCG00000004022";
1	StringTie	exon	2457746	2457826	1000	+	.	gene_id "MSTRG.78"; transcript_id "ENSSSCT00000056494"; exon_number "4"; gene_name "RPS6KA2"; ref_gene_id "ENSSSCG00000004022";
1	StringTie	exon	2460606	2460685	1000	+	.	gene_id "MSTRG.78"; transcript_id "ENSSSCT00000056494"; exon_number "5"; gene_name "RPS6KA2"; ref_gene_id "ENSSSCG00000004022";
1	StringTie	exon	2461656	2461762	1000	+	.	gene_id "MSTRG.78"; transcript_id "ENSSSCT00000056494"; exon_number "6"; gene_name "RPS6KA2"; ref_gene_id "ENSSSCG00000004022";
1	StringTie	exon	2464309	2464346	1000	+	.	gene_id "MSTRG.78"; transcript_id "ENSSSCT00000056494"; exon_number "7"; gene_name "RPS6KA2"; ref_gene_id "ENSSSCG00000004022";
1	StringTie	exon	2466670	2466812	1000	+	.	gene_id "MSTRG.78"; transcript_id "ENSSSCT00000056494"; exon_number "8"; gene_name "RPS6KA2"; ref_gene_id "ENSSSCG00000004022";
1	StringTie	exon	2469879	2469949	1000	+	.	gene_id "MSTRG.78"; transcript_id "ENSSSCT00000056494"; exon_number "9"; gene_name "RPS6KA2"; ref_gene_id "ENSSSCG00000004022";
1	StringTie	exon	2471569	2471657	1000	+	.	gene_id "MSTRG.78"; transcript_id "ENSSSCT00000056494"; exon_number "10"; gene_name "RPS6KA2"; ref_gene_id "ENSSSCG00000004022";
1	StringTie	exon	2486445	2486509	1000	+	.	gene_id "MSTRG.78"; transcript_id "ENSSSCT00000056494"; exon_number "11"; gene_name "RPS6KA2"; ref_gene_id "ENSSSCG00000004022";
1	StringTie	exon	2492456	2492558	1000	+	.	gene_id "MSTRG.78"; transcript_id "ENSSSCT00000056494"; exon_number "12"; gene_name "RPS6KA2"; ref_gene_id "ENSSSCG00000004022";
1	StringTie	exon	2497080	2497210	1000	+	.	gene_id "MSTRG.78"; transcript_id "ENSSSCT00000056494"; exon_number "13"; gene_name "RPS6KA2"; ref_gene_id "ENSSSCG00000004022";
1	StringTie	exon	2498651	2498776	1000	+	.	gene_id "MSTRG.78"; transcript_id "ENSSSCT00000056494"; exon_number "14"; gene_name "RPS6KA2"; ref_gene_id "ENSSSCG00000004022";
1	StringTie	exon	2506525	2506614	1000	+	.	gene_id "MSTRG.78"; transcript_id "ENSSSCT00000056494"; exon_number "15"; gene_name "RPS6KA2"; ref_gene_id "ENSSSCG00000004022";
1	StringTie	exon	2507250	2507407	1000	+	.	gene_id "MSTRG.78"; transcript_id "ENSSSCT00000056494"; exon_number "16"; gene_name "RPS6KA2"; ref_gene_id "ENSSSCG00000004022";
1	StringTie	exon	2509098	2509260	1000	+	.	gene_id "MSTRG.78"; transcript_id "ENSSSCT00000056494"; exon_number "17"; gene_name "RPS6KA2"; ref_gene_id "ENSSSCG00000004022";
1	StringTie	exon	2512509	2512585	1000	+	.	gene_id "MSTRG.78"; transcript_id "ENSSSCT00000056494"; exon_number "18"; gene_name "RPS6KA2"; ref_gene_id "ENSSSCG00000004022";
1	StringTie	exon	2514526	2514642	1000	+	.	gene_id "MSTRG.78"; transcript_id "ENSSSCT00000056494"; exon_number "19"; gene_name "RPS6KA2"; ref_gene_id "ENSSSCG00000004022";
1	StringTie	exon	2517941	2517986	1000	+	.	gene_id "MSTRG.78"; transcript_id "ENSSSCT00000056494"; exon_number "20"; gene_name "RPS6KA2"; ref_gene_id "ENSSSCG00000004022";
1	StringTie	transcript	2375024	2522601	1000	+	.	gene_id "MSTRG.78"; transcript_id "ENSSSCT00000044784"; gene_name "RPS6KA2"; ref_gene_id "ENSSSCG00000004022";
1	StringTie	exon	2375024	2375361	1000	+	.	gene_id "MSTRG.78"; transcript_id "ENSSSCT00000044784"; exon_number "1"; gene_name "RPS6KA2"; ref_gene_id "ENSSSCG00000004022";
1	StringTie	exon	2436565	2436681	1000	+	.	gene_id "MSTRG.78"; transcript_id "ENSSSCT00000044784"; exon_number "2"; gene_name "RPS6KA2"; ref_gene_id "ENSSSCG00000004022";
1	StringTie	exon	2441933	2442014	1000	+	.	gene_id "MSTRG.78"; transcript_id "ENSSSCT00000044784"; exon_number "3"; gene_name "RPS6KA2"; ref_gene_id "ENSSSCG00000004022";
1	StringTie	exon	2457746	2457826	1000	+	.	gene_id "MSTRG.78"; transcript_id "ENSSSCT00000044784"; exon_number "4"; gene_name "RPS6KA2"; ref_gene_id "ENSSSCG00000004022";
1	StringTie	exon	2460606	2460685	1000	+	.	gene_id "MSTRG.78"; transcript_id "ENSSSCT00000044784"; exon_number "5"; gene_name "RPS6KA2"; ref_gene_id "ENSSSCG00000004022";
1	StringTie	exon	2461656	2461762	1000	+	.	gene_id "MSTRG.78"; transcript_id "ENSSSCT00000044784"; exon_number "6"; gene_name "RPS6KA2"; ref_gene_id "ENSSSCG00000004022";
1	StringTie	exon	2464309	2464346	1000	+	.	gene_id "MSTRG.78"; transcript_id "ENSSSCT00000044784"; exon_number "7"; gene_name "RPS6KA2"; ref_gene_id "ENSSSCG00000004022";
1	StringTie	exon	2466670	2466812	1000	+	.	gene_id "MSTRG.78"; transcript_id "ENSSSCT00000044784"; exon_number "8"; gene_name "RPS6KA2"; ref_gene_id "ENSSSCG00000004022";
1	StringTie	exon	2469879	2469949	1000	+	.	gene_id "MSTRG.78"; transcript_id "ENSSSCT00000044784"; exon_number "9"; gene_name "RPS6KA2"; ref_gene_id "ENSSSCG00000004022";
1	StringTie	exon	2471569	2471657	1000	+	.	gene_id "MSTRG.78"; transcript_id "ENSSSCT00000044784"; exon_number "10"; gene_name "RPS6KA2"; ref_gene_id "ENSSSCG00000004022";
1	StringTie	exon	2486445	2486509	1000	+	.	gene_id "MSTRG.78"; transcript_id "ENSSSCT00000044784"; exon_number "11"; gene_name "RPS6KA2"; ref_gene_id "ENSSSCG00000004022";
1	StringTie	exon	2492456	2492558	1000	+	.	gene_id "MSTRG.78"; transcript_id "ENSSSCT00000044784"; exon_number "12"; gene_name "RPS6KA2"; ref_gene_id "ENSSSCG00000004022";
1	StringTie	exon	2497080	2497210	1000	+	.	gene_id "MSTRG.78"; transcript_id "ENSSSCT00000044784"; exon_number "13"; gene_name "RPS6KA2"; ref_gene_id "ENSSSCG00000004022";
1	StringTie	exon	2498651	2498776	1000	+	.	gene_id "MSTRG.78"; transcript_id "ENSSSCT00000044784"; exon_number "14"; gene_name "RPS6KA2"; ref_gene_id "ENSSSCG00000004022";
1	StringTie	exon	2506525	2506614	1000	+	.	gene_id "MSTRG.78"; transcript_id "ENSSSCT00000044784"; exon_number "15"; gene_name "RPS6KA2"; ref_gene_id "ENSSSCG00000004022";
1	StringTie	exon	2507250	2507407	1000	+	.	gene_id "MSTRG.78"; transcript_id "ENSSSCT00000044784"; exon_number "16"; gene_name "RPS6KA2"; ref_gene_id "ENSSSCG00000004022";
1	StringTie	exon	2509098	2509260	1000	+	.	gene_id "MSTRG.78"; transcript_id "ENSSSCT00000044784"; exon_number "17"; gene_name "RPS6KA2"; ref_gene_id "ENSSSCG00000004022";
1	StringTie	exon	2512509	2512585	1000	+	.	gene_id "MSTRG.78"; transcript_id "ENSSSCT00000044784"; exon_number "18"; gene_name "RPS6KA2"; ref_gene_id "ENSSSCG00000004022";
1	StringTie	exon	2514526	2514642	1000	+	.	gene_id "MSTRG.78"; transcript_id "ENSSSCT00000044784"; exon_number "19"; gene_name "RPS6KA2"; ref_gene_id "ENSSSCG00000004022";
1	StringTie	exon	2517941	2518078	1000	+	.	gene_id "MSTRG.78"; transcript_id "ENSSSCT00000044784"; exon_number "20"; gene_name "RPS6KA2"; ref_gene_id "ENSSSCG00000004022";
1	StringTie	exon	2519631	2522601	1000	+	.	gene_id "MSTRG.78"; transcript_id "ENSSSCT00000044784"; exon_number "21"; gene_name "RPS6KA2"; ref_gene_id "ENSSSCG00000004022";
1	StringTie	transcript	2375053	2522600	1000	+	.	gene_id "MSTRG.78"; transcript_id "ENSSSCT00000061934"; gene_name "RPS6KA2"; ref_gene_id "ENSSSCG00000004022";
1	StringTie	exon	2375053	2375361	1000	+	.	gene_id "MSTRG.78"; transcript_id "ENSSSCT00000061934"; exon_number "1"; gene_name "RPS6KA2"; ref_gene_id "ENSSSCG00000004022";
1	StringTie	exon	2441933	2442014	1000	+	.	gene_id "MSTRG.78"; transcript_id "ENSSSCT00000061934"; exon_number "2"; gene_name "RPS6KA2"; ref_gene_id "ENSSSCG00000004022";
1	StringTie	exon	2457746	2457826	1000	+	.	gene_id "MSTRG.78"; transcript_id "ENSSSCT00000061934"; exon_number "3"; gene_name "RPS6KA2"; ref_gene_id "ENSSSCG00000004022";
1	StringTie	exon	2460606	2460685	1000	+	.	gene_id "MSTRG.78"; transcript_id "ENSSSCT00000061934"; exon_number "4"; gene_name "RPS6KA2"; ref_gene_id "ENSSSCG00000004022";
1	StringTie	exon	2461656	2461762	1000	+	.	gene_id "MSTRG.78"; transcript_id "ENSSSCT00000061934"; exon_number "5"; gene_name "RPS6KA2"; ref_gene_id "ENSSSCG00000004022";
1	StringTie	exon	2464309	2464346	1000	+	.	gene_id "MSTRG.78"; transcript_id "ENSSSCT00000061934"; exon_number "6"; gene_name "RPS6KA2"; ref_gene_id "ENSSSCG00000004022";
1	StringTie	exon	2466670	2466812	1000	+	.	gene_id "MSTRG.78"; transcript_id "ENSSSCT00000061934"; exon_number "7"; gene_name "RPS6KA2"; ref_gene_id "ENSSSCG00000004022";
1	StringTie	exon	2469879	2469949	1000	+	.	gene_id "MSTRG.78"; transcript_id "ENSSSCT00000061934"; exon_number "8"; gene_name "RPS6KA2"; ref_gene_id "ENSSSCG00000004022";
1	StringTie	exon	2471569	2471657	1000	+	.	gene_id "MSTRG.78"; transcript_id "ENSSSCT00000061934"; exon_number "9"; gene_name "RPS6KA2"; ref_gene_id "ENSSSCG00000004022";
1	StringTie	exon	2486445	2486509	1000	+	.	gene_id "MSTRG.78"; transcript_id "ENSSSCT00000061934"; exon_number "10"; gene_name "RPS6KA2"; ref_gene_id "ENSSSCG00000004022";
1	StringTie	exon	2492456	2492558	1000	+	.	gene_id "MSTRG.78"; transcript_id "ENSSSCT00000061934"; exon_number "11"; gene_name "RPS6KA2"; ref_gene_id "ENSSSCG00000004022";
1	StringTie	exon	2497080	2497210	1000	+	.	gene_id "MSTRG.78"; transcript_id "ENSSSCT00000061934"; exon_number "12"; gene_name "RPS6KA2"; ref_gene_id "ENSSSCG00000004022";
1	StringTie	exon	2498651	2498776	1000	+	.	gene_id "MSTRG.78"; transcript_id "ENSSSCT00000061934"; exon_number "13"; gene_name "RPS6KA2"; ref_gene_id "ENSSSCG00000004022";
1	StringTie	exon	2506525	2506614	1000	+	.	gene_id "MSTRG.78"; transcript_id "ENSSSCT00000061934"; exon_number "14"; gene_name "RPS6KA2"; ref_gene_id "ENSSSCG00000004022";
1	StringTie	exon	2507250	2507407	1000	+	.	gene_id "MSTRG.78"; transcript_id "ENSSSCT00000061934"; exon_number "15"; gene_name "RPS6KA2"; ref_gene_id "ENSSSCG00000004022";
1	StringTie	exon	2509098	2509260	1000	+	.	gene_id "MSTRG.78"; transcript_id "ENSSSCT00000061934"; exon_number "16"; gene_name "RPS6KA2"; ref_gene_id "ENSSSCG00000004022";
1	StringTie	exon	2512509	2512585	1000	+	.	gene_id "MSTRG.78"; transcript_id "ENSSSCT00000061934"; exon_number "17"; gene_name "RPS6KA2"; ref_gene_id "ENSSSCG00000004022";
1	StringTie	exon	2514526	2514642	1000	+	.	gene_id "MSTRG.78"; transcript_id "ENSSSCT00000061934"; exon_number "18"; gene_name "RPS6KA2"; ref_gene_id "ENSSSCG00000004022";
1	StringTie	exon	2517941	2518078	1000	+	.	gene_id "MSTRG.78"; transcript_id "ENSSSCT00000061934"; exon_number "19"; gene_name "RPS6KA2"; ref_gene_id "ENSSSCG00000004022";
1	StringTie	exon	2519631	2522600	1000	+	.	gene_id "MSTRG.78"; transcript_id "ENSSSCT00000061934"; exon_number "20"; gene_name "RPS6KA2"; ref_gene_id "ENSSSCG00000004022";
1	StringTie	transcript	2541629	2552388	1000	+	.	gene_id "MSTRG.82"; transcript_id "ENSSSCT00000064731"; gene_name "MPC1"; ref_gene_id "ENSSSCG00000032916";
1	StringTie	exon	2541629	2541699	1000	+	.	gene_id "MSTRG.82"; transcript_id "ENSSSCT00000064731"; exon_number "1"; gene_name "MPC1"; ref_gene_id "ENSSSCG00000032916";
1	StringTie	exon	2549446	2549449	1000	+	.	gene_id "MSTRG.82"; transcript_id "ENSSSCT00000064731"; exon_number "2"; gene_name "MPC1"; ref_gene_id "ENSSSCG00000032916";
1	StringTie	exon	2551158	2551254	1000	+	.	gene_id "MSTRG.82"; transcript_id "ENSSSCT00000064731"; exon_number "3"; gene_name "MPC1"; ref_gene_id "ENSSSCG00000032916";
1	StringTie	exon	2551897	2552029	1000	+	.	gene_id "MSTRG.82"; transcript_id "ENSSSCT00000064731"; exon_number "4"; gene_name "MPC1"; ref_gene_id "ENSSSCG00000032916";
1	StringTie	exon	2552364	2552388	1000	+	.	gene_id "MSTRG.82"; transcript_id "ENSSSCT00000064731"; exon_number "5"; gene_name "MPC1"; ref_gene_id "ENSSSCG00000032916";
1	StringTie	transcript	2882387	3386480	1000	+	.	gene_id "MSTRG.84"; transcript_id "ENSSSCT00000004453"; gene_name "PDE10A"; ref_gene_id "ENSSSCG00000004027";
1	StringTie	exon	2882387	2882475	1000	+	.	gene_id "MSTRG.84"; transcript_id "ENSSSCT00000004453"; exon_number "1"; gene_name "PDE10A"; ref_gene_id "ENSSSCG00000004027";
1	StringTie	exon	3073443	3073577	1000	+	.	gene_id "MSTRG.84"; transcript_id "ENSSSCT00000004453"; exon_number "2"; gene_name "PDE10A"; ref_gene_id "ENSSSCG00000004027";
1	StringTie	exon	3238764	3238892	1000	+	.	gene_id "MSTRG.84"; transcript_id "ENSSSCT00000004453"; exon_number "3"; gene_name "PDE10A"; ref_gene_id "ENSSSCG00000004027";
1	StringTie	exon	3285109	3285137	1000	+	.	gene_id "MSTRG.84"; transcript_id "ENSSSCT00000004453"; exon_number "4"; gene_name "PDE10A"; ref_gene_id "ENSSSCG00000004027";
1	StringTie	exon	3302132	3302252	1000	+	.	gene_id "MSTRG.84"; transcript_id "ENSSSCT00000004453"; exon_number "5"; gene_name "PDE10A"; ref_gene_id "ENSSSCG00000004027";
1	StringTie	exon	3302753	3302802	1000	+	.	gene_id "MSTRG.84"; transcript_id "ENSSSCT00000004453"; exon_number "6"; gene_name "PDE10A"; ref_gene_id "ENSSSCG00000004027";
1	StringTie	exon	3314472	3314612	1000	+	.	gene_id "MSTRG.84"; transcript_id "ENSSSCT00000004453"; exon_number "7"; gene_name "PDE10A"; ref_gene_id "ENSSSCG00000004027";
1	StringTie	exon	3319774	3319929	1000	+	.	gene_id "MSTRG.84"; transcript_id "ENSSSCT00000004453"; exon_number "8"; gene_name "PDE10A"; ref_gene_id "ENSSSCG00000004027";
1	StringTie	exon	3321371	3321421	1000	+	.	gene_id "MSTRG.84"; transcript_id "ENSSSCT00000004453"; exon_number "9"; gene_name "PDE10A"; ref_gene_id "ENSSSCG00000004027";
1	StringTie	exon	3322209	3322267	1000	+	.	gene_id "MSTRG.84"; transcript_id "ENSSSCT00000004453"; exon_number "10"; gene_name "PDE10A"; ref_gene_id "ENSSSCG00000004027";
1	StringTie	exon	3324413	3324464	1000	+	.	gene_id "MSTRG.84"; transcript_id "ENSSSCT00000004453"; exon_number "11"; gene_name "PDE10A"; ref_gene_id "ENSSSCG00000004027";
1	StringTie	exon	3331636	3331778	1000	+	.	gene_id "MSTRG.84"; transcript_id "ENSSSCT00000004453"; exon_number "12"; gene_name "PDE10A"; ref_gene_id "ENSSSCG00000004027";
1	StringTie	exon	3334391	3334483	1000	+	.	gene_id "MSTRG.84"; transcript_id "ENSSSCT00000004453"; exon_number "13"; gene_name "PDE10A"; ref_gene_id "ENSSSCG00000004027";
1	StringTie	exon	3337271	3337457	1000	+	.	gene_id "MSTRG.84"; transcript_id "ENSSSCT00000004453"; exon_number "14"; gene_name "PDE10A"; ref_gene_id "ENSSSCG00000004027";
1	StringTie	exon	3351466	3351608	1000	+	.	gene_id "MSTRG.84"; transcript_id "ENSSSCT00000004453"; exon_number "15"; gene_name "PDE10A"; ref_gene_id "ENSSSCG00000004027";
1	StringTie	exon	3353940	3354023	1000	+	.	gene_id "MSTRG.84"; transcript_id "ENSSSCT00000004453"; exon_number "16"; gene_name "PDE10A"; ref_gene_id "ENSSSCG00000004027";
1	StringTie	exon	3355459	3355609	1000	+	.	gene_id "MSTRG.84"; transcript_id "ENSSSCT00000004453"; exon_number "17"; gene_name "PDE10A"; ref_gene_id "ENSSSCG00000004027";
1	StringTie	exon	3359195	3359350	1000	+	.	gene_id "MSTRG.84"; transcript_id "ENSSSCT00000004453"; exon_number "18"; gene_name "PDE10A"; ref_gene_id "ENSSSCG00000004027";
1	StringTie	exon	3368367	3368539	1000	+	.	gene_id "MSTRG.84"; transcript_id "ENSSSCT00000004453"; exon_number "19"; gene_name "PDE10A"; ref_gene_id "ENSSSCG00000004027";
1	StringTie	exon	3383387	3383497	1000	+	.	gene_id "MSTRG.84"; transcript_id "ENSSSCT00000004453"; exon_number "20"; gene_name "PDE10A"; ref_gene_id "ENSSSCG00000004027";
1	StringTie	exon	3386468	3386480	1000	+	.	gene_id "MSTRG.84"; transcript_id "ENSSSCT00000004453"; exon_number "21"; gene_name "PDE10A"; ref_gene_id "ENSSSCG00000004027";
1	StringTie	transcript	3120411	3383543	1000	+	.	gene_id "MSTRG.84"; transcript_id "ENSSSCT00000041923"; gene_name "PDE10A"; ref_gene_id "ENSSSCG00000004027";
1	StringTie	exon	3120411	3121132	1000	+	.	gene_id "MSTRG.84"; transcript_id "ENSSSCT00000041923"; exon_number "1"; gene_name "PDE10A"; ref_gene_id "ENSSSCG00000004027";
1	StringTie	exon	3238764	3238892	1000	+	.	gene_id "MSTRG.84"; transcript_id "ENSSSCT00000041923"; exon_number "2"; gene_name "PDE10A"; ref_gene_id "ENSSSCG00000004027";
1	StringTie	exon	3285109	3285137	1000	+	.	gene_id "MSTRG.84"; transcript_id "ENSSSCT00000041923"; exon_number "3"; gene_name "PDE10A"; ref_gene_id "ENSSSCG00000004027";
1	StringTie	exon	3302132	3302252	1000	+	.	gene_id "MSTRG.84"; transcript_id "ENSSSCT00000041923"; exon_number "4"; gene_name "PDE10A"; ref_gene_id "ENSSSCG00000004027";
1	StringTie	exon	3302753	3302802	1000	+	.	gene_id "MSTRG.84"; transcript_id "ENSSSCT00000041923"; exon_number "5"; gene_name "PDE10A"; ref_gene_id "ENSSSCG00000004027";
1	StringTie	exon	3314472	3314612	1000	+	.	gene_id "MSTRG.84"; transcript_id "ENSSSCT00000041923"; exon_number "6"; gene_name "PDE10A"; ref_gene_id "ENSSSCG00000004027";
1	StringTie	exon	3319774	3319929	1000	+	.	gene_id "MSTRG.84"; transcript_id "ENSSSCT00000041923"; exon_number "7"; gene_name "PDE10A"; ref_gene_id "ENSSSCG00000004027";
1	StringTie	exon	3321371	3321421	1000	+	.	gene_id "MSTRG.84"; transcript_id "ENSSSCT00000041923"; exon_number "8"; gene_name "PDE10A"; ref_gene_id "ENSSSCG00000004027";
1	StringTie	exon	3322209	3322267	1000	+	.	gene_id "MSTRG.84"; transcript_id "ENSSSCT00000041923"; exon_number "9"; gene_name "PDE10A"; ref_gene_id "ENSSSCG00000004027";
1	StringTie	exon	3324413	3324464	1000	+	.	gene_id "MSTRG.84"; transcript_id "ENSSSCT00000041923"; exon_number "10"; gene_name "PDE10A"; ref_gene_id "ENSSSCG00000004027";
1	StringTie	exon	3331636	3331778	1000	+	.	gene_id "MSTRG.84"; transcript_id "ENSSSCT00000041923"; exon_number "11"; gene_name "PDE10A"; ref_gene_id "ENSSSCG00000004027";
1	StringTie	exon	3334391	3334483	1000	+	.	gene_id "MSTRG.84"; transcript_id "ENSSSCT00000041923"; exon_number "12"; gene_name "PDE10A"; ref_gene_id "ENSSSCG00000004027";
1	StringTie	exon	3337271	3337457	1000	+	.	gene_id "MSTRG.84"; transcript_id "ENSSSCT00000041923"; exon_number "13"; gene_name "PDE10A"; ref_gene_id "ENSSSCG00000004027";
1	StringTie	exon	3351466	3351608	1000	+	.	gene_id "MSTRG.84"; transcript_id "ENSSSCT00000041923"; exon_number "14"; gene_name "PDE10A"; ref_gene_id "ENSSSCG00000004027";
1	StringTie	exon	3353940	3354023	1000	+	.	gene_id "MSTRG.84"; transcript_id "ENSSSCT00000041923"; exon_number "15"; gene_name "PDE10A"; ref_gene_id "ENSSSCG00000004027";
1	StringTie	exon	3355459	3355609	1000	+	.	gene_id "MSTRG.84"; transcript_id "ENSSSCT00000041923"; exon_number "16"; gene_name "PDE10A"; ref_gene_id "ENSSSCG00000004027";
1	StringTie	exon	3359195	3359350	1000	+	.	gene_id "MSTRG.84"; transcript_id "ENSSSCT00000041923"; exon_number "17"; gene_name "PDE10A"; ref_gene_id "ENSSSCG00000004027";
1	StringTie	exon	3368367	3368539	1000	+	.	gene_id "MSTRG.84"; transcript_id "ENSSSCT00000041923"; exon_number "18"; gene_name "PDE10A"; ref_gene_id "ENSSSCG00000004027";
1	StringTie	exon	3383387	3383543	1000	+	.	gene_id "MSTRG.84"; transcript_id "ENSSSCT00000041923"; exon_number "19"; gene_name "PDE10A"; ref_gene_id "ENSSSCG00000004027";
1	StringTie	transcript	1581995	1698532	1000	-	.	gene_id "MSTRG.87"; transcript_id "ENSSSCT00000051253"; gene_name "AFDN"; ref_gene_id "ENSSSCG00000004018";
1	StringTie	exon	1581995	1582186	1000	-	.	gene_id "MSTRG.87"; transcript_id "ENSSSCT00000051253"; exon_number "1"; gene_name "AFDN"; ref_gene_id "ENSSSCG00000004018";
1	StringTie	exon	1584180	1585127	1000	-	.	gene_id "MSTRG.87"; transcript_id "ENSSSCT00000051253"; exon_number "2"; gene_name "AFDN"; ref_gene_id "ENSSSCG00000004018";
1	StringTie	exon	1585829	1586008	1000	-	.	gene_id "MSTRG.87"; transcript_id "ENSSSCT00000051253"; exon_number "3"; gene_name "AFDN"; ref_gene_id "ENSSSCG00000004018";
1	StringTie	exon	1586305	1586396	1000	-	.	gene_id "MSTRG.87"; transcript_id "ENSSSCT00000051253"; exon_number "4"; gene_name "AFDN"; ref_gene_id "ENSSSCG00000004018";
1	StringTie	exon	1586978	1587172	1000	-	.	gene_id "MSTRG.87"; transcript_id "ENSSSCT00000051253"; exon_number "5"; gene_name "AFDN"; ref_gene_id "ENSSSCG00000004018";
1	StringTie	exon	1588148	1588266	1000	-	.	gene_id "MSTRG.87"; transcript_id "ENSSSCT00000051253"; exon_number "6"; gene_name "AFDN"; ref_gene_id "ENSSSCG00000004018";
1	StringTie	exon	1588646	1588719	1000	-	.	gene_id "MSTRG.87"; transcript_id "ENSSSCT00000051253"; exon_number "7"; gene_name "AFDN"; ref_gene_id "ENSSSCG00000004018";
1	StringTie	exon	1588882	1588947	1000	-	.	gene_id "MSTRG.87"; transcript_id "ENSSSCT00000051253"; exon_number "8"; gene_name "AFDN"; ref_gene_id "ENSSSCG00000004018";
1	StringTie	exon	1600087	1600173	1000	-	.	gene_id "MSTRG.87"; transcript_id "ENSSSCT00000051253"; exon_number "9"; gene_name "AFDN"; ref_gene_id "ENSSSCG00000004018";
1	StringTie	exon	1602651	1602754	1000	-	.	gene_id "MSTRG.87"; transcript_id "ENSSSCT00000051253"; exon_number "10"; gene_name "AFDN"; ref_gene_id "ENSSSCG00000004018";
1	StringTie	exon	1606215	1606413	1000	-	.	gene_id "MSTRG.87"; transcript_id "ENSSSCT00000051253"; exon_number "11"; gene_name "AFDN"; ref_gene_id "ENSSSCG00000004018";
1	StringTie	exon	1608255	1608398	1000	-	.	gene_id "MSTRG.87"; transcript_id "ENSSSCT00000051253"; exon_number "12"; gene_name "AFDN"; ref_gene_id "ENSSSCG00000004018";
1	StringTie	exon	1609721	1609986	1000	-	.	gene_id "MSTRG.87"; transcript_id "ENSSSCT00000051253"; exon_number "13"; gene_name "AFDN"; ref_gene_id "ENSSSCG00000004018";
1	StringTie	exon	1610328	1610422	1000	-	.	gene_id "MSTRG.87"; transcript_id "ENSSSCT00000051253"; exon_number "14"; gene_name "AFDN"; ref_gene_id "ENSSSCG00000004018";
1	StringTie	exon	1611009	1611154	1000	-	.	gene_id "MSTRG.87"; transcript_id "ENSSSCT00000051253"; exon_number "15"; gene_name "AFDN"; ref_gene_id "ENSSSCG00000004018";
1	StringTie	exon	1614003	1614208	1000	-	.	gene_id "MSTRG.87"; transcript_id "ENSSSCT00000051253"; exon_number "16"; gene_name "AFDN"; ref_gene_id "ENSSSCG00000004018";
1	StringTie	exon	1614322	1614383	1000	-	.	gene_id "MSTRG.87"; transcript_id "ENSSSCT00000051253"; exon_number "17"; gene_name "AFDN"; ref_gene_id "ENSSSCG00000004018";
1	StringTie	exon	1617345	1617463	1000	-	.	gene_id "MSTRG.87"; transcript_id "ENSSSCT00000051253"; exon_number "18"; gene_name "AFDN"; ref_gene_id "ENSSSCG00000004018";
1	StringTie	exon	1619970	1620039	1000	-	.	gene_id "MSTRG.87"; transcript_id "ENSSSCT00000051253"; exon_number "19"; gene_name "AFDN"; ref_gene_id "ENSSSCG00000004018";
1	StringTie	exon	1625113	1625375	1000	-	.	gene_id "MSTRG.87"; transcript_id "ENSSSCT00000051253"; exon_number "20"; gene_name "AFDN"; ref_gene_id "ENSSSCG00000004018";
1	StringTie	exon	1626218	1626312	1000	-	.	gene_id "MSTRG.87"; transcript_id "ENSSSCT00000051253"; exon_number "21"; gene_name "AFDN"; ref_gene_id "ENSSSCG00000004018";
1	StringTie	exon	1633214	1633381	1000	-	.	gene_id "MSTRG.87"; transcript_id "ENSSSCT00000051253"; exon_number "22"; gene_name "AFDN"; ref_gene_id "ENSSSCG00000004018";
1	StringTie	exon	1634704	1634815	1000	-	.	gene_id "MSTRG.87"; transcript_id "ENSSSCT00000051253"; exon_number "23"; gene_name "AFDN"; ref_gene_id "ENSSSCG00000004018";
1	StringTie	exon	1639166	1639323	1000	-	.	gene_id "MSTRG.87"; transcript_id "ENSSSCT00000051253"; exon_number "24"; gene_name "AFDN"; ref_gene_id "ENSSSCG00000004018";
1	StringTie	exon	1654692	1654852	1000	-	.	gene_id "MSTRG.87"; transcript_id "ENSSSCT00000051253"; exon_number "25"; gene_name "AFDN"; ref_gene_id "ENSSSCG00000004018";
1	StringTie	exon	1657903	1658066	1000	-	.	gene_id "MSTRG.87"; transcript_id "ENSSSCT00000051253"; exon_number "26"; gene_name "AFDN"; ref_gene_id "ENSSSCG00000004018";
1	StringTie	exon	1659535	1659650	1000	-	.	gene_id "MSTRG.87"; transcript_id "ENSSSCT00000051253"; exon_number "27"; gene_name "AFDN"; ref_gene_id "ENSSSCG00000004018";
1	StringTie	exon	1663598	1663793	1000	-	.	gene_id "MSTRG.87"; transcript_id "ENSSSCT00000051253"; exon_number "28"; gene_name "AFDN"; ref_gene_id "ENSSSCG00000004018";
1	StringTie	exon	1698344	1698532	1000	-	.	gene_id "MSTRG.87"; transcript_id "ENSSSCT00000051253"; exon_number "29"; gene_name "AFDN"; ref_gene_id "ENSSSCG00000004018";
1	StringTie	transcript	1581995	1664606	1000	-	.	gene_id "MSTRG.87"; transcript_id "ENSSSCT00000004443"; gene_name "AFDN"; ref_gene_id "ENSSSCG00000004018";
1	StringTie	exon	1581995	1582186	1000	-	.	gene_id "MSTRG.87"; transcript_id "ENSSSCT00000004443"; exon_number "1"; gene_name "AFDN"; ref_gene_id "ENSSSCG00000004018";
1	StringTie	exon	1584180	1585127	1000	-	.	gene_id "MSTRG.87"; transcript_id "ENSSSCT00000004443"; exon_number "2"; gene_name "AFDN"; ref_gene_id "ENSSSCG00000004018";
1	StringTie	exon	1585829	1586008	1000	-	.	gene_id "MSTRG.87"; transcript_id "ENSSSCT00000004443"; exon_number "3"; gene_name "AFDN"; ref_gene_id "ENSSSCG00000004018";
1	StringTie	exon	1586305	1586396	1000	-	.	gene_id "MSTRG.87"; transcript_id "ENSSSCT00000004443"; exon_number "4"; gene_name "AFDN"; ref_gene_id "ENSSSCG00000004018";
1	StringTie	exon	1586978	1587172	1000	-	.	gene_id "MSTRG.87"; transcript_id "ENSSSCT00000004443"; exon_number "5"; gene_name "AFDN"; ref_gene_id "ENSSSCG00000004018";
1	StringTie	exon	1588148	1588266	1000	-	.	gene_id "MSTRG.87"; transcript_id "ENSSSCT00000004443"; exon_number "6"; gene_name "AFDN"; ref_gene_id "ENSSSCG00000004018";
1	StringTie	exon	1588646	1588719	1000	-	.	gene_id "MSTRG.87"; transcript_id "ENSSSCT00000004443"; exon_number "7"; gene_name "AFDN"; ref_gene_id "ENSSSCG00000004018";
1	StringTie	exon	1588882	1588947	1000	-	.	gene_id "MSTRG.87"; transcript_id "ENSSSCT00000004443"; exon_number "8"; gene_name "AFDN"; ref_gene_id "ENSSSCG00000004018";
1	StringTie	exon	1600087	1600173	1000	-	.	gene_id "MSTRG.87"; transcript_id "ENSSSCT00000004443"; exon_number "9"; gene_name "AFDN"; ref_gene_id "ENSSSCG00000004018";
1	StringTie	exon	1602651	1602754	1000	-	.	gene_id "MSTRG.87"; transcript_id "ENSSSCT00000004443"; exon_number "10"; gene_name "AFDN"; ref_gene_id "ENSSSCG00000004018";
1	StringTie	exon	1606215	1606413	1000	-	.	gene_id "MSTRG.87"; transcript_id "ENSSSCT00000004443"; exon_number "11"; gene_name "AFDN"; ref_gene_id "ENSSSCG00000004018";
1	StringTie	exon	1608255	1608398	1000	-	.	gene_id "MSTRG.87"; transcript_id "ENSSSCT00000004443"; exon_number "12"; gene_name "AFDN"; ref_gene_id "ENSSSCG00000004018";
1	StringTie	exon	1609721	1609986	1000	-	.	gene_id "MSTRG.87"; transcript_id "ENSSSCT00000004443"; exon_number "13"; gene_name "AFDN"; ref_gene_id "ENSSSCG00000004018";
1	StringTie	exon	1610328	1610422	1000	-	.	gene_id "MSTRG.87"; transcript_id "ENSSSCT00000004443"; exon_number "14"; gene_name "AFDN"; ref_gene_id "ENSSSCG00000004018";
1	StringTie	exon	1611009	1611154	1000	-	.	gene_id "MSTRG.87"; transcript_id "ENSSSCT00000004443"; exon_number "15"; gene_name "AFDN"; ref_gene_id "ENSSSCG00000004018";
1	StringTie	exon	1611855	1611875	1000	-	.	gene_id "MSTRG.87"; transcript_id "ENSSSCT00000004443"; exon_number "16"; gene_name "AFDN"; ref_gene_id "ENSSSCG00000004018";
1	StringTie	exon	1614003	1614208	1000	-	.	gene_id "MSTRG.87"; transcript_id "ENSSSCT00000004443"; exon_number "17"; gene_name "AFDN"; ref_gene_id "ENSSSCG00000004018";
1	StringTie	exon	1614322	1614383	1000	-	.	gene_id "MSTRG.87"; transcript_id "ENSSSCT00000004443"; exon_number "18"; gene_name "AFDN"; ref_gene_id "ENSSSCG00000004018";
1	StringTie	exon	1617345	1617463	1000	-	.	gene_id "MSTRG.87"; transcript_id "ENSSSCT00000004443"; exon_number "19"; gene_name "AFDN"; ref_gene_id "ENSSSCG00000004018";
1	StringTie	exon	1619970	1620039	1000	-	.	gene_id "MSTRG.87"; transcript_id "ENSSSCT00000004443"; exon_number "20"; gene_name "AFDN"; ref_gene_id "ENSSSCG00000004018";
1	StringTie	exon	1625113	1625375	1000	-	.	gene_id "MSTRG.87"; transcript_id "ENSSSCT00000004443"; exon_number "21"; gene_name "AFDN"; ref_gene_id "ENSSSCG00000004018";
1	StringTie	exon	1626218	1626312	1000	-	.	gene_id "MSTRG.87"; transcript_id "ENSSSCT00000004443"; exon_number "22"; gene_name "AFDN"; ref_gene_id "ENSSSCG00000004018";
1	StringTie	exon	1630290	1630334	1000	-	.	gene_id "MSTRG.87"; transcript_id "ENSSSCT00000004443"; exon_number "23"; gene_name "AFDN"; ref_gene_id "ENSSSCG00000004018";
1	StringTie	exon	1633214	1633381	1000	-	.	gene_id "MSTRG.87"; transcript_id "ENSSSCT00000004443"; exon_number "24"; gene_name "AFDN"; ref_gene_id "ENSSSCG00000004018";
1	StringTie	exon	1634704	1634815	1000	-	.	gene_id "MSTRG.87"; transcript_id "ENSSSCT00000004443"; exon_number "25"; gene_name "AFDN"; ref_gene_id "ENSSSCG00000004018";
1	StringTie	exon	1639166	1639323	1000	-	.	gene_id "MSTRG.87"; transcript_id "ENSSSCT00000004443"; exon_number "26"; gene_name "AFDN"; ref_gene_id "ENSSSCG00000004018";
1	StringTie	exon	1654692	1654852	1000	-	.	gene_id "MSTRG.87"; transcript_id "ENSSSCT00000004443"; exon_number "27"; gene_name "AFDN"; ref_gene_id "ENSSSCG00000004018";
1	StringTie	exon	1657903	1658066	1000	-	.	gene_id "MSTRG.87"; transcript_id "ENSSSCT00000004443"; exon_number "28"; gene_name "AFDN"; ref_gene_id "ENSSSCG00000004018";
1	StringTie	exon	1659535	1659650	1000	-	.	gene_id "MSTRG.87"; transcript_id "ENSSSCT00000004443"; exon_number "29"; gene_name "AFDN"; ref_gene_id "ENSSSCG00000004018";
1	StringTie	exon	1663598	1663793	1000	-	.	gene_id "MSTRG.87"; transcript_id "ENSSSCT00000004443"; exon_number "30"; gene_name "AFDN"; ref_gene_id "ENSSSCG00000004018";
1	StringTie	exon	1664544	1664606	1000	-	.	gene_id "MSTRG.87"; transcript_id "ENSSSCT00000004443"; exon_number "31"; gene_name "AFDN"; ref_gene_id "ENSSSCG00000004018";
1	StringTie	transcript	1581995	1698532	1000	-	.	gene_id "MSTRG.87"; transcript_id "ENSSSCT00000039396"; gene_name "AFDN"; ref_gene_id "ENSSSCG00000004018";
1	StringTie	exon	1581995	1582186	1000	-	.	gene_id "MSTRG.87"; transcript_id "ENSSSCT00000039396"; exon_number "1"; gene_name "AFDN"; ref_gene_id "ENSSSCG00000004018";
1	StringTie	exon	1584180	1585127	1000	-	.	gene_id "MSTRG.87"; transcript_id "ENSSSCT00000039396"; exon_number "2"; gene_name "AFDN"; ref_gene_id "ENSSSCG00000004018";
1	StringTie	exon	1585829	1586008	1000	-	.	gene_id "MSTRG.87"; transcript_id "ENSSSCT00000039396"; exon_number "3"; gene_name "AFDN"; ref_gene_id "ENSSSCG00000004018";
1	StringTie	exon	1586305	1586396	1000	-	.	gene_id "MSTRG.87"; transcript_id "ENSSSCT00000039396"; exon_number "4"; gene_name "AFDN"; ref_gene_id "ENSSSCG00000004018";
1	StringTie	exon	1586978	1587172	1000	-	.	gene_id "MSTRG.87"; transcript_id "ENSSSCT00000039396"; exon_number "5"; gene_name "AFDN"; ref_gene_id "ENSSSCG00000004018";
1	StringTie	exon	1588148	1588266	1000	-	.	gene_id "MSTRG.87"; transcript_id "ENSSSCT00000039396"; exon_number "6"; gene_name "AFDN"; ref_gene_id "ENSSSCG00000004018";
1	StringTie	exon	1588646	1588719	1000	-	.	gene_id "MSTRG.87"; transcript_id "ENSSSCT00000039396"; exon_number "7"; gene_name "AFDN"; ref_gene_id "ENSSSCG00000004018";
1	StringTie	exon	1588882	1588947	1000	-	.	gene_id "MSTRG.87"; transcript_id "ENSSSCT00000039396"; exon_number "8"; gene_name "AFDN"; ref_gene_id "ENSSSCG00000004018";
1	StringTie	exon	1600087	1600173	1000	-	.	gene_id "MSTRG.87"; transcript_id "ENSSSCT00000039396"; exon_number "9"; gene_name "AFDN"; ref_gene_id "ENSSSCG00000004018";
1	StringTie	exon	1602651	1602754	1000	-	.	gene_id "MSTRG.87"; transcript_id "ENSSSCT00000039396"; exon_number "10"; gene_name "AFDN"; ref_gene_id "ENSSSCG00000004018";
1	StringTie	exon	1606215	1606413	1000	-	.	gene_id "MSTRG.87"; transcript_id "ENSSSCT00000039396"; exon_number "11"; gene_name "AFDN"; ref_gene_id "ENSSSCG00000004018";
1	StringTie	exon	1608255	1608398	1000	-	.	gene_id "MSTRG.87"; transcript_id "ENSSSCT00000039396"; exon_number "12"; gene_name "AFDN"; ref_gene_id "ENSSSCG00000004018";
1	StringTie	exon	1609721	1609986	1000	-	.	gene_id "MSTRG.87"; transcript_id "ENSSSCT00000039396"; exon_number "13"; gene_name "AFDN"; ref_gene_id "ENSSSCG00000004018";
1	StringTie	exon	1610328	1610422	1000	-	.	gene_id "MSTRG.87"; transcript_id "ENSSSCT00000039396"; exon_number "14"; gene_name "AFDN"; ref_gene_id "ENSSSCG00000004018";
1	StringTie	exon	1611009	1611154	1000	-	.	gene_id "MSTRG.87"; transcript_id "ENSSSCT00000039396"; exon_number "15"; gene_name "AFDN"; ref_gene_id "ENSSSCG00000004018";
1	StringTie	exon	1611855	1611875	1000	-	.	gene_id "MSTRG.87"; transcript_id "ENSSSCT00000039396"; exon_number "16"; gene_name "AFDN"; ref_gene_id "ENSSSCG00000004018";
1	StringTie	exon	1614003	1614208	1000	-	.	gene_id "MSTRG.87"; transcript_id "ENSSSCT00000039396"; exon_number "17"; gene_name "AFDN"; ref_gene_id "ENSSSCG00000004018";
1	StringTie	exon	1614322	1614383	1000	-	.	gene_id "MSTRG.87"; transcript_id "ENSSSCT00000039396"; exon_number "18"; gene_name "AFDN"; ref_gene_id "ENSSSCG00000004018";
1	StringTie	exon	1617345	1617463	1000	-	.	gene_id "MSTRG.87"; transcript_id "ENSSSCT00000039396"; exon_number "19"; gene_name "AFDN"; ref_gene_id "ENSSSCG00000004018";
1	StringTie	exon	1619970	1620039	1000	-	.	gene_id "MSTRG.87"; transcript_id "ENSSSCT00000039396"; exon_number "20"; gene_name "AFDN"; ref_gene_id "ENSSSCG00000004018";
1	StringTie	exon	1625113	1625375	1000	-	.	gene_id "MSTRG.87"; transcript_id "ENSSSCT00000039396"; exon_number "21"; gene_name "AFDN"; ref_gene_id "ENSSSCG00000004018";
1	StringTie	exon	1626218	1626312	1000	-	.	gene_id "MSTRG.87"; transcript_id "ENSSSCT00000039396"; exon_number "22"; gene_name "AFDN"; ref_gene_id "ENSSSCG00000004018";
1	StringTie	exon	1630290	1630334	1000	-	.	gene_id "MSTRG.87"; transcript_id "ENSSSCT00000039396"; exon_number "23"; gene_name "AFDN"; ref_gene_id "ENSSSCG00000004018";
1	StringTie	exon	1633214	1633381	1000	-	.	gene_id "MSTRG.87"; transcript_id "ENSSSCT00000039396"; exon_number "24"; gene_name "AFDN"; ref_gene_id "ENSSSCG00000004018";
1	StringTie	exon	1634704	1634815	1000	-	.	gene_id "MSTRG.87"; transcript_id "ENSSSCT00000039396"; exon_number "25"; gene_name "AFDN"; ref_gene_id "ENSSSCG00000004018";
1	StringTie	exon	1639166	1639323	1000	-	.	gene_id "MSTRG.87"; transcript_id "ENSSSCT00000039396"; exon_number "26"; gene_name "AFDN"; ref_gene_id "ENSSSCG00000004018";
1	StringTie	exon	1654692	1654852	1000	-	.	gene_id "MSTRG.87"; transcript_id "ENSSSCT00000039396"; exon_number "27"; gene_name "AFDN"; ref_gene_id "ENSSSCG00000004018";
1	StringTie	exon	1657903	1658066	1000	-	.	gene_id "MSTRG.87"; transcript_id "ENSSSCT00000039396"; exon_number "28"; gene_name "AFDN"; ref_gene_id "ENSSSCG00000004018";
1	StringTie	exon	1659535	1659650	1000	-	.	gene_id "MSTRG.87"; transcript_id "ENSSSCT00000039396"; exon_number "29"; gene_name "AFDN"; ref_gene_id "ENSSSCG00000004018";
1	StringTie	exon	1663598	1663793	1000	-	.	gene_id "MSTRG.87"; transcript_id "ENSSSCT00000039396"; exon_number "30"; gene_name "AFDN"; ref_gene_id "ENSSSCG00000004018";
1	StringTie	exon	1698344	1698532	1000	-	.	gene_id "MSTRG.87"; transcript_id "ENSSSCT00000039396"; exon_number "31"; gene_name "AFDN"; ref_gene_id "ENSSSCG00000004018";
1	StringTie	transcript	1584012	1697843	1000	-	.	gene_id "MSTRG.87"; transcript_id "ENSSSCT00000043070"; gene_name "AFDN"; ref_gene_id "ENSSSCG00000004018";
1	StringTie	exon	1584012	1585127	1000	-	.	gene_id "MSTRG.87"; transcript_id "ENSSSCT00000043070"; exon_number "1"; gene_name "AFDN"; ref_gene_id "ENSSSCG00000004018";
1	StringTie	exon	1585829	1586008	1000	-	.	gene_id "MSTRG.87"; transcript_id "ENSSSCT00000043070"; exon_number "2"; gene_name "AFDN"; ref_gene_id "ENSSSCG00000004018";
1	StringTie	exon	1586305	1586396	1000	-	.	gene_id "MSTRG.87"; transcript_id "ENSSSCT00000043070"; exon_number "3"; gene_name "AFDN"; ref_gene_id "ENSSSCG00000004018";
1	StringTie	exon	1586978	1587172	1000	-	.	gene_id "MSTRG.87"; transcript_id "ENSSSCT00000043070"; exon_number "4"; gene_name "AFDN"; ref_gene_id "ENSSSCG00000004018";
1	StringTie	exon	1588148	1588266	1000	-	.	gene_id "MSTRG.87"; transcript_id "ENSSSCT00000043070"; exon_number "5"; gene_name "AFDN"; ref_gene_id "ENSSSCG00000004018";
1	StringTie	exon	1588646	1588719	1000	-	.	gene_id "MSTRG.87"; transcript_id "ENSSSCT00000043070"; exon_number "6"; gene_name "AFDN"; ref_gene_id "ENSSSCG00000004018";
1	StringTie	exon	1588882	1588947	1000	-	.	gene_id "MSTRG.87"; transcript_id "ENSSSCT00000043070"; exon_number "7"; gene_name "AFDN"; ref_gene_id "ENSSSCG00000004018";
1	StringTie	exon	1600087	1600173	1000	-	.	gene_id "MSTRG.87"; transcript_id "ENSSSCT00000043070"; exon_number "8"; gene_name "AFDN"; ref_gene_id "ENSSSCG00000004018";
1	StringTie	exon	1602651	1602754	1000	-	.	gene_id "MSTRG.87"; transcript_id "ENSSSCT00000043070"; exon_number "9"; gene_name "AFDN"; ref_gene_id "ENSSSCG00000004018";
1	StringTie	exon	1606215	1606413	1000	-	.	gene_id "MSTRG.87"; transcript_id "ENSSSCT00000043070"; exon_number "10"; gene_name "AFDN"; ref_gene_id "ENSSSCG00000004018";
1	StringTie	exon	1608255	1608398	1000	-	.	gene_id "MSTRG.87"; transcript_id "ENSSSCT00000043070"; exon_number "11"; gene_name "AFDN"; ref_gene_id "ENSSSCG00000004018";
1	StringTie	exon	1609721	1609986	1000	-	.	gene_id "MSTRG.87"; transcript_id "ENSSSCT00000043070"; exon_number "12"; gene_name "AFDN"; ref_gene_id "ENSSSCG00000004018";
1	StringTie	exon	1610328	1610422	1000	-	.	gene_id "MSTRG.87"; transcript_id "ENSSSCT00000043070"; exon_number "13"; gene_name "AFDN"; ref_gene_id "ENSSSCG00000004018";
1	StringTie	exon	1611009	1611154	1000	-	.	gene_id "MSTRG.87"; transcript_id "ENSSSCT00000043070"; exon_number "14"; gene_name "AFDN"; ref_gene_id "ENSSSCG00000004018";
1	StringTie	exon	1611855	1611875	1000	-	.	gene_id "MSTRG.87"; transcript_id "ENSSSCT00000043070"; exon_number "15"; gene_name "AFDN"; ref_gene_id "ENSSSCG00000004018";
1	StringTie	exon	1614003	1614208	1000	-	.	gene_id "MSTRG.87"; transcript_id "ENSSSCT00000043070"; exon_number "16"; gene_name "AFDN"; ref_gene_id "ENSSSCG00000004018";
1	StringTie	exon	1614322	1614383	1000	-	.	gene_id "MSTRG.87"; transcript_id "ENSSSCT00000043070"; exon_number "17"; gene_name "AFDN"; ref_gene_id "ENSSSCG00000004018";
1	StringTie	exon	1617345	1617463	1000	-	.	gene_id "MSTRG.87"; transcript_id "ENSSSCT00000043070"; exon_number "18"; gene_name "AFDN"; ref_gene_id "ENSSSCG00000004018";
1	StringTie	exon	1619970	1620039	1000	-	.	gene_id "MSTRG.87"; transcript_id "ENSSSCT00000043070"; exon_number "19"; gene_name "AFDN"; ref_gene_id "ENSSSCG00000004018";
1	StringTie	exon	1625113	1625375	1000	-	.	gene_id "MSTRG.87"; transcript_id "ENSSSCT00000043070"; exon_number "20"; gene_name "AFDN"; ref_gene_id "ENSSSCG00000004018";
1	StringTie	exon	1626218	1626312	1000	-	.	gene_id "MSTRG.87"; transcript_id "ENSSSCT00000043070"; exon_number "21"; gene_name "AFDN"; ref_gene_id "ENSSSCG00000004018";
1	StringTie	exon	1633214	1633381	1000	-	.	gene_id "MSTRG.87"; transcript_id "ENSSSCT00000043070"; exon_number "22"; gene_name "AFDN"; ref_gene_id "ENSSSCG00000004018";
1	StringTie	exon	1634704	1634815	1000	-	.	gene_id "MSTRG.87"; transcript_id "ENSSSCT00000043070"; exon_number "23"; gene_name "AFDN"; ref_gene_id "ENSSSCG00000004018";
1	StringTie	exon	1639166	1639323	1000	-	.	gene_id "MSTRG.87"; transcript_id "ENSSSCT00000043070"; exon_number "24"; gene_name "AFDN"; ref_gene_id "ENSSSCG00000004018";
1	StringTie	exon	1654692	1654852	1000	-	.	gene_id "MSTRG.87"; transcript_id "ENSSSCT00000043070"; exon_number "25"; gene_name "AFDN"; ref_gene_id "ENSSSCG00000004018";
1	StringTie	exon	1657903	1658066	1000	-	.	gene_id "MSTRG.87"; transcript_id "ENSSSCT00000043070"; exon_number "26"; gene_name "AFDN"; ref_gene_id "ENSSSCG00000004018";
1	StringTie	exon	1659535	1659650	1000	-	.	gene_id "MSTRG.87"; transcript_id "ENSSSCT00000043070"; exon_number "27"; gene_name "AFDN"; ref_gene_id "ENSSSCG00000004018";
1	StringTie	exon	1663598	1663793	1000	-	.	gene_id "MSTRG.87"; transcript_id "ENSSSCT00000043070"; exon_number "28"; gene_name "AFDN"; ref_gene_id "ENSSSCG00000004018";
1	StringTie	exon	1697100	1697843	1000	-	.	gene_id "MSTRG.87"; transcript_id "ENSSSCT00000043070"; exon_number "29"; gene_name "AFDN"; ref_gene_id "ENSSSCG00000004018";
1	StringTie	transcript	5679024	6729846	1000	+	.	gene_id "MSTRG.103"; transcript_id "ENSSSCT00000048870"; gene_name "PRKN"; ref_gene_id "ENSSSCG00000004032";
1	StringTie	exon	5679024	5679030	1000	+	.	gene_id "MSTRG.103"; transcript_id "ENSSSCT00000048870"; exon_number "1"; gene_name "PRKN"; ref_gene_id "ENSSSCG00000004032";
1	StringTie	exon	5698510	5698673	1000	+	.	gene_id "MSTRG.103"; transcript_id "ENSSSCT00000048870"; exon_number "2"; gene_name "PRKN"; ref_gene_id "ENSSSCG00000004032";
1	StringTie	exon	5858870	5859098	1000	+	.	gene_id "MSTRG.103"; transcript_id "ENSSSCT00000048870"; exon_number "3"; gene_name "PRKN"; ref_gene_id "ENSSSCG00000004032";
1	StringTie	exon	5922521	5922642	1000	+	.	gene_id "MSTRG.103"; transcript_id "ENSSSCT00000048870"; exon_number "4"; gene_name "PRKN"; ref_gene_id "ENSSSCG00000004032";
1	StringTie	exon	6068632	6068715	1000	+	.	gene_id "MSTRG.103"; transcript_id "ENSSSCT00000048870"; exon_number "5"; gene_name "PRKN"; ref_gene_id "ENSSSCG00000004032";
1	StringTie	exon	6138012	6138127	1000	+	.	gene_id "MSTRG.103"; transcript_id "ENSSSCT00000048870"; exon_number "6"; gene_name "PRKN"; ref_gene_id "ENSSSCG00000004032";
1	StringTie	exon	6291153	6291289	1000	+	.	gene_id "MSTRG.103"; transcript_id "ENSSSCT00000048870"; exon_number "7"; gene_name "PRKN"; ref_gene_id "ENSSSCG00000004032";
1	StringTie	exon	6511282	6511343	1000	+	.	gene_id "MSTRG.103"; transcript_id "ENSSSCT00000048870"; exon_number "8"; gene_name "PRKN"; ref_gene_id "ENSSSCG00000004032";
1	StringTie	exon	6525103	6525252	1000	+	.	gene_id "MSTRG.103"; transcript_id "ENSSSCT00000048870"; exon_number "9"; gene_name "PRKN"; ref_gene_id "ENSSSCG00000004032";
1	StringTie	exon	6692615	6692698	1000	+	.	gene_id "MSTRG.103"; transcript_id "ENSSSCT00000048870"; exon_number "10"; gene_name "PRKN"; ref_gene_id "ENSSSCG00000004032";
1	StringTie	exon	6724333	6724450	1000	+	.	gene_id "MSTRG.103"; transcript_id "ENSSSCT00000048870"; exon_number "11"; gene_name "PRKN"; ref_gene_id "ENSSSCG00000004032";
1	StringTie	exon	6729734	6729846	1000	+	.	gene_id "MSTRG.103"; transcript_id "ENSSSCT00000048870"; exon_number "12"; gene_name "PRKN"; ref_gene_id "ENSSSCG00000004032";
1	StringTie	transcript	5698506	6729846	1000	+	.	gene_id "MSTRG.103"; transcript_id "ENSSSCT00000004459"; gene_name "PRKN"; ref_gene_id "ENSSSCG00000004032";
1	StringTie	exon	5698506	5698673	1000	+	.	gene_id "MSTRG.103"; transcript_id "ENSSSCT00000004459"; exon_number "1"; gene_name "PRKN"; ref_gene_id "ENSSSCG00000004032";
1	StringTie	exon	5858870	5859098	1000	+	.	gene_id "MSTRG.103"; transcript_id "ENSSSCT00000004459"; exon_number "2"; gene_name "PRKN"; ref_gene_id "ENSSSCG00000004032";
1	StringTie	exon	5922524	5922642	1000	+	.	gene_id "MSTRG.103"; transcript_id "ENSSSCT00000004459"; exon_number "3"; gene_name "PRKN"; ref_gene_id "ENSSSCG00000004032";
1	StringTie	exon	6068632	6068715	1000	+	.	gene_id "MSTRG.103"; transcript_id "ENSSSCT00000004459"; exon_number "4"; gene_name "PRKN"; ref_gene_id "ENSSSCG00000004032";
1	StringTie	exon	6138012	6138127	1000	+	.	gene_id "MSTRG.103"; transcript_id "ENSSSCT00000004459"; exon_number "5"; gene_name "PRKN"; ref_gene_id "ENSSSCG00000004032";
1	StringTie	exon	6291153	6291289	1000	+	.	gene_id "MSTRG.103"; transcript_id "ENSSSCT00000004459"; exon_number "6"; gene_name "PRKN"; ref_gene_id "ENSSSCG00000004032";
1	StringTie	exon	6511282	6511343	1000	+	.	gene_id "MSTRG.103"; transcript_id "ENSSSCT00000004459"; exon_number "7"; gene_name "PRKN"; ref_gene_id "ENSSSCG00000004032";
1	StringTie	exon	6692615	6692698	1000	+	.	gene_id "MSTRG.103"; transcript_id "ENSSSCT00000004459"; exon_number "8"; gene_name "PRKN"; ref_gene_id "ENSSSCG00000004032";
1	StringTie	exon	6724333	6724450	1000	+	.	gene_id "MSTRG.103"; transcript_id "ENSSSCT00000004459"; exon_number "9"; gene_name "PRKN"; ref_gene_id "ENSSSCG00000004032";
1	StringTie	exon	6729734	6729846	1000	+	.	gene_id "MSTRG.103"; transcript_id "ENSSSCT00000004459"; exon_number "10"; gene_name "PRKN"; ref_gene_id "ENSSSCG00000004032";
1	StringTie	transcript	6771661	6883113	1000	+	.	gene_id "MSTRG.108"; transcript_id "ENSSSCT00000004461"; gene_name "AGPAT4"; ref_gene_id "ENSSSCG00000004033";
1	StringTie	exon	6771661	6772564	1000	+	.	gene_id "MSTRG.108"; transcript_id "ENSSSCT00000004461"; exon_number "1"; gene_name "AGPAT4"; ref_gene_id "ENSSSCG00000004033";
1	StringTie	exon	6807715	6807979	1000	+	.	gene_id "MSTRG.108"; transcript_id "ENSSSCT00000004461"; exon_number "2"; gene_name "AGPAT4"; ref_gene_id "ENSSSCG00000004033";
1	StringTie	exon	6864827	6864996	1000	+	.	gene_id "MSTRG.108"; transcript_id "ENSSSCT00000004461"; exon_number "3"; gene_name "AGPAT4"; ref_gene_id "ENSSSCG00000004033";
1	StringTie	exon	6872713	6872874	1000	+	.	gene_id "MSTRG.108"; transcript_id "ENSSSCT00000004461"; exon_number "4"; gene_name "AGPAT4"; ref_gene_id "ENSSSCG00000004033";
1	StringTie	exon	6873188	6873341	1000	+	.	gene_id "MSTRG.108"; transcript_id "ENSSSCT00000004461"; exon_number "5"; gene_name "AGPAT4"; ref_gene_id "ENSSSCG00000004033";
1	StringTie	exon	6876096	6876198	1000	+	.	gene_id "MSTRG.108"; transcript_id "ENSSSCT00000004461"; exon_number "6"; gene_name "AGPAT4"; ref_gene_id "ENSSSCG00000004033";
1	StringTie	exon	6878283	6878358	1000	+	.	gene_id "MSTRG.108"; transcript_id "ENSSSCT00000004461"; exon_number "7"; gene_name "AGPAT4"; ref_gene_id "ENSSSCG00000004033";
1	StringTie	exon	6880547	6880745	1000	+	.	gene_id "MSTRG.108"; transcript_id "ENSSSCT00000004461"; exon_number "8"; gene_name "AGPAT4"; ref_gene_id "ENSSSCG00000004033";
1	StringTie	exon	6883019	6883113	1000	+	.	gene_id "MSTRG.108"; transcript_id "ENSSSCT00000004461"; exon_number "9"; gene_name "AGPAT4"; ref_gene_id "ENSSSCG00000004033";
1	StringTie	transcript	6771661	6883113	1000	+	.	gene_id "MSTRG.108"; transcript_id "ENSSSCT00000049202"; gene_name "AGPAT4"; ref_gene_id "ENSSSCG00000004033";
1	StringTie	exon	6771661	6772564	1000	+	.	gene_id "MSTRG.108"; transcript_id "ENSSSCT00000049202"; exon_number "1"; gene_name "AGPAT4"; ref_gene_id "ENSSSCG00000004033";
1	StringTie	exon	6807715	6807979	1000	+	.	gene_id "MSTRG.108"; transcript_id "ENSSSCT00000049202"; exon_number "2"; gene_name "AGPAT4"; ref_gene_id "ENSSSCG00000004033";
1	StringTie	exon	6864827	6864996	1000	+	.	gene_id "MSTRG.108"; transcript_id "ENSSSCT00000049202"; exon_number "3"; gene_name "AGPAT4"; ref_gene_id "ENSSSCG00000004033";
1	StringTie	exon	6872713	6872874	1000	+	.	gene_id "MSTRG.108"; transcript_id "ENSSSCT00000049202"; exon_number "4"; gene_name "AGPAT4"; ref_gene_id "ENSSSCG00000004033";
1	StringTie	exon	6873188	6873341	1000	+	.	gene_id "MSTRG.108"; transcript_id "ENSSSCT00000049202"; exon_number "5"; gene_name "AGPAT4"; ref_gene_id "ENSSSCG00000004033";
1	StringTie	exon	6876096	6876198	1000	+	.	gene_id "MSTRG.108"; transcript_id "ENSSSCT00000049202"; exon_number "6"; gene_name "AGPAT4"; ref_gene_id "ENSSSCG00000004033";
1	StringTie	exon	6878283	6878358	1000	+	.	gene_id "MSTRG.108"; transcript_id "ENSSSCT00000049202"; exon_number "7"; gene_name "AGPAT4"; ref_gene_id "ENSSSCG00000004033";
1	StringTie	exon	6880547	6880681	1000	+	.	gene_id "MSTRG.108"; transcript_id "ENSSSCT00000049202"; exon_number "8"; gene_name "AGPAT4"; ref_gene_id "ENSSSCG00000004033";
1	StringTie	exon	6880733	6880745	1000	+	.	gene_id "MSTRG.108"; transcript_id "ENSSSCT00000049202"; exon_number "9"; gene_name "AGPAT4"; ref_gene_id "ENSSSCG00000004033";
1	StringTie	exon	6883019	6883113	1000	+	.	gene_id "MSTRG.108"; transcript_id "ENSSSCT00000049202"; exon_number "10"; gene_name "AGPAT4"; ref_gene_id "ENSSSCG00000004033";
1	StringTie	transcript	4732578	4881938	1000	-	.	gene_id "MSTRG.109"; transcript_id "ENSSSCT00000057600"; gene_name "QKI"; ref_gene_id "ENSSSCG00000004029";
1	StringTie	exon	4732578	4738547	1000	-	.	gene_id "MSTRG.109"; transcript_id "ENSSSCT00000057600"; exon_number "1"; gene_name "QKI"; ref_gene_id "ENSSSCG00000004029";
1	StringTie	exon	4742479	4742553	1000	-	.	gene_id "MSTRG.109"; transcript_id "ENSSSCT00000057600"; exon_number "2"; gene_name "QKI"; ref_gene_id "ENSSSCG00000004029";
1	StringTie	exon	4745308	4745583	1000	-	.	gene_id "MSTRG.109"; transcript_id "ENSSSCT00000057600"; exon_number "3"; gene_name "QKI"; ref_gene_id "ENSSSCG00000004029";
1	StringTie	exon	4746969	4747056	1000	-	.	gene_id "MSTRG.109"; transcript_id "ENSSSCT00000057600"; exon_number "4"; gene_name "QKI"; ref_gene_id "ENSSSCG00000004029";
1	StringTie	exon	4775755	4775898	1000	-	.	gene_id "MSTRG.109"; transcript_id "ENSSSCT00000057600"; exon_number "5"; gene_name "QKI"; ref_gene_id "ENSSSCG00000004029";
1	StringTie	exon	4822372	4822488	1000	-	.	gene_id "MSTRG.109"; transcript_id "ENSSSCT00000057600"; exon_number "6"; gene_name "QKI"; ref_gene_id "ENSSSCG00000004029";
1	StringTie	exon	4843273	4843415	1000	-	.	gene_id "MSTRG.109"; transcript_id "ENSSSCT00000057600"; exon_number "7"; gene_name "QKI"; ref_gene_id "ENSSSCG00000004029";
1	StringTie	exon	4881816	4881938	1000	-	.	gene_id "MSTRG.109"; transcript_id "ENSSSCT00000057600"; exon_number "8"; gene_name "QKI"; ref_gene_id "ENSSSCG00000004029";
1	StringTie	transcript	4732701	4883870	1000	-	.	gene_id "MSTRG.109"; transcript_id "ENSSSCT00000056118"; gene_name "QKI"; ref_gene_id "ENSSSCG00000004029";
1	StringTie	exon	4732701	4732919	1000	-	.	gene_id "MSTRG.109"; transcript_id "ENSSSCT00000056118"; exon_number "1"; gene_name "QKI"; ref_gene_id "ENSSSCG00000004029";
1	StringTie	exon	4733376	4738547	1000	-	.	gene_id "MSTRG.109"; transcript_id "ENSSSCT00000056118"; exon_number "2"; gene_name "QKI"; ref_gene_id "ENSSSCG00000004029";
1	StringTie	exon	4742479	4742553	1000	-	.	gene_id "MSTRG.109"; transcript_id "ENSSSCT00000056118"; exon_number "3"; gene_name "QKI"; ref_gene_id "ENSSSCG00000004029";
1	StringTie	exon	4745308	4745583	1000	-	.	gene_id "MSTRG.109"; transcript_id "ENSSSCT00000056118"; exon_number "4"; gene_name "QKI"; ref_gene_id "ENSSSCG00000004029";
1	StringTie	exon	4746969	4747056	1000	-	.	gene_id "MSTRG.109"; transcript_id "ENSSSCT00000056118"; exon_number "5"; gene_name "QKI"; ref_gene_id "ENSSSCG00000004029";
1	StringTie	exon	4775755	4775898	1000	-	.	gene_id "MSTRG.109"; transcript_id "ENSSSCT00000056118"; exon_number "6"; gene_name "QKI"; ref_gene_id "ENSSSCG00000004029";
1	StringTie	exon	4822372	4822488	1000	-	.	gene_id "MSTRG.109"; transcript_id "ENSSSCT00000056118"; exon_number "7"; gene_name "QKI"; ref_gene_id "ENSSSCG00000004029";
1	StringTie	exon	4843273	4843415	1000	-	.	gene_id "MSTRG.109"; transcript_id "ENSSSCT00000056118"; exon_number "8"; gene_name "QKI"; ref_gene_id "ENSSSCG00000004029";
1	StringTie	exon	4883100	4883870	1000	-	.	gene_id "MSTRG.109"; transcript_id "ENSSSCT00000056118"; exon_number "9"; gene_name "QKI"; ref_gene_id "ENSSSCG00000004029";
1	StringTie	transcript	4743314	4882751	1000	-	.	gene_id "MSTRG.109"; transcript_id "ENSSSCT00000004455"; gene_name "QKI"; ref_gene_id "ENSSSCG00000004029";
1	StringTie	exon	4743314	4743339	1000	-	.	gene_id "MSTRG.109"; transcript_id "ENSSSCT00000004455"; exon_number "1"; gene_name "QKI"; ref_gene_id "ENSSSCG00000004029";
1	StringTie	exon	4745308	4745607	1000	-	.	gene_id "MSTRG.109"; transcript_id "ENSSSCT00000004455"; exon_number "2"; gene_name "QKI"; ref_gene_id "ENSSSCG00000004029";
1	StringTie	exon	4746969	4747056	1000	-	.	gene_id "MSTRG.109"; transcript_id "ENSSSCT00000004455"; exon_number "3"; gene_name "QKI"; ref_gene_id "ENSSSCG00000004029";
1	StringTie	exon	4775755	4775898	1000	-	.	gene_id "MSTRG.109"; transcript_id "ENSSSCT00000004455"; exon_number "4"; gene_name "QKI"; ref_gene_id "ENSSSCG00000004029";
1	StringTie	exon	4822372	4822488	1000	-	.	gene_id "MSTRG.109"; transcript_id "ENSSSCT00000004455"; exon_number "5"; gene_name "QKI"; ref_gene_id "ENSSSCG00000004029";
1	StringTie	exon	4843273	4843415	1000	-	.	gene_id "MSTRG.109"; transcript_id "ENSSSCT00000004455"; exon_number "6"; gene_name "QKI"; ref_gene_id "ENSSSCG00000004029";
1	StringTie	exon	4881816	4882751	1000	-	.	gene_id "MSTRG.109"; transcript_id "ENSSSCT00000004455"; exon_number "7"; gene_name "QKI"; ref_gene_id "ENSSSCG00000004029";
1	StringTie	transcript	4743314	4883870	1000	-	.	gene_id "MSTRG.109"; transcript_id "ENSSSCT00000060412"; gene_name "QKI"; ref_gene_id "ENSSSCG00000004029";
1	StringTie	exon	4743314	4743339	1000	-	.	gene_id "MSTRG.109"; transcript_id "ENSSSCT00000060412"; exon_number "1"; gene_name "QKI"; ref_gene_id "ENSSSCG00000004029";
1	StringTie	exon	4745308	4745607	1000	-	.	gene_id "MSTRG.109"; transcript_id "ENSSSCT00000060412"; exon_number "2"; gene_name "QKI"; ref_gene_id "ENSSSCG00000004029";
1	StringTie	exon	4746969	4747056	1000	-	.	gene_id "MSTRG.109"; transcript_id "ENSSSCT00000060412"; exon_number "3"; gene_name "QKI"; ref_gene_id "ENSSSCG00000004029";
1	StringTie	exon	4775755	4775898	1000	-	.	gene_id "MSTRG.109"; transcript_id "ENSSSCT00000060412"; exon_number "4"; gene_name "QKI"; ref_gene_id "ENSSSCG00000004029";
1	StringTie	exon	4843273	4843415	1000	-	.	gene_id "MSTRG.109"; transcript_id "ENSSSCT00000060412"; exon_number "5"; gene_name "QKI"; ref_gene_id "ENSSSCG00000004029";
1	StringTie	exon	4883100	4883870	1000	-	.	gene_id "MSTRG.109"; transcript_id "ENSSSCT00000060412"; exon_number "6"; gene_name "QKI"; ref_gene_id "ENSSSCG00000004029";
1	StringTie	transcript	4743953	4883870	1000	-	.	gene_id "MSTRG.109"; transcript_id "ENSSSCT00000042383"; gene_name "QKI"; ref_gene_id "ENSSSCG00000004029";
1	StringTie	exon	4743953	4744599	1000	-	.	gene_id "MSTRG.109"; transcript_id "ENSSSCT00000042383"; exon_number "1"; gene_name "QKI"; ref_gene_id "ENSSSCG00000004029";
1	StringTie	exon	4745308	4745607	1000	-	.	gene_id "MSTRG.109"; transcript_id "ENSSSCT00000042383"; exon_number "2"; gene_name "QKI"; ref_gene_id "ENSSSCG00000004029";
1	StringTie	exon	4746969	4747056	1000	-	.	gene_id "MSTRG.109"; transcript_id "ENSSSCT00000042383"; exon_number "3"; gene_name "QKI"; ref_gene_id "ENSSSCG00000004029";
1	StringTie	exon	4775755	4775898	1000	-	.	gene_id "MSTRG.109"; transcript_id "ENSSSCT00000042383"; exon_number "4"; gene_name "QKI"; ref_gene_id "ENSSSCG00000004029";
1	StringTie	exon	4806601	4806639	1000	-	.	gene_id "MSTRG.109"; transcript_id "ENSSSCT00000042383"; exon_number "5"; gene_name "QKI"; ref_gene_id "ENSSSCG00000004029";
1	StringTie	exon	4822372	4822488	1000	-	.	gene_id "MSTRG.109"; transcript_id "ENSSSCT00000042383"; exon_number "6"; gene_name "QKI"; ref_gene_id "ENSSSCG00000004029";
1	StringTie	exon	4843273	4843415	1000	-	.	gene_id "MSTRG.109"; transcript_id "ENSSSCT00000042383"; exon_number "7"; gene_name "QKI"; ref_gene_id "ENSSSCG00000004029";
1	StringTie	exon	4883100	4883870	1000	-	.	gene_id "MSTRG.109"; transcript_id "ENSSSCT00000042383"; exon_number "8"; gene_name "QKI"; ref_gene_id "ENSSSCG00000004029";
1	StringTie	transcript	6891751	7050374	1000	-	.	gene_id "MSTRG.115"; transcript_id "ENSSSCT00000004465"; gene_name "MAP3K4"; ref_gene_id "ENSSSCG00000004037";
1	StringTie	exon	6891751	6891771	1000	-	.	gene_id "MSTRG.115"; transcript_id "ENSSSCT00000004465"; exon_number "1"; gene_name "MAP3K4"; ref_gene_id "ENSSSCG00000004037";
1	StringTie	exon	6893111	6893290	1000	-	.	gene_id "MSTRG.115"; transcript_id "ENSSSCT00000004465"; exon_number "2"; gene_name "MAP3K4"; ref_gene_id "ENSSSCG00000004037";
1	StringTie	exon	6895017	6895123	1000	-	.	gene_id "MSTRG.115"; transcript_id "ENSSSCT00000004465"; exon_number "3"; gene_name "MAP3K4"; ref_gene_id "ENSSSCG00000004037";
1	StringTie	exon	6896014	6896136	1000	-	.	gene_id "MSTRG.115"; transcript_id "ENSSSCT00000004465"; exon_number "4"; gene_name "MAP3K4"; ref_gene_id "ENSSSCG00000004037";
1	StringTie	exon	6898049	6898208	1000	-	.	gene_id "MSTRG.115"; transcript_id "ENSSSCT00000004465"; exon_number "5"; gene_name "MAP3K4"; ref_gene_id "ENSSSCG00000004037";
1	StringTie	exon	6899088	6899204	1000	-	.	gene_id "MSTRG.115"; transcript_id "ENSSSCT00000004465"; exon_number "6"; gene_name "MAP3K4"; ref_gene_id "ENSSSCG00000004037";
1	StringTie	exon	6900700	6900770	1000	-	.	gene_id "MSTRG.115"; transcript_id "ENSSSCT00000004465"; exon_number "7"; gene_name "MAP3K4"; ref_gene_id "ENSSSCG00000004037";
1	StringTie	exon	6902049	6902240	1000	-	.	gene_id "MSTRG.115"; transcript_id "ENSSSCT00000004465"; exon_number "8"; gene_name "MAP3K4"; ref_gene_id "ENSSSCG00000004037";
1	StringTie	exon	6904728	6904808	1000	-	.	gene_id "MSTRG.115"; transcript_id "ENSSSCT00000004465"; exon_number "9"; gene_name "MAP3K4"; ref_gene_id "ENSSSCG00000004037";
1	StringTie	exon	6905475	6905575	1000	-	.	gene_id "MSTRG.115"; transcript_id "ENSSSCT00000004465"; exon_number "10"; gene_name "MAP3K4"; ref_gene_id "ENSSSCG00000004037";
1	StringTie	exon	6909505	6909601	1000	-	.	gene_id "MSTRG.115"; transcript_id "ENSSSCT00000004465"; exon_number "11"; gene_name "MAP3K4"; ref_gene_id "ENSSSCG00000004037";
1	StringTie	exon	6912980	6913046	1000	-	.	gene_id "MSTRG.115"; transcript_id "ENSSSCT00000004465"; exon_number "12"; gene_name "MAP3K4"; ref_gene_id "ENSSSCG00000004037";
1	StringTie	exon	6914024	6914102	1000	-	.	gene_id "MSTRG.115"; transcript_id "ENSSSCT00000004465"; exon_number "13"; gene_name "MAP3K4"; ref_gene_id "ENSSSCG00000004037";
1	StringTie	exon	6914306	6914439	1000	-	.	gene_id "MSTRG.115"; transcript_id "ENSSSCT00000004465"; exon_number "14"; gene_name "MAP3K4"; ref_gene_id "ENSSSCG00000004037";
1	StringTie	exon	6914923	6915084	1000	-	.	gene_id "MSTRG.115"; transcript_id "ENSSSCT00000004465"; exon_number "15"; gene_name "MAP3K4"; ref_gene_id "ENSSSCG00000004037";
1	StringTie	exon	6917401	6917550	1000	-	.	gene_id "MSTRG.115"; transcript_id "ENSSSCT00000004465"; exon_number "16"; gene_name "MAP3K4"; ref_gene_id "ENSSSCG00000004037";
1	StringTie	exon	6918811	6919077	1000	-	.	gene_id "MSTRG.115"; transcript_id "ENSSSCT00000004465"; exon_number "17"; gene_name "MAP3K4"; ref_gene_id "ENSSSCG00000004037";
1	StringTie	exon	6920970	6921053	1000	-	.	gene_id "MSTRG.115"; transcript_id "ENSSSCT00000004465"; exon_number "18"; gene_name "MAP3K4"; ref_gene_id "ENSSSCG00000004037";
1	StringTie	exon	6921141	6921240	1000	-	.	gene_id "MSTRG.115"; transcript_id "ENSSSCT00000004465"; exon_number "19"; gene_name "MAP3K4"; ref_gene_id "ENSSSCG00000004037";
1	StringTie	exon	6922951	6923067	1000	-	.	gene_id "MSTRG.115"; transcript_id "ENSSSCT00000004465"; exon_number "20"; gene_name "MAP3K4"; ref_gene_id "ENSSSCG00000004037";
1	StringTie	exon	6926585	6926742	1000	-	.	gene_id "MSTRG.115"; transcript_id "ENSSSCT00000004465"; exon_number "21"; gene_name "MAP3K4"; ref_gene_id "ENSSSCG00000004037";
1	StringTie	exon	6932378	6932524	1000	-	.	gene_id "MSTRG.115"; transcript_id "ENSSSCT00000004465"; exon_number "22"; gene_name "MAP3K4"; ref_gene_id "ENSSSCG00000004037";
1	StringTie	exon	6935649	6935891	1000	-	.	gene_id "MSTRG.115"; transcript_id "ENSSSCT00000004465"; exon_number "23"; gene_name "MAP3K4"; ref_gene_id "ENSSSCG00000004037";
1	StringTie	exon	6951212	6952575	1000	-	.	gene_id "MSTRG.115"; transcript_id "ENSSSCT00000004465"; exon_number "24"; gene_name "MAP3K4"; ref_gene_id "ENSSSCG00000004037";
1	StringTie	exon	6962804	6962994	1000	-	.	gene_id "MSTRG.115"; transcript_id "ENSSSCT00000004465"; exon_number "25"; gene_name "MAP3K4"; ref_gene_id "ENSSSCG00000004037";
1	StringTie	exon	7049431	7050374	1000	-	.	gene_id "MSTRG.115"; transcript_id "ENSSSCT00000004465"; exon_number "26"; gene_name "MAP3K4"; ref_gene_id "ENSSSCG00000004037";
1	StringTie	transcript	6891751	7050374	1000	-	.	gene_id "MSTRG.115"; transcript_id "ENSSSCT00000027521"; gene_name "MAP3K4"; ref_gene_id "ENSSSCG00000004037";
1	StringTie	exon	6891751	6891771	1000	-	.	gene_id "MSTRG.115"; transcript_id "ENSSSCT00000027521"; exon_number "1"; gene_name "MAP3K4"; ref_gene_id "ENSSSCG00000004037";
1	StringTie	exon	6893111	6893290	1000	-	.	gene_id "MSTRG.115"; transcript_id "ENSSSCT00000027521"; exon_number "2"; gene_name "MAP3K4"; ref_gene_id "ENSSSCG00000004037";
1	StringTie	exon	6895017	6895123	1000	-	.	gene_id "MSTRG.115"; transcript_id "ENSSSCT00000027521"; exon_number "3"; gene_name "MAP3K4"; ref_gene_id "ENSSSCG00000004037";
1	StringTie	exon	6896014	6896136	1000	-	.	gene_id "MSTRG.115"; transcript_id "ENSSSCT00000027521"; exon_number "4"; gene_name "MAP3K4"; ref_gene_id "ENSSSCG00000004037";
1	StringTie	exon	6898049	6898208	1000	-	.	gene_id "MSTRG.115"; transcript_id "ENSSSCT00000027521"; exon_number "5"; gene_name "MAP3K4"; ref_gene_id "ENSSSCG00000004037";
1	StringTie	exon	6899088	6899204	1000	-	.	gene_id "MSTRG.115"; transcript_id "ENSSSCT00000027521"; exon_number "6"; gene_name "MAP3K4"; ref_gene_id "ENSSSCG00000004037";
1	StringTie	exon	6900700	6900770	1000	-	.	gene_id "MSTRG.115"; transcript_id "ENSSSCT00000027521"; exon_number "7"; gene_name "MAP3K4"; ref_gene_id "ENSSSCG00000004037";
1	StringTie	exon	6902049	6902240	1000	-	.	gene_id "MSTRG.115"; transcript_id "ENSSSCT00000027521"; exon_number "8"; gene_name "MAP3K4"; ref_gene_id "ENSSSCG00000004037";
1	StringTie	exon	6904728	6904808	1000	-	.	gene_id "MSTRG.115"; transcript_id "ENSSSCT00000027521"; exon_number "9"; gene_name "MAP3K4"; ref_gene_id "ENSSSCG00000004037";
1	StringTie	exon	6905475	6905575	1000	-	.	gene_id "MSTRG.115"; transcript_id "ENSSSCT00000027521"; exon_number "10"; gene_name "MAP3K4"; ref_gene_id "ENSSSCG00000004037";
1	StringTie	exon	6908553	6908699	1000	-	.	gene_id "MSTRG.115"; transcript_id "ENSSSCT00000027521"; exon_number "11"; gene_name "MAP3K4"; ref_gene_id "ENSSSCG00000004037";
1	StringTie	exon	6909505	6909601	1000	-	.	gene_id "MSTRG.115"; transcript_id "ENSSSCT00000027521"; exon_number "12"; gene_name "MAP3K4"; ref_gene_id "ENSSSCG00000004037";
1	StringTie	exon	6912980	6913046	1000	-	.	gene_id "MSTRG.115"; transcript_id "ENSSSCT00000027521"; exon_number "13"; gene_name "MAP3K4"; ref_gene_id "ENSSSCG00000004037";
1	StringTie	exon	6914024	6914102	1000	-	.	gene_id "MSTRG.115"; transcript_id "ENSSSCT00000027521"; exon_number "14"; gene_name "MAP3K4"; ref_gene_id "ENSSSCG00000004037";
1	StringTie	exon	6914306	6914439	1000	-	.	gene_id "MSTRG.115"; transcript_id "ENSSSCT00000027521"; exon_number "15"; gene_name "MAP3K4"; ref_gene_id "ENSSSCG00000004037";
1	StringTie	exon	6914923	6915084	1000	-	.	gene_id "MSTRG.115"; transcript_id "ENSSSCT00000027521"; exon_number "16"; gene_name "MAP3K4"; ref_gene_id "ENSSSCG00000004037";
1	StringTie	exon	6917401	6917550	1000	-	.	gene_id "MSTRG.115"; transcript_id "ENSSSCT00000027521"; exon_number "17"; gene_name "MAP3K4"; ref_gene_id "ENSSSCG00000004037";
1	StringTie	exon	6918811	6919077	1000	-	.	gene_id "MSTRG.115"; transcript_id "ENSSSCT00000027521"; exon_number "18"; gene_name "MAP3K4"; ref_gene_id "ENSSSCG00000004037";
1	StringTie	exon	6920970	6921053	1000	-	.	gene_id "MSTRG.115"; transcript_id "ENSSSCT00000027521"; exon_number "19"; gene_name "MAP3K4"; ref_gene_id "ENSSSCG00000004037";
1	StringTie	exon	6921141	6921240	1000	-	.	gene_id "MSTRG.115"; transcript_id "ENSSSCT00000027521"; exon_number "20"; gene_name "MAP3K4"; ref_gene_id "ENSSSCG00000004037";
1	StringTie	exon	6922951	6923067	1000	-	.	gene_id "MSTRG.115"; transcript_id "ENSSSCT00000027521"; exon_number "21"; gene_name "MAP3K4"; ref_gene_id "ENSSSCG00000004037";
1	StringTie	exon	6926585	6926742	1000	-	.	gene_id "MSTRG.115"; transcript_id "ENSSSCT00000027521"; exon_number "22"; gene_name "MAP3K4"; ref_gene_id "ENSSSCG00000004037";
1	StringTie	exon	6932378	6932524	1000	-	.	gene_id "MSTRG.115"; transcript_id "ENSSSCT00000027521"; exon_number "23"; gene_name "MAP3K4"; ref_gene_id "ENSSSCG00000004037";
1	StringTie	exon	6935649	6935891	1000	-	.	gene_id "MSTRG.115"; transcript_id "ENSSSCT00000027521"; exon_number "24"; gene_name "MAP3K4"; ref_gene_id "ENSSSCG00000004037";
1	StringTie	exon	6951212	6952575	1000	-	.	gene_id "MSTRG.115"; transcript_id "ENSSSCT00000027521"; exon_number "25"; gene_name "MAP3K4"; ref_gene_id "ENSSSCG00000004037";
1	StringTie	exon	6962804	6962994	1000	-	.	gene_id "MSTRG.115"; transcript_id "ENSSSCT00000027521"; exon_number "26"; gene_name "MAP3K4"; ref_gene_id "ENSSSCG00000004037";
1	StringTie	exon	7049431	7050374	1000	-	.	gene_id "MSTRG.115"; transcript_id "ENSSSCT00000027521"; exon_number "27"; gene_name "MAP3K4"; ref_gene_id "ENSSSCG00000004037";
1	StringTie	transcript	6918944	6926626	1000	+	.	gene_id "MSTRG.116"; transcript_id "ENSSSCT00000045160"; ref_gene_id "ENSSSCG00000032396";
1	StringTie	exon	6918944	6919073	1000	+	.	gene_id "MSTRG.116"; transcript_id "ENSSSCT00000045160"; exon_number "1"; ref_gene_id "ENSSSCG00000032396";
1	StringTie	exon	6920999	6921039	1000	+	.	gene_id "MSTRG.116"; transcript_id "ENSSSCT00000045160"; exon_number "2"; ref_gene_id "ENSSSCG00000032396";
1	StringTie	exon	6921127	6921189	1000	+	.	gene_id "MSTRG.116"; transcript_id "ENSSSCT00000045160"; exon_number "3"; ref_gene_id "ENSSSCG00000032396";
1	StringTie	exon	6922927	6923058	1000	+	.	gene_id "MSTRG.116"; transcript_id "ENSSSCT00000045160"; exon_number "4"; ref_gene_id "ENSSSCG00000032396";
1	StringTie	exon	6926579	6926626	1000	+	.	gene_id "MSTRG.116"; transcript_id "ENSSSCT00000045160"; exon_number "5"; ref_gene_id "ENSSSCG00000032396";
1	StringTie	transcript	7061969	7109531	1000	+	.	gene_id "MSTRG.119"; transcript_id "ENSSSCT00000004466"; gene_name "PLG"; ref_gene_id "ENSSSCG00000004038";
1	StringTie	exon	7061969	7062508	1000	+	.	gene_id "MSTRG.119"; transcript_id "ENSSSCT00000004466"; exon_number "1"; gene_name "PLG"; ref_gene_id "ENSSSCG00000004038";
1	StringTie	exon	7067126	7067261	1000	+	.	gene_id "MSTRG.119"; transcript_id "ENSSSCT00000004466"; exon_number "2"; gene_name "PLG"; ref_gene_id "ENSSSCG00000004038";
1	StringTie	exon	7068605	7068711	1000	+	.	gene_id "MSTRG.119"; transcript_id "ENSSSCT00000004466"; exon_number "3"; gene_name "PLG"; ref_gene_id "ENSSSCG00000004038";
1	StringTie	exon	7073512	7073626	1000	+	.	gene_id "MSTRG.119"; transcript_id "ENSSSCT00000004466"; exon_number "4"; gene_name "PLG"; ref_gene_id "ENSSSCG00000004038";
1	StringTie	exon	7075218	7075357	1000	+	.	gene_id "MSTRG.119"; transcript_id "ENSSSCT00000004466"; exon_number "5"; gene_name "PLG"; ref_gene_id "ENSSSCG00000004038";
1	StringTie	exon	7077133	7077253	1000	+	.	gene_id "MSTRG.119"; transcript_id "ENSSSCT00000004466"; exon_number "6"; gene_name "PLG"; ref_gene_id "ENSSSCG00000004038";
1	StringTie	exon	7079658	7079776	1000	+	.	gene_id "MSTRG.119"; transcript_id "ENSSSCT00000004466"; exon_number "7"; gene_name "PLG"; ref_gene_id "ENSSSCG00000004038";
1	StringTie	exon	7080901	7081063	1000	+	.	gene_id "MSTRG.119"; transcript_id "ENSSSCT00000004466"; exon_number "8"; gene_name "PLG"; ref_gene_id "ENSSSCG00000004038";
1	StringTie	exon	7081951	7082096	1000	+	.	gene_id "MSTRG.119"; transcript_id "ENSSSCT00000004466"; exon_number "9"; gene_name "PLG"; ref_gene_id "ENSSSCG00000004038";
1	StringTie	exon	7085552	7085711	1000	+	.	gene_id "MSTRG.119"; transcript_id "ENSSSCT00000004466"; exon_number "10"; gene_name "PLG"; ref_gene_id "ENSSSCG00000004038";
1	StringTie	exon	7091592	7091770	1000	+	.	gene_id "MSTRG.119"; transcript_id "ENSSSCT00000004466"; exon_number "11"; gene_name "PLG"; ref_gene_id "ENSSSCG00000004038";
1	StringTie	exon	7093463	7093611	1000	+	.	gene_id "MSTRG.119"; transcript_id "ENSSSCT00000004466"; exon_number "12"; gene_name "PLG"; ref_gene_id "ENSSSCG00000004038";
1	StringTie	exon	7094713	7094806	1000	+	.	gene_id "MSTRG.119"; transcript_id "ENSSSCT00000004466"; exon_number "13"; gene_name "PLG"; ref_gene_id "ENSSSCG00000004038";
1	StringTie	exon	7097918	7098038	1000	+	.	gene_id "MSTRG.119"; transcript_id "ENSSSCT00000004466"; exon_number "14"; gene_name "PLG"; ref_gene_id "ENSSSCG00000004038";
1	StringTie	exon	7099877	7099951	1000	+	.	gene_id "MSTRG.119"; transcript_id "ENSSSCT00000004466"; exon_number "15"; gene_name "PLG"; ref_gene_id "ENSSSCG00000004038";
1	StringTie	exon	7100529	7100669	1000	+	.	gene_id "MSTRG.119"; transcript_id "ENSSSCT00000004466"; exon_number "16"; gene_name "PLG"; ref_gene_id "ENSSSCG00000004038";
1	StringTie	exon	7102797	7102903	1000	+	.	gene_id "MSTRG.119"; transcript_id "ENSSSCT00000004466"; exon_number "17"; gene_name "PLG"; ref_gene_id "ENSSSCG00000004038";
1	StringTie	exon	7108364	7108509	1000	+	.	gene_id "MSTRG.119"; transcript_id "ENSSSCT00000004466"; exon_number "18"; gene_name "PLG"; ref_gene_id "ENSSSCG00000004038";
1	StringTie	exon	7109117	7109531	1000	+	.	gene_id "MSTRG.119"; transcript_id "ENSSSCT00000004466"; exon_number "19"; gene_name "PLG"; ref_gene_id "ENSSSCG00000004038";
1	StringTie	transcript	7062451	7109517	1000	+	.	gene_id "MSTRG.119"; transcript_id "ENSSSCT00000055744"; gene_name "PLG"; ref_gene_id "ENSSSCG00000004038";
1	StringTie	exon	7062451	7062508	1000	+	.	gene_id "MSTRG.119"; transcript_id "ENSSSCT00000055744"; exon_number "1"; gene_name "PLG"; ref_gene_id "ENSSSCG00000004038";
1	StringTie	exon	7067126	7068711	1000	+	.	gene_id "MSTRG.119"; transcript_id "ENSSSCT00000055744"; exon_number "2"; gene_name "PLG"; ref_gene_id "ENSSSCG00000004038";
1	StringTie	exon	7073512	7073626	1000	+	.	gene_id "MSTRG.119"; transcript_id "ENSSSCT00000055744"; exon_number "3"; gene_name "PLG"; ref_gene_id "ENSSSCG00000004038";
1	StringTie	exon	7075218	7075357	1000	+	.	gene_id "MSTRG.119"; transcript_id "ENSSSCT00000055744"; exon_number "4"; gene_name "PLG"; ref_gene_id "ENSSSCG00000004038";
1	StringTie	exon	7077133	7077253	1000	+	.	gene_id "MSTRG.119"; transcript_id "ENSSSCT00000055744"; exon_number "5"; gene_name "PLG"; ref_gene_id "ENSSSCG00000004038";
1	StringTie	exon	7079658	7079776	1000	+	.	gene_id "MSTRG.119"; transcript_id "ENSSSCT00000055744"; exon_number "6"; gene_name "PLG"; ref_gene_id "ENSSSCG00000004038";
1	StringTie	exon	7080901	7081063	1000	+	.	gene_id "MSTRG.119"; transcript_id "ENSSSCT00000055744"; exon_number "7"; gene_name "PLG"; ref_gene_id "ENSSSCG00000004038";
1	StringTie	exon	7081951	7082096	1000	+	.	gene_id "MSTRG.119"; transcript_id "ENSSSCT00000055744"; exon_number "8"; gene_name "PLG"; ref_gene_id "ENSSSCG00000004038";
1	StringTie	exon	7085552	7085711	1000	+	.	gene_id "MSTRG.119"; transcript_id "ENSSSCT00000055744"; exon_number "9"; gene_name "PLG"; ref_gene_id "ENSSSCG00000004038";
1	StringTie	exon	7091592	7091770	1000	+	.	gene_id "MSTRG.119"; transcript_id "ENSSSCT00000055744"; exon_number "10"; gene_name "PLG"; ref_gene_id "ENSSSCG00000004038";
1	StringTie	exon	7093463	7093611	1000	+	.	gene_id "MSTRG.119"; transcript_id "ENSSSCT00000055744"; exon_number "11"; gene_name "PLG"; ref_gene_id "ENSSSCG00000004038";
1	StringTie	exon	7094713	7094806	1000	+	.	gene_id "MSTRG.119"; transcript_id "ENSSSCT00000055744"; exon_number "12"; gene_name "PLG"; ref_gene_id "ENSSSCG00000004038";
1	StringTie	exon	7097918	7098038	1000	+	.	gene_id "MSTRG.119"; transcript_id "ENSSSCT00000055744"; exon_number "13"; gene_name "PLG"; ref_gene_id "ENSSSCG00000004038";
1	StringTie	exon	7099877	7099951	1000	+	.	gene_id "MSTRG.119"; transcript_id "ENSSSCT00000055744"; exon_number "14"; gene_name "PLG"; ref_gene_id "ENSSSCG00000004038";
1	StringTie	exon	7100529	7100669	1000	+	.	gene_id "MSTRG.119"; transcript_id "ENSSSCT00000055744"; exon_number "15"; gene_name "PLG"; ref_gene_id "ENSSSCG00000004038";
1	StringTie	exon	7102797	7102903	1000	+	.	gene_id "MSTRG.119"; transcript_id "ENSSSCT00000055744"; exon_number "16"; gene_name "PLG"; ref_gene_id "ENSSSCG00000004038";
1	StringTie	exon	7108364	7108509	1000	+	.	gene_id "MSTRG.119"; transcript_id "ENSSSCT00000055744"; exon_number "17"; gene_name "PLG"; ref_gene_id "ENSSSCG00000004038";
1	StringTie	exon	7109117	7109517	1000	+	.	gene_id "MSTRG.119"; transcript_id "ENSSSCT00000055744"; exon_number "18"; gene_name "PLG"; ref_gene_id "ENSSSCG00000004038";
1	StringTie	transcript	7108101	7207402	1000	-	.	gene_id "MSTRG.120"; transcript_id "ENSSSCT00000004467"; gene_name "SLC22A3"; ref_gene_id "ENSSSCG00000004039";
1	StringTie	exon	7108101	7112147	1000	-	.	gene_id "MSTRG.120"; transcript_id "ENSSSCT00000004467"; exon_number "1"; gene_name "SLC22A3"; ref_gene_id "ENSSSCG00000004039";
1	StringTie	exon	7117529	7117628	1000	-	.	gene_id "MSTRG.120"; transcript_id "ENSSSCT00000004467"; exon_number "2"; gene_name "SLC22A3"; ref_gene_id "ENSSSCG00000004039";
1	StringTie	exon	7120661	7120773	1000	-	.	gene_id "MSTRG.120"; transcript_id "ENSSSCT00000004467"; exon_number "3"; gene_name "SLC22A3"; ref_gene_id "ENSSSCG00000004039";
1	StringTie	exon	7121722	7121830	1000	-	.	gene_id "MSTRG.120"; transcript_id "ENSSSCT00000004467"; exon_number "4"; gene_name "SLC22A3"; ref_gene_id "ENSSSCG00000004039";
1	StringTie	exon	7130417	7130631	1000	-	.	gene_id "MSTRG.120"; transcript_id "ENSSSCT00000004467"; exon_number "5"; gene_name "SLC22A3"; ref_gene_id "ENSSSCG00000004039";
1	StringTie	exon	7130751	7130848	1000	-	.	gene_id "MSTRG.120"; transcript_id "ENSSSCT00000004467"; exon_number "6"; gene_name "SLC22A3"; ref_gene_id "ENSSSCG00000004039";
1	StringTie	exon	7160499	7160616	1000	-	.	gene_id "MSTRG.120"; transcript_id "ENSSSCT00000004467"; exon_number "7"; gene_name "SLC22A3"; ref_gene_id "ENSSSCG00000004039";
1	StringTie	exon	7161460	7161628	1000	-	.	gene_id "MSTRG.120"; transcript_id "ENSSSCT00000004467"; exon_number "8"; gene_name "SLC22A3"; ref_gene_id "ENSSSCG00000004039";
1	StringTie	exon	7163661	7163815	1000	-	.	gene_id "MSTRG.120"; transcript_id "ENSSSCT00000004467"; exon_number "9"; gene_name "SLC22A3"; ref_gene_id "ENSSSCG00000004039";
1	StringTie	exon	7166145	7166248	1000	-	.	gene_id "MSTRG.120"; transcript_id "ENSSSCT00000004467"; exon_number "10"; gene_name "SLC22A3"; ref_gene_id "ENSSSCG00000004039";
1	StringTie	exon	7206883	7207402	1000	-	.	gene_id "MSTRG.120"; transcript_id "ENSSSCT00000004467"; exon_number "11"; gene_name "SLC22A3"; ref_gene_id "ENSSSCG00000004039";
1	StringTie	transcript	7368103	7472548	1000	-	.	gene_id "MSTRG.122"; transcript_id "ENSSSCT00000004472"; gene_name "IGF2R"; ref_gene_id "ENSSSCG00000004044";
1	StringTie	exon	7368103	7369891	1000	-	.	gene_id "MSTRG.122"; transcript_id "ENSSSCT00000004472"; exon_number "1"; gene_name "IGF2R"; ref_gene_id "ENSSSCG00000004044";
1	StringTie	exon	7371043	7371112	1000	-	.	gene_id "MSTRG.122"; transcript_id "ENSSSCT00000004472"; exon_number "2"; gene_name "IGF2R"; ref_gene_id "ENSSSCG00000004044";
1	StringTie	exon	7372068	7372217	1000	-	.	gene_id "MSTRG.122"; transcript_id "ENSSSCT00000004472"; exon_number "3"; gene_name "IGF2R"; ref_gene_id "ENSSSCG00000004044";
1	StringTie	exon	7375884	7376070	1000	-	.	gene_id "MSTRG.122"; transcript_id "ENSSSCT00000004472"; exon_number "4"; gene_name "IGF2R"; ref_gene_id "ENSSSCG00000004044";
1	StringTie	exon	7378335	7378522	1000	-	.	gene_id "MSTRG.122"; transcript_id "ENSSSCT00000004472"; exon_number "5"; gene_name "IGF2R"; ref_gene_id "ENSSSCG00000004044";
1	StringTie	exon	7379091	7379237	1000	-	.	gene_id "MSTRG.122"; transcript_id "ENSSSCT00000004472"; exon_number "6"; gene_name "IGF2R"; ref_gene_id "ENSSSCG00000004044";
1	StringTie	exon	7380002	7380116	1000	-	.	gene_id "MSTRG.122"; transcript_id "ENSSSCT00000004472"; exon_number "7"; gene_name "IGF2R"; ref_gene_id "ENSSSCG00000004044";
1	StringTie	exon	7381308	7381444	1000	-	.	gene_id "MSTRG.122"; transcript_id "ENSSSCT00000004472"; exon_number "8"; gene_name "IGF2R"; ref_gene_id "ENSSSCG00000004044";
1	StringTie	exon	7382165	7382399	1000	-	.	gene_id "MSTRG.122"; transcript_id "ENSSSCT00000004472"; exon_number "9"; gene_name "IGF2R"; ref_gene_id "ENSSSCG00000004044";
1	StringTie	exon	7383623	7383769	1000	-	.	gene_id "MSTRG.122"; transcript_id "ENSSSCT00000004472"; exon_number "10"; gene_name "IGF2R"; ref_gene_id "ENSSSCG00000004044";
1	StringTie	exon	7384054	7384261	1000	-	.	gene_id "MSTRG.122"; transcript_id "ENSSSCT00000004472"; exon_number "11"; gene_name "IGF2R"; ref_gene_id "ENSSSCG00000004044";
1	StringTie	exon	7386167	7386328	1000	-	.	gene_id "MSTRG.122"; transcript_id "ENSSSCT00000004472"; exon_number "12"; gene_name "IGF2R"; ref_gene_id "ENSSSCG00000004044";
1	StringTie	exon	7389022	7389171	1000	-	.	gene_id "MSTRG.122"; transcript_id "ENSSSCT00000004472"; exon_number "13"; gene_name "IGF2R"; ref_gene_id "ENSSSCG00000004044";
1	StringTie	exon	7391064	7391282	1000	-	.	gene_id "MSTRG.122"; transcript_id "ENSSSCT00000004472"; exon_number "14"; gene_name "IGF2R"; ref_gene_id "ENSSSCG00000004044";
1	StringTie	exon	7391794	7392050	1000	-	.	gene_id "MSTRG.122"; transcript_id "ENSSSCT00000004472"; exon_number "15"; gene_name "IGF2R"; ref_gene_id "ENSSSCG00000004044";
1	StringTie	exon	7392376	7392495	1000	-	.	gene_id "MSTRG.122"; transcript_id "ENSSSCT00000004472"; exon_number "16"; gene_name "IGF2R"; ref_gene_id "ENSSSCG00000004044";
1	StringTie	exon	7393236	7393362	1000	-	.	gene_id "MSTRG.122"; transcript_id "ENSSSCT00000004472"; exon_number "17"; gene_name "IGF2R"; ref_gene_id "ENSSSCG00000004044";
1	StringTie	exon	7394694	7394884	1000	-	.	gene_id "MSTRG.122"; transcript_id "ENSSSCT00000004472"; exon_number "18"; gene_name "IGF2R"; ref_gene_id "ENSSSCG00000004044";
1	StringTie	exon	7395906	7396042	1000	-	.	gene_id "MSTRG.122"; transcript_id "ENSSSCT00000004472"; exon_number "19"; gene_name "IGF2R"; ref_gene_id "ENSSSCG00000004044";
1	StringTie	exon	7400286	7400383	1000	-	.	gene_id "MSTRG.122"; transcript_id "ENSSSCT00000004472"; exon_number "20"; gene_name "IGF2R"; ref_gene_id "ENSSSCG00000004044";
1	StringTie	exon	7400634	7400764	1000	-	.	gene_id "MSTRG.122"; transcript_id "ENSSSCT00000004472"; exon_number "21"; gene_name "IGF2R"; ref_gene_id "ENSSSCG00000004044";
1	StringTie	exon	7401786	7402001	1000	-	.	gene_id "MSTRG.122"; transcript_id "ENSSSCT00000004472"; exon_number "22"; gene_name "IGF2R"; ref_gene_id "ENSSSCG00000004044";
1	StringTie	exon	7402447	7402534	1000	-	.	gene_id "MSTRG.122"; transcript_id "ENSSSCT00000004472"; exon_number "23"; gene_name "IGF2R"; ref_gene_id "ENSSSCG00000004044";
1	StringTie	exon	7402774	7402949	1000	-	.	gene_id "MSTRG.122"; transcript_id "ENSSSCT00000004472"; exon_number "24"; gene_name "IGF2R"; ref_gene_id "ENSSSCG00000004044";
1	StringTie	exon	7403028	7403171	1000	-	.	gene_id "MSTRG.122"; transcript_id "ENSSSCT00000004472"; exon_number "25"; gene_name "IGF2R"; ref_gene_id "ENSSSCG00000004044";
1	StringTie	exon	7403729	7403899	1000	-	.	gene_id "MSTRG.122"; transcript_id "ENSSSCT00000004472"; exon_number "26"; gene_name "IGF2R"; ref_gene_id "ENSSSCG00000004044";
1	StringTie	exon	7406084	7406279	1000	-	.	gene_id "MSTRG.122"; transcript_id "ENSSSCT00000004472"; exon_number "27"; gene_name "IGF2R"; ref_gene_id "ENSSSCG00000004044";
1	StringTie	exon	7408090	7408191	1000	-	.	gene_id "MSTRG.122"; transcript_id "ENSSSCT00000004472"; exon_number "28"; gene_name "IGF2R"; ref_gene_id "ENSSSCG00000004044";
1	StringTie	exon	7409169	7409270	1000	-	.	gene_id "MSTRG.122"; transcript_id "ENSSSCT00000004472"; exon_number "29"; gene_name "IGF2R"; ref_gene_id "ENSSSCG00000004044";
1	StringTie	exon	7411508	7411687	1000	-	.	gene_id "MSTRG.122"; transcript_id "ENSSSCT00000004472"; exon_number "30"; gene_name "IGF2R"; ref_gene_id "ENSSSCG00000004044";
1	StringTie	exon	7413088	7413256	1000	-	.	gene_id "MSTRG.122"; transcript_id "ENSSSCT00000004472"; exon_number "31"; gene_name "IGF2R"; ref_gene_id "ENSSSCG00000004044";
1	StringTie	exon	7413686	7413801	1000	-	.	gene_id "MSTRG.122"; transcript_id "ENSSSCT00000004472"; exon_number "32"; gene_name "IGF2R"; ref_gene_id "ENSSSCG00000004044";
1	StringTie	exon	7414414	7414591	1000	-	.	gene_id "MSTRG.122"; transcript_id "ENSSSCT00000004472"; exon_number "33"; gene_name "IGF2R"; ref_gene_id "ENSSSCG00000004044";
1	StringTie	exon	7415040	7415187	1000	-	.	gene_id "MSTRG.122"; transcript_id "ENSSSCT00000004472"; exon_number "34"; gene_name "IGF2R"; ref_gene_id "ENSSSCG00000004044";
1	StringTie	exon	7415779	7415916	1000	-	.	gene_id "MSTRG.122"; transcript_id "ENSSSCT00000004472"; exon_number "35"; gene_name "IGF2R"; ref_gene_id "ENSSSCG00000004044";
1	StringTie	exon	7420396	7420539	1000	-	.	gene_id "MSTRG.122"; transcript_id "ENSSSCT00000004472"; exon_number "36"; gene_name "IGF2R"; ref_gene_id "ENSSSCG00000004044";
1	StringTie	exon	7421864	7422004	1000	-	.	gene_id "MSTRG.122"; transcript_id "ENSSSCT00000004472"; exon_number "37"; gene_name "IGF2R"; ref_gene_id "ENSSSCG00000004044";
1	StringTie	exon	7424286	7424450	1000	-	.	gene_id "MSTRG.122"; transcript_id "ENSSSCT00000004472"; exon_number "38"; gene_name "IGF2R"; ref_gene_id "ENSSSCG00000004044";
1	StringTie	exon	7429736	7429839	1000	-	.	gene_id "MSTRG.122"; transcript_id "ENSSSCT00000004472"; exon_number "39"; gene_name "IGF2R"; ref_gene_id "ENSSSCG00000004044";
1	StringTie	exon	7430657	7430822	1000	-	.	gene_id "MSTRG.122"; transcript_id "ENSSSCT00000004472"; exon_number "40"; gene_name "IGF2R"; ref_gene_id "ENSSSCG00000004044";
1	StringTie	exon	7430977	7431139	1000	-	.	gene_id "MSTRG.122"; transcript_id "ENSSSCT00000004472"; exon_number "41"; gene_name "IGF2R"; ref_gene_id "ENSSSCG00000004044";
1	StringTie	exon	7433589	7433694	1000	-	.	gene_id "MSTRG.122"; transcript_id "ENSSSCT00000004472"; exon_number "42"; gene_name "IGF2R"; ref_gene_id "ENSSSCG00000004044";
1	StringTie	exon	7435776	7435905	1000	-	.	gene_id "MSTRG.122"; transcript_id "ENSSSCT00000004472"; exon_number "43"; gene_name "IGF2R"; ref_gene_id "ENSSSCG00000004044";
1	StringTie	exon	7437107	7437239	1000	-	.	gene_id "MSTRG.122"; transcript_id "ENSSSCT00000004472"; exon_number "44"; gene_name "IGF2R"; ref_gene_id "ENSSSCG00000004044";
1	StringTie	exon	7441991	7442089	1000	-	.	gene_id "MSTRG.122"; transcript_id "ENSSSCT00000004472"; exon_number "45"; gene_name "IGF2R"; ref_gene_id "ENSSSCG00000004044";
1	StringTie	exon	7443939	7444063	1000	-	.	gene_id "MSTRG.122"; transcript_id "ENSSSCT00000004472"; exon_number "46"; gene_name "IGF2R"; ref_gene_id "ENSSSCG00000004044";
1	StringTie	exon	7452880	7453019	1000	-	.	gene_id "MSTRG.122"; transcript_id "ENSSSCT00000004472"; exon_number "47"; gene_name "IGF2R"; ref_gene_id "ENSSSCG00000004044";
1	StringTie	exon	7472244	7472548	1000	-	.	gene_id "MSTRG.122"; transcript_id "ENSSSCT00000004472"; exon_number "48"; gene_name "IGF2R"; ref_gene_id "ENSSSCG00000004044";
1	StringTie	transcript	7560416	7578687	1000	-	.	gene_id "MSTRG.124"; transcript_id "ENSSSCT00000004474"; gene_name "PNLDC1"; ref_gene_id "ENSSSCG00000004046";
1	StringTie	exon	7560416	7560479	1000	-	.	gene_id "MSTRG.124"; transcript_id "ENSSSCT00000004474"; exon_number "1"; gene_name "PNLDC1"; ref_gene_id "ENSSSCG00000004046";
1	StringTie	exon	7562099	7562197	1000	-	.	gene_id "MSTRG.124"; transcript_id "ENSSSCT00000004474"; exon_number "2"; gene_name "PNLDC1"; ref_gene_id "ENSSSCG00000004046";
1	StringTie	exon	7562308	7562483	1000	-	.	gene_id "MSTRG.124"; transcript_id "ENSSSCT00000004474"; exon_number "3"; gene_name "PNLDC1"; ref_gene_id "ENSSSCG00000004046";
1	StringTie	exon	7562792	7562925	1000	-	.	gene_id "MSTRG.124"; transcript_id "ENSSSCT00000004474"; exon_number "4"; gene_name "PNLDC1"; ref_gene_id "ENSSSCG00000004046";
1	StringTie	exon	7564662	7564721	1000	-	.	gene_id "MSTRG.124"; transcript_id "ENSSSCT00000004474"; exon_number "5"; gene_name "PNLDC1"; ref_gene_id "ENSSSCG00000004046";
1	StringTie	exon	7565056	7565120	1000	-	.	gene_id "MSTRG.124"; transcript_id "ENSSSCT00000004474"; exon_number "6"; gene_name "PNLDC1"; ref_gene_id "ENSSSCG00000004046";
1	StringTie	exon	7567048	7567103	1000	-	.	gene_id "MSTRG.124"; transcript_id "ENSSSCT00000004474"; exon_number "7"; gene_name "PNLDC1"; ref_gene_id "ENSSSCG00000004046";
1	StringTie	exon	7568956	7569041	1000	-	.	gene_id "MSTRG.124"; transcript_id "ENSSSCT00000004474"; exon_number "8"; gene_name "PNLDC1"; ref_gene_id "ENSSSCG00000004046";
1	StringTie	exon	7570617	7570686	1000	-	.	gene_id "MSTRG.124"; transcript_id "ENSSSCT00000004474"; exon_number "9"; gene_name "PNLDC1"; ref_gene_id "ENSSSCG00000004046";
1	StringTie	exon	7571194	7571337	1000	-	.	gene_id "MSTRG.124"; transcript_id "ENSSSCT00000004474"; exon_number "10"; gene_name "PNLDC1"; ref_gene_id "ENSSSCG00000004046";
1	StringTie	exon	7571486	7571562	1000	-	.	gene_id "MSTRG.124"; transcript_id "ENSSSCT00000004474"; exon_number "11"; gene_name "PNLDC1"; ref_gene_id "ENSSSCG00000004046";
1	StringTie	exon	7573233	7573333	1000	-	.	gene_id "MSTRG.124"; transcript_id "ENSSSCT00000004474"; exon_number "12"; gene_name "PNLDC1"; ref_gene_id "ENSSSCG00000004046";
1	StringTie	exon	7574880	7574968	1000	-	.	gene_id "MSTRG.124"; transcript_id "ENSSSCT00000004474"; exon_number "13"; gene_name "PNLDC1"; ref_gene_id "ENSSSCG00000004046";
1	StringTie	exon	7575120	7575243	1000	-	.	gene_id "MSTRG.124"; transcript_id "ENSSSCT00000004474"; exon_number "14"; gene_name "PNLDC1"; ref_gene_id "ENSSSCG00000004046";
1	StringTie	exon	7576013	7576052	1000	-	.	gene_id "MSTRG.124"; transcript_id "ENSSSCT00000004474"; exon_number "15"; gene_name "PNLDC1"; ref_gene_id "ENSSSCG00000004046";
1	StringTie	exon	7578242	7578315	1000	-	.	gene_id "MSTRG.124"; transcript_id "ENSSSCT00000004474"; exon_number "16"; gene_name "PNLDC1"; ref_gene_id "ENSSSCG00000004046";
1	StringTie	exon	7578608	7578687	1000	-	.	gene_id "MSTRG.124"; transcript_id "ENSSSCT00000004474"; exon_number "17"; gene_name "PNLDC1"; ref_gene_id "ENSSSCG00000004046";
1	StringTie	transcript	7579238	7589228	1000	-	.	gene_id "MSTRG.124"; transcript_id "ENSSSCT00000043829"; gene_name "MRPL18"; ref_gene_id "ENSSSCG00000004047";
1	StringTie	exon	7579238	7582126	1000	-	.	gene_id "MSTRG.124"; transcript_id "ENSSSCT00000043829"; exon_number "1"; gene_name "MRPL18"; ref_gene_id "ENSSSCG00000004047";
1	StringTie	exon	7582906	7583137	1000	-	.	gene_id "MSTRG.124"; transcript_id "ENSSSCT00000043829"; exon_number "2"; gene_name "MRPL18"; ref_gene_id "ENSSSCG00000004047";
1	StringTie	exon	7588691	7588877	1000	-	.	gene_id "MSTRG.124"; transcript_id "ENSSSCT00000043829"; exon_number "3"; gene_name "MRPL18"; ref_gene_id "ENSSSCG00000004047";
1	StringTie	exon	7589177	7589228	1000	-	.	gene_id "MSTRG.124"; transcript_id "ENSSSCT00000043829"; exon_number "4"; gene_name "MRPL18"; ref_gene_id "ENSSSCG00000004047";
1	StringTie	transcript	7581767	7590015	1000	-	.	gene_id "MSTRG.124"; transcript_id "ENSSSCT00000004475"; gene_name "MRPL18"; ref_gene_id "ENSSSCG00000004047";
1	StringTie	exon	7581767	7582126	1000	-	.	gene_id "MSTRG.124"; transcript_id "ENSSSCT00000004475"; exon_number "1"; gene_name "MRPL18"; ref_gene_id "ENSSSCG00000004047";
1	StringTie	exon	7582906	7583137	1000	-	.	gene_id "MSTRG.124"; transcript_id "ENSSSCT00000004475"; exon_number "2"; gene_name "MRPL18"; ref_gene_id "ENSSSCG00000004047";
1	StringTie	exon	7588691	7588877	1000	-	.	gene_id "MSTRG.124"; transcript_id "ENSSSCT00000004475"; exon_number "3"; gene_name "MRPL18"; ref_gene_id "ENSSSCG00000004047";
1	StringTie	exon	7589912	7590015	1000	-	.	gene_id "MSTRG.124"; transcript_id "ENSSSCT00000004475"; exon_number "4"; gene_name "MRPL18"; ref_gene_id "ENSSSCG00000004047";
1	StringTie	transcript	7590140	7601795	1000	+	.	gene_id "MSTRG.125"; transcript_id "ENSSSCT00000004476"; gene_name "TCP1"; ref_gene_id "ENSSSCG00000004048";
1	StringTie	exon	7590140	7590388	1000	+	.	gene_id "MSTRG.125"; transcript_id "ENSSSCT00000004476"; exon_number "1"; gene_name "TCP1"; ref_gene_id "ENSSSCG00000004048";
1	StringTie	exon	7591547	7591632	1000	+	.	gene_id "MSTRG.125"; transcript_id "ENSSSCT00000004476"; exon_number "2"; gene_name "TCP1"; ref_gene_id "ENSSSCG00000004048";
1	StringTie	exon	7591843	7591971	1000	+	.	gene_id "MSTRG.125"; transcript_id "ENSSSCT00000004476"; exon_number "3"; gene_name "TCP1"; ref_gene_id "ENSSSCG00000004048";
1	StringTie	exon	7592915	7593012	1000	+	.	gene_id "MSTRG.125"; transcript_id "ENSSSCT00000004476"; exon_number "4"; gene_name "TCP1"; ref_gene_id "ENSSSCG00000004048";
1	StringTie	exon	7593401	7593511	1000	+	.	gene_id "MSTRG.125"; transcript_id "ENSSSCT00000004476"; exon_number "5"; gene_name "TCP1"; ref_gene_id "ENSSSCG00000004048";
1	StringTie	exon	7593807	7593988	1000	+	.	gene_id "MSTRG.125"; transcript_id "ENSSSCT00000004476"; exon_number "6"; gene_name "TCP1"; ref_gene_id "ENSSSCG00000004048";
1	StringTie	exon	7594612	7594738	1000	+	.	gene_id "MSTRG.125"; transcript_id "ENSSSCT00000004476"; exon_number "7"; gene_name "TCP1"; ref_gene_id "ENSSSCG00000004048";
1	StringTie	exon	7598206	7598381	1000	+	.	gene_id "MSTRG.125"; transcript_id "ENSSSCT00000004476"; exon_number "8"; gene_name "TCP1"; ref_gene_id "ENSSSCG00000004048";
1	StringTie	exon	7598843	7598966	1000	+	.	gene_id "MSTRG.125"; transcript_id "ENSSSCT00000004476"; exon_number "9"; gene_name "TCP1"; ref_gene_id "ENSSSCG00000004048";
1	StringTie	exon	7599266	7599458	1000	+	.	gene_id "MSTRG.125"; transcript_id "ENSSSCT00000004476"; exon_number "10"; gene_name "TCP1"; ref_gene_id "ENSSSCG00000004048";
1	StringTie	exon	7599610	7599773	1000	+	.	gene_id "MSTRG.125"; transcript_id "ENSSSCT00000004476"; exon_number "11"; gene_name "TCP1"; ref_gene_id "ENSSSCG00000004048";
1	StringTie	exon	7600413	7601123	1000	+	.	gene_id "MSTRG.125"; transcript_id "ENSSSCT00000004476"; exon_number "12"; gene_name "TCP1"; ref_gene_id "ENSSSCG00000004048";
1	StringTie	exon	7601769	7601795	1000	+	.	gene_id "MSTRG.125"; transcript_id "ENSSSCT00000004476"; exon_number "13"; gene_name "TCP1"; ref_gene_id "ENSSSCG00000004048";
1	StringTie	transcript	7590213	7600706	1000	+	.	gene_id "MSTRG.125"; transcript_id "ENSSSCT00000049476"; gene_name "TCP1"; ref_gene_id "ENSSSCG00000004048";
1	StringTie	exon	7590213	7591632	1000	+	.	gene_id "MSTRG.125"; transcript_id "ENSSSCT00000049476"; exon_number "1"; gene_name "TCP1"; ref_gene_id "ENSSSCG00000004048";
1	StringTie	exon	7591843	7591971	1000	+	.	gene_id "MSTRG.125"; transcript_id "ENSSSCT00000049476"; exon_number "2"; gene_name "TCP1"; ref_gene_id "ENSSSCG00000004048";
1	StringTie	exon	7592915	7593012	1000	+	.	gene_id "MSTRG.125"; transcript_id "ENSSSCT00000049476"; exon_number "3"; gene_name "TCP1"; ref_gene_id "ENSSSCG00000004048";
1	StringTie	exon	7593401	7593511	1000	+	.	gene_id "MSTRG.125"; transcript_id "ENSSSCT00000049476"; exon_number "4"; gene_name "TCP1"; ref_gene_id "ENSSSCG00000004048";
1	StringTie	exon	7593807	7593988	1000	+	.	gene_id "MSTRG.125"; transcript_id "ENSSSCT00000049476"; exon_number "5"; gene_name "TCP1"; ref_gene_id "ENSSSCG00000004048";
1	StringTie	exon	7594612	7594738	1000	+	.	gene_id "MSTRG.125"; transcript_id "ENSSSCT00000049476"; exon_number "6"; gene_name "TCP1"; ref_gene_id "ENSSSCG00000004048";
1	StringTie	exon	7598206	7598381	1000	+	.	gene_id "MSTRG.125"; transcript_id "ENSSSCT00000049476"; exon_number "7"; gene_name "TCP1"; ref_gene_id "ENSSSCG00000004048";
1	StringTie	exon	7598843	7598966	1000	+	.	gene_id "MSTRG.125"; transcript_id "ENSSSCT00000049476"; exon_number "8"; gene_name "TCP1"; ref_gene_id "ENSSSCG00000004048";
1	StringTie	exon	7599266	7599458	1000	+	.	gene_id "MSTRG.125"; transcript_id "ENSSSCT00000049476"; exon_number "9"; gene_name "TCP1"; ref_gene_id "ENSSSCG00000004048";
1	StringTie	exon	7599610	7599773	1000	+	.	gene_id "MSTRG.125"; transcript_id "ENSSSCT00000049476"; exon_number "10"; gene_name "TCP1"; ref_gene_id "ENSSSCG00000004048";
1	StringTie	exon	7600413	7600706	1000	+	.	gene_id "MSTRG.125"; transcript_id "ENSSSCT00000049476"; exon_number "11"; gene_name "TCP1"; ref_gene_id "ENSSSCG00000004048";
1	StringTie	transcript	7590213	7600699	1000	+	.	gene_id "MSTRG.125"; transcript_id "ENSSSCT00000065084"; gene_name "TCP1"; ref_gene_id "ENSSSCG00000004048";
1	StringTie	exon	7590213	7590388	1000	+	.	gene_id "MSTRG.125"; transcript_id "ENSSSCT00000065084"; exon_number "1"; gene_name "TCP1"; ref_gene_id "ENSSSCG00000004048";
1	StringTie	exon	7590765	7591632	1000	+	.	gene_id "MSTRG.125"; transcript_id "ENSSSCT00000065084"; exon_number "2"; gene_name "TCP1"; ref_gene_id "ENSSSCG00000004048";
1	StringTie	exon	7591843	7591971	1000	+	.	gene_id "MSTRG.125"; transcript_id "ENSSSCT00000065084"; exon_number "3"; gene_name "TCP1"; ref_gene_id "ENSSSCG00000004048";
1	StringTie	exon	7592915	7593012	1000	+	.	gene_id "MSTRG.125"; transcript_id "ENSSSCT00000065084"; exon_number "4"; gene_name "TCP1"; ref_gene_id "ENSSSCG00000004048";
1	StringTie	exon	7593401	7593511	1000	+	.	gene_id "MSTRG.125"; transcript_id "ENSSSCT00000065084"; exon_number "5"; gene_name "TCP1"; ref_gene_id "ENSSSCG00000004048";
1	StringTie	exon	7593807	7593988	1000	+	.	gene_id "MSTRG.125"; transcript_id "ENSSSCT00000065084"; exon_number "6"; gene_name "TCP1"; ref_gene_id "ENSSSCG00000004048";
1	StringTie	exon	7594612	7594738	1000	+	.	gene_id "MSTRG.125"; transcript_id "ENSSSCT00000065084"; exon_number "7"; gene_name "TCP1"; ref_gene_id "ENSSSCG00000004048";
1	StringTie	exon	7598206	7598381	1000	+	.	gene_id "MSTRG.125"; transcript_id "ENSSSCT00000065084"; exon_number "8"; gene_name "TCP1"; ref_gene_id "ENSSSCG00000004048";
1	StringTie	exon	7598843	7598966	1000	+	.	gene_id "MSTRG.125"; transcript_id "ENSSSCT00000065084"; exon_number "9"; gene_name "TCP1"; ref_gene_id "ENSSSCG00000004048";
1	StringTie	exon	7599266	7599458	1000	+	.	gene_id "MSTRG.125"; transcript_id "ENSSSCT00000065084"; exon_number "10"; gene_name "TCP1"; ref_gene_id "ENSSSCG00000004048";
1	StringTie	exon	7599610	7599773	1000	+	.	gene_id "MSTRG.125"; transcript_id "ENSSSCT00000065084"; exon_number "11"; gene_name "TCP1"; ref_gene_id "ENSSSCG00000004048";
1	StringTie	exon	7600413	7600699	1000	+	.	gene_id "MSTRG.125"; transcript_id "ENSSSCT00000065084"; exon_number "12"; gene_name "TCP1"; ref_gene_id "ENSSSCG00000004048";
1	StringTie	transcript	7590263	7600703	1000	+	.	gene_id "MSTRG.125"; transcript_id "ENSSSCT00000042694"; gene_name "TCP1"; ref_gene_id "ENSSSCG00000004048";
1	StringTie	exon	7590263	7591632	1000	+	.	gene_id "MSTRG.125"; transcript_id "ENSSSCT00000042694"; exon_number "1"; gene_name "TCP1"; ref_gene_id "ENSSSCG00000004048";
1	StringTie	exon	7591843	7593012	1000	+	.	gene_id "MSTRG.125"; transcript_id "ENSSSCT00000042694"; exon_number "2"; gene_name "TCP1"; ref_gene_id "ENSSSCG00000004048";
1	StringTie	exon	7593401	7593511	1000	+	.	gene_id "MSTRG.125"; transcript_id "ENSSSCT00000042694"; exon_number "3"; gene_name "TCP1"; ref_gene_id "ENSSSCG00000004048";
1	StringTie	exon	7593807	7593988	1000	+	.	gene_id "MSTRG.125"; transcript_id "ENSSSCT00000042694"; exon_number "4"; gene_name "TCP1"; ref_gene_id "ENSSSCG00000004048";
1	StringTie	exon	7594612	7594738	1000	+	.	gene_id "MSTRG.125"; transcript_id "ENSSSCT00000042694"; exon_number "5"; gene_name "TCP1"; ref_gene_id "ENSSSCG00000004048";
1	StringTie	exon	7598206	7598381	1000	+	.	gene_id "MSTRG.125"; transcript_id "ENSSSCT00000042694"; exon_number "6"; gene_name "TCP1"; ref_gene_id "ENSSSCG00000004048";
1	StringTie	exon	7598843	7598966	1000	+	.	gene_id "MSTRG.125"; transcript_id "ENSSSCT00000042694"; exon_number "7"; gene_name "TCP1"; ref_gene_id "ENSSSCG00000004048";
1	StringTie	exon	7599266	7599458	1000	+	.	gene_id "MSTRG.125"; transcript_id "ENSSSCT00000042694"; exon_number "8"; gene_name "TCP1"; ref_gene_id "ENSSSCG00000004048";
1	StringTie	exon	7599610	7599773	1000	+	.	gene_id "MSTRG.125"; transcript_id "ENSSSCT00000042694"; exon_number "9"; gene_name "TCP1"; ref_gene_id "ENSSSCG00000004048";
1	StringTie	exon	7600413	7600703	1000	+	.	gene_id "MSTRG.125"; transcript_id "ENSSSCT00000042694"; exon_number "10"; gene_name "TCP1"; ref_gene_id "ENSSSCG00000004048";
1	StringTie	transcript	7597333	7612910	1000	-	.	gene_id "MSTRG.127"; transcript_id "ENSSSCT00000039899"; gene_name "ACAT2"; ref_gene_id "ENSSSCG00000004049";
1	StringTie	exon	7597333	7601123	1000	-	.	gene_id "MSTRG.127"; transcript_id "ENSSSCT00000039899"; exon_number "1"; gene_name "ACAT2"; ref_gene_id "ENSSSCG00000004049";
1	StringTie	exon	7601769	7601879	1000	-	.	gene_id "MSTRG.127"; transcript_id "ENSSSCT00000039899"; exon_number "2"; gene_name "ACAT2"; ref_gene_id "ENSSSCG00000004049";
1	StringTie	exon	7602888	7603042	1000	-	.	gene_id "MSTRG.127"; transcript_id "ENSSSCT00000039899"; exon_number "3"; gene_name "ACAT2"; ref_gene_id "ENSSSCG00000004049";
1	StringTie	exon	7603699	7603821	1000	-	.	gene_id "MSTRG.127"; transcript_id "ENSSSCT00000039899"; exon_number "4"; gene_name "ACAT2"; ref_gene_id "ENSSSCG00000004049";
1	StringTie	exon	7605074	7605217	1000	-	.	gene_id "MSTRG.127"; transcript_id "ENSSSCT00000039899"; exon_number "5"; gene_name "ACAT2"; ref_gene_id "ENSSSCG00000004049";
1	StringTie	exon	7606205	7606322	1000	-	.	gene_id "MSTRG.127"; transcript_id "ENSSSCT00000039899"; exon_number "6"; gene_name "ACAT2"; ref_gene_id "ENSSSCG00000004049";
1	StringTie	exon	7608265	7608446	1000	-	.	gene_id "MSTRG.127"; transcript_id "ENSSSCT00000039899"; exon_number "7"; gene_name "ACAT2"; ref_gene_id "ENSSSCG00000004049";
1	StringTie	exon	7611851	7611985	1000	-	.	gene_id "MSTRG.127"; transcript_id "ENSSSCT00000039899"; exon_number "8"; gene_name "ACAT2"; ref_gene_id "ENSSSCG00000004049";
1	StringTie	exon	7612700	7612910	1000	-	.	gene_id "MSTRG.127"; transcript_id "ENSSSCT00000039899"; exon_number "9"; gene_name "ACAT2"; ref_gene_id "ENSSSCG00000004049";
1	StringTie	transcript	7597333	7612910	1000	-	.	gene_id "MSTRG.127"; transcript_id "ENSSSCT00000044125"; gene_name "ACAT2"; ref_gene_id "ENSSSCG00000004049";
1	StringTie	exon	7597333	7601123	1000	-	.	gene_id "MSTRG.127"; transcript_id "ENSSSCT00000044125"; exon_number "1"; gene_name "ACAT2"; ref_gene_id "ENSSSCG00000004049";
1	StringTie	exon	7601769	7601879	1000	-	.	gene_id "MSTRG.127"; transcript_id "ENSSSCT00000044125"; exon_number "2"; gene_name "ACAT2"; ref_gene_id "ENSSSCG00000004049";
1	StringTie	exon	7602888	7603042	1000	-	.	gene_id "MSTRG.127"; transcript_id "ENSSSCT00000044125"; exon_number "3"; gene_name "ACAT2"; ref_gene_id "ENSSSCG00000004049";
1	StringTie	exon	7603699	7603821	1000	-	.	gene_id "MSTRG.127"; transcript_id "ENSSSCT00000044125"; exon_number "4"; gene_name "ACAT2"; ref_gene_id "ENSSSCG00000004049";
1	StringTie	exon	7605074	7605217	1000	-	.	gene_id "MSTRG.127"; transcript_id "ENSSSCT00000044125"; exon_number "5"; gene_name "ACAT2"; ref_gene_id "ENSSSCG00000004049";
1	StringTie	exon	7606205	7606322	1000	-	.	gene_id "MSTRG.127"; transcript_id "ENSSSCT00000044125"; exon_number "6"; gene_name "ACAT2"; ref_gene_id "ENSSSCG00000004049";
1	StringTie	exon	7608265	7608446	1000	-	.	gene_id "MSTRG.127"; transcript_id "ENSSSCT00000044125"; exon_number "7"; gene_name "ACAT2"; ref_gene_id "ENSSSCG00000004049";
1	StringTie	exon	7611851	7612910	1000	-	.	gene_id "MSTRG.127"; transcript_id "ENSSSCT00000044125"; exon_number "8"; gene_name "ACAT2"; ref_gene_id "ENSSSCG00000004049";
1	StringTie	transcript	7600626	7612333	1000	-	.	gene_id "MSTRG.127"; transcript_id "ENSSSCT00000004477"; gene_name "ACAT2"; ref_gene_id "ENSSSCG00000004049";
1	StringTie	exon	7600626	7601123	1000	-	.	gene_id "MSTRG.127"; transcript_id "ENSSSCT00000004477"; exon_number "1"; gene_name "ACAT2"; ref_gene_id "ENSSSCG00000004049";
1	StringTie	exon	7601769	7601879	1000	-	.	gene_id "MSTRG.127"; transcript_id "ENSSSCT00000004477"; exon_number "2"; gene_name "ACAT2"; ref_gene_id "ENSSSCG00000004049";
1	StringTie	exon	7602888	7603042	1000	-	.	gene_id "MSTRG.127"; transcript_id "ENSSSCT00000004477"; exon_number "3"; gene_name "ACAT2"; ref_gene_id "ENSSSCG00000004049";
1	StringTie	exon	7603699	7603821	1000	-	.	gene_id "MSTRG.127"; transcript_id "ENSSSCT00000004477"; exon_number "4"; gene_name "ACAT2"; ref_gene_id "ENSSSCG00000004049";
1	StringTie	exon	7605074	7605217	1000	-	.	gene_id "MSTRG.127"; transcript_id "ENSSSCT00000004477"; exon_number "5"; gene_name "ACAT2"; ref_gene_id "ENSSSCG00000004049";
1	StringTie	exon	7606205	7606322	1000	-	.	gene_id "MSTRG.127"; transcript_id "ENSSSCT00000004477"; exon_number "6"; gene_name "ACAT2"; ref_gene_id "ENSSSCG00000004049";
1	StringTie	exon	7608265	7608446	1000	-	.	gene_id "MSTRG.127"; transcript_id "ENSSSCT00000004477"; exon_number "7"; gene_name "ACAT2"; ref_gene_id "ENSSSCG00000004049";
1	StringTie	exon	7611851	7611985	1000	-	.	gene_id "MSTRG.127"; transcript_id "ENSSSCT00000004477"; exon_number "8"; gene_name "ACAT2"; ref_gene_id "ENSSSCG00000004049";
1	StringTie	exon	7612172	7612333	1000	-	.	gene_id "MSTRG.127"; transcript_id "ENSSSCT00000004477"; exon_number "9"; gene_name "ACAT2"; ref_gene_id "ENSSSCG00000004049";
1	StringTie	transcript	7622547	7651613	1000	-	.	gene_id "MSTRG.129"; transcript_id "ENSSSCT00000058364"; gene_name "WTAP"; ref_gene_id "ENSSSCG00000004050";
1	StringTie	exon	7622547	7623838	1000	-	.	gene_id "MSTRG.129"; transcript_id "ENSSSCT00000058364"; exon_number "1"; gene_name "WTAP"; ref_gene_id "ENSSSCG00000004050";
1	StringTie	exon	7624772	7624926	1000	-	.	gene_id "MSTRG.129"; transcript_id "ENSSSCT00000058364"; exon_number "2"; gene_name "WTAP"; ref_gene_id "ENSSSCG00000004050";
1	StringTie	exon	7630578	7630756	1000	-	.	gene_id "MSTRG.129"; transcript_id "ENSSSCT00000058364"; exon_number "3"; gene_name "WTAP"; ref_gene_id "ENSSSCG00000004050";
1	StringTie	exon	7635186	7635313	1000	-	.	gene_id "MSTRG.129"; transcript_id "ENSSSCT00000058364"; exon_number "4"; gene_name "WTAP"; ref_gene_id "ENSSSCG00000004050";
1	StringTie	exon	7636589	7636647	1000	-	.	gene_id "MSTRG.129"; transcript_id "ENSSSCT00000058364"; exon_number "5"; gene_name "WTAP"; ref_gene_id "ENSSSCG00000004050";
1	StringTie	exon	7640070	7640125	1000	-	.	gene_id "MSTRG.129"; transcript_id "ENSSSCT00000058364"; exon_number "6"; gene_name "WTAP"; ref_gene_id "ENSSSCG00000004050";
1	StringTie	exon	7642842	7642879	1000	-	.	gene_id "MSTRG.129"; transcript_id "ENSSSCT00000058364"; exon_number "7"; gene_name "WTAP"; ref_gene_id "ENSSSCG00000004050";
1	StringTie	exon	7651410	7651613	1000	-	.	gene_id "MSTRG.129"; transcript_id "ENSSSCT00000058364"; exon_number "8"; gene_name "WTAP"; ref_gene_id "ENSSSCG00000004050";
1	StringTie	transcript	7622547	7643758	1000	-	.	gene_id "MSTRG.129"; transcript_id "ENSSSCT00000059243"; gene_name "WTAP"; ref_gene_id "ENSSSCG00000004050";
1	StringTie	exon	7622547	7623838	1000	-	.	gene_id "MSTRG.129"; transcript_id "ENSSSCT00000059243"; exon_number "1"; gene_name "WTAP"; ref_gene_id "ENSSSCG00000004050";
1	StringTie	exon	7624772	7624926	1000	-	.	gene_id "MSTRG.129"; transcript_id "ENSSSCT00000059243"; exon_number "2"; gene_name "WTAP"; ref_gene_id "ENSSSCG00000004050";
1	StringTie	exon	7630578	7630756	1000	-	.	gene_id "MSTRG.129"; transcript_id "ENSSSCT00000059243"; exon_number "3"; gene_name "WTAP"; ref_gene_id "ENSSSCG00000004050";
1	StringTie	exon	7635186	7635313	1000	-	.	gene_id "MSTRG.129"; transcript_id "ENSSSCT00000059243"; exon_number "4"; gene_name "WTAP"; ref_gene_id "ENSSSCG00000004050";
1	StringTie	exon	7636589	7636647	1000	-	.	gene_id "MSTRG.129"; transcript_id "ENSSSCT00000059243"; exon_number "5"; gene_name "WTAP"; ref_gene_id "ENSSSCG00000004050";
1	StringTie	exon	7640070	7640125	1000	-	.	gene_id "MSTRG.129"; transcript_id "ENSSSCT00000059243"; exon_number "6"; gene_name "WTAP"; ref_gene_id "ENSSSCG00000004050";
1	StringTie	exon	7642842	7643758	1000	-	.	gene_id "MSTRG.129"; transcript_id "ENSSSCT00000059243"; exon_number "7"; gene_name "WTAP"; ref_gene_id "ENSSSCG00000004050";
1	StringTie	transcript	7622550	7651286	1000	-	.	gene_id "MSTRG.129"; transcript_id "ENSSSCT00000004478"; gene_name "WTAP"; ref_gene_id "ENSSSCG00000004050";
1	StringTie	exon	7622550	7623838	1000	-	.	gene_id "MSTRG.129"; transcript_id "ENSSSCT00000004478"; exon_number "1"; gene_name "WTAP"; ref_gene_id "ENSSSCG00000004050";
1	StringTie	exon	7624772	7624926	1000	-	.	gene_id "MSTRG.129"; transcript_id "ENSSSCT00000004478"; exon_number "2"; gene_name "WTAP"; ref_gene_id "ENSSSCG00000004050";
1	StringTie	exon	7630578	7630756	1000	-	.	gene_id "MSTRG.129"; transcript_id "ENSSSCT00000004478"; exon_number "3"; gene_name "WTAP"; ref_gene_id "ENSSSCG00000004050";
1	StringTie	exon	7635186	7635313	1000	-	.	gene_id "MSTRG.129"; transcript_id "ENSSSCT00000004478"; exon_number "4"; gene_name "WTAP"; ref_gene_id "ENSSSCG00000004050";
1	StringTie	exon	7636589	7636647	1000	-	.	gene_id "MSTRG.129"; transcript_id "ENSSSCT00000004478"; exon_number "5"; gene_name "WTAP"; ref_gene_id "ENSSSCG00000004050";
1	StringTie	exon	7640070	7640125	1000	-	.	gene_id "MSTRG.129"; transcript_id "ENSSSCT00000004478"; exon_number "6"; gene_name "WTAP"; ref_gene_id "ENSSSCG00000004050";
1	StringTie	exon	7642842	7642879	1000	-	.	gene_id "MSTRG.129"; transcript_id "ENSSSCT00000004478"; exon_number "7"; gene_name "WTAP"; ref_gene_id "ENSSSCG00000004050";
1	StringTie	exon	7651107	7651286	1000	-	.	gene_id "MSTRG.129"; transcript_id "ENSSSCT00000004478"; exon_number "8"; gene_name "WTAP"; ref_gene_id "ENSSSCG00000004050";
1	StringTie	transcript	7629537	7651592	1000	-	.	gene_id "MSTRG.129"; transcript_id "ENSSSCT00000043325"; gene_name "WTAP"; ref_gene_id "ENSSSCG00000004050";
1	StringTie	exon	7629537	7630360	1000	-	.	gene_id "MSTRG.129"; transcript_id "ENSSSCT00000043325"; exon_number "1"; gene_name "WTAP"; ref_gene_id "ENSSSCG00000004050";
1	StringTie	exon	7630578	7630756	1000	-	.	gene_id "MSTRG.129"; transcript_id "ENSSSCT00000043325"; exon_number "2"; gene_name "WTAP"; ref_gene_id "ENSSSCG00000004050";
1	StringTie	exon	7635186	7635313	1000	-	.	gene_id "MSTRG.129"; transcript_id "ENSSSCT00000043325"; exon_number "3"; gene_name "WTAP"; ref_gene_id "ENSSSCG00000004050";
1	StringTie	exon	7636589	7636647	1000	-	.	gene_id "MSTRG.129"; transcript_id "ENSSSCT00000043325"; exon_number "4"; gene_name "WTAP"; ref_gene_id "ENSSSCG00000004050";
1	StringTie	exon	7640070	7640125	1000	-	.	gene_id "MSTRG.129"; transcript_id "ENSSSCT00000043325"; exon_number "5"; gene_name "WTAP"; ref_gene_id "ENSSSCG00000004050";
1	StringTie	exon	7642842	7642879	1000	-	.	gene_id "MSTRG.129"; transcript_id "ENSSSCT00000043325"; exon_number "6"; gene_name "WTAP"; ref_gene_id "ENSSSCG00000004050";
1	StringTie	exon	7651410	7651592	1000	-	.	gene_id "MSTRG.129"; transcript_id "ENSSSCT00000043325"; exon_number "7"; gene_name "WTAP"; ref_gene_id "ENSSSCG00000004050";
1	StringTie	transcript	7679352	7691724	1000	+	.	gene_id "MSTRG.133"; transcript_id "ENSSSCT00000056447"; gene_name "SOD2"; ref_gene_id "ENSSSCG00000040317";
1	StringTie	exon	7679352	7679693	1000	+	.	gene_id "MSTRG.133"; transcript_id "ENSSSCT00000056447"; exon_number "1"; gene_name "SOD2"; ref_gene_id "ENSSSCG00000040317";
1	StringTie	exon	7680048	7680250	1000	+	.	gene_id "MSTRG.133"; transcript_id "ENSSSCT00000056447"; exon_number "2"; gene_name "SOD2"; ref_gene_id "ENSSSCG00000040317";
1	StringTie	exon	7684076	7684192	1000	+	.	gene_id "MSTRG.133"; transcript_id "ENSSSCT00000056447"; exon_number "3"; gene_name "SOD2"; ref_gene_id "ENSSSCG00000040317";
1	StringTie	exon	7686761	7686940	1000	+	.	gene_id "MSTRG.133"; transcript_id "ENSSSCT00000056447"; exon_number "4"; gene_name "SOD2"; ref_gene_id "ENSSSCG00000040317";
1	StringTie	exon	7688735	7691724	1000	+	.	gene_id "MSTRG.133"; transcript_id "ENSSSCT00000056447"; exon_number "5"; gene_name "SOD2"; ref_gene_id "ENSSSCG00000040317";
1	StringTie	transcript	7679571	7691722	1000	+	.	gene_id "MSTRG.133"; transcript_id "ENSSSCT00000039602"; gene_name "SOD2"; ref_gene_id "ENSSSCG00000040317";
1	StringTie	exon	7679571	7679693	1000	+	.	gene_id "MSTRG.133"; transcript_id "ENSSSCT00000039602"; exon_number "1"; gene_name "SOD2"; ref_gene_id "ENSSSCG00000040317";
1	StringTie	exon	7680048	7680250	1000	+	.	gene_id "MSTRG.133"; transcript_id "ENSSSCT00000039602"; exon_number "2"; gene_name "SOD2"; ref_gene_id "ENSSSCG00000040317";
1	StringTie	exon	7686761	7686940	1000	+	.	gene_id "MSTRG.133"; transcript_id "ENSSSCT00000039602"; exon_number "3"; gene_name "SOD2"; ref_gene_id "ENSSSCG00000040317";
1	StringTie	exon	7688735	7691722	1000	+	.	gene_id "MSTRG.133"; transcript_id "ENSSSCT00000039602"; exon_number "4"; gene_name "SOD2"; ref_gene_id "ENSSSCG00000040317";
1	StringTie	transcript	7679571	7691722	1000	+	.	gene_id "MSTRG.133"; transcript_id "ENSSSCT00000054351"; gene_name "SOD2"; ref_gene_id "ENSSSCG00000040317";
1	StringTie	exon	7679571	7679693	1000	+	.	gene_id "MSTRG.133"; transcript_id "ENSSSCT00000054351"; exon_number "1"; gene_name "SOD2"; ref_gene_id "ENSSSCG00000040317";
1	StringTie	exon	7680048	7680063	1000	+	.	gene_id "MSTRG.133"; transcript_id "ENSSSCT00000054351"; exon_number "2"; gene_name "SOD2"; ref_gene_id "ENSSSCG00000040317";
1	StringTie	exon	7680139	7680250	1000	+	.	gene_id "MSTRG.133"; transcript_id "ENSSSCT00000054351"; exon_number "3"; gene_name "SOD2"; ref_gene_id "ENSSSCG00000040317";
1	StringTie	exon	7684076	7684192	1000	+	.	gene_id "MSTRG.133"; transcript_id "ENSSSCT00000054351"; exon_number "4"; gene_name "SOD2"; ref_gene_id "ENSSSCG00000040317";
1	StringTie	exon	7686761	7686940	1000	+	.	gene_id "MSTRG.133"; transcript_id "ENSSSCT00000054351"; exon_number "5"; gene_name "SOD2"; ref_gene_id "ENSSSCG00000040317";
1	StringTie	exon	7688735	7691722	1000	+	.	gene_id "MSTRG.133"; transcript_id "ENSSSCT00000054351"; exon_number "6"; gene_name "SOD2"; ref_gene_id "ENSSSCG00000040317";
1	StringTie	transcript	8208084	8218717	1000	+	.	gene_id "MSTRG.136"; transcript_id "ENSSSCT00000004481"; gene_name "TAGAP"; ref_gene_id "ENSSSCG00000004053";
1	StringTie	exon	8208084	8209408	1000	+	.	gene_id "MSTRG.136"; transcript_id "ENSSSCT00000004481"; exon_number "1"; gene_name "TAGAP"; ref_gene_id "ENSSSCG00000004053";
1	StringTie	exon	8210009	8210093	1000	+	.	gene_id "MSTRG.136"; transcript_id "ENSSSCT00000004481"; exon_number "2"; gene_name "TAGAP"; ref_gene_id "ENSSSCG00000004053";
1	StringTie	exon	8210181	8210234	1000	+	.	gene_id "MSTRG.136"; transcript_id "ENSSSCT00000004481"; exon_number "3"; gene_name "TAGAP"; ref_gene_id "ENSSSCG00000004053";
1	StringTie	exon	8210541	8210607	1000	+	.	gene_id "MSTRG.136"; transcript_id "ENSSSCT00000004481"; exon_number "4"; gene_name "TAGAP"; ref_gene_id "ENSSSCG00000004053";
1	StringTie	exon	8212223	8212389	1000	+	.	gene_id "MSTRG.136"; transcript_id "ENSSSCT00000004481"; exon_number "5"; gene_name "TAGAP"; ref_gene_id "ENSSSCG00000004053";
1	StringTie	exon	8213048	8213209	1000	+	.	gene_id "MSTRG.136"; transcript_id "ENSSSCT00000004481"; exon_number "6"; gene_name "TAGAP"; ref_gene_id "ENSSSCG00000004053";
1	StringTie	exon	8213696	8213805	1000	+	.	gene_id "MSTRG.136"; transcript_id "ENSSSCT00000004481"; exon_number "7"; gene_name "TAGAP"; ref_gene_id "ENSSSCG00000004053";
1	StringTie	exon	8215204	8215399	1000	+	.	gene_id "MSTRG.136"; transcript_id "ENSSSCT00000004481"; exon_number "8"; gene_name "TAGAP"; ref_gene_id "ENSSSCG00000004053";
1	StringTie	exon	8215953	8216067	1000	+	.	gene_id "MSTRG.136"; transcript_id "ENSSSCT00000004481"; exon_number "9"; gene_name "TAGAP"; ref_gene_id "ENSSSCG00000004053";
1	StringTie	exon	8216705	8218717	1000	+	.	gene_id "MSTRG.136"; transcript_id "ENSSSCT00000004481"; exon_number "10"; gene_name "TAGAP"; ref_gene_id "ENSSSCG00000004053";
1	StringTie	transcript	8243300	8265639	1000	+	.	gene_id "MSTRG.138"; transcript_id "ENSSSCT00000060453"; gene_name "RSPH3"; ref_gene_id "ENSSSCG00000004055";
1	StringTie	exon	8243300	8243340	1000	+	.	gene_id "MSTRG.138"; transcript_id "ENSSSCT00000060453"; exon_number "1"; gene_name "RSPH3"; ref_gene_id "ENSSSCG00000004055";
1	StringTie	exon	8244354	8244410	1000	+	.	gene_id "MSTRG.138"; transcript_id "ENSSSCT00000060453"; exon_number "2"; gene_name "RSPH3"; ref_gene_id "ENSSSCG00000004055";
1	StringTie	exon	8249318	8249393	1000	+	.	gene_id "MSTRG.138"; transcript_id "ENSSSCT00000060453"; exon_number "3"; gene_name "RSPH3"; ref_gene_id "ENSSSCG00000004055";
1	StringTie	exon	8258343	8258484	1000	+	.	gene_id "MSTRG.138"; transcript_id "ENSSSCT00000060453"; exon_number "4"; gene_name "RSPH3"; ref_gene_id "ENSSSCG00000004055";
1	StringTie	exon	8259794	8259939	1000	+	.	gene_id "MSTRG.138"; transcript_id "ENSSSCT00000060453"; exon_number "5"; gene_name "RSPH3"; ref_gene_id "ENSSSCG00000004055";
1	StringTie	exon	8261200	8261403	1000	+	.	gene_id "MSTRG.138"; transcript_id "ENSSSCT00000060453"; exon_number "6"; gene_name "RSPH3"; ref_gene_id "ENSSSCG00000004055";
1	StringTie	exon	8263146	8263308	1000	+	.	gene_id "MSTRG.138"; transcript_id "ENSSSCT00000060453"; exon_number "7"; gene_name "RSPH3"; ref_gene_id "ENSSSCG00000004055";
1	StringTie	exon	8264855	8264941	1000	+	.	gene_id "MSTRG.138"; transcript_id "ENSSSCT00000060453"; exon_number "8"; gene_name "RSPH3"; ref_gene_id "ENSSSCG00000004055";
1	StringTie	exon	8265353	8265471	1000	+	.	gene_id "MSTRG.138"; transcript_id "ENSSSCT00000060453"; exon_number "9"; gene_name "RSPH3"; ref_gene_id "ENSSSCG00000004055";
1	StringTie	exon	8265490	8265546	1000	+	.	gene_id "MSTRG.138"; transcript_id "ENSSSCT00000060453"; exon_number "10"; gene_name "RSPH3"; ref_gene_id "ENSSSCG00000004055";
1	StringTie	exon	8265574	8265639	1000	+	.	gene_id "MSTRG.138"; transcript_id "ENSSSCT00000060453"; exon_number "11"; gene_name "RSPH3"; ref_gene_id "ENSSSCG00000004055";
1	StringTie	transcript	8243526	8265639	1000	+	.	gene_id "MSTRG.138"; transcript_id "ENSSSCT00000046747"; gene_name "RSPH3"; ref_gene_id "ENSSSCG00000004055";
1	StringTie	exon	8243526	8243613	1000	+	.	gene_id "MSTRG.138"; transcript_id "ENSSSCT00000046747"; exon_number "1"; gene_name "RSPH3"; ref_gene_id "ENSSSCG00000004055";
1	StringTie	exon	8243942	8244104	1000	+	.	gene_id "MSTRG.138"; transcript_id "ENSSSCT00000046747"; exon_number "2"; gene_name "RSPH3"; ref_gene_id "ENSSSCG00000004055";
1	StringTie	exon	8244138	8244167	1000	+	.	gene_id "MSTRG.138"; transcript_id "ENSSSCT00000046747"; exon_number "3"; gene_name "RSPH3"; ref_gene_id "ENSSSCG00000004055";
1	StringTie	exon	8244189	8244410	1000	+	.	gene_id "MSTRG.138"; transcript_id "ENSSSCT00000046747"; exon_number "4"; gene_name "RSPH3"; ref_gene_id "ENSSSCG00000004055";
1	StringTie	exon	8249318	8249393	1000	+	.	gene_id "MSTRG.138"; transcript_id "ENSSSCT00000046747"; exon_number "5"; gene_name "RSPH3"; ref_gene_id "ENSSSCG00000004055";
1	StringTie	exon	8258343	8258484	1000	+	.	gene_id "MSTRG.138"; transcript_id "ENSSSCT00000046747"; exon_number "6"; gene_name "RSPH3"; ref_gene_id "ENSSSCG00000004055";
1	StringTie	exon	8259794	8259939	1000	+	.	gene_id "MSTRG.138"; transcript_id "ENSSSCT00000046747"; exon_number "7"; gene_name "RSPH3"; ref_gene_id "ENSSSCG00000004055";
1	StringTie	exon	8261200	8261403	1000	+	.	gene_id "MSTRG.138"; transcript_id "ENSSSCT00000046747"; exon_number "8"; gene_name "RSPH3"; ref_gene_id "ENSSSCG00000004055";
1	StringTie	exon	8263146	8263308	1000	+	.	gene_id "MSTRG.138"; transcript_id "ENSSSCT00000046747"; exon_number "9"; gene_name "RSPH3"; ref_gene_id "ENSSSCG00000004055";
1	StringTie	exon	8264855	8264941	1000	+	.	gene_id "MSTRG.138"; transcript_id "ENSSSCT00000046747"; exon_number "10"; gene_name "RSPH3"; ref_gene_id "ENSSSCG00000004055";
1	StringTie	exon	8265353	8265471	1000	+	.	gene_id "MSTRG.138"; transcript_id "ENSSSCT00000046747"; exon_number "11"; gene_name "RSPH3"; ref_gene_id "ENSSSCG00000004055";
1	StringTie	exon	8265490	8265546	1000	+	.	gene_id "MSTRG.138"; transcript_id "ENSSSCT00000046747"; exon_number "12"; gene_name "RSPH3"; ref_gene_id "ENSSSCG00000004055";
1	StringTie	exon	8265574	8265639	1000	+	.	gene_id "MSTRG.138"; transcript_id "ENSSSCT00000046747"; exon_number "13"; gene_name "RSPH3"; ref_gene_id "ENSSSCG00000004055";
1	StringTie	transcript	8243769	8265639	1000	+	.	gene_id "MSTRG.138"; transcript_id "ENSSSCT00000004483"; gene_name "RSPH3"; ref_gene_id "ENSSSCG00000004055";
1	StringTie	exon	8243769	8243802	1000	+	.	gene_id "MSTRG.138"; transcript_id "ENSSSCT00000004483"; exon_number "1"; gene_name "RSPH3"; ref_gene_id "ENSSSCG00000004055";
1	StringTie	exon	8243816	8244410	1000	+	.	gene_id "MSTRG.138"; transcript_id "ENSSSCT00000004483"; exon_number "2"; gene_name "RSPH3"; ref_gene_id "ENSSSCG00000004055";
1	StringTie	exon	8249318	8249405	1000	+	.	gene_id "MSTRG.138"; transcript_id "ENSSSCT00000004483"; exon_number "3"; gene_name "RSPH3"; ref_gene_id "ENSSSCG00000004055";
1	StringTie	exon	8258343	8258484	1000	+	.	gene_id "MSTRG.138"; transcript_id "ENSSSCT00000004483"; exon_number "4"; gene_name "RSPH3"; ref_gene_id "ENSSSCG00000004055";
1	StringTie	exon	8259794	8259939	1000	+	.	gene_id "MSTRG.138"; transcript_id "ENSSSCT00000004483"; exon_number "5"; gene_name "RSPH3"; ref_gene_id "ENSSSCG00000004055";
1	StringTie	exon	8261200	8261403	1000	+	.	gene_id "MSTRG.138"; transcript_id "ENSSSCT00000004483"; exon_number "6"; gene_name "RSPH3"; ref_gene_id "ENSSSCG00000004055";
1	StringTie	exon	8263146	8263308	1000	+	.	gene_id "MSTRG.138"; transcript_id "ENSSSCT00000004483"; exon_number "7"; gene_name "RSPH3"; ref_gene_id "ENSSSCG00000004055";
1	StringTie	exon	8264855	8264941	1000	+	.	gene_id "MSTRG.138"; transcript_id "ENSSSCT00000004483"; exon_number "8"; gene_name "RSPH3"; ref_gene_id "ENSSSCG00000004055";
1	StringTie	exon	8265353	8265639	1000	+	.	gene_id "MSTRG.138"; transcript_id "ENSSSCT00000004483"; exon_number "9"; gene_name "RSPH3"; ref_gene_id "ENSSSCG00000004055";
1	StringTie	transcript	8246886	8265639	1000	+	.	gene_id "MSTRG.138"; transcript_id "ENSSSCT00000061102"; gene_name "RSPH3"; ref_gene_id "ENSSSCG00000004055";
1	StringTie	exon	8246886	8247668	1000	+	.	gene_id "MSTRG.138"; transcript_id "ENSSSCT00000061102"; exon_number "1"; gene_name "RSPH3"; ref_gene_id "ENSSSCG00000004055";
1	StringTie	exon	8249318	8249405	1000	+	.	gene_id "MSTRG.138"; transcript_id "ENSSSCT00000061102"; exon_number "2"; gene_name "RSPH3"; ref_gene_id "ENSSSCG00000004055";
1	StringTie	exon	8258343	8258484	1000	+	.	gene_id "MSTRG.138"; transcript_id "ENSSSCT00000061102"; exon_number "3"; gene_name "RSPH3"; ref_gene_id "ENSSSCG00000004055";
1	StringTie	exon	8259794	8259939	1000	+	.	gene_id "MSTRG.138"; transcript_id "ENSSSCT00000061102"; exon_number "4"; gene_name "RSPH3"; ref_gene_id "ENSSSCG00000004055";
1	StringTie	exon	8261200	8261403	1000	+	.	gene_id "MSTRG.138"; transcript_id "ENSSSCT00000061102"; exon_number "5"; gene_name "RSPH3"; ref_gene_id "ENSSSCG00000004055";
1	StringTie	exon	8263146	8263308	1000	+	.	gene_id "MSTRG.138"; transcript_id "ENSSSCT00000061102"; exon_number "6"; gene_name "RSPH3"; ref_gene_id "ENSSSCG00000004055";
1	StringTie	exon	8264855	8264941	1000	+	.	gene_id "MSTRG.138"; transcript_id "ENSSSCT00000061102"; exon_number "7"; gene_name "RSPH3"; ref_gene_id "ENSSSCG00000004055";
1	StringTie	exon	8265353	8265639	1000	+	.	gene_id "MSTRG.138"; transcript_id "ENSSSCT00000061102"; exon_number "8"; gene_name "RSPH3"; ref_gene_id "ENSSSCG00000004055";
1	StringTie	transcript	8403355	8452747	1000	+	.	gene_id "MSTRG.139"; transcript_id "ENSSSCT00000004487"; gene_name "EZR"; ref_gene_id "ENSSSCG00000004058";
1	StringTie	exon	8403355	8403529	1000	+	.	gene_id "MSTRG.139"; transcript_id "ENSSSCT00000004487"; exon_number "1"; gene_name "EZR"; ref_gene_id "ENSSSCG00000004058";
1	StringTie	exon	8404487	8404572	1000	+	.	gene_id "MSTRG.139"; transcript_id "ENSSSCT00000004487"; exon_number "2"; gene_name "EZR"; ref_gene_id "ENSSSCG00000004058";
1	StringTie	exon	8429564	8429647	1000	+	.	gene_id "MSTRG.139"; transcript_id "ENSSSCT00000004487"; exon_number "3"; gene_name "EZR"; ref_gene_id "ENSSSCG00000004058";
1	StringTie	exon	8434507	8434602	1000	+	.	gene_id "MSTRG.139"; transcript_id "ENSSSCT00000004487"; exon_number "4"; gene_name "EZR"; ref_gene_id "ENSSSCG00000004058";
1	StringTie	exon	8435443	8435717	1000	+	.	gene_id "MSTRG.139"; transcript_id "ENSSSCT00000004487"; exon_number "5"; gene_name "EZR"; ref_gene_id "ENSSSCG00000004058";
1	StringTie	exon	8436293	8436376	1000	+	.	gene_id "MSTRG.139"; transcript_id "ENSSSCT00000004487"; exon_number "6"; gene_name "EZR"; ref_gene_id "ENSSSCG00000004058";
1	StringTie	exon	8437041	8437187	1000	+	.	gene_id "MSTRG.139"; transcript_id "ENSSSCT00000004487"; exon_number "7"; gene_name "EZR"; ref_gene_id "ENSSSCG00000004058";
1	StringTie	exon	8444130	8444226	1000	+	.	gene_id "MSTRG.139"; transcript_id "ENSSSCT00000004487"; exon_number "8"; gene_name "EZR"; ref_gene_id "ENSSSCG00000004058";
1	StringTie	exon	8448684	8448847	1000	+	.	gene_id "MSTRG.139"; transcript_id "ENSSSCT00000004487"; exon_number "9"; gene_name "EZR"; ref_gene_id "ENSSSCG00000004058";
1	StringTie	exon	8449051	8449181	1000	+	.	gene_id "MSTRG.139"; transcript_id "ENSSSCT00000004487"; exon_number "10"; gene_name "EZR"; ref_gene_id "ENSSSCG00000004058";
1	StringTie	exon	8449792	8449952	1000	+	.	gene_id "MSTRG.139"; transcript_id "ENSSSCT00000004487"; exon_number "11"; gene_name "EZR"; ref_gene_id "ENSSSCG00000004058";
1	StringTie	exon	8450209	8450301	1000	+	.	gene_id "MSTRG.139"; transcript_id "ENSSSCT00000004487"; exon_number "12"; gene_name "EZR"; ref_gene_id "ENSSSCG00000004058";
1	StringTie	exon	8451466	8451714	1000	+	.	gene_id "MSTRG.139"; transcript_id "ENSSSCT00000004487"; exon_number "13"; gene_name "EZR"; ref_gene_id "ENSSSCG00000004058";
1	StringTie	exon	8451807	8452747	1000	+	.	gene_id "MSTRG.139"; transcript_id "ENSSSCT00000004487"; exon_number "14"; gene_name "EZR"; ref_gene_id "ENSSSCG00000004058";
1	StringTie	transcript	8453508	8536381	1000	-	.	gene_id "MSTRG.140"; transcript_id "ENSSSCT00000004486"; gene_name "SYTL3"; ref_gene_id "ENSSSCG00000004057";
1	StringTie	exon	8453508	8453617	1000	-	.	gene_id "MSTRG.140"; transcript_id "ENSSSCT00000004486"; exon_number "1"; gene_name "SYTL3"; ref_gene_id "ENSSSCG00000004057";
1	StringTie	exon	8454595	8454800	1000	-	.	gene_id "MSTRG.140"; transcript_id "ENSSSCT00000004486"; exon_number "2"; gene_name "SYTL3"; ref_gene_id "ENSSSCG00000004057";
1	StringTie	exon	8455791	8455896	1000	-	.	gene_id "MSTRG.140"; transcript_id "ENSSSCT00000004486"; exon_number "3"; gene_name "SYTL3"; ref_gene_id "ENSSSCG00000004057";
1	StringTie	exon	8456807	8456906	1000	-	.	gene_id "MSTRG.140"; transcript_id "ENSSSCT00000004486"; exon_number "4"; gene_name "SYTL3"; ref_gene_id "ENSSSCG00000004057";
1	StringTie	exon	8458942	8459112	1000	-	.	gene_id "MSTRG.140"; transcript_id "ENSSSCT00000004486"; exon_number "5"; gene_name "SYTL3"; ref_gene_id "ENSSSCG00000004057";
1	StringTie	exon	8461007	8461109	1000	-	.	gene_id "MSTRG.140"; transcript_id "ENSSSCT00000004486"; exon_number "6"; gene_name "SYTL3"; ref_gene_id "ENSSSCG00000004057";
1	StringTie	exon	8470807	8470985	1000	-	.	gene_id "MSTRG.140"; transcript_id "ENSSSCT00000004486"; exon_number "7"; gene_name "SYTL3"; ref_gene_id "ENSSSCG00000004057";
1	StringTie	exon	8482247	8482381	1000	-	.	gene_id "MSTRG.140"; transcript_id "ENSSSCT00000004486"; exon_number "8"; gene_name "SYTL3"; ref_gene_id "ENSSSCG00000004057";
1	StringTie	exon	8487560	8487684	1000	-	.	gene_id "MSTRG.140"; transcript_id "ENSSSCT00000004486"; exon_number "9"; gene_name "SYTL3"; ref_gene_id "ENSSSCG00000004057";
1	StringTie	exon	8489782	8489860	1000	-	.	gene_id "MSTRG.140"; transcript_id "ENSSSCT00000004486"; exon_number "10"; gene_name "SYTL3"; ref_gene_id "ENSSSCG00000004057";
1	StringTie	exon	8491392	8491517	1000	-	.	gene_id "MSTRG.140"; transcript_id "ENSSSCT00000004486"; exon_number "11"; gene_name "SYTL3"; ref_gene_id "ENSSSCG00000004057";
1	StringTie	exon	8516759	8516816	1000	-	.	gene_id "MSTRG.140"; transcript_id "ENSSSCT00000004486"; exon_number "12"; gene_name "SYTL3"; ref_gene_id "ENSSSCG00000004057";
1	StringTie	exon	8533192	8533410	1000	-	.	gene_id "MSTRG.140"; transcript_id "ENSSSCT00000004486"; exon_number "13"; gene_name "SYTL3"; ref_gene_id "ENSSSCG00000004057";
1	StringTie	exon	8536272	8536381	1000	-	.	gene_id "MSTRG.140"; transcript_id "ENSSSCT00000004486"; exon_number "14"; gene_name "SYTL3"; ref_gene_id "ENSSSCG00000004057";
1	StringTie	transcript	8555745	8567087	1000	+	.	gene_id "MSTRG.146"; transcript_id "ENSSSCT00000054081"; gene_name "DYNLT1"; ref_gene_id "ENSSSCG00000033107";
1	StringTie	exon	8555745	8556140	1000	+	.	gene_id "MSTRG.146"; transcript_id "ENSSSCT00000054081"; exon_number "1"; gene_name "DYNLT1"; ref_gene_id "ENSSSCG00000033107";
1	StringTie	exon	8558749	8558790	1000	+	.	gene_id "MSTRG.146"; transcript_id "ENSSSCT00000054081"; exon_number "2"; gene_name "DYNLT1"; ref_gene_id "ENSSSCG00000033107";
1	StringTie	exon	8561663	8561786	1000	+	.	gene_id "MSTRG.146"; transcript_id "ENSSSCT00000054081"; exon_number "3"; gene_name "DYNLT1"; ref_gene_id "ENSSSCG00000033107";
1	StringTie	exon	8562119	8562196	1000	+	.	gene_id "MSTRG.146"; transcript_id "ENSSSCT00000054081"; exon_number "4"; gene_name "DYNLT1"; ref_gene_id "ENSSSCG00000033107";
1	StringTie	exon	8562476	8567087	1000	+	.	gene_id "MSTRG.146"; transcript_id "ENSSSCT00000054081"; exon_number "5"; gene_name "DYNLT1"; ref_gene_id "ENSSSCG00000033107";
1	StringTie	transcript	8555745	8567087	1000	+	.	gene_id "MSTRG.146"; transcript_id "ENSSSCT00000042927"; gene_name "DYNLT1"; ref_gene_id "ENSSSCG00000033107";
1	StringTie	exon	8555745	8556140	1000	+	.	gene_id "MSTRG.146"; transcript_id "ENSSSCT00000042927"; exon_number "1"; gene_name "DYNLT1"; ref_gene_id "ENSSSCG00000033107";
1	StringTie	exon	8558749	8558790	1000	+	.	gene_id "MSTRG.146"; transcript_id "ENSSSCT00000042927"; exon_number "2"; gene_name "DYNLT1"; ref_gene_id "ENSSSCG00000033107";
1	StringTie	exon	8561663	8561786	1000	+	.	gene_id "MSTRG.146"; transcript_id "ENSSSCT00000042927"; exon_number "3"; gene_name "DYNLT1"; ref_gene_id "ENSSSCG00000033107";
1	StringTie	exon	8562119	8567087	1000	+	.	gene_id "MSTRG.146"; transcript_id "ENSSSCT00000042927"; exon_number "4"; gene_name "DYNLT1"; ref_gene_id "ENSSSCG00000033107";
1	StringTie	transcript	8566751	8635729	1000	-	.	gene_id "MSTRG.147"; transcript_id "ENSSSCT00000026720"; gene_name "TMEM181"; ref_gene_id "ENSSSCG00000024876";
1	StringTie	exon	8566751	8566829	1000	-	.	gene_id "MSTRG.147"; transcript_id "ENSSSCT00000026720"; exon_number "1"; gene_name "TMEM181"; ref_gene_id "ENSSSCG00000024876";
1	StringTie	exon	8567230	8567296	1000	-	.	gene_id "MSTRG.147"; transcript_id "ENSSSCT00000026720"; exon_number "2"; gene_name "TMEM181"; ref_gene_id "ENSSSCG00000024876";
1	StringTie	exon	8568155	8568236	1000	-	.	gene_id "MSTRG.147"; transcript_id "ENSSSCT00000026720"; exon_number "3"; gene_name "TMEM181"; ref_gene_id "ENSSSCG00000024876";
1	StringTie	exon	8569177	8569231	1000	-	.	gene_id "MSTRG.147"; transcript_id "ENSSSCT00000026720"; exon_number "4"; gene_name "TMEM181"; ref_gene_id "ENSSSCG00000024876";
1	StringTie	exon	8571445	8571496	1000	-	.	gene_id "MSTRG.147"; transcript_id "ENSSSCT00000026720"; exon_number "5"; gene_name "TMEM181"; ref_gene_id "ENSSSCG00000024876";
1	StringTie	exon	8572073	8572175	1000	-	.	gene_id "MSTRG.147"; transcript_id "ENSSSCT00000026720"; exon_number "6"; gene_name "TMEM181"; ref_gene_id "ENSSSCG00000024876";
1	StringTie	exon	8574424	8574481	1000	-	.	gene_id "MSTRG.147"; transcript_id "ENSSSCT00000026720"; exon_number "7"; gene_name "TMEM181"; ref_gene_id "ENSSSCG00000024876";
1	StringTie	exon	8574708	8574799	1000	-	.	gene_id "MSTRG.147"; transcript_id "ENSSSCT00000026720"; exon_number "8"; gene_name "TMEM181"; ref_gene_id "ENSSSCG00000024876";
1	StringTie	exon	8575033	8575163	1000	-	.	gene_id "MSTRG.147"; transcript_id "ENSSSCT00000026720"; exon_number "9"; gene_name "TMEM181"; ref_gene_id "ENSSSCG00000024876";
1	StringTie	exon	8575643	8575742	1000	-	.	gene_id "MSTRG.147"; transcript_id "ENSSSCT00000026720"; exon_number "10"; gene_name "TMEM181"; ref_gene_id "ENSSSCG00000024876";
1	StringTie	exon	8576775	8576855	1000	-	.	gene_id "MSTRG.147"; transcript_id "ENSSSCT00000026720"; exon_number "11"; gene_name "TMEM181"; ref_gene_id "ENSSSCG00000024876";
1	StringTie	exon	8586433	8586459	1000	-	.	gene_id "MSTRG.147"; transcript_id "ENSSSCT00000026720"; exon_number "12"; gene_name "TMEM181"; ref_gene_id "ENSSSCG00000024876";
1	StringTie	exon	8586486	8586542	1000	-	.	gene_id "MSTRG.147"; transcript_id "ENSSSCT00000026720"; exon_number "13"; gene_name "TMEM181"; ref_gene_id "ENSSSCG00000024876";
1	StringTie	exon	8589931	8590052	1000	-	.	gene_id "MSTRG.147"; transcript_id "ENSSSCT00000026720"; exon_number "14"; gene_name "TMEM181"; ref_gene_id "ENSSSCG00000024876";
1	StringTie	exon	8592289	8592379	1000	-	.	gene_id "MSTRG.147"; transcript_id "ENSSSCT00000026720"; exon_number "15"; gene_name "TMEM181"; ref_gene_id "ENSSSCG00000024876";
1	StringTie	exon	8597913	8598060	1000	-	.	gene_id "MSTRG.147"; transcript_id "ENSSSCT00000026720"; exon_number "16"; gene_name "TMEM181"; ref_gene_id "ENSSSCG00000024876";
1	StringTie	exon	8635295	8635413	1000	-	.	gene_id "MSTRG.147"; transcript_id "ENSSSCT00000026720"; exon_number "17"; gene_name "TMEM181"; ref_gene_id "ENSSSCG00000024876";
1	StringTie	exon	8635439	8635469	1000	-	.	gene_id "MSTRG.147"; transcript_id "ENSSSCT00000026720"; exon_number "18"; gene_name "TMEM181"; ref_gene_id "ENSSSCG00000024876";
1	StringTie	exon	8635518	8635729	1000	-	.	gene_id "MSTRG.147"; transcript_id "ENSSSCT00000026720"; exon_number "19"; gene_name "TMEM181"; ref_gene_id "ENSSSCG00000024876";
1	StringTie	transcript	8655450	8823128	1000	-	.	gene_id "MSTRG.149"; transcript_id "ENSSSCT00000050178"; gene_name "TULP4"; ref_gene_id "ENSSSCG00000031776";
1	StringTie	exon	8655450	8655566	1000	-	.	gene_id "MSTRG.149"; transcript_id "ENSSSCT00000050178"; exon_number "1"; gene_name "TULP4"; ref_gene_id "ENSSSCG00000031776";
1	StringTie	exon	8656738	8658307	1000	-	.	gene_id "MSTRG.149"; transcript_id "ENSSSCT00000050178"; exon_number "2"; gene_name "TULP4"; ref_gene_id "ENSSSCG00000031776";
1	StringTie	exon	8658373	8658776	1000	-	.	gene_id "MSTRG.149"; transcript_id "ENSSSCT00000050178"; exon_number "3"; gene_name "TULP4"; ref_gene_id "ENSSSCG00000031776";
1	StringTie	exon	8658797	8659203	1000	-	.	gene_id "MSTRG.149"; transcript_id "ENSSSCT00000050178"; exon_number "4"; gene_name "TULP4"; ref_gene_id "ENSSSCG00000031776";
1	StringTie	exon	8661517	8661660	1000	-	.	gene_id "MSTRG.149"; transcript_id "ENSSSCT00000050178"; exon_number "5"; gene_name "TULP4"; ref_gene_id "ENSSSCG00000031776";
1	StringTie	exon	8665557	8665650	1000	-	.	gene_id "MSTRG.149"; transcript_id "ENSSSCT00000050178"; exon_number "6"; gene_name "TULP4"; ref_gene_id "ENSSSCG00000031776";
1	StringTie	exon	8666465	8666609	1000	-	.	gene_id "MSTRG.149"; transcript_id "ENSSSCT00000050178"; exon_number "7"; gene_name "TULP4"; ref_gene_id "ENSSSCG00000031776";
1	StringTie	exon	8669580	8669724	1000	-	.	gene_id "MSTRG.149"; transcript_id "ENSSSCT00000050178"; exon_number "8"; gene_name "TULP4"; ref_gene_id "ENSSSCG00000031776";
1	StringTie	exon	8679441	8679675	1000	-	.	gene_id "MSTRG.149"; transcript_id "ENSSSCT00000050178"; exon_number "9"; gene_name "TULP4"; ref_gene_id "ENSSSCG00000031776";
1	StringTie	exon	8680805	8681029	1000	-	.	gene_id "MSTRG.149"; transcript_id "ENSSSCT00000050178"; exon_number "10"; gene_name "TULP4"; ref_gene_id "ENSSSCG00000031776";
1	StringTie	exon	8692074	8692240	1000	-	.	gene_id "MSTRG.149"; transcript_id "ENSSSCT00000050178"; exon_number "11"; gene_name "TULP4"; ref_gene_id "ENSSSCG00000031776";
1	StringTie	exon	8696309	8696443	1000	-	.	gene_id "MSTRG.149"; transcript_id "ENSSSCT00000050178"; exon_number "12"; gene_name "TULP4"; ref_gene_id "ENSSSCG00000031776";
1	StringTie	exon	8698561	8698741	1000	-	.	gene_id "MSTRG.149"; transcript_id "ENSSSCT00000050178"; exon_number "13"; gene_name "TULP4"; ref_gene_id "ENSSSCG00000031776";
1	StringTie	exon	8729492	8729653	1000	-	.	gene_id "MSTRG.149"; transcript_id "ENSSSCT00000050178"; exon_number "14"; gene_name "TULP4"; ref_gene_id "ENSSSCG00000031776";
1	StringTie	exon	8738042	8738170	1000	-	.	gene_id "MSTRG.149"; transcript_id "ENSSSCT00000050178"; exon_number "15"; gene_name "TULP4"; ref_gene_id "ENSSSCG00000031776";
1	StringTie	exon	8822877	8823128	1000	-	.	gene_id "MSTRG.149"; transcript_id "ENSSSCT00000050178"; exon_number "16"; gene_name "TULP4"; ref_gene_id "ENSSSCG00000031776";
1	StringTie	transcript	8765339	8767283	1000	+	.	gene_id "MSTRG.150"; transcript_id "ENSSSCT00000045179"; ref_gene_id "ENSSSCG00000035802";
1	StringTie	exon	8765339	8765348	1000	+	.	gene_id "MSTRG.150"; transcript_id "ENSSSCT00000045179"; exon_number "1"; ref_gene_id "ENSSSCG00000035802";
1	StringTie	exon	8767045	8767106	1000	+	.	gene_id "MSTRG.150"; transcript_id "ENSSSCT00000045179"; exon_number "2"; ref_gene_id "ENSSSCG00000035802";
1	StringTie	exon	8767149	8767283	1000	+	.	gene_id "MSTRG.150"; transcript_id "ENSSSCT00000045179"; exon_number "3"; ref_gene_id "ENSSSCG00000035802";
1	StringTie	transcript	8765495	8767283	1000	+	.	gene_id "MSTRG.150"; transcript_id "ENSSSCT00000063105"; ref_gene_id "ENSSSCG00000035802";
1	StringTie	exon	8765495	8765501	1000	+	.	gene_id "MSTRG.150"; transcript_id "ENSSSCT00000063105"; exon_number "1"; ref_gene_id "ENSSSCG00000035802";
1	StringTie	exon	8767045	8767106	1000	+	.	gene_id "MSTRG.150"; transcript_id "ENSSSCT00000063105"; exon_number "2"; ref_gene_id "ENSSSCG00000035802";
1	StringTie	exon	8767149	8767283	1000	+	.	gene_id "MSTRG.150"; transcript_id "ENSSSCT00000063105"; exon_number "3"; ref_gene_id "ENSSSCG00000035802";
1	StringTie	transcript	8766018	8767283	1000	+	.	gene_id "MSTRG.150"; transcript_id "ENSSSCT00000037724"; ref_gene_id "ENSSSCG00000035802";
1	StringTie	exon	8766018	8766038	1000	+	.	gene_id "MSTRG.150"; transcript_id "ENSSSCT00000037724"; exon_number "1"; ref_gene_id "ENSSSCG00000035802";
1	StringTie	exon	8767023	8767106	1000	+	.	gene_id "MSTRG.150"; transcript_id "ENSSSCT00000037724"; exon_number "2"; ref_gene_id "ENSSSCG00000035802";
1	StringTie	exon	8767149	8767283	1000	+	.	gene_id "MSTRG.150"; transcript_id "ENSSSCT00000037724"; exon_number "3"; ref_gene_id "ENSSSCG00000035802";
1	StringTie	transcript	8007994	8085558	1000	-	.	gene_id "MSTRG.151"; transcript_id "ENSSSCT00000004480"; gene_name "FNDC1"; ref_gene_id "ENSSSCG00000004052";
1	StringTie	exon	8007994	8008109	1000	-	.	gene_id "MSTRG.151"; transcript_id "ENSSSCT00000004480"; exon_number "1"; gene_name "FNDC1"; ref_gene_id "ENSSSCG00000004052";
1	StringTie	exon	8010483	8010605	1000	-	.	gene_id "MSTRG.151"; transcript_id "ENSSSCT00000004480"; exon_number "2"; gene_name "FNDC1"; ref_gene_id "ENSSSCG00000004052";
1	StringTie	exon	8012062	8012223	1000	-	.	gene_id "MSTRG.151"; transcript_id "ENSSSCT00000004480"; exon_number "3"; gene_name "FNDC1"; ref_gene_id "ENSSSCG00000004052";
1	StringTie	exon	8013017	8013046	1000	-	.	gene_id "MSTRG.151"; transcript_id "ENSSSCT00000004480"; exon_number "4"; gene_name "FNDC1"; ref_gene_id "ENSSSCG00000004052";
1	StringTie	exon	8016403	8016482	1000	-	.	gene_id "MSTRG.151"; transcript_id "ENSSSCT00000004480"; exon_number "5"; gene_name "FNDC1"; ref_gene_id "ENSSSCG00000004052";
1	StringTie	exon	8021461	8021569	1000	-	.	gene_id "MSTRG.151"; transcript_id "ENSSSCT00000004480"; exon_number "6"; gene_name "FNDC1"; ref_gene_id "ENSSSCG00000004052";
1	StringTie	exon	8026797	8027027	1000	-	.	gene_id "MSTRG.151"; transcript_id "ENSSSCT00000004480"; exon_number "7"; gene_name "FNDC1"; ref_gene_id "ENSSSCG00000004052";
1	StringTie	exon	8029025	8029183	1000	-	.	gene_id "MSTRG.151"; transcript_id "ENSSSCT00000004480"; exon_number "8"; gene_name "FNDC1"; ref_gene_id "ENSSSCG00000004052";
1	StringTie	exon	8031194	8031262	1000	-	.	gene_id "MSTRG.151"; transcript_id "ENSSSCT00000004480"; exon_number "9"; gene_name "FNDC1"; ref_gene_id "ENSSSCG00000004052";
1	StringTie	exon	8039461	8039570	1000	-	.	gene_id "MSTRG.151"; transcript_id "ENSSSCT00000004480"; exon_number "10"; gene_name "FNDC1"; ref_gene_id "ENSSSCG00000004052";
1	StringTie	exon	8039636	8039891	1000	-	.	gene_id "MSTRG.151"; transcript_id "ENSSSCT00000004480"; exon_number "11"; gene_name "FNDC1"; ref_gene_id "ENSSSCG00000004052";
1	StringTie	exon	8040955	8041066	1000	-	.	gene_id "MSTRG.151"; transcript_id "ENSSSCT00000004480"; exon_number "12"; gene_name "FNDC1"; ref_gene_id "ENSSSCG00000004052";
1	StringTie	exon	8044475	8044575	1000	-	.	gene_id "MSTRG.151"; transcript_id "ENSSSCT00000004480"; exon_number "13"; gene_name "FNDC1"; ref_gene_id "ENSSSCG00000004052";
1	StringTie	exon	8045543	8045807	1000	-	.	gene_id "MSTRG.151"; transcript_id "ENSSSCT00000004480"; exon_number "14"; gene_name "FNDC1"; ref_gene_id "ENSSSCG00000004052";
1	StringTie	exon	8045828	8046051	1000	-	.	gene_id "MSTRG.151"; transcript_id "ENSSSCT00000004480"; exon_number "15"; gene_name "FNDC1"; ref_gene_id "ENSSSCG00000004052";
1	StringTie	exon	8046121	8046329	1000	-	.	gene_id "MSTRG.151"; transcript_id "ENSSSCT00000004480"; exon_number "16"; gene_name "FNDC1"; ref_gene_id "ENSSSCG00000004052";
1	StringTie	exon	8046363	8046874	1000	-	.	gene_id "MSTRG.151"; transcript_id "ENSSSCT00000004480"; exon_number "17"; gene_name "FNDC1"; ref_gene_id "ENSSSCG00000004052";
1	StringTie	exon	8046887	8047546	1000	-	.	gene_id "MSTRG.151"; transcript_id "ENSSSCT00000004480"; exon_number "18"; gene_name "FNDC1"; ref_gene_id "ENSSSCG00000004052";
1	StringTie	exon	8047571	8047643	1000	-	.	gene_id "MSTRG.151"; transcript_id "ENSSSCT00000004480"; exon_number "19"; gene_name "FNDC1"; ref_gene_id "ENSSSCG00000004052";
1	StringTie	exon	8047671	8047772	1000	-	.	gene_id "MSTRG.151"; transcript_id "ENSSSCT00000004480"; exon_number "20"; gene_name "FNDC1"; ref_gene_id "ENSSSCG00000004052";
1	StringTie	exon	8047796	8048157	1000	-	.	gene_id "MSTRG.151"; transcript_id "ENSSSCT00000004480"; exon_number "21"; gene_name "FNDC1"; ref_gene_id "ENSSSCG00000004052";
1	StringTie	exon	8050058	8050257	1000	-	.	gene_id "MSTRG.151"; transcript_id "ENSSSCT00000004480"; exon_number "22"; gene_name "FNDC1"; ref_gene_id "ENSSSCG00000004052";
1	StringTie	exon	8053181	8053288	1000	-	.	gene_id "MSTRG.151"; transcript_id "ENSSSCT00000004480"; exon_number "23"; gene_name "FNDC1"; ref_gene_id "ENSSSCG00000004052";
1	StringTie	exon	8053998	8054185	1000	-	.	gene_id "MSTRG.151"; transcript_id "ENSSSCT00000004480"; exon_number "24"; gene_name "FNDC1"; ref_gene_id "ENSSSCG00000004052";
1	StringTie	exon	8055373	8055490	1000	-	.	gene_id "MSTRG.151"; transcript_id "ENSSSCT00000004480"; exon_number "25"; gene_name "FNDC1"; ref_gene_id "ENSSSCG00000004052";
1	StringTie	exon	8056966	8057064	1000	-	.	gene_id "MSTRG.151"; transcript_id "ENSSSCT00000004480"; exon_number "26"; gene_name "FNDC1"; ref_gene_id "ENSSSCG00000004052";
1	StringTie	exon	8060534	8060740	1000	-	.	gene_id "MSTRG.151"; transcript_id "ENSSSCT00000004480"; exon_number "27"; gene_name "FNDC1"; ref_gene_id "ENSSSCG00000004052";
1	StringTie	exon	8078508	8078576	1000	-	.	gene_id "MSTRG.151"; transcript_id "ENSSSCT00000004480"; exon_number "28"; gene_name "FNDC1"; ref_gene_id "ENSSSCG00000004052";
1	StringTie	exon	8078981	8079067	1000	-	.	gene_id "MSTRG.151"; transcript_id "ENSSSCT00000004480"; exon_number "29"; gene_name "FNDC1"; ref_gene_id "ENSSSCG00000004052";
1	StringTie	exon	8081391	8081585	1000	-	.	gene_id "MSTRG.151"; transcript_id "ENSSSCT00000004480"; exon_number "30"; gene_name "FNDC1"; ref_gene_id "ENSSSCG00000004052";
1	StringTie	exon	8085480	8085558	1000	-	.	gene_id "MSTRG.151"; transcript_id "ENSSSCT00000004480"; exon_number "31"; gene_name "FNDC1"; ref_gene_id "ENSSSCG00000004052";
1	StringTie	transcript	8007994	8083454	1000	-	.	gene_id "MSTRG.151"; transcript_id "ENSSSCT00000066410"; gene_name "FNDC1"; ref_gene_id "ENSSSCG00000004052";
1	StringTie	exon	8007994	8008109	1000	-	.	gene_id "MSTRG.151"; transcript_id "ENSSSCT00000066410"; exon_number "1"; gene_name "FNDC1"; ref_gene_id "ENSSSCG00000004052";
1	StringTie	exon	8010483	8010605	1000	-	.	gene_id "MSTRG.151"; transcript_id "ENSSSCT00000066410"; exon_number "2"; gene_name "FNDC1"; ref_gene_id "ENSSSCG00000004052";
1	StringTie	exon	8012062	8012223	1000	-	.	gene_id "MSTRG.151"; transcript_id "ENSSSCT00000066410"; exon_number "3"; gene_name "FNDC1"; ref_gene_id "ENSSSCG00000004052";
1	StringTie	exon	8013017	8013046	1000	-	.	gene_id "MSTRG.151"; transcript_id "ENSSSCT00000066410"; exon_number "4"; gene_name "FNDC1"; ref_gene_id "ENSSSCG00000004052";
1	StringTie	exon	8016403	8016482	1000	-	.	gene_id "MSTRG.151"; transcript_id "ENSSSCT00000066410"; exon_number "5"; gene_name "FNDC1"; ref_gene_id "ENSSSCG00000004052";
1	StringTie	exon	8021461	8021569	1000	-	.	gene_id "MSTRG.151"; transcript_id "ENSSSCT00000066410"; exon_number "6"; gene_name "FNDC1"; ref_gene_id "ENSSSCG00000004052";
1	StringTie	exon	8026797	8027027	1000	-	.	gene_id "MSTRG.151"; transcript_id "ENSSSCT00000066410"; exon_number "7"; gene_name "FNDC1"; ref_gene_id "ENSSSCG00000004052";
1	StringTie	exon	8029025	8029183	1000	-	.	gene_id "MSTRG.151"; transcript_id "ENSSSCT00000066410"; exon_number "8"; gene_name "FNDC1"; ref_gene_id "ENSSSCG00000004052";
1	StringTie	exon	8031194	8031262	1000	-	.	gene_id "MSTRG.151"; transcript_id "ENSSSCT00000066410"; exon_number "9"; gene_name "FNDC1"; ref_gene_id "ENSSSCG00000004052";
1	StringTie	exon	8039461	8039570	1000	-	.	gene_id "MSTRG.151"; transcript_id "ENSSSCT00000066410"; exon_number "10"; gene_name "FNDC1"; ref_gene_id "ENSSSCG00000004052";
1	StringTie	exon	8039663	8039891	1000	-	.	gene_id "MSTRG.151"; transcript_id "ENSSSCT00000066410"; exon_number "11"; gene_name "FNDC1"; ref_gene_id "ENSSSCG00000004052";
1	StringTie	exon	8040955	8041066	1000	-	.	gene_id "MSTRG.151"; transcript_id "ENSSSCT00000066410"; exon_number "12"; gene_name "FNDC1"; ref_gene_id "ENSSSCG00000004052";
1	StringTie	exon	8044475	8044575	1000	-	.	gene_id "MSTRG.151"; transcript_id "ENSSSCT00000066410"; exon_number "13"; gene_name "FNDC1"; ref_gene_id "ENSSSCG00000004052";
1	StringTie	exon	8045543	8045822	1000	-	.	gene_id "MSTRG.151"; transcript_id "ENSSSCT00000066410"; exon_number "14"; gene_name "FNDC1"; ref_gene_id "ENSSSCG00000004052";
1	StringTie	exon	8045849	8046418	1000	-	.	gene_id "MSTRG.151"; transcript_id "ENSSSCT00000066410"; exon_number "15"; gene_name "FNDC1"; ref_gene_id "ENSSSCG00000004052";
1	StringTie	exon	8046545	8046879	1000	-	.	gene_id "MSTRG.151"; transcript_id "ENSSSCT00000066410"; exon_number "16"; gene_name "FNDC1"; ref_gene_id "ENSSSCG00000004052";
1	StringTie	exon	8046901	8047255	1000	-	.	gene_id "MSTRG.151"; transcript_id "ENSSSCT00000066410"; exon_number "17"; gene_name "FNDC1"; ref_gene_id "ENSSSCG00000004052";
1	StringTie	exon	8047292	8047435	1000	-	.	gene_id "MSTRG.151"; transcript_id "ENSSSCT00000066410"; exon_number "18"; gene_name "FNDC1"; ref_gene_id "ENSSSCG00000004052";
1	StringTie	exon	8047469	8047643	1000	-	.	gene_id "MSTRG.151"; transcript_id "ENSSSCT00000066410"; exon_number "19"; gene_name "FNDC1"; ref_gene_id "ENSSSCG00000004052";
1	StringTie	exon	8047719	8047772	1000	-	.	gene_id "MSTRG.151"; transcript_id "ENSSSCT00000066410"; exon_number "20"; gene_name "FNDC1"; ref_gene_id "ENSSSCG00000004052";
1	StringTie	exon	8047796	8048150	1000	-	.	gene_id "MSTRG.151"; transcript_id "ENSSSCT00000066410"; exon_number "21"; gene_name "FNDC1"; ref_gene_id "ENSSSCG00000004052";
1	StringTie	exon	8050069	8050257	1000	-	.	gene_id "MSTRG.151"; transcript_id "ENSSSCT00000066410"; exon_number "22"; gene_name "FNDC1"; ref_gene_id "ENSSSCG00000004052";
1	StringTie	exon	8053181	8053288	1000	-	.	gene_id "MSTRG.151"; transcript_id "ENSSSCT00000066410"; exon_number "23"; gene_name "FNDC1"; ref_gene_id "ENSSSCG00000004052";
1	StringTie	exon	8053998	8054185	1000	-	.	gene_id "MSTRG.151"; transcript_id "ENSSSCT00000066410"; exon_number "24"; gene_name "FNDC1"; ref_gene_id "ENSSSCG00000004052";
1	StringTie	exon	8055373	8055490	1000	-	.	gene_id "MSTRG.151"; transcript_id "ENSSSCT00000066410"; exon_number "25"; gene_name "FNDC1"; ref_gene_id "ENSSSCG00000004052";
1	StringTie	exon	8056966	8057064	1000	-	.	gene_id "MSTRG.151"; transcript_id "ENSSSCT00000066410"; exon_number "26"; gene_name "FNDC1"; ref_gene_id "ENSSSCG00000004052";
1	StringTie	exon	8060534	8060740	1000	-	.	gene_id "MSTRG.151"; transcript_id "ENSSSCT00000066410"; exon_number "27"; gene_name "FNDC1"; ref_gene_id "ENSSSCG00000004052";
1	StringTie	exon	8081391	8081585	1000	-	.	gene_id "MSTRG.151"; transcript_id "ENSSSCT00000066410"; exon_number "28"; gene_name "FNDC1"; ref_gene_id "ENSSSCG00000004052";
1	StringTie	exon	8083382	8083454	1000	-	.	gene_id "MSTRG.151"; transcript_id "ENSSSCT00000066410"; exon_number "29"; gene_name "FNDC1"; ref_gene_id "ENSSSCG00000004052";
1	StringTie	transcript	9014209	9109066	1000	-	.	gene_id "MSTRG.152"; transcript_id "ENSSSCT00000025405"; gene_name "SYNJ2"; ref_gene_id "ENSSSCG00000012315";
1	StringTie	exon	9014209	9017586	1000	-	.	gene_id "MSTRG.152"; transcript_id "ENSSSCT00000025405"; exon_number "1"; gene_name "SYNJ2"; ref_gene_id "ENSSSCG00000012315";
1	StringTie	exon	9019118	9019269	1000	-	.	gene_id "MSTRG.152"; transcript_id "ENSSSCT00000025405"; exon_number "2"; gene_name "SYNJ2"; ref_gene_id "ENSSSCG00000012315";
1	StringTie	exon	9021049	9021157	1000	-	.	gene_id "MSTRG.152"; transcript_id "ENSSSCT00000025405"; exon_number "3"; gene_name "SYNJ2"; ref_gene_id "ENSSSCG00000012315";
1	StringTie	exon	9022903	9023015	1000	-	.	gene_id "MSTRG.152"; transcript_id "ENSSSCT00000025405"; exon_number "4"; gene_name "SYNJ2"; ref_gene_id "ENSSSCG00000012315";
1	StringTie	exon	9024721	9024855	1000	-	.	gene_id "MSTRG.152"; transcript_id "ENSSSCT00000025405"; exon_number "5"; gene_name "SYNJ2"; ref_gene_id "ENSSSCG00000012315";
1	StringTie	exon	9026689	9026862	1000	-	.	gene_id "MSTRG.152"; transcript_id "ENSSSCT00000025405"; exon_number "6"; gene_name "SYNJ2"; ref_gene_id "ENSSSCG00000012315";
1	StringTie	exon	9027587	9027755	1000	-	.	gene_id "MSTRG.152"; transcript_id "ENSSSCT00000025405"; exon_number "7"; gene_name "SYNJ2"; ref_gene_id "ENSSSCG00000012315";
1	StringTie	exon	9028311	9028389	1000	-	.	gene_id "MSTRG.152"; transcript_id "ENSSSCT00000025405"; exon_number "8"; gene_name "SYNJ2"; ref_gene_id "ENSSSCG00000012315";
1	StringTie	exon	9028489	9028707	1000	-	.	gene_id "MSTRG.152"; transcript_id "ENSSSCT00000025405"; exon_number "9"; gene_name "SYNJ2"; ref_gene_id "ENSSSCG00000012315";
1	StringTie	exon	9032776	9032893	1000	-	.	gene_id "MSTRG.152"; transcript_id "ENSSSCT00000025405"; exon_number "10"; gene_name "SYNJ2"; ref_gene_id "ENSSSCG00000012315";
1	StringTie	exon	9034252	9034408	1000	-	.	gene_id "MSTRG.152"; transcript_id "ENSSSCT00000025405"; exon_number "11"; gene_name "SYNJ2"; ref_gene_id "ENSSSCG00000012315";
1	StringTie	exon	9036485	9036643	1000	-	.	gene_id "MSTRG.152"; transcript_id "ENSSSCT00000025405"; exon_number "12"; gene_name "SYNJ2"; ref_gene_id "ENSSSCG00000012315";
1	StringTie	exon	9038441	9038633	1000	-	.	gene_id "MSTRG.152"; transcript_id "ENSSSCT00000025405"; exon_number "13"; gene_name "SYNJ2"; ref_gene_id "ENSSSCG00000012315";
1	StringTie	exon	9040280	9040420	1000	-	.	gene_id "MSTRG.152"; transcript_id "ENSSSCT00000025405"; exon_number "14"; gene_name "SYNJ2"; ref_gene_id "ENSSSCG00000012315";
1	StringTie	exon	9041104	9041185	1000	-	.	gene_id "MSTRG.152"; transcript_id "ENSSSCT00000025405"; exon_number "15"; gene_name "SYNJ2"; ref_gene_id "ENSSSCG00000012315";
1	StringTie	exon	9041998	9042189	1000	-	.	gene_id "MSTRG.152"; transcript_id "ENSSSCT00000025405"; exon_number "16"; gene_name "SYNJ2"; ref_gene_id "ENSSSCG00000012315";
1	StringTie	exon	9045150	9045315	1000	-	.	gene_id "MSTRG.152"; transcript_id "ENSSSCT00000025405"; exon_number "17"; gene_name "SYNJ2"; ref_gene_id "ENSSSCG00000012315";
1	StringTie	exon	9045399	9045548	1000	-	.	gene_id "MSTRG.152"; transcript_id "ENSSSCT00000025405"; exon_number "18"; gene_name "SYNJ2"; ref_gene_id "ENSSSCG00000012315";
1	StringTie	exon	9046248	9046329	1000	-	.	gene_id "MSTRG.152"; transcript_id "ENSSSCT00000025405"; exon_number "19"; gene_name "SYNJ2"; ref_gene_id "ENSSSCG00000012315";
1	StringTie	exon	9047806	9047978	1000	-	.	gene_id "MSTRG.152"; transcript_id "ENSSSCT00000025405"; exon_number "20"; gene_name "SYNJ2"; ref_gene_id "ENSSSCG00000012315";
1	StringTie	exon	9050502	9050598	1000	-	.	gene_id "MSTRG.152"; transcript_id "ENSSSCT00000025405"; exon_number "21"; gene_name "SYNJ2"; ref_gene_id "ENSSSCG00000012315";
1	StringTie	exon	9053636	9053697	1000	-	.	gene_id "MSTRG.152"; transcript_id "ENSSSCT00000025405"; exon_number "22"; gene_name "SYNJ2"; ref_gene_id "ENSSSCG00000012315";
1	StringTie	exon	9060510	9060593	1000	-	.	gene_id "MSTRG.152"; transcript_id "ENSSSCT00000025405"; exon_number "23"; gene_name "SYNJ2"; ref_gene_id "ENSSSCG00000012315";
1	StringTie	exon	9069030	9069255	1000	-	.	gene_id "MSTRG.152"; transcript_id "ENSSSCT00000025405"; exon_number "24"; gene_name "SYNJ2"; ref_gene_id "ENSSSCG00000012315";
1	StringTie	exon	9073845	9074115	1000	-	.	gene_id "MSTRG.152"; transcript_id "ENSSSCT00000025405"; exon_number "25"; gene_name "SYNJ2"; ref_gene_id "ENSSSCG00000012315";
1	StringTie	exon	9082921	9083007	1000	-	.	gene_id "MSTRG.152"; transcript_id "ENSSSCT00000025405"; exon_number "26"; gene_name "SYNJ2"; ref_gene_id "ENSSSCG00000012315";
1	StringTie	exon	9108800	9109066	1000	-	.	gene_id "MSTRG.152"; transcript_id "ENSSSCT00000025405"; exon_number "27"; gene_name "SYNJ2"; ref_gene_id "ENSSSCG00000012315";
1	StringTie	transcript	9016018	9109029	1000	-	.	gene_id "MSTRG.152"; transcript_id "ENSSSCT00000032465"; gene_name "SYNJ2"; ref_gene_id "ENSSSCG00000012315";
1	StringTie	exon	9016018	9017586	1000	-	.	gene_id "MSTRG.152"; transcript_id "ENSSSCT00000032465"; exon_number "1"; gene_name "SYNJ2"; ref_gene_id "ENSSSCG00000012315";
1	StringTie	exon	9018520	9018669	1000	-	.	gene_id "MSTRG.152"; transcript_id "ENSSSCT00000032465"; exon_number "2"; gene_name "SYNJ2"; ref_gene_id "ENSSSCG00000012315";
1	StringTie	exon	9019118	9019269	1000	-	.	gene_id "MSTRG.152"; transcript_id "ENSSSCT00000032465"; exon_number "3"; gene_name "SYNJ2"; ref_gene_id "ENSSSCG00000012315";
1	StringTie	exon	9021049	9021157	1000	-	.	gene_id "MSTRG.152"; transcript_id "ENSSSCT00000032465"; exon_number "4"; gene_name "SYNJ2"; ref_gene_id "ENSSSCG00000012315";
1	StringTie	exon	9022903	9023015	1000	-	.	gene_id "MSTRG.152"; transcript_id "ENSSSCT00000032465"; exon_number "5"; gene_name "SYNJ2"; ref_gene_id "ENSSSCG00000012315";
1	StringTie	exon	9024721	9024855	1000	-	.	gene_id "MSTRG.152"; transcript_id "ENSSSCT00000032465"; exon_number "6"; gene_name "SYNJ2"; ref_gene_id "ENSSSCG00000012315";
1	StringTie	exon	9026689	9026862	1000	-	.	gene_id "MSTRG.152"; transcript_id "ENSSSCT00000032465"; exon_number "7"; gene_name "SYNJ2"; ref_gene_id "ENSSSCG00000012315";
1	StringTie	exon	9027587	9027755	1000	-	.	gene_id "MSTRG.152"; transcript_id "ENSSSCT00000032465"; exon_number "8"; gene_name "SYNJ2"; ref_gene_id "ENSSSCG00000012315";
1	StringTie	exon	9028311	9028389	1000	-	.	gene_id "MSTRG.152"; transcript_id "ENSSSCT00000032465"; exon_number "9"; gene_name "SYNJ2"; ref_gene_id "ENSSSCG00000012315";
1	StringTie	exon	9028489	9028707	1000	-	.	gene_id "MSTRG.152"; transcript_id "ENSSSCT00000032465"; exon_number "10"; gene_name "SYNJ2"; ref_gene_id "ENSSSCG00000012315";
1	StringTie	exon	9032776	9032893	1000	-	.	gene_id "MSTRG.152"; transcript_id "ENSSSCT00000032465"; exon_number "11"; gene_name "SYNJ2"; ref_gene_id "ENSSSCG00000012315";
1	StringTie	exon	9034252	9034408	1000	-	.	gene_id "MSTRG.152"; transcript_id "ENSSSCT00000032465"; exon_number "12"; gene_name "SYNJ2"; ref_gene_id "ENSSSCG00000012315";
1	StringTie	exon	9036485	9036643	1000	-	.	gene_id "MSTRG.152"; transcript_id "ENSSSCT00000032465"; exon_number "13"; gene_name "SYNJ2"; ref_gene_id "ENSSSCG00000012315";
1	StringTie	exon	9038441	9038633	1000	-	.	gene_id "MSTRG.152"; transcript_id "ENSSSCT00000032465"; exon_number "14"; gene_name "SYNJ2"; ref_gene_id "ENSSSCG00000012315";
1	StringTie	exon	9040280	9040420	1000	-	.	gene_id "MSTRG.152"; transcript_id "ENSSSCT00000032465"; exon_number "15"; gene_name "SYNJ2"; ref_gene_id "ENSSSCG00000012315";
1	StringTie	exon	9041104	9041185	1000	-	.	gene_id "MSTRG.152"; transcript_id "ENSSSCT00000032465"; exon_number "16"; gene_name "SYNJ2"; ref_gene_id "ENSSSCG00000012315";
1	StringTie	exon	9041998	9042189	1000	-	.	gene_id "MSTRG.152"; transcript_id "ENSSSCT00000032465"; exon_number "17"; gene_name "SYNJ2"; ref_gene_id "ENSSSCG00000012315";
1	StringTie	exon	9045150	9045315	1000	-	.	gene_id "MSTRG.152"; transcript_id "ENSSSCT00000032465"; exon_number "18"; gene_name "SYNJ2"; ref_gene_id "ENSSSCG00000012315";
1	StringTie	exon	9045399	9045548	1000	-	.	gene_id "MSTRG.152"; transcript_id "ENSSSCT00000032465"; exon_number "19"; gene_name "SYNJ2"; ref_gene_id "ENSSSCG00000012315";
1	StringTie	exon	9046248	9046329	1000	-	.	gene_id "MSTRG.152"; transcript_id "ENSSSCT00000032465"; exon_number "20"; gene_name "SYNJ2"; ref_gene_id "ENSSSCG00000012315";
1	StringTie	exon	9047806	9047978	1000	-	.	gene_id "MSTRG.152"; transcript_id "ENSSSCT00000032465"; exon_number "21"; gene_name "SYNJ2"; ref_gene_id "ENSSSCG00000012315";
1	StringTie	exon	9050502	9050598	1000	-	.	gene_id "MSTRG.152"; transcript_id "ENSSSCT00000032465"; exon_number "22"; gene_name "SYNJ2"; ref_gene_id "ENSSSCG00000012315";
1	StringTie	exon	9053636	9053697	1000	-	.	gene_id "MSTRG.152"; transcript_id "ENSSSCT00000032465"; exon_number "23"; gene_name "SYNJ2"; ref_gene_id "ENSSSCG00000012315";
1	StringTie	exon	9060510	9060593	1000	-	.	gene_id "MSTRG.152"; transcript_id "ENSSSCT00000032465"; exon_number "24"; gene_name "SYNJ2"; ref_gene_id "ENSSSCG00000012315";
1	StringTie	exon	9069030	9069255	1000	-	.	gene_id "MSTRG.152"; transcript_id "ENSSSCT00000032465"; exon_number "25"; gene_name "SYNJ2"; ref_gene_id "ENSSSCG00000012315";
1	StringTie	exon	9073845	9074115	1000	-	.	gene_id "MSTRG.152"; transcript_id "ENSSSCT00000032465"; exon_number "26"; gene_name "SYNJ2"; ref_gene_id "ENSSSCG00000012315";
1	StringTie	exon	9082921	9083007	1000	-	.	gene_id "MSTRG.152"; transcript_id "ENSSSCT00000032465"; exon_number "27"; gene_name "SYNJ2"; ref_gene_id "ENSSSCG00000012315";
1	StringTie	exon	9108800	9109029	1000	-	.	gene_id "MSTRG.152"; transcript_id "ENSSSCT00000032465"; exon_number "28"; gene_name "SYNJ2"; ref_gene_id "ENSSSCG00000012315";
1	StringTie	transcript	9667885	9719230	1000	+	.	gene_id "MSTRG.153"; transcript_id "ENSSSCT00000004492"; gene_name "TMEM242"; ref_gene_id "ENSSSCG00000004063";
1	StringTie	exon	9667885	9668016	1000	+	.	gene_id "MSTRG.153"; transcript_id "ENSSSCT00000004492"; exon_number "1"; gene_name "TMEM242"; ref_gene_id "ENSSSCG00000004063";
1	StringTie	exon	9668502	9668602	1000	+	.	gene_id "MSTRG.153"; transcript_id "ENSSSCT00000004492"; exon_number "2"; gene_name "TMEM242"; ref_gene_id "ENSSSCG00000004063";
1	StringTie	exon	9671387	9671524	1000	+	.	gene_id "MSTRG.153"; transcript_id "ENSSSCT00000004492"; exon_number "3"; gene_name "TMEM242"; ref_gene_id "ENSSSCG00000004063";
1	StringTie	exon	9717636	9719230	1000	+	.	gene_id "MSTRG.153"; transcript_id "ENSSSCT00000004492"; exon_number "4"; gene_name "TMEM242"; ref_gene_id "ENSSSCG00000004063";
1	StringTie	transcript	9130336	9238992	1000	-	.	gene_id "MSTRG.155"; transcript_id "ENSSSCT00000053140"; gene_name "SNX9"; ref_gene_id "ENSSSCG00000030535";
1	StringTie	exon	9130336	9131893	1000	-	.	gene_id "MSTRG.155"; transcript_id "ENSSSCT00000053140"; exon_number "1"; gene_name "SNX9"; ref_gene_id "ENSSSCG00000030535";
1	StringTie	exon	9133120	9133211	1000	-	.	gene_id "MSTRG.155"; transcript_id "ENSSSCT00000053140"; exon_number "2"; gene_name "SNX9"; ref_gene_id "ENSSSCG00000030535";
1	StringTie	exon	9135290	9135404	1000	-	.	gene_id "MSTRG.155"; transcript_id "ENSSSCT00000053140"; exon_number "3"; gene_name "SNX9"; ref_gene_id "ENSSSCG00000030535";
1	StringTie	exon	9138240	9138329	1000	-	.	gene_id "MSTRG.155"; transcript_id "ENSSSCT00000053140"; exon_number "4"; gene_name "SNX9"; ref_gene_id "ENSSSCG00000030535";
1	StringTie	exon	9139951	9140027	1000	-	.	gene_id "MSTRG.155"; transcript_id "ENSSSCT00000053140"; exon_number "5"; gene_name "SNX9"; ref_gene_id "ENSSSCG00000030535";
1	StringTie	exon	9145728	9145805	1000	-	.	gene_id "MSTRG.155"; transcript_id "ENSSSCT00000053140"; exon_number "6"; gene_name "SNX9"; ref_gene_id "ENSSSCG00000030535";
1	StringTie	exon	9148841	9148944	1000	-	.	gene_id "MSTRG.155"; transcript_id "ENSSSCT00000053140"; exon_number "7"; gene_name "SNX9"; ref_gene_id "ENSSSCG00000030535";
1	StringTie	exon	9150605	9150708	1000	-	.	gene_id "MSTRG.155"; transcript_id "ENSSSCT00000053140"; exon_number "8"; gene_name "SNX9"; ref_gene_id "ENSSSCG00000030535";
1	StringTie	exon	9153131	9153261	1000	-	.	gene_id "MSTRG.155"; transcript_id "ENSSSCT00000053140"; exon_number "9"; gene_name "SNX9"; ref_gene_id "ENSSSCG00000030535";
1	StringTie	exon	9158692	9158809	1000	-	.	gene_id "MSTRG.155"; transcript_id "ENSSSCT00000053140"; exon_number "10"; gene_name "SNX9"; ref_gene_id "ENSSSCG00000030535";
1	StringTie	exon	9158930	9159055	1000	-	.	gene_id "MSTRG.155"; transcript_id "ENSSSCT00000053140"; exon_number "11"; gene_name "SNX9"; ref_gene_id "ENSSSCG00000030535";
1	StringTie	exon	9161937	9162021	1000	-	.	gene_id "MSTRG.155"; transcript_id "ENSSSCT00000053140"; exon_number "12"; gene_name "SNX9"; ref_gene_id "ENSSSCG00000030535";
1	StringTie	exon	9167471	9167621	1000	-	.	gene_id "MSTRG.155"; transcript_id "ENSSSCT00000053140"; exon_number "13"; gene_name "SNX9"; ref_gene_id "ENSSSCG00000030535";
1	StringTie	exon	9169433	9169598	1000	-	.	gene_id "MSTRG.155"; transcript_id "ENSSSCT00000053140"; exon_number "14"; gene_name "SNX9"; ref_gene_id "ENSSSCG00000030535";
1	StringTie	exon	9191141	9191266	1000	-	.	gene_id "MSTRG.155"; transcript_id "ENSSSCT00000053140"; exon_number "15"; gene_name "SNX9"; ref_gene_id "ENSSSCG00000030535";
1	StringTie	exon	9192613	9192687	1000	-	.	gene_id "MSTRG.155"; transcript_id "ENSSSCT00000053140"; exon_number "16"; gene_name "SNX9"; ref_gene_id "ENSSSCG00000030535";
1	StringTie	exon	9195339	9195425	1000	-	.	gene_id "MSTRG.155"; transcript_id "ENSSSCT00000053140"; exon_number "17"; gene_name "SNX9"; ref_gene_id "ENSSSCG00000030535";
1	StringTie	exon	9238740	9238992	1000	-	.	gene_id "MSTRG.155"; transcript_id "ENSSSCT00000053140"; exon_number "18"; gene_name "SNX9"; ref_gene_id "ENSSSCG00000030535";
1	StringTie	transcript	9131846	9192792	1000	-	.	gene_id "MSTRG.155"; transcript_id "ENSSSCT00000061240"; gene_name "SNX9"; ref_gene_id "ENSSSCG00000030535";
1	StringTie	exon	9131846	9131893	1000	-	.	gene_id "MSTRG.155"; transcript_id "ENSSSCT00000061240"; exon_number "1"; gene_name "SNX9"; ref_gene_id "ENSSSCG00000030535";
1	StringTie	exon	9133120	9133211	1000	-	.	gene_id "MSTRG.155"; transcript_id "ENSSSCT00000061240"; exon_number "2"; gene_name "SNX9"; ref_gene_id "ENSSSCG00000030535";
1	StringTie	exon	9135290	9135404	1000	-	.	gene_id "MSTRG.155"; transcript_id "ENSSSCT00000061240"; exon_number "3"; gene_name "SNX9"; ref_gene_id "ENSSSCG00000030535";
1	StringTie	exon	9138240	9138329	1000	-	.	gene_id "MSTRG.155"; transcript_id "ENSSSCT00000061240"; exon_number "4"; gene_name "SNX9"; ref_gene_id "ENSSSCG00000030535";
1	StringTie	exon	9139951	9140027	1000	-	.	gene_id "MSTRG.155"; transcript_id "ENSSSCT00000061240"; exon_number "5"; gene_name "SNX9"; ref_gene_id "ENSSSCG00000030535";
1	StringTie	exon	9145728	9145805	1000	-	.	gene_id "MSTRG.155"; transcript_id "ENSSSCT00000061240"; exon_number "6"; gene_name "SNX9"; ref_gene_id "ENSSSCG00000030535";
1	StringTie	exon	9148841	9148944	1000	-	.	gene_id "MSTRG.155"; transcript_id "ENSSSCT00000061240"; exon_number "7"; gene_name "SNX9"; ref_gene_id "ENSSSCG00000030535";
1	StringTie	exon	9150605	9150708	1000	-	.	gene_id "MSTRG.155"; transcript_id "ENSSSCT00000061240"; exon_number "8"; gene_name "SNX9"; ref_gene_id "ENSSSCG00000030535";
1	StringTie	exon	9153131	9153261	1000	-	.	gene_id "MSTRG.155"; transcript_id "ENSSSCT00000061240"; exon_number "9"; gene_name "SNX9"; ref_gene_id "ENSSSCG00000030535";
1	StringTie	exon	9158692	9158809	1000	-	.	gene_id "MSTRG.155"; transcript_id "ENSSSCT00000061240"; exon_number "10"; gene_name "SNX9"; ref_gene_id "ENSSSCG00000030535";
1	StringTie	exon	9158930	9159055	1000	-	.	gene_id "MSTRG.155"; transcript_id "ENSSSCT00000061240"; exon_number "11"; gene_name "SNX9"; ref_gene_id "ENSSSCG00000030535";
1	StringTie	exon	9161937	9162021	1000	-	.	gene_id "MSTRG.155"; transcript_id "ENSSSCT00000061240"; exon_number "12"; gene_name "SNX9"; ref_gene_id "ENSSSCG00000030535";
1	StringTie	exon	9167471	9167621	1000	-	.	gene_id "MSTRG.155"; transcript_id "ENSSSCT00000061240"; exon_number "13"; gene_name "SNX9"; ref_gene_id "ENSSSCG00000030535";
1	StringTie	exon	9169433	9169598	1000	-	.	gene_id "MSTRG.155"; transcript_id "ENSSSCT00000061240"; exon_number "14"; gene_name "SNX9"; ref_gene_id "ENSSSCG00000030535";
1	StringTie	exon	9176635	9176718	1000	-	.	gene_id "MSTRG.155"; transcript_id "ENSSSCT00000061240"; exon_number "15"; gene_name "SNX9"; ref_gene_id "ENSSSCG00000030535";
1	StringTie	exon	9191141	9191266	1000	-	.	gene_id "MSTRG.155"; transcript_id "ENSSSCT00000061240"; exon_number "16"; gene_name "SNX9"; ref_gene_id "ENSSSCG00000030535";
1	StringTie	exon	9192613	9192792	1000	-	.	gene_id "MSTRG.155"; transcript_id "ENSSSCT00000061240"; exon_number "17"; gene_name "SNX9"; ref_gene_id "ENSSSCG00000030535";
1	StringTie	transcript	9131846	9192861	1000	-	.	gene_id "MSTRG.155"; transcript_id "ENSSSCT00000030285"; gene_name "SNX9"; ref_gene_id "ENSSSCG00000030535";
1	StringTie	exon	9131846	9131893	1000	-	.	gene_id "MSTRG.155"; transcript_id "ENSSSCT00000030285"; exon_number "1"; gene_name "SNX9"; ref_gene_id "ENSSSCG00000030535";
1	StringTie	exon	9133120	9133211	1000	-	.	gene_id "MSTRG.155"; transcript_id "ENSSSCT00000030285"; exon_number "2"; gene_name "SNX9"; ref_gene_id "ENSSSCG00000030535";
1	StringTie	exon	9135290	9135404	1000	-	.	gene_id "MSTRG.155"; transcript_id "ENSSSCT00000030285"; exon_number "3"; gene_name "SNX9"; ref_gene_id "ENSSSCG00000030535";
1	StringTie	exon	9138240	9138329	1000	-	.	gene_id "MSTRG.155"; transcript_id "ENSSSCT00000030285"; exon_number "4"; gene_name "SNX9"; ref_gene_id "ENSSSCG00000030535";
1	StringTie	exon	9139951	9140027	1000	-	.	gene_id "MSTRG.155"; transcript_id "ENSSSCT00000030285"; exon_number "5"; gene_name "SNX9"; ref_gene_id "ENSSSCG00000030535";
1	StringTie	exon	9145728	9145805	1000	-	.	gene_id "MSTRG.155"; transcript_id "ENSSSCT00000030285"; exon_number "6"; gene_name "SNX9"; ref_gene_id "ENSSSCG00000030535";
1	StringTie	exon	9148841	9148944	1000	-	.	gene_id "MSTRG.155"; transcript_id "ENSSSCT00000030285"; exon_number "7"; gene_name "SNX9"; ref_gene_id "ENSSSCG00000030535";
1	StringTie	exon	9150605	9150708	1000	-	.	gene_id "MSTRG.155"; transcript_id "ENSSSCT00000030285"; exon_number "8"; gene_name "SNX9"; ref_gene_id "ENSSSCG00000030535";
1	StringTie	exon	9153131	9153261	1000	-	.	gene_id "MSTRG.155"; transcript_id "ENSSSCT00000030285"; exon_number "9"; gene_name "SNX9"; ref_gene_id "ENSSSCG00000030535";
1	StringTie	exon	9158692	9158809	1000	-	.	gene_id "MSTRG.155"; transcript_id "ENSSSCT00000030285"; exon_number "10"; gene_name "SNX9"; ref_gene_id "ENSSSCG00000030535";
1	StringTie	exon	9158930	9159055	1000	-	.	gene_id "MSTRG.155"; transcript_id "ENSSSCT00000030285"; exon_number "11"; gene_name "SNX9"; ref_gene_id "ENSSSCG00000030535";
1	StringTie	exon	9161937	9162021	1000	-	.	gene_id "MSTRG.155"; transcript_id "ENSSSCT00000030285"; exon_number "12"; gene_name "SNX9"; ref_gene_id "ENSSSCG00000030535";
1	StringTie	exon	9167471	9167621	1000	-	.	gene_id "MSTRG.155"; transcript_id "ENSSSCT00000030285"; exon_number "13"; gene_name "SNX9"; ref_gene_id "ENSSSCG00000030535";
1	StringTie	exon	9169433	9169598	1000	-	.	gene_id "MSTRG.155"; transcript_id "ENSSSCT00000030285"; exon_number "14"; gene_name "SNX9"; ref_gene_id "ENSSSCG00000030535";
1	StringTie	exon	9191141	9191266	1000	-	.	gene_id "MSTRG.155"; transcript_id "ENSSSCT00000030285"; exon_number "15"; gene_name "SNX9"; ref_gene_id "ENSSSCG00000030535";
1	StringTie	exon	9192613	9192687	1000	-	.	gene_id "MSTRG.155"; transcript_id "ENSSSCT00000030285"; exon_number "16"; gene_name "SNX9"; ref_gene_id "ENSSSCG00000030535";
1	StringTie	exon	9192787	9192861	1000	-	.	gene_id "MSTRG.155"; transcript_id "ENSSSCT00000030285"; exon_number "17"; gene_name "SNX9"; ref_gene_id "ENSSSCG00000030535";
1	StringTie	transcript	9209308	9210565	1000	+	.	gene_id "MSTRG.156"; transcript_id "ENSSSCT00000048759"; ref_gene_id "ENSSSCG00000040580";
1	StringTie	exon	9209308	9209314	1000	+	.	gene_id "MSTRG.156"; transcript_id "ENSSSCT00000048759"; exon_number "1"; ref_gene_id "ENSSSCG00000040580";
1	StringTie	exon	9209364	9209428	1000	+	.	gene_id "MSTRG.156"; transcript_id "ENSSSCT00000048759"; exon_number "2"; ref_gene_id "ENSSSCG00000040580";
1	StringTie	exon	9209523	9209773	1000	+	.	gene_id "MSTRG.156"; transcript_id "ENSSSCT00000048759"; exon_number "3"; ref_gene_id "ENSSSCG00000040580";
1	StringTie	exon	9209791	9210001	1000	+	.	gene_id "MSTRG.156"; transcript_id "ENSSSCT00000048759"; exon_number "4"; ref_gene_id "ENSSSCG00000040580";
1	StringTie	exon	9210021	9210053	1000	+	.	gene_id "MSTRG.156"; transcript_id "ENSSSCT00000048759"; exon_number "5"; ref_gene_id "ENSSSCG00000040580";
1	StringTie	exon	9210147	9210184	1000	+	.	gene_id "MSTRG.156"; transcript_id "ENSSSCT00000048759"; exon_number "6"; ref_gene_id "ENSSSCG00000040580";
1	StringTie	exon	9210264	9210494	1000	+	.	gene_id "MSTRG.156"; transcript_id "ENSSSCT00000048759"; exon_number "7"; ref_gene_id "ENSSSCG00000040580";
1	StringTie	exon	9210514	9210565	1000	+	.	gene_id "MSTRG.156"; transcript_id "ENSSSCT00000048759"; exon_number "8"; ref_gene_id "ENSSSCG00000040580";
1	StringTie	transcript	9350255	9619672	1000	-	.	gene_id "MSTRG.158"; transcript_id "ENSSSCT00000045836"; gene_name "ZDHHC14"; ref_gene_id "ENSSSCG00000035027";
1	StringTie	exon	9350255	9350268	1000	-	.	gene_id "MSTRG.158"; transcript_id "ENSSSCT00000045836"; exon_number "1"; gene_name "ZDHHC14"; ref_gene_id "ENSSSCG00000035027";
1	StringTie	exon	9350330	9352331	1000	-	.	gene_id "MSTRG.158"; transcript_id "ENSSSCT00000045836"; exon_number "2"; gene_name "ZDHHC14"; ref_gene_id "ENSSSCG00000035027";
1	StringTie	exon	9368795	9368897	1000	-	.	gene_id "MSTRG.158"; transcript_id "ENSSSCT00000045836"; exon_number "3"; gene_name "ZDHHC14"; ref_gene_id "ENSSSCG00000035027";
1	StringTie	exon	9374192	9374301	1000	-	.	gene_id "MSTRG.158"; transcript_id "ENSSSCT00000045836"; exon_number "4"; gene_name "ZDHHC14"; ref_gene_id "ENSSSCG00000035027";
1	StringTie	exon	9375871	9375973	1000	-	.	gene_id "MSTRG.158"; transcript_id "ENSSSCT00000045836"; exon_number "5"; gene_name "ZDHHC14"; ref_gene_id "ENSSSCG00000035027";
1	StringTie	exon	9390136	9390184	1000	-	.	gene_id "MSTRG.158"; transcript_id "ENSSSCT00000045836"; exon_number "6"; gene_name "ZDHHC14"; ref_gene_id "ENSSSCG00000035027";
1	StringTie	exon	9393394	9393531	1000	-	.	gene_id "MSTRG.158"; transcript_id "ENSSSCT00000045836"; exon_number "7"; gene_name "ZDHHC14"; ref_gene_id "ENSSSCG00000035027";
1	StringTie	exon	9423377	9423535	1000	-	.	gene_id "MSTRG.158"; transcript_id "ENSSSCT00000045836"; exon_number "8"; gene_name "ZDHHC14"; ref_gene_id "ENSSSCG00000035027";
1	StringTie	exon	9459836	9459996	1000	-	.	gene_id "MSTRG.158"; transcript_id "ENSSSCT00000045836"; exon_number "9"; gene_name "ZDHHC14"; ref_gene_id "ENSSSCG00000035027";
1	StringTie	exon	9619395	9619672	1000	-	.	gene_id "MSTRG.158"; transcript_id "ENSSSCT00000045836"; exon_number "10"; gene_name "ZDHHC14"; ref_gene_id "ENSSSCG00000035027";
1	StringTie	transcript	8928300	8934989	1000	-	.	gene_id "MSTRG.160"; transcript_id "ENSSSCT00000032308"; gene_name "GTF2H5"; ref_gene_id "ENSSSCG00000024019";
1	StringTie	exon	8928300	8928818	1000	-	.	gene_id "MSTRG.160"; transcript_id "ENSSSCT00000032308"; exon_number "1"; gene_name "GTF2H5"; ref_gene_id "ENSSSCG00000024019";
1	StringTie	exon	8933756	8933828	1000	-	.	gene_id "MSTRG.160"; transcript_id "ENSSSCT00000032308"; exon_number "2"; gene_name "GTF2H5"; ref_gene_id "ENSSSCG00000024019";
1	StringTie	exon	8934939	8934989	1000	-	.	gene_id "MSTRG.160"; transcript_id "ENSSSCT00000032308"; exon_number "3"; gene_name "GTF2H5"; ref_gene_id "ENSSSCG00000024019";
1	StringTie	transcript	8935073	9000228	1000	+	.	gene_id "MSTRG.161"; transcript_id "ENSSSCT00000013465"; gene_name "SERAC1"; ref_gene_id "ENSSSCG00000012314";
1	StringTie	exon	8935073	8935179	1000	+	.	gene_id "MSTRG.161"; transcript_id "ENSSSCT00000013465"; exon_number "1"; gene_name "SERAC1"; ref_gene_id "ENSSSCG00000012314";
1	StringTie	exon	8949349	8949446	1000	+	.	gene_id "MSTRG.161"; transcript_id "ENSSSCT00000013465"; exon_number "2"; gene_name "SERAC1"; ref_gene_id "ENSSSCG00000012314";
1	StringTie	exon	8958083	8958172	1000	+	.	gene_id "MSTRG.161"; transcript_id "ENSSSCT00000013465"; exon_number "3"; gene_name "SERAC1"; ref_gene_id "ENSSSCG00000012314";
1	StringTie	exon	8959767	8959898	1000	+	.	gene_id "MSTRG.161"; transcript_id "ENSSSCT00000013465"; exon_number "4"; gene_name "SERAC1"; ref_gene_id "ENSSSCG00000012314";
1	StringTie	exon	8962419	8962540	1000	+	.	gene_id "MSTRG.161"; transcript_id "ENSSSCT00000013465"; exon_number "5"; gene_name "SERAC1"; ref_gene_id "ENSSSCG00000012314";
1	StringTie	exon	8964037	8964165	1000	+	.	gene_id "MSTRG.161"; transcript_id "ENSSSCT00000013465"; exon_number "6"; gene_name "SERAC1"; ref_gene_id "ENSSSCG00000012314";
1	StringTie	exon	8975156	8975269	1000	+	.	gene_id "MSTRG.161"; transcript_id "ENSSSCT00000013465"; exon_number "7"; gene_name "SERAC1"; ref_gene_id "ENSSSCG00000012314";
1	StringTie	exon	8977547	8977709	1000	+	.	gene_id "MSTRG.161"; transcript_id "ENSSSCT00000013465"; exon_number "8"; gene_name "SERAC1"; ref_gene_id "ENSSSCG00000012314";
1	StringTie	exon	8991774	8991924	1000	+	.	gene_id "MSTRG.161"; transcript_id "ENSSSCT00000013465"; exon_number "9"; gene_name "SERAC1"; ref_gene_id "ENSSSCG00000012314";
1	StringTie	exon	8993130	8993271	1000	+	.	gene_id "MSTRG.161"; transcript_id "ENSSSCT00000013465"; exon_number "10"; gene_name "SERAC1"; ref_gene_id "ENSSSCG00000012314";
1	StringTie	exon	8994214	8994308	1000	+	.	gene_id "MSTRG.161"; transcript_id "ENSSSCT00000013465"; exon_number "11"; gene_name "SERAC1"; ref_gene_id "ENSSSCG00000012314";
1	StringTie	exon	8995821	8995918	1000	+	.	gene_id "MSTRG.161"; transcript_id "ENSSSCT00000013465"; exon_number "12"; gene_name "SERAC1"; ref_gene_id "ENSSSCG00000012314";
1	StringTie	exon	8997083	8997265	1000	+	.	gene_id "MSTRG.161"; transcript_id "ENSSSCT00000013465"; exon_number "13"; gene_name "SERAC1"; ref_gene_id "ENSSSCG00000012314";
1	StringTie	exon	8998332	8998475	1000	+	.	gene_id "MSTRG.161"; transcript_id "ENSSSCT00000013465"; exon_number "14"; gene_name "SERAC1"; ref_gene_id "ENSSSCG00000012314";
1	StringTie	exon	9000092	9000228	1000	+	.	gene_id "MSTRG.161"; transcript_id "ENSSSCT00000013465"; exon_number "15"; gene_name "SERAC1"; ref_gene_id "ENSSSCG00000012314";
1	StringTie	transcript	8935091	9001474	1000	+	.	gene_id "MSTRG.161"; transcript_id "ENSSSCT00000049688"; gene_name "SERAC1"; ref_gene_id "ENSSSCG00000012314";
1	StringTie	exon	8935091	8935217	1000	+	.	gene_id "MSTRG.161"; transcript_id "ENSSSCT00000049688"; exon_number "1"; gene_name "SERAC1"; ref_gene_id "ENSSSCG00000012314";
1	StringTie	exon	8949349	8949446	1000	+	.	gene_id "MSTRG.161"; transcript_id "ENSSSCT00000049688"; exon_number "2"; gene_name "SERAC1"; ref_gene_id "ENSSSCG00000012314";
1	StringTie	exon	8952066	8952102	1000	+	.	gene_id "MSTRG.161"; transcript_id "ENSSSCT00000049688"; exon_number "3"; gene_name "SERAC1"; ref_gene_id "ENSSSCG00000012314";
1	StringTie	exon	8954955	8955091	1000	+	.	gene_id "MSTRG.161"; transcript_id "ENSSSCT00000049688"; exon_number "4"; gene_name "SERAC1"; ref_gene_id "ENSSSCG00000012314";
1	StringTie	exon	8958083	8958172	1000	+	.	gene_id "MSTRG.161"; transcript_id "ENSSSCT00000049688"; exon_number "5"; gene_name "SERAC1"; ref_gene_id "ENSSSCG00000012314";
1	StringTie	exon	8959767	8959898	1000	+	.	gene_id "MSTRG.161"; transcript_id "ENSSSCT00000049688"; exon_number "6"; gene_name "SERAC1"; ref_gene_id "ENSSSCG00000012314";
1	StringTie	exon	8962419	8962540	1000	+	.	gene_id "MSTRG.161"; transcript_id "ENSSSCT00000049688"; exon_number "7"; gene_name "SERAC1"; ref_gene_id "ENSSSCG00000012314";
1	StringTie	exon	8964037	8964165	1000	+	.	gene_id "MSTRG.161"; transcript_id "ENSSSCT00000049688"; exon_number "8"; gene_name "SERAC1"; ref_gene_id "ENSSSCG00000012314";
1	StringTie	exon	8975156	8975269	1000	+	.	gene_id "MSTRG.161"; transcript_id "ENSSSCT00000049688"; exon_number "9"; gene_name "SERAC1"; ref_gene_id "ENSSSCG00000012314";
1	StringTie	exon	8977547	8977709	1000	+	.	gene_id "MSTRG.161"; transcript_id "ENSSSCT00000049688"; exon_number "10"; gene_name "SERAC1"; ref_gene_id "ENSSSCG00000012314";
1	StringTie	exon	8991774	8991924	1000	+	.	gene_id "MSTRG.161"; transcript_id "ENSSSCT00000049688"; exon_number "11"; gene_name "SERAC1"; ref_gene_id "ENSSSCG00000012314";
1	StringTie	exon	8993130	8993271	1000	+	.	gene_id "MSTRG.161"; transcript_id "ENSSSCT00000049688"; exon_number "12"; gene_name "SERAC1"; ref_gene_id "ENSSSCG00000012314";
1	StringTie	exon	8994214	8994308	1000	+	.	gene_id "MSTRG.161"; transcript_id "ENSSSCT00000049688"; exon_number "13"; gene_name "SERAC1"; ref_gene_id "ENSSSCG00000012314";
1	StringTie	exon	8995821	8995918	1000	+	.	gene_id "MSTRG.161"; transcript_id "ENSSSCT00000049688"; exon_number "14"; gene_name "SERAC1"; ref_gene_id "ENSSSCG00000012314";
1	StringTie	exon	8997083	8997265	1000	+	.	gene_id "MSTRG.161"; transcript_id "ENSSSCT00000049688"; exon_number "15"; gene_name "SERAC1"; ref_gene_id "ENSSSCG00000012314";
1	StringTie	exon	8998332	8998475	1000	+	.	gene_id "MSTRG.161"; transcript_id "ENSSSCT00000049688"; exon_number "16"; gene_name "SERAC1"; ref_gene_id "ENSSSCG00000012314";
1	StringTie	exon	9000092	9001474	1000	+	.	gene_id "MSTRG.161"; transcript_id "ENSSSCT00000049688"; exon_number "17"; gene_name "SERAC1"; ref_gene_id "ENSSSCG00000012314";
1	StringTie	transcript	8935132	9000884	1000	+	.	gene_id "MSTRG.161"; transcript_id "ENSSSCT00000039355"; gene_name "SERAC1"; ref_gene_id "ENSSSCG00000012314";
1	StringTie	exon	8935132	8935217	1000	+	.	gene_id "MSTRG.161"; transcript_id "ENSSSCT00000039355"; exon_number "1"; gene_name "SERAC1"; ref_gene_id "ENSSSCG00000012314";
1	StringTie	exon	8949349	8949446	1000	+	.	gene_id "MSTRG.161"; transcript_id "ENSSSCT00000039355"; exon_number "2"; gene_name "SERAC1"; ref_gene_id "ENSSSCG00000012314";
1	StringTie	exon	8952066	8952102	1000	+	.	gene_id "MSTRG.161"; transcript_id "ENSSSCT00000039355"; exon_number "3"; gene_name "SERAC1"; ref_gene_id "ENSSSCG00000012314";
1	StringTie	exon	8954955	8955091	1000	+	.	gene_id "MSTRG.161"; transcript_id "ENSSSCT00000039355"; exon_number "4"; gene_name "SERAC1"; ref_gene_id "ENSSSCG00000012314";
1	StringTie	exon	8958083	8958172	1000	+	.	gene_id "MSTRG.161"; transcript_id "ENSSSCT00000039355"; exon_number "5"; gene_name "SERAC1"; ref_gene_id "ENSSSCG00000012314";
1	StringTie	exon	8959767	8959898	1000	+	.	gene_id "MSTRG.161"; transcript_id "ENSSSCT00000039355"; exon_number "6"; gene_name "SERAC1"; ref_gene_id "ENSSSCG00000012314";
1	StringTie	exon	8962419	8962540	1000	+	.	gene_id "MSTRG.161"; transcript_id "ENSSSCT00000039355"; exon_number "7"; gene_name "SERAC1"; ref_gene_id "ENSSSCG00000012314";
1	StringTie	exon	8964037	8964165	1000	+	.	gene_id "MSTRG.161"; transcript_id "ENSSSCT00000039355"; exon_number "8"; gene_name "SERAC1"; ref_gene_id "ENSSSCG00000012314";
1	StringTie	exon	8975156	8975269	1000	+	.	gene_id "MSTRG.161"; transcript_id "ENSSSCT00000039355"; exon_number "9"; gene_name "SERAC1"; ref_gene_id "ENSSSCG00000012314";
1	StringTie	exon	8977547	8977709	1000	+	.	gene_id "MSTRG.161"; transcript_id "ENSSSCT00000039355"; exon_number "10"; gene_name "SERAC1"; ref_gene_id "ENSSSCG00000012314";
1	StringTie	exon	8991774	8991924	1000	+	.	gene_id "MSTRG.161"; transcript_id "ENSSSCT00000039355"; exon_number "11"; gene_name "SERAC1"; ref_gene_id "ENSSSCG00000012314";
1	StringTie	exon	8993130	8993271	1000	+	.	gene_id "MSTRG.161"; transcript_id "ENSSSCT00000039355"; exon_number "12"; gene_name "SERAC1"; ref_gene_id "ENSSSCG00000012314";
1	StringTie	exon	8994214	8994308	1000	+	.	gene_id "MSTRG.161"; transcript_id "ENSSSCT00000039355"; exon_number "13"; gene_name "SERAC1"; ref_gene_id "ENSSSCG00000012314";
1	StringTie	exon	8995821	8995918	1000	+	.	gene_id "MSTRG.161"; transcript_id "ENSSSCT00000039355"; exon_number "14"; gene_name "SERAC1"; ref_gene_id "ENSSSCG00000012314";
1	StringTie	exon	8997083	8998475	1000	+	.	gene_id "MSTRG.161"; transcript_id "ENSSSCT00000039355"; exon_number "15"; gene_name "SERAC1"; ref_gene_id "ENSSSCG00000012314";
1	StringTie	exon	9000092	9000884	1000	+	.	gene_id "MSTRG.161"; transcript_id "ENSSSCT00000039355"; exon_number "16"; gene_name "SERAC1"; ref_gene_id "ENSSSCG00000012314";
1	StringTie	transcript	9791634	10070760	1000	-	.	gene_id "MSTRG.165"; transcript_id "ENSSSCT00000053144"; gene_name "ARID1B"; ref_gene_id "ENSSSCG00000004064";
1	StringTie	exon	9791634	9794770	1000	-	.	gene_id "MSTRG.165"; transcript_id "ENSSSCT00000053144"; exon_number "1"; gene_name "ARID1B"; ref_gene_id "ENSSSCG00000004064";
1	StringTie	exon	9797465	9797595	1000	-	.	gene_id "MSTRG.165"; transcript_id "ENSSSCT00000053144"; exon_number "2"; gene_name "ARID1B"; ref_gene_id "ENSSSCG00000004064";
1	StringTie	exon	9799521	9800304	1000	-	.	gene_id "MSTRG.165"; transcript_id "ENSSSCT00000053144"; exon_number "3"; gene_name "ARID1B"; ref_gene_id "ENSSSCG00000004064";
1	StringTie	exon	9801640	9801736	1000	-	.	gene_id "MSTRG.165"; transcript_id "ENSSSCT00000053144"; exon_number "4"; gene_name "ARID1B"; ref_gene_id "ENSSSCG00000004064";
1	StringTie	exon	9805067	9805217	1000	-	.	gene_id "MSTRG.165"; transcript_id "ENSSSCT00000053144"; exon_number "5"; gene_name "ARID1B"; ref_gene_id "ENSSSCG00000004064";
1	StringTie	exon	9810581	9810753	1000	-	.	gene_id "MSTRG.165"; transcript_id "ENSSSCT00000053144"; exon_number "6"; gene_name "ARID1B"; ref_gene_id "ENSSSCG00000004064";
1	StringTie	exon	9811008	9811146	1000	-	.	gene_id "MSTRG.165"; transcript_id "ENSSSCT00000053144"; exon_number "7"; gene_name "ARID1B"; ref_gene_id "ENSSSCG00000004064";
1	StringTie	exon	9817280	9817484	1000	-	.	gene_id "MSTRG.165"; transcript_id "ENSSSCT00000053144"; exon_number "8"; gene_name "ARID1B"; ref_gene_id "ENSSSCG00000004064";
1	StringTie	exon	9820784	9820993	1000	-	.	gene_id "MSTRG.165"; transcript_id "ENSSSCT00000053144"; exon_number "9"; gene_name "ARID1B"; ref_gene_id "ENSSSCG00000004064";
1	StringTie	exon	9828182	9828273	1000	-	.	gene_id "MSTRG.165"; transcript_id "ENSSSCT00000053144"; exon_number "10"; gene_name "ARID1B"; ref_gene_id "ENSSSCG00000004064";
1	StringTie	exon	9834801	9834946	1000	-	.	gene_id "MSTRG.165"; transcript_id "ENSSSCT00000053144"; exon_number "11"; gene_name "ARID1B"; ref_gene_id "ENSSSCG00000004064";
1	StringTie	exon	9859332	9859659	1000	-	.	gene_id "MSTRG.165"; transcript_id "ENSSSCT00000053144"; exon_number "12"; gene_name "ARID1B"; ref_gene_id "ENSSSCG00000004064";
1	StringTie	exon	9873358	9873537	1000	-	.	gene_id "MSTRG.165"; transcript_id "ENSSSCT00000053144"; exon_number "13"; gene_name "ARID1B"; ref_gene_id "ENSSSCG00000004064";
1	StringTie	exon	9893445	9893534	1000	-	.	gene_id "MSTRG.165"; transcript_id "ENSSSCT00000053144"; exon_number "14"; gene_name "ARID1B"; ref_gene_id "ENSSSCG00000004064";
1	StringTie	exon	9923614	9923857	1000	-	.	gene_id "MSTRG.165"; transcript_id "ENSSSCT00000053144"; exon_number "15"; gene_name "ARID1B"; ref_gene_id "ENSSSCG00000004064";
1	StringTie	exon	10070672	10070760	1000	-	.	gene_id "MSTRG.165"; transcript_id "ENSSSCT00000053144"; exon_number "16"; gene_name "ARID1B"; ref_gene_id "ENSSSCG00000004064";
1	StringTie	transcript	9791635	10225909	1000	-	.	gene_id "MSTRG.165"; transcript_id "ENSSSCT00000049334"; gene_name "ARID1B"; ref_gene_id "ENSSSCG00000004064";
1	StringTie	exon	9791635	9794770	1000	-	.	gene_id "MSTRG.165"; transcript_id "ENSSSCT00000049334"; exon_number "1"; gene_name "ARID1B"; ref_gene_id "ENSSSCG00000004064";
1	StringTie	exon	9797465	9797595	1000	-	.	gene_id "MSTRG.165"; transcript_id "ENSSSCT00000049334"; exon_number "2"; gene_name "ARID1B"; ref_gene_id "ENSSSCG00000004064";
1	StringTie	exon	9799521	9800304	1000	-	.	gene_id "MSTRG.165"; transcript_id "ENSSSCT00000049334"; exon_number "3"; gene_name "ARID1B"; ref_gene_id "ENSSSCG00000004064";
1	StringTie	exon	9801640	9801736	1000	-	.	gene_id "MSTRG.165"; transcript_id "ENSSSCT00000049334"; exon_number "4"; gene_name "ARID1B"; ref_gene_id "ENSSSCG00000004064";
1	StringTie	exon	9805067	9805217	1000	-	.	gene_id "MSTRG.165"; transcript_id "ENSSSCT00000049334"; exon_number "5"; gene_name "ARID1B"; ref_gene_id "ENSSSCG00000004064";
1	StringTie	exon	9810581	9810753	1000	-	.	gene_id "MSTRG.165"; transcript_id "ENSSSCT00000049334"; exon_number "6"; gene_name "ARID1B"; ref_gene_id "ENSSSCG00000004064";
1	StringTie	exon	9811008	9811146	1000	-	.	gene_id "MSTRG.165"; transcript_id "ENSSSCT00000049334"; exon_number "7"; gene_name "ARID1B"; ref_gene_id "ENSSSCG00000004064";
1	StringTie	exon	9817280	9817484	1000	-	.	gene_id "MSTRG.165"; transcript_id "ENSSSCT00000049334"; exon_number "8"; gene_name "ARID1B"; ref_gene_id "ENSSSCG00000004064";
1	StringTie	exon	9820784	9820993	1000	-	.	gene_id "MSTRG.165"; transcript_id "ENSSSCT00000049334"; exon_number "9"; gene_name "ARID1B"; ref_gene_id "ENSSSCG00000004064";
1	StringTie	exon	9827303	9827461	1000	-	.	gene_id "MSTRG.165"; transcript_id "ENSSSCT00000049334"; exon_number "10"; gene_name "ARID1B"; ref_gene_id "ENSSSCG00000004064";
1	StringTie	exon	9828182	9828273	1000	-	.	gene_id "MSTRG.165"; transcript_id "ENSSSCT00000049334"; exon_number "11"; gene_name "ARID1B"; ref_gene_id "ENSSSCG00000004064";
1	StringTie	exon	9834801	9834946	1000	-	.	gene_id "MSTRG.165"; transcript_id "ENSSSCT00000049334"; exon_number "12"; gene_name "ARID1B"; ref_gene_id "ENSSSCG00000004064";
1	StringTie	exon	9859332	9859659	1000	-	.	gene_id "MSTRG.165"; transcript_id "ENSSSCT00000049334"; exon_number "13"; gene_name "ARID1B"; ref_gene_id "ENSSSCG00000004064";
1	StringTie	exon	9873358	9873537	1000	-	.	gene_id "MSTRG.165"; transcript_id "ENSSSCT00000049334"; exon_number "14"; gene_name "ARID1B"; ref_gene_id "ENSSSCG00000004064";
1	StringTie	exon	9893445	9893534	1000	-	.	gene_id "MSTRG.165"; transcript_id "ENSSSCT00000049334"; exon_number "15"; gene_name "ARID1B"; ref_gene_id "ENSSSCG00000004064";
1	StringTie	exon	9923614	9923857	1000	-	.	gene_id "MSTRG.165"; transcript_id "ENSSSCT00000049334"; exon_number "16"; gene_name "ARID1B"; ref_gene_id "ENSSSCG00000004064";
1	StringTie	exon	9976155	9976196	1000	-	.	gene_id "MSTRG.165"; transcript_id "ENSSSCT00000049334"; exon_number "17"; gene_name "ARID1B"; ref_gene_id "ENSSSCG00000004064";
1	StringTie	exon	10070672	10070782	1000	-	.	gene_id "MSTRG.165"; transcript_id "ENSSSCT00000049334"; exon_number "18"; gene_name "ARID1B"; ref_gene_id "ENSSSCG00000004064";
1	StringTie	exon	10099395	10099544	1000	-	.	gene_id "MSTRG.165"; transcript_id "ENSSSCT00000049334"; exon_number "19"; gene_name "ARID1B"; ref_gene_id "ENSSSCG00000004064";
1	StringTie	exon	10175652	10175846	1000	-	.	gene_id "MSTRG.165"; transcript_id "ENSSSCT00000049334"; exon_number "20"; gene_name "ARID1B"; ref_gene_id "ENSSSCG00000004064";
1	StringTie	exon	10225736	10225909	1000	-	.	gene_id "MSTRG.165"; transcript_id "ENSSSCT00000049334"; exon_number "21"; gene_name "ARID1B"; ref_gene_id "ENSSSCG00000004064";
1	StringTie	transcript	9791762	10225884	1000	-	.	gene_id "MSTRG.165"; transcript_id "ENSSSCT00000058325"; gene_name "ARID1B"; ref_gene_id "ENSSSCG00000004064";
1	StringTie	exon	9791762	9794770	1000	-	.	gene_id "MSTRG.165"; transcript_id "ENSSSCT00000058325"; exon_number "1"; gene_name "ARID1B"; ref_gene_id "ENSSSCG00000004064";
1	StringTie	exon	9797465	9797595	1000	-	.	gene_id "MSTRG.165"; transcript_id "ENSSSCT00000058325"; exon_number "2"; gene_name "ARID1B"; ref_gene_id "ENSSSCG00000004064";
1	StringTie	exon	9799521	9800304	1000	-	.	gene_id "MSTRG.165"; transcript_id "ENSSSCT00000058325"; exon_number "3"; gene_name "ARID1B"; ref_gene_id "ENSSSCG00000004064";
1	StringTie	exon	9801640	9801736	1000	-	.	gene_id "MSTRG.165"; transcript_id "ENSSSCT00000058325"; exon_number "4"; gene_name "ARID1B"; ref_gene_id "ENSSSCG00000004064";
1	StringTie	exon	9805067	9805217	1000	-	.	gene_id "MSTRG.165"; transcript_id "ENSSSCT00000058325"; exon_number "5"; gene_name "ARID1B"; ref_gene_id "ENSSSCG00000004064";
1	StringTie	exon	9810581	9810753	1000	-	.	gene_id "MSTRG.165"; transcript_id "ENSSSCT00000058325"; exon_number "6"; gene_name "ARID1B"; ref_gene_id "ENSSSCG00000004064";
1	StringTie	exon	9811008	9811146	1000	-	.	gene_id "MSTRG.165"; transcript_id "ENSSSCT00000058325"; exon_number "7"; gene_name "ARID1B"; ref_gene_id "ENSSSCG00000004064";
1	StringTie	exon	9817280	9817484	1000	-	.	gene_id "MSTRG.165"; transcript_id "ENSSSCT00000058325"; exon_number "8"; gene_name "ARID1B"; ref_gene_id "ENSSSCG00000004064";
1	StringTie	exon	9820784	9820993	1000	-	.	gene_id "MSTRG.165"; transcript_id "ENSSSCT00000058325"; exon_number "9"; gene_name "ARID1B"; ref_gene_id "ENSSSCG00000004064";
1	StringTie	exon	9827303	9827461	1000	-	.	gene_id "MSTRG.165"; transcript_id "ENSSSCT00000058325"; exon_number "10"; gene_name "ARID1B"; ref_gene_id "ENSSSCG00000004064";
1	StringTie	exon	9828182	9828273	1000	-	.	gene_id "MSTRG.165"; transcript_id "ENSSSCT00000058325"; exon_number "11"; gene_name "ARID1B"; ref_gene_id "ENSSSCG00000004064";
1	StringTie	exon	9834801	9834946	1000	-	.	gene_id "MSTRG.165"; transcript_id "ENSSSCT00000058325"; exon_number "12"; gene_name "ARID1B"; ref_gene_id "ENSSSCG00000004064";
1	StringTie	exon	9859332	9859659	1000	-	.	gene_id "MSTRG.165"; transcript_id "ENSSSCT00000058325"; exon_number "13"; gene_name "ARID1B"; ref_gene_id "ENSSSCG00000004064";
1	StringTie	exon	9873358	9873537	1000	-	.	gene_id "MSTRG.165"; transcript_id "ENSSSCT00000058325"; exon_number "14"; gene_name "ARID1B"; ref_gene_id "ENSSSCG00000004064";
1	StringTie	exon	9893445	9893534	1000	-	.	gene_id "MSTRG.165"; transcript_id "ENSSSCT00000058325"; exon_number "15"; gene_name "ARID1B"; ref_gene_id "ENSSSCG00000004064";
1	StringTie	exon	9923614	9923857	1000	-	.	gene_id "MSTRG.165"; transcript_id "ENSSSCT00000058325"; exon_number "16"; gene_name "ARID1B"; ref_gene_id "ENSSSCG00000004064";
1	StringTie	exon	10070672	10070782	1000	-	.	gene_id "MSTRG.165"; transcript_id "ENSSSCT00000058325"; exon_number "17"; gene_name "ARID1B"; ref_gene_id "ENSSSCG00000004064";
1	StringTie	exon	10099395	10099544	1000	-	.	gene_id "MSTRG.165"; transcript_id "ENSSSCT00000058325"; exon_number "18"; gene_name "ARID1B"; ref_gene_id "ENSSSCG00000004064";
1	StringTie	exon	10175652	10175846	1000	-	.	gene_id "MSTRG.165"; transcript_id "ENSSSCT00000058325"; exon_number "19"; gene_name "ARID1B"; ref_gene_id "ENSSSCG00000004064";
1	StringTie	exon	10225736	10225884	1000	-	.	gene_id "MSTRG.165"; transcript_id "ENSSSCT00000058325"; exon_number "20"; gene_name "ARID1B"; ref_gene_id "ENSSSCG00000004064";
1	StringTie	transcript	9792886	9923750	1000	-	.	gene_id "MSTRG.165"; transcript_id "ENSSSCT00000004493"; gene_name "ARID1B"; ref_gene_id "ENSSSCG00000004064";
1	StringTie	exon	9792886	9794770	1000	-	.	gene_id "MSTRG.165"; transcript_id "ENSSSCT00000004493"; exon_number "1"; gene_name "ARID1B"; ref_gene_id "ENSSSCG00000004064";
1	StringTie	exon	9797465	9797595	1000	-	.	gene_id "MSTRG.165"; transcript_id "ENSSSCT00000004493"; exon_number "2"; gene_name "ARID1B"; ref_gene_id "ENSSSCG00000004064";
1	StringTie	exon	9799521	9800304	1000	-	.	gene_id "MSTRG.165"; transcript_id "ENSSSCT00000004493"; exon_number "3"; gene_name "ARID1B"; ref_gene_id "ENSSSCG00000004064";
1	StringTie	exon	9801640	9801736	1000	-	.	gene_id "MSTRG.165"; transcript_id "ENSSSCT00000004493"; exon_number "4"; gene_name "ARID1B"; ref_gene_id "ENSSSCG00000004064";
1	StringTie	exon	9805067	9805217	1000	-	.	gene_id "MSTRG.165"; transcript_id "ENSSSCT00000004493"; exon_number "5"; gene_name "ARID1B"; ref_gene_id "ENSSSCG00000004064";
1	StringTie	exon	9810581	9810753	1000	-	.	gene_id "MSTRG.165"; transcript_id "ENSSSCT00000004493"; exon_number "6"; gene_name "ARID1B"; ref_gene_id "ENSSSCG00000004064";
1	StringTie	exon	9811008	9811146	1000	-	.	gene_id "MSTRG.165"; transcript_id "ENSSSCT00000004493"; exon_number "7"; gene_name "ARID1B"; ref_gene_id "ENSSSCG00000004064";
1	StringTie	exon	9817280	9817484	1000	-	.	gene_id "MSTRG.165"; transcript_id "ENSSSCT00000004493"; exon_number "8"; gene_name "ARID1B"; ref_gene_id "ENSSSCG00000004064";
1	StringTie	exon	9820784	9820993	1000	-	.	gene_id "MSTRG.165"; transcript_id "ENSSSCT00000004493"; exon_number "9"; gene_name "ARID1B"; ref_gene_id "ENSSSCG00000004064";
1	StringTie	exon	9827303	9827461	1000	-	.	gene_id "MSTRG.165"; transcript_id "ENSSSCT00000004493"; exon_number "10"; gene_name "ARID1B"; ref_gene_id "ENSSSCG00000004064";
1	StringTie	exon	9828182	9828291	1000	-	.	gene_id "MSTRG.165"; transcript_id "ENSSSCT00000004493"; exon_number "11"; gene_name "ARID1B"; ref_gene_id "ENSSSCG00000004064";
1	StringTie	exon	9834801	9834946	1000	-	.	gene_id "MSTRG.165"; transcript_id "ENSSSCT00000004493"; exon_number "12"; gene_name "ARID1B"; ref_gene_id "ENSSSCG00000004064";
1	StringTie	exon	9857295	9857423	1000	-	.	gene_id "MSTRG.165"; transcript_id "ENSSSCT00000004493"; exon_number "13"; gene_name "ARID1B"; ref_gene_id "ENSSSCG00000004064";
1	StringTie	exon	9859332	9859659	1000	-	.	gene_id "MSTRG.165"; transcript_id "ENSSSCT00000004493"; exon_number "14"; gene_name "ARID1B"; ref_gene_id "ENSSSCG00000004064";
1	StringTie	exon	9873358	9873537	1000	-	.	gene_id "MSTRG.165"; transcript_id "ENSSSCT00000004493"; exon_number "15"; gene_name "ARID1B"; ref_gene_id "ENSSSCG00000004064";
1	StringTie	exon	9893445	9893534	1000	-	.	gene_id "MSTRG.165"; transcript_id "ENSSSCT00000004493"; exon_number "16"; gene_name "ARID1B"; ref_gene_id "ENSSSCG00000004064";
1	StringTie	exon	9923614	9923750	1000	-	.	gene_id "MSTRG.165"; transcript_id "ENSSSCT00000004493"; exon_number "17"; gene_name "ARID1B"; ref_gene_id "ENSSSCG00000004064";
1	StringTie	transcript	9793046	10227947	1000	-	.	gene_id "MSTRG.165"; transcript_id "ENSSSCT00000043067"; gene_name "ARID1B"; ref_gene_id "ENSSSCG00000004064";
1	StringTie	exon	9793046	9794770	1000	-	.	gene_id "MSTRG.165"; transcript_id "ENSSSCT00000043067"; exon_number "1"; gene_name "ARID1B"; ref_gene_id "ENSSSCG00000004064";
1	StringTie	exon	9797465	9797595	1000	-	.	gene_id "MSTRG.165"; transcript_id "ENSSSCT00000043067"; exon_number "2"; gene_name "ARID1B"; ref_gene_id "ENSSSCG00000004064";
1	StringTie	exon	9799521	9800304	1000	-	.	gene_id "MSTRG.165"; transcript_id "ENSSSCT00000043067"; exon_number "3"; gene_name "ARID1B"; ref_gene_id "ENSSSCG00000004064";
1	StringTie	exon	9801640	9801736	1000	-	.	gene_id "MSTRG.165"; transcript_id "ENSSSCT00000043067"; exon_number "4"; gene_name "ARID1B"; ref_gene_id "ENSSSCG00000004064";
1	StringTie	exon	9805067	9805217	1000	-	.	gene_id "MSTRG.165"; transcript_id "ENSSSCT00000043067"; exon_number "5"; gene_name "ARID1B"; ref_gene_id "ENSSSCG00000004064";
1	StringTie	exon	9810581	9810753	1000	-	.	gene_id "MSTRG.165"; transcript_id "ENSSSCT00000043067"; exon_number "6"; gene_name "ARID1B"; ref_gene_id "ENSSSCG00000004064";
1	StringTie	exon	9811008	9811146	1000	-	.	gene_id "MSTRG.165"; transcript_id "ENSSSCT00000043067"; exon_number "7"; gene_name "ARID1B"; ref_gene_id "ENSSSCG00000004064";
1	StringTie	exon	9817280	9817484	1000	-	.	gene_id "MSTRG.165"; transcript_id "ENSSSCT00000043067"; exon_number "8"; gene_name "ARID1B"; ref_gene_id "ENSSSCG00000004064";
1	StringTie	exon	9820784	9820993	1000	-	.	gene_id "MSTRG.165"; transcript_id "ENSSSCT00000043067"; exon_number "9"; gene_name "ARID1B"; ref_gene_id "ENSSSCG00000004064";
1	StringTie	exon	9827303	9827461	1000	-	.	gene_id "MSTRG.165"; transcript_id "ENSSSCT00000043067"; exon_number "10"; gene_name "ARID1B"; ref_gene_id "ENSSSCG00000004064";
1	StringTie	exon	9828182	9828291	1000	-	.	gene_id "MSTRG.165"; transcript_id "ENSSSCT00000043067"; exon_number "11"; gene_name "ARID1B"; ref_gene_id "ENSSSCG00000004064";
1	StringTie	exon	9834801	9834946	1000	-	.	gene_id "MSTRG.165"; transcript_id "ENSSSCT00000043067"; exon_number "12"; gene_name "ARID1B"; ref_gene_id "ENSSSCG00000004064";
1	StringTie	exon	9859332	9859659	1000	-	.	gene_id "MSTRG.165"; transcript_id "ENSSSCT00000043067"; exon_number "13"; gene_name "ARID1B"; ref_gene_id "ENSSSCG00000004064";
1	StringTie	exon	9873358	9873537	1000	-	.	gene_id "MSTRG.165"; transcript_id "ENSSSCT00000043067"; exon_number "14"; gene_name "ARID1B"; ref_gene_id "ENSSSCG00000004064";
1	StringTie	exon	9893445	9893534	1000	-	.	gene_id "MSTRG.165"; transcript_id "ENSSSCT00000043067"; exon_number "15"; gene_name "ARID1B"; ref_gene_id "ENSSSCG00000004064";
1	StringTie	exon	9923614	9923857	1000	-	.	gene_id "MSTRG.165"; transcript_id "ENSSSCT00000043067"; exon_number "16"; gene_name "ARID1B"; ref_gene_id "ENSSSCG00000004064";
1	StringTie	exon	10070672	10070782	1000	-	.	gene_id "MSTRG.165"; transcript_id "ENSSSCT00000043067"; exon_number "17"; gene_name "ARID1B"; ref_gene_id "ENSSSCG00000004064";
1	StringTie	exon	10099395	10099544	1000	-	.	gene_id "MSTRG.165"; transcript_id "ENSSSCT00000043067"; exon_number "18"; gene_name "ARID1B"; ref_gene_id "ENSSSCG00000004064";
1	StringTie	exon	10175652	10175846	1000	-	.	gene_id "MSTRG.165"; transcript_id "ENSSSCT00000043067"; exon_number "19"; gene_name "ARID1B"; ref_gene_id "ENSSSCG00000004064";
1	StringTie	exon	10227670	10227947	1000	-	.	gene_id "MSTRG.165"; transcript_id "ENSSSCT00000043067"; exon_number "20"; gene_name "ARID1B"; ref_gene_id "ENSSSCG00000004064";
1	StringTie	transcript	11566188	11652934	1000	+	.	gene_id "MSTRG.167"; transcript_id "ENSSSCT00000054905"; gene_name "TFB1M"; ref_gene_id "ENSSSCG00000024361";
1	StringTie	exon	11566188	11566437	1000	+	.	gene_id "MSTRG.167"; transcript_id "ENSSSCT00000054905"; exon_number "1"; gene_name "TFB1M"; ref_gene_id "ENSSSCG00000024361";
1	StringTie	exon	11569081	11569232	1000	+	.	gene_id "MSTRG.167"; transcript_id "ENSSSCT00000054905"; exon_number "2"; gene_name "TFB1M"; ref_gene_id "ENSSSCG00000024361";
1	StringTie	exon	11584817	11584925	1000	+	.	gene_id "MSTRG.167"; transcript_id "ENSSSCT00000054905"; exon_number "3"; gene_name "TFB1M"; ref_gene_id "ENSSSCG00000024361";
1	StringTie	exon	11586274	11586425	1000	+	.	gene_id "MSTRG.167"; transcript_id "ENSSSCT00000054905"; exon_number "4"; gene_name "TFB1M"; ref_gene_id "ENSSSCG00000024361";
1	StringTie	exon	11595994	11596113	1000	+	.	gene_id "MSTRG.167"; transcript_id "ENSSSCT00000054905"; exon_number "5"; gene_name "TFB1M"; ref_gene_id "ENSSSCG00000024361";
1	StringTie	exon	11639846	11639973	1000	+	.	gene_id "MSTRG.167"; transcript_id "ENSSSCT00000054905"; exon_number "6"; gene_name "TFB1M"; ref_gene_id "ENSSSCG00000024361";
1	StringTie	exon	11648138	11652934	1000	+	.	gene_id "MSTRG.167"; transcript_id "ENSSSCT00000054905"; exon_number "7"; gene_name "TFB1M"; ref_gene_id "ENSSSCG00000024361";
1	StringTie	transcript	11566245	11653871	1000	+	.	gene_id "MSTRG.167"; transcript_id "ENSSSCT00000031943"; gene_name "TFB1M"; ref_gene_id "ENSSSCG00000024361";
1	StringTie	exon	11566245	11566437	1000	+	.	gene_id "MSTRG.167"; transcript_id "ENSSSCT00000031943"; exon_number "1"; gene_name "TFB1M"; ref_gene_id "ENSSSCG00000024361";
1	StringTie	exon	11569081	11569232	1000	+	.	gene_id "MSTRG.167"; transcript_id "ENSSSCT00000031943"; exon_number "2"; gene_name "TFB1M"; ref_gene_id "ENSSSCG00000024361";
1	StringTie	exon	11584817	11584925	1000	+	.	gene_id "MSTRG.167"; transcript_id "ENSSSCT00000031943"; exon_number "3"; gene_name "TFB1M"; ref_gene_id "ENSSSCG00000024361";
1	StringTie	exon	11586274	11586425	1000	+	.	gene_id "MSTRG.167"; transcript_id "ENSSSCT00000031943"; exon_number "4"; gene_name "TFB1M"; ref_gene_id "ENSSSCG00000024361";
1	StringTie	exon	11595994	11596113	1000	+	.	gene_id "MSTRG.167"; transcript_id "ENSSSCT00000031943"; exon_number "5"; gene_name "TFB1M"; ref_gene_id "ENSSSCG00000024361";
1	StringTie	exon	11639846	11639973	1000	+	.	gene_id "MSTRG.167"; transcript_id "ENSSSCT00000031943"; exon_number "6"; gene_name "TFB1M"; ref_gene_id "ENSSSCG00000024361";
1	StringTie	exon	11648138	11649713	1000	+	.	gene_id "MSTRG.167"; transcript_id "ENSSSCT00000031943"; exon_number "7"; gene_name "TFB1M"; ref_gene_id "ENSSSCG00000024361";
1	StringTie	exon	11653852	11653871	1000	+	.	gene_id "MSTRG.167"; transcript_id "ENSSSCT00000031943"; exon_number "8"; gene_name "TFB1M"; ref_gene_id "ENSSSCG00000024361";
1	StringTie	transcript	11617807	11618550	1000	-	.	gene_id "MSTRG.168"; transcript_id "ENSSSCT00000004496"; gene_name "CLDN20"; ref_gene_id "ENSSSCG00000004067";
1	StringTie	exon	11617807	11618550	1000	-	.	gene_id "MSTRG.168"; transcript_id "ENSSSCT00000004496"; exon_number "1"; gene_name "CLDN20"; ref_gene_id "ENSSSCG00000004067";
1	StringTie	transcript	11648507	11683152	1000	-	.	gene_id "MSTRG.169"; transcript_id "ENSSSCT00000057926"; gene_name "TIAM2"; ref_gene_id "ENSSSCG00000004065";
1	StringTie	exon	11648507	11649615	1000	-	.	gene_id "MSTRG.169"; transcript_id "ENSSSCT00000057926"; exon_number "1"; gene_name "TIAM2"; ref_gene_id "ENSSSCG00000004065";
1	StringTie	exon	11651386	11651540	1000	-	.	gene_id "MSTRG.169"; transcript_id "ENSSSCT00000057926"; exon_number "2"; gene_name "TIAM2"; ref_gene_id "ENSSSCG00000004065";
1	StringTie	exon	11651885	11651972	1000	-	.	gene_id "MSTRG.169"; transcript_id "ENSSSCT00000057926"; exon_number "3"; gene_name "TIAM2"; ref_gene_id "ENSSSCG00000004065";
1	StringTie	exon	11653146	11653251	1000	-	.	gene_id "MSTRG.169"; transcript_id "ENSSSCT00000057926"; exon_number "4"; gene_name "TIAM2"; ref_gene_id "ENSSSCG00000004065";
1	StringTie	exon	11653818	11653876	1000	-	.	gene_id "MSTRG.169"; transcript_id "ENSSSCT00000057926"; exon_number "5"; gene_name "TIAM2"; ref_gene_id "ENSSSCG00000004065";
1	StringTie	exon	11654689	11654797	1000	-	.	gene_id "MSTRG.169"; transcript_id "ENSSSCT00000057926"; exon_number "6"; gene_name "TIAM2"; ref_gene_id "ENSSSCG00000004065";
1	StringTie	exon	11656690	11656808	1000	-	.	gene_id "MSTRG.169"; transcript_id "ENSSSCT00000057926"; exon_number "7"; gene_name "TIAM2"; ref_gene_id "ENSSSCG00000004065";
1	StringTie	exon	11658688	11658867	1000	-	.	gene_id "MSTRG.169"; transcript_id "ENSSSCT00000057926"; exon_number "8"; gene_name "TIAM2"; ref_gene_id "ENSSSCG00000004065";
1	StringTie	exon	11663343	11663451	1000	-	.	gene_id "MSTRG.169"; transcript_id "ENSSSCT00000057926"; exon_number "9"; gene_name "TIAM2"; ref_gene_id "ENSSSCG00000004065";
1	StringTie	exon	11665441	11665566	1000	-	.	gene_id "MSTRG.169"; transcript_id "ENSSSCT00000057926"; exon_number "10"; gene_name "TIAM2"; ref_gene_id "ENSSSCG00000004065";
1	StringTie	exon	11666406	11666474	1000	-	.	gene_id "MSTRG.169"; transcript_id "ENSSSCT00000057926"; exon_number "11"; gene_name "TIAM2"; ref_gene_id "ENSSSCG00000004065";
1	StringTie	exon	11669200	11669379	1000	-	.	gene_id "MSTRG.169"; transcript_id "ENSSSCT00000057926"; exon_number "12"; gene_name "TIAM2"; ref_gene_id "ENSSSCG00000004065";
1	StringTie	exon	11677696	11678453	1000	-	.	gene_id "MSTRG.169"; transcript_id "ENSSSCT00000057926"; exon_number "13"; gene_name "TIAM2"; ref_gene_id "ENSSSCG00000004065";
1	StringTie	exon	11682770	11683152	1000	-	.	gene_id "MSTRG.169"; transcript_id "ENSSSCT00000057926"; exon_number "14"; gene_name "TIAM2"; ref_gene_id "ENSSSCG00000004065";
1	StringTie	transcript	11648508	11683153	1000	-	.	gene_id "MSTRG.169"; transcript_id "ENSSSCT00000064337"; gene_name "TIAM2"; ref_gene_id "ENSSSCG00000004065";
1	StringTie	exon	11648508	11649615	1000	-	.	gene_id "MSTRG.169"; transcript_id "ENSSSCT00000064337"; exon_number "1"; gene_name "TIAM2"; ref_gene_id "ENSSSCG00000004065";
1	StringTie	exon	11651386	11651540	1000	-	.	gene_id "MSTRG.169"; transcript_id "ENSSSCT00000064337"; exon_number "2"; gene_name "TIAM2"; ref_gene_id "ENSSSCG00000004065";
1	StringTie	exon	11651885	11651972	1000	-	.	gene_id "MSTRG.169"; transcript_id "ENSSSCT00000064337"; exon_number "3"; gene_name "TIAM2"; ref_gene_id "ENSSSCG00000004065";
1	StringTie	exon	11653146	11653251	1000	-	.	gene_id "MSTRG.169"; transcript_id "ENSSSCT00000064337"; exon_number "4"; gene_name "TIAM2"; ref_gene_id "ENSSSCG00000004065";
1	StringTie	exon	11653818	11653876	1000	-	.	gene_id "MSTRG.169"; transcript_id "ENSSSCT00000064337"; exon_number "5"; gene_name "TIAM2"; ref_gene_id "ENSSSCG00000004065";
1	StringTie	exon	11654689	11654797	1000	-	.	gene_id "MSTRG.169"; transcript_id "ENSSSCT00000064337"; exon_number "6"; gene_name "TIAM2"; ref_gene_id "ENSSSCG00000004065";
1	StringTie	exon	11656690	11656808	1000	-	.	gene_id "MSTRG.169"; transcript_id "ENSSSCT00000064337"; exon_number "7"; gene_name "TIAM2"; ref_gene_id "ENSSSCG00000004065";
1	StringTie	exon	11658688	11658867	1000	-	.	gene_id "MSTRG.169"; transcript_id "ENSSSCT00000064337"; exon_number "8"; gene_name "TIAM2"; ref_gene_id "ENSSSCG00000004065";
1	StringTie	exon	11663343	11663451	1000	-	.	gene_id "MSTRG.169"; transcript_id "ENSSSCT00000064337"; exon_number "9"; gene_name "TIAM2"; ref_gene_id "ENSSSCG00000004065";
1	StringTie	exon	11665441	11665566	1000	-	.	gene_id "MSTRG.169"; transcript_id "ENSSSCT00000064337"; exon_number "10"; gene_name "TIAM2"; ref_gene_id "ENSSSCG00000004065";
1	StringTie	exon	11666406	11666474	1000	-	.	gene_id "MSTRG.169"; transcript_id "ENSSSCT00000064337"; exon_number "11"; gene_name "TIAM2"; ref_gene_id "ENSSSCG00000004065";
1	StringTie	exon	11669200	11669379	1000	-	.	gene_id "MSTRG.169"; transcript_id "ENSSSCT00000064337"; exon_number "12"; gene_name "TIAM2"; ref_gene_id "ENSSSCG00000004065";
1	StringTie	exon	11682770	11683153	1000	-	.	gene_id "MSTRG.169"; transcript_id "ENSSSCT00000064337"; exon_number "13"; gene_name "TIAM2"; ref_gene_id "ENSSSCG00000004065";
1	StringTie	transcript	11648509	11690348	1000	-	.	gene_id "MSTRG.169"; transcript_id "ENSSSCT00000027128"; gene_name "TIAM2"; ref_gene_id "ENSSSCG00000004065";
1	StringTie	exon	11648509	11649615	1000	-	.	gene_id "MSTRG.169"; transcript_id "ENSSSCT00000027128"; exon_number "1"; gene_name "TIAM2"; ref_gene_id "ENSSSCG00000004065";
1	StringTie	exon	11651386	11651540	1000	-	.	gene_id "MSTRG.169"; transcript_id "ENSSSCT00000027128"; exon_number "2"; gene_name "TIAM2"; ref_gene_id "ENSSSCG00000004065";
1	StringTie	exon	11651885	11651972	1000	-	.	gene_id "MSTRG.169"; transcript_id "ENSSSCT00000027128"; exon_number "3"; gene_name "TIAM2"; ref_gene_id "ENSSSCG00000004065";
1	StringTie	exon	11653146	11653251	1000	-	.	gene_id "MSTRG.169"; transcript_id "ENSSSCT00000027128"; exon_number "4"; gene_name "TIAM2"; ref_gene_id "ENSSSCG00000004065";
1	StringTie	exon	11653818	11653876	1000	-	.	gene_id "MSTRG.169"; transcript_id "ENSSSCT00000027128"; exon_number "5"; gene_name "TIAM2"; ref_gene_id "ENSSSCG00000004065";
1	StringTie	exon	11654689	11654797	1000	-	.	gene_id "MSTRG.169"; transcript_id "ENSSSCT00000027128"; exon_number "6"; gene_name "TIAM2"; ref_gene_id "ENSSSCG00000004065";
1	StringTie	exon	11656690	11656808	1000	-	.	gene_id "MSTRG.169"; transcript_id "ENSSSCT00000027128"; exon_number "7"; gene_name "TIAM2"; ref_gene_id "ENSSSCG00000004065";
1	StringTie	exon	11658688	11658867	1000	-	.	gene_id "MSTRG.169"; transcript_id "ENSSSCT00000027128"; exon_number "8"; gene_name "TIAM2"; ref_gene_id "ENSSSCG00000004065";
1	StringTie	exon	11663343	11663451	1000	-	.	gene_id "MSTRG.169"; transcript_id "ENSSSCT00000027128"; exon_number "9"; gene_name "TIAM2"; ref_gene_id "ENSSSCG00000004065";
1	StringTie	exon	11665441	11665566	1000	-	.	gene_id "MSTRG.169"; transcript_id "ENSSSCT00000027128"; exon_number "10"; gene_name "TIAM2"; ref_gene_id "ENSSSCG00000004065";
1	StringTie	exon	11666406	11666474	1000	-	.	gene_id "MSTRG.169"; transcript_id "ENSSSCT00000027128"; exon_number "11"; gene_name "TIAM2"; ref_gene_id "ENSSSCG00000004065";
1	StringTie	exon	11669200	11669379	1000	-	.	gene_id "MSTRG.169"; transcript_id "ENSSSCT00000027128"; exon_number "12"; gene_name "TIAM2"; ref_gene_id "ENSSSCG00000004065";
1	StringTie	exon	11690086	11690348	1000	-	.	gene_id "MSTRG.169"; transcript_id "ENSSSCT00000027128"; exon_number "13"; gene_name "TIAM2"; ref_gene_id "ENSSSCG00000004065";
1	StringTie	transcript	11648510	11690988	1000	-	.	gene_id "MSTRG.169"; transcript_id "ENSSSCT00000039486"; gene_name "TIAM2"; ref_gene_id "ENSSSCG00000004065";
1	StringTie	exon	11648510	11649615	1000	-	.	gene_id "MSTRG.169"; transcript_id "ENSSSCT00000039486"; exon_number "1"; gene_name "TIAM2"; ref_gene_id "ENSSSCG00000004065";
1	StringTie	exon	11651386	11651540	1000	-	.	gene_id "MSTRG.169"; transcript_id "ENSSSCT00000039486"; exon_number "2"; gene_name "TIAM2"; ref_gene_id "ENSSSCG00000004065";
1	StringTie	exon	11651885	11651972	1000	-	.	gene_id "MSTRG.169"; transcript_id "ENSSSCT00000039486"; exon_number "3"; gene_name "TIAM2"; ref_gene_id "ENSSSCG00000004065";
1	StringTie	exon	11653146	11653251	1000	-	.	gene_id "MSTRG.169"; transcript_id "ENSSSCT00000039486"; exon_number "4"; gene_name "TIAM2"; ref_gene_id "ENSSSCG00000004065";
1	StringTie	exon	11653818	11653876	1000	-	.	gene_id "MSTRG.169"; transcript_id "ENSSSCT00000039486"; exon_number "5"; gene_name "TIAM2"; ref_gene_id "ENSSSCG00000004065";
1	StringTie	exon	11654689	11654797	1000	-	.	gene_id "MSTRG.169"; transcript_id "ENSSSCT00000039486"; exon_number "6"; gene_name "TIAM2"; ref_gene_id "ENSSSCG00000004065";
1	StringTie	exon	11656690	11656808	1000	-	.	gene_id "MSTRG.169"; transcript_id "ENSSSCT00000039486"; exon_number "7"; gene_name "TIAM2"; ref_gene_id "ENSSSCG00000004065";
1	StringTie	exon	11658688	11658867	1000	-	.	gene_id "MSTRG.169"; transcript_id "ENSSSCT00000039486"; exon_number "8"; gene_name "TIAM2"; ref_gene_id "ENSSSCG00000004065";
1	StringTie	exon	11663343	11663451	1000	-	.	gene_id "MSTRG.169"; transcript_id "ENSSSCT00000039486"; exon_number "9"; gene_name "TIAM2"; ref_gene_id "ENSSSCG00000004065";
1	StringTie	exon	11665441	11665566	1000	-	.	gene_id "MSTRG.169"; transcript_id "ENSSSCT00000039486"; exon_number "10"; gene_name "TIAM2"; ref_gene_id "ENSSSCG00000004065";
1	StringTie	exon	11666406	11666474	1000	-	.	gene_id "MSTRG.169"; transcript_id "ENSSSCT00000039486"; exon_number "11"; gene_name "TIAM2"; ref_gene_id "ENSSSCG00000004065";
1	StringTie	exon	11669200	11669379	1000	-	.	gene_id "MSTRG.169"; transcript_id "ENSSSCT00000039486"; exon_number "12"; gene_name "TIAM2"; ref_gene_id "ENSSSCG00000004065";
1	StringTie	exon	11690581	11690988	1000	-	.	gene_id "MSTRG.169"; transcript_id "ENSSSCT00000039486"; exon_number "13"; gene_name "TIAM2"; ref_gene_id "ENSSSCG00000004065";
1	StringTie	transcript	11649017	11799068	1000	-	.	gene_id "MSTRG.169"; transcript_id "ENSSSCT00000004494"; gene_name "TIAM2"; ref_gene_id "ENSSSCG00000004065";
1	StringTie	exon	11649017	11649615	1000	-	.	gene_id "MSTRG.169"; transcript_id "ENSSSCT00000004494"; exon_number "1"; gene_name "TIAM2"; ref_gene_id "ENSSSCG00000004065";
1	StringTie	exon	11651386	11651540	1000	-	.	gene_id "MSTRG.169"; transcript_id "ENSSSCT00000004494"; exon_number "2"; gene_name "TIAM2"; ref_gene_id "ENSSSCG00000004065";
1	StringTie	exon	11651885	11651972	1000	-	.	gene_id "MSTRG.169"; transcript_id "ENSSSCT00000004494"; exon_number "3"; gene_name "TIAM2"; ref_gene_id "ENSSSCG00000004065";
1	StringTie	exon	11653146	11653251	1000	-	.	gene_id "MSTRG.169"; transcript_id "ENSSSCT00000004494"; exon_number "4"; gene_name "TIAM2"; ref_gene_id "ENSSSCG00000004065";
1	StringTie	exon	11653818	11653876	1000	-	.	gene_id "MSTRG.169"; transcript_id "ENSSSCT00000004494"; exon_number "5"; gene_name "TIAM2"; ref_gene_id "ENSSSCG00000004065";
1	StringTie	exon	11654689	11654797	1000	-	.	gene_id "MSTRG.169"; transcript_id "ENSSSCT00000004494"; exon_number "6"; gene_name "TIAM2"; ref_gene_id "ENSSSCG00000004065";
1	StringTie	exon	11656690	11656808	1000	-	.	gene_id "MSTRG.169"; transcript_id "ENSSSCT00000004494"; exon_number "7"; gene_name "TIAM2"; ref_gene_id "ENSSSCG00000004065";
1	StringTie	exon	11658688	11658867	1000	-	.	gene_id "MSTRG.169"; transcript_id "ENSSSCT00000004494"; exon_number "8"; gene_name "TIAM2"; ref_gene_id "ENSSSCG00000004065";
1	StringTie	exon	11663343	11663451	1000	-	.	gene_id "MSTRG.169"; transcript_id "ENSSSCT00000004494"; exon_number "9"; gene_name "TIAM2"; ref_gene_id "ENSSSCG00000004065";
1	StringTie	exon	11665441	11665566	1000	-	.	gene_id "MSTRG.169"; transcript_id "ENSSSCT00000004494"; exon_number "10"; gene_name "TIAM2"; ref_gene_id "ENSSSCG00000004065";
1	StringTie	exon	11666406	11666474	1000	-	.	gene_id "MSTRG.169"; transcript_id "ENSSSCT00000004494"; exon_number "11"; gene_name "TIAM2"; ref_gene_id "ENSSSCG00000004065";
1	StringTie	exon	11669200	11669379	1000	-	.	gene_id "MSTRG.169"; transcript_id "ENSSSCT00000004494"; exon_number "12"; gene_name "TIAM2"; ref_gene_id "ENSSSCG00000004065";
1	StringTie	exon	11694105	11694208	1000	-	.	gene_id "MSTRG.169"; transcript_id "ENSSSCT00000004494"; exon_number "13"; gene_name "TIAM2"; ref_gene_id "ENSSSCG00000004065";
1	StringTie	exon	11716217	11716480	1000	-	.	gene_id "MSTRG.169"; transcript_id "ENSSSCT00000004494"; exon_number "14"; gene_name "TIAM2"; ref_gene_id "ENSSSCG00000004065";
1	StringTie	exon	11717398	11717490	1000	-	.	gene_id "MSTRG.169"; transcript_id "ENSSSCT00000004494"; exon_number "15"; gene_name "TIAM2"; ref_gene_id "ENSSSCG00000004065";
1	StringTie	exon	11719527	11719605	1000	-	.	gene_id "MSTRG.169"; transcript_id "ENSSSCT00000004494"; exon_number "16"; gene_name "TIAM2"; ref_gene_id "ENSSSCG00000004065";
1	StringTie	exon	11720670	11720774	1000	-	.	gene_id "MSTRG.169"; transcript_id "ENSSSCT00000004494"; exon_number "17"; gene_name "TIAM2"; ref_gene_id "ENSSSCG00000004065";
1	StringTie	exon	11722971	11723132	1000	-	.	gene_id "MSTRG.169"; transcript_id "ENSSSCT00000004494"; exon_number "18"; gene_name "TIAM2"; ref_gene_id "ENSSSCG00000004065";
1	StringTie	exon	11731352	11731423	1000	-	.	gene_id "MSTRG.169"; transcript_id "ENSSSCT00000004494"; exon_number "19"; gene_name "TIAM2"; ref_gene_id "ENSSSCG00000004065";
1	StringTie	exon	11734551	11734697	1000	-	.	gene_id "MSTRG.169"; transcript_id "ENSSSCT00000004494"; exon_number "20"; gene_name "TIAM2"; ref_gene_id "ENSSSCG00000004065";
1	StringTie	exon	11735346	11735531	1000	-	.	gene_id "MSTRG.169"; transcript_id "ENSSSCT00000004494"; exon_number "21"; gene_name "TIAM2"; ref_gene_id "ENSSSCG00000004065";
1	StringTie	exon	11750859	11751083	1000	-	.	gene_id "MSTRG.169"; transcript_id "ENSSSCT00000004494"; exon_number "22"; gene_name "TIAM2"; ref_gene_id "ENSSSCG00000004065";
1	StringTie	exon	11753693	11753865	1000	-	.	gene_id "MSTRG.169"; transcript_id "ENSSSCT00000004494"; exon_number "23"; gene_name "TIAM2"; ref_gene_id "ENSSSCG00000004065";
1	StringTie	exon	11759282	11759717	1000	-	.	gene_id "MSTRG.169"; transcript_id "ENSSSCT00000004494"; exon_number "24"; gene_name "TIAM2"; ref_gene_id "ENSSSCG00000004065";
1	StringTie	exon	11764688	11765863	1000	-	.	gene_id "MSTRG.169"; transcript_id "ENSSSCT00000004494"; exon_number "25"; gene_name "TIAM2"; ref_gene_id "ENSSSCG00000004065";
1	StringTie	exon	11768179	11768289	1000	-	.	gene_id "MSTRG.169"; transcript_id "ENSSSCT00000004494"; exon_number "26"; gene_name "TIAM2"; ref_gene_id "ENSSSCG00000004065";
1	StringTie	exon	11798991	11799068	1000	-	.	gene_id "MSTRG.169"; transcript_id "ENSSSCT00000004494"; exon_number "27"; gene_name "TIAM2"; ref_gene_id "ENSSSCG00000004065";
1	StringTie	transcript	11649017	11799068	1000	-	.	gene_id "MSTRG.169"; transcript_id "ENSSSCT00000023199"; gene_name "TIAM2"; ref_gene_id "ENSSSCG00000004065";
1	StringTie	exon	11649017	11649615	1000	-	.	gene_id "MSTRG.169"; transcript_id "ENSSSCT00000023199"; exon_number "1"; gene_name "TIAM2"; ref_gene_id "ENSSSCG00000004065";
1	StringTie	exon	11651386	11651540	1000	-	.	gene_id "MSTRG.169"; transcript_id "ENSSSCT00000023199"; exon_number "2"; gene_name "TIAM2"; ref_gene_id "ENSSSCG00000004065";
1	StringTie	exon	11651885	11651972	1000	-	.	gene_id "MSTRG.169"; transcript_id "ENSSSCT00000023199"; exon_number "3"; gene_name "TIAM2"; ref_gene_id "ENSSSCG00000004065";
1	StringTie	exon	11653146	11653251	1000	-	.	gene_id "MSTRG.169"; transcript_id "ENSSSCT00000023199"; exon_number "4"; gene_name "TIAM2"; ref_gene_id "ENSSSCG00000004065";
1	StringTie	exon	11653818	11653876	1000	-	.	gene_id "MSTRG.169"; transcript_id "ENSSSCT00000023199"; exon_number "5"; gene_name "TIAM2"; ref_gene_id "ENSSSCG00000004065";
1	StringTie	exon	11654689	11654797	1000	-	.	gene_id "MSTRG.169"; transcript_id "ENSSSCT00000023199"; exon_number "6"; gene_name "TIAM2"; ref_gene_id "ENSSSCG00000004065";
1	StringTie	exon	11656690	11656808	1000	-	.	gene_id "MSTRG.169"; transcript_id "ENSSSCT00000023199"; exon_number "7"; gene_name "TIAM2"; ref_gene_id "ENSSSCG00000004065";
1	StringTie	exon	11658688	11658867	1000	-	.	gene_id "MSTRG.169"; transcript_id "ENSSSCT00000023199"; exon_number "8"; gene_name "TIAM2"; ref_gene_id "ENSSSCG00000004065";
1	StringTie	exon	11663343	11663451	1000	-	.	gene_id "MSTRG.169"; transcript_id "ENSSSCT00000023199"; exon_number "9"; gene_name "TIAM2"; ref_gene_id "ENSSSCG00000004065";
1	StringTie	exon	11665441	11665566	1000	-	.	gene_id "MSTRG.169"; transcript_id "ENSSSCT00000023199"; exon_number "10"; gene_name "TIAM2"; ref_gene_id "ENSSSCG00000004065";
1	StringTie	exon	11666406	11666474	1000	-	.	gene_id "MSTRG.169"; transcript_id "ENSSSCT00000023199"; exon_number "11"; gene_name "TIAM2"; ref_gene_id "ENSSSCG00000004065";
1	StringTie	exon	11669200	11669379	1000	-	.	gene_id "MSTRG.169"; transcript_id "ENSSSCT00000023199"; exon_number "12"; gene_name "TIAM2"; ref_gene_id "ENSSSCG00000004065";
1	StringTie	exon	11694105	11694208	1000	-	.	gene_id "MSTRG.169"; transcript_id "ENSSSCT00000023199"; exon_number "13"; gene_name "TIAM2"; ref_gene_id "ENSSSCG00000004065";
1	StringTie	exon	11716217	11716480	1000	-	.	gene_id "MSTRG.169"; transcript_id "ENSSSCT00000023199"; exon_number "14"; gene_name "TIAM2"; ref_gene_id "ENSSSCG00000004065";
1	StringTie	exon	11717398	11717490	1000	-	.	gene_id "MSTRG.169"; transcript_id "ENSSSCT00000023199"; exon_number "15"; gene_name "TIAM2"; ref_gene_id "ENSSSCG00000004065";
1	StringTie	exon	11719527	11719605	1000	-	.	gene_id "MSTRG.169"; transcript_id "ENSSSCT00000023199"; exon_number "16"; gene_name "TIAM2"; ref_gene_id "ENSSSCG00000004065";
1	StringTie	exon	11720670	11720774	1000	-	.	gene_id "MSTRG.169"; transcript_id "ENSSSCT00000023199"; exon_number "17"; gene_name "TIAM2"; ref_gene_id "ENSSSCG00000004065";
1	StringTie	exon	11722971	11723132	1000	-	.	gene_id "MSTRG.169"; transcript_id "ENSSSCT00000023199"; exon_number "18"; gene_name "TIAM2"; ref_gene_id "ENSSSCG00000004065";
1	StringTie	exon	11734551	11734697	1000	-	.	gene_id "MSTRG.169"; transcript_id "ENSSSCT00000023199"; exon_number "19"; gene_name "TIAM2"; ref_gene_id "ENSSSCG00000004065";
1	StringTie	exon	11735346	11735531	1000	-	.	gene_id "MSTRG.169"; transcript_id "ENSSSCT00000023199"; exon_number "20"; gene_name "TIAM2"; ref_gene_id "ENSSSCG00000004065";
1	StringTie	exon	11750859	11751083	1000	-	.	gene_id "MSTRG.169"; transcript_id "ENSSSCT00000023199"; exon_number "21"; gene_name "TIAM2"; ref_gene_id "ENSSSCG00000004065";
1	StringTie	exon	11753693	11753865	1000	-	.	gene_id "MSTRG.169"; transcript_id "ENSSSCT00000023199"; exon_number "22"; gene_name "TIAM2"; ref_gene_id "ENSSSCG00000004065";
1	StringTie	exon	11759282	11759717	1000	-	.	gene_id "MSTRG.169"; transcript_id "ENSSSCT00000023199"; exon_number "23"; gene_name "TIAM2"; ref_gene_id "ENSSSCG00000004065";
1	StringTie	exon	11764688	11765863	1000	-	.	gene_id "MSTRG.169"; transcript_id "ENSSSCT00000023199"; exon_number "24"; gene_name "TIAM2"; ref_gene_id "ENSSSCG00000004065";
1	StringTie	exon	11768179	11768289	1000	-	.	gene_id "MSTRG.169"; transcript_id "ENSSSCT00000023199"; exon_number "25"; gene_name "TIAM2"; ref_gene_id "ENSSSCG00000004065";
1	StringTie	exon	11798991	11799068	1000	-	.	gene_id "MSTRG.169"; transcript_id "ENSSSCT00000023199"; exon_number "26"; gene_name "TIAM2"; ref_gene_id "ENSSSCG00000004065";
1	StringTie	transcript	12297377	12395687	1000	+	.	gene_id "MSTRG.170"; transcript_id "ENSSSCT00000004500"; gene_name "CNKSR3"; ref_gene_id "ENSSSCG00000004071";
1	StringTie	exon	12297377	12298225	1000	+	.	gene_id "MSTRG.170"; transcript_id "ENSSSCT00000004500"; exon_number "1"; gene_name "CNKSR3"; ref_gene_id "ENSSSCG00000004071";
1	StringTie	exon	12353964	12354127	1000	+	.	gene_id "MSTRG.170"; transcript_id "ENSSSCT00000004500"; exon_number "2"; gene_name "CNKSR3"; ref_gene_id "ENSSSCG00000004071";
1	StringTie	exon	12361987	12362189	1000	+	.	gene_id "MSTRG.170"; transcript_id "ENSSSCT00000004500"; exon_number "3"; gene_name "CNKSR3"; ref_gene_id "ENSSSCG00000004071";
[truncated: 574,124+ more rows]
