# Supplementary material for: Transcriptome Analysis Suggests the Roles of Long Intergenic Non-coding RNAs in the Growth Performance of Weaned Piglets
Source: Front Genet. 2019 Mar 18;10:196. doi: 10.3389/fgene.2019.00196 (PMC6431659; doi:10.3389/fgene.2019.00196)
Supplement: TABLE S4 — FPKM of all transcripts. [file Table_4.XLSX]

## Sheet: all_fpkm
transcript_name	LDM_1	LDM_2	LDM_3	LDM_4	LDM_5	LDM_6	LDM_7	LDM_8	LDM_9	LDM_10	LDM_11	LDM_12	LDM_13	LDM_14	LDM_15	LDM_16	LDM_17	LDM_18	SF_1	SF_2	SF_3	SF_4	SF_5	SF_6	SF_7	SF_8	SF_9	SF_10	SF_11	SF_12	SF_13	SF_14	SF_15	SF_16	SF_17	SF_18	0
MSTRG.2.1	0.476233	0.903116	0.647317	0.568067	0.568175	0.305769	0.521258	0.587899	0.859223	0.60694	0.920783	0.471798	1.27842	0.803985	0.518034	0.404061	0.213892	0.920836	3.1984	2.28217	3.04256	3.06837	2.71505	3.21542	3.11727	2.93416	2.3619	2.20712	4.90415	1.98305	3.21512	3.19086	3.56184	4.22998	3.13617	3.13403	67.0735
ENSSSCT00000042326	0	0	0	0	0	0	0	0	0	0	0	0	0	0	0	0	0	0	0	0	0	0	0	0	0	0	0	0	0	0	0	0	0	0	0	0	0
ENSSSCT00000065539	0.020848	0.246875	0.17662	0.131672	0.151228	0.080444	0.181521	0.214527	0.313793	0.204401	0.209756	0.153443	0.178401	0.225806	0.232641	0.016698	0.190242	0.437267	0.436763	0.639308	0.280259	0.336082	0.430313	0.243945	0.348389	0.27972	0.502133	0.426662	0.571758	0.266394	1.31013	0.328725	0.767615	0.564116	0.361854	0.567412	12.0278
MSTRG.3.3	1.54396	1.14264	1.07043	0	2.0086	1.9766	1.80712	1.881	2.71551	0.776979	1.62926	1.39734	1.81867	2.32052	1.18613	0.730155	1.57118	1.38858	4.20568	3.39474	4.1136	3.43529	4.0094	4.19234	3.85702	4.25256	4.00727	3.55179	4.71423	2.82591	4.40337	6.12411	4.50341	3.1427	4.21466	4.08734	100
ENSSSCT00000046027	0	0.726614	0	0.979771	0.605409	0	0	0	0.1983	0.498381	0	0.441483	0	0	0.435665	0.596288	0	0	0	0.452819	0.49562	0.563501	0	0	0	0	0	0.468453	0	0.541716	0	0.427793	0	0.923503	0	0	8.35532
ENSSSCT00000058189	27.9343	39.8197	28.5135	31.3527	46.0636	27.491	30.4579	43.9502	64.0227	28.1537	43.4483	26.9821	54.193	41.3743	41.8634	36.1173	31.8613	46.3674	37.5734	31.7955	38.0715	49.4714	40.4759	35.1677	32.2501	61.0021	41.1174	47.1698	38.8981	33.4076	43.7546	48.2826	67.7919	59.5413	51.0157	50.7281	1497.48
ENSSSCT00000023500	0.744772	0	0	0	0	0	0	1.31779	0	0	0.847091	0.211135	0.797708	0.706359	0.776159	0	0	0.489355	1.19827	0.147804	0	2.12545	0	0.854313	1.19873	0	0	0	0.572	0.201731	0.798775	1.02585	3.49256	0	0.863789	0.976617	19.3463
ENSSSCT00000055371	0	0	0	0	0	0	0	0.651891	0	0.027136	0.7556	0	0	0.053772	0.027956	0	0	0	0	0	0.038921	0	0.090142	0.030744	0	0	0	0	0.026318	0.042666	0.208849	0	0.028983	0	0	0	1.98298
MSTRG.17.1	0.050419	0	0	0	0	0	0	0	0	0	0.113333	0	0.017358	0	0	0	0	0	0.072655	0.28706	0	0.367349	0.204941	0.490065	0.119525	0.226918	0	0.608959	0.404136	1.12264	0.602219	0.108509	0.259931	0.265129	0.220303	0.520606	6.06205
MSTRG.18.1	0	0	0	0	0	0.244492	0	0	0	0.170644	0	0	0	0	0	0	0	0	0.785289	0.504577	0.785498	0.164296	0.539263	0.308679	0.892735	0.390731	0.873962	0	0.589434	1.51338	0.459675	0.814613	0.33326	0.928962	0.124804	0	10.4243
MSTRG.19.1	0.249639	0	0	0	0	0.231974	0.267086	0	0	0	0.131416	0	0	0	0	0	0	0	0.274399	0.064101	0.690136	0.591377	0.550779	0.123909	0.628863	1.28802	0.867725	0.34789	0.182951	0.514406	0.270999	0.475605	0.544968	0.593388	0.56077	0.246392	9.69679
MSTRG.20.1	0	0.058207	0	0	0.004481	0	0	0	0	0	0.057401	0	0	0	0.028626	0.060272	0.091314	0.04848	0.182019	0.247003	0.380881	0.602898	0.242296	0.789939	0.11925	0.385722	0.496896	0	0.273174	0.056454	0.478863	0.977227	0.09725	0.137966	0.242599	0.410117	6.46933
ENSSSCT00000030275	0	0	0	0	0	0.054355	0.0689	0	0.11403	0	0	0	0	0.093056	0	0	0	0	0.170296	0.105435	0.321654	0.855051	0.18438	0.227213	0.509743	0.840107	0.274202	0	0	0.147284	0.743433	0.445359	0.12571	0	0.135603	0.109232	5.52504
MSTRG.22.1	0	0	0	0	0	0	0	0	0	0	0.027792	0	0	0	0	0.060837	0	0	0	0.047339	0	1.39847	0.005863	0.902911	0.263986	0.408992	0.336002	0.283699	0.302053	0.120442	0.275663	0.158173	0.168062	0	0	0	4.76028
MSTRG.16.2	2.31432	1.93249	1.66084	1.18893	1.30109	1.93238	1.69674	1.83325	3.96627	2.20822	1.27467	2.48322	1.85265	1.48198	1.49088	1.51541	1.3715	1.85737	3.80421	5.42427	3.75339	4.51276	1.41099	4.10108	3.36917	2.85141	4.3275	4.05436	4.9829	2.90493	3.19204	4.84233	3.03885	3.49406	4.52352	6.03186	103.982
MSTRG.16.3	1.8011	0.855353	0.903772	1.73819	0.178205	0.09748	0.423687	0.998537	0.699875	1.17028	0.716734	0.200834	0.106919	1.47554	1.06193	1.59799	1.0348	2.67062	2.64371	1.36461	1.77273	3.19891	1.42314	1.46009	1.57537	2.36801	1.40389	0.715494	2.15125	0	2.54642	2.42319	1.45827	1.27013	1.90571	0.747971	48.1608
MSTRG.16.4	0	0	0	0	0.250387	0.395698	0	0	0	0	0.568351	0	0.505898	0	0.807924	0	0.268498	0.141312	0	0	0.157226	0	0	0	0.442206	0	0	0	0	1.29693	0.375105	0	0.566846	0.449716	0.289474	0.513594	7.02917
MSTRG.16.5	0	0	0	0	0	0	0	0	0	0	0	0	0	0	0	0	0	0	0	0	0	0	0	0	0	0	1.67602	0	0	0	0.34826	0	0	0	0	0	2.02428
MSTRG.16.7	0.103428	0.002233	0.045511	0.008363	0.039887	0.09487	0.072411	7e-06	0.082815	0.098993	0.093819	0.077365	0.000836	0.126442	0.10622	3e-06	0.042937	0.04721	0.593171	0.656578	0.996388	1.23601	1.32343	1.2217	0.765478	0.599226	0.926933	1.11143	0.872653	0.058329	0.930587	1.3164	0.831831	0.498357	0.611611	0.805855	16.3993
MSTRG.16.6	0	0	0	0	0	0	0	0	0	0	0	0	0	0	0	0	0	0	0	0	0	0	0	0	0	0	0	0	0	0	0	0	0	0	0	0	0
ENSSSCT00000063290	0	0.779302	0	0.175239	0	0	0	0.633281	0	0	0.170457	0	0.566842	0	0	0.190816	0.25722	0	0.526198	0	0.401643	0.890042	0	0.363375	0	0.264943	0.119611	0.57624	0.633021	0	0.108773	0.933957	0	0	0.129207	0	7.72017
MSTRG.16.9	0	0	0.057156	0	0	0	0	0	0.007527	0	0.043791	0	0.417883	0	0	0.028434	0	0	0.010758	0.017411	0.082715	0.020799	0.022396	0.058394	0.008825	0.000427	0	0.038967	0	0	0	0	0	0	0	0	0.815483
ENSSSCT00000041397	0	0	0	0	0	0	0	0	0	0	0.125521	0	0.278593	0	0.246596	0	0	0	0	0	0	0	0	0	0	0	0	0	0	0	0	0	0.120356	0	0	0	0.771066
ENSSSCT00000038814	0.013375	0	0	0	0	0	0	0	0.010558	0.014952	0	0.003985	0	0	0	0	0.011855	0.009304	0	0.016375	0.004416	0.015995	0	0.002561	0.012881	0.014596	0	0	0	0	0.016396	0.030384	0	0	0	0	0.177633
ENSSSCT00000047009	0	0	0	0	0	0	0	0	0	0	0	0	0	0	0	0	0	0	0	0	0	0	0	0	0	0	0	0	0	0	0	0	0	0	0	0
MSTRG.16.14	0	0	0	0	0	0	0	0	0	0	0	0	0	0	0	0	0	0.179926	0	0	0.804723	0	0.491187	0	0	0	0.410824	0	0	0	0	0	0	0	0.123087	0
MSTRG.16.13	0	0	0	0	0	0	0	0	0	0	0	0	0	0	0	0	0	0.124642	0	0	0.829954	0	0.540306	0	0	0	0.239932	0	0	0.357014	0	0	0	0	0.062088	0
MSTRG.16.15	0	0	0	0	0	0	0	0	0	0.005516	0	0	0	0	0	0	0	0	0	0.016665	0	0	0	0	0.298576	0	0	0	0.012115	0.021974	0	1.16648	0.00772	0	0.015158	0.021034
ENSSSCT00000042748	0	0	0	0	0	0	0	0	0	0	0	0	0	0	0	0	0	0	0	0	0	0	0	0	0	0	0	0	0	0	0	0	0	0	0	0
MSTRG.16.17	0	0	0	0	0	0	0	0	0.022233	0	0	0	0	0	0	0	0	0	0	0.023997	0	0	0	0	0	0	0	0	0	0.132132	0.063739	0	0	0	0	0
ENSSSCT00000047788	0.005501	0.011511	0.011392	0	0	0.022627	0.00369	0	0.02851	0	0.044972	0.030621	0.284856	0	0	0.035757	0	0.094397	0.068512	0.055307	0.195504	0.264033	0.104486	0.142489	0.1218	0.409991	0.097999	0.212609	0.031833	0.022328	0.321429	0.161713	0.232073	0.026553	0.196219	0.133629
ENSSSCT00000026580	0	0	0	0	0	0	0	0	0.00395	0	0	0	0	0	0	0	0	0.267895	0	0	0	0	0.006371	0.007514	0.003281	0.605736	0.303872	0.695706	0.001945	0.365347	0.723889	0	0.007134	0	0.437601	0.003099
MSTRG.15.1	0.953975	0.816568	0.863926	0.792575	0	0	0.671669	1.08867	0	0	0.582515	0.889598	0	0.495772	0.68097	0	0.818389	0.873893	1.46415	0	1.54531	1.12206	1.75336	1.20555	0.68167	1.1123	1.6359	2.06288	1.99106	1.1386	1.82424	0.016459	2.14413	0	1.24694	1.0985
ENSSSCT00000024788	0	0	0	0	0	0.27	0	0.330571	0	0	0	0	0	0.151776	0	1.41464	0	0	0	0	0.011212	0	0.001851	0	0	0.001771	0	0.005134	0	0	0	0	0	3.11587	0	0.001592
MSTRG.15.3	0	0	0	0	0	0	0	0	0	0	0	0	0	0	0	0	0	0	0	0	0	0	0	0	0	0	0	0	0	0	0	2.16418	0	0	0	0
ENSSSCT00000062318	0	0.01569	0	0.017895	0.72066	0.930878	0.073772	0.045216	0.665054	0.262652	0.072656	0	0.404395	0	0	0.058748	0	0	0	0.977197	0.064957	0.016566	0.046026	0.394563	0	0.036459	0	0.022406	0.051814	0	0.083477	0.086232	0	0.122939	0	0.03033
MSTRG.5.1	1.5561	1.44851	2.42306	3.26621	8.26799	6.5516	5.77272	8.89185	0.225088	1.56265	2.66914	5.23167	1.15406	3.90024	4.46806	5.17166	5.71836	0.935716	0	0	0.056769	0.040838	0.157715	0.102149	0.331054	0	0.095878	0	0	0.484724	0.080337	0	0.083722	0.26504	0	0
MSTRG.4.1	0	0	0	0	0	0.607699	0	0.098773	0	0	0	0.219681	0	0	0.251237	1.15668	0	0	0	0	0	0	0	0	0	0	0	0	0	0.063965	0	0	0	0	0	0
MSTRG.9.1	0.589189	0.705142	0.325299	0.654526	0.109851	0.939873	1.1792	1.38777	0	0.437236	0.404534	0.070302	0.328334	0.502779	0.631023	0.132311	0.367769	0.127601	0	0	0	0	0	0	0.055933	0	0	0	0	0	0	0	0.045511	0.06298	0	0
MSTRG.9.2	0	0	0.285554	0.041471	0	0	0.163747	0.163416	0	0	0	0.074723	0	0	0.142651	0.128445	0	0	0	0	0.030097	0	0	0	0	0	0	0	0	0	0	0	0	0	0	0
MSTRG.10.1	0.685484	0.638159	0.578705	1.05275	0.351968	0.861603	1.7587	1.62708	0.250903	0.245669	0.415173	0.514826	0.265436	1.04966	0.844128	1.41082	0.402207	0.435526	0	0	0.041942	0.02203	0.018343	0.043752	0.05365	0.020412	0.018028	0	0	0.04021	0.043337	0	0	0.012106	0	0
MSTRG.6.1	0	0	0	0	0	0	0	0	0.473081	0	0.176456	0	1.45667	0	0	0	0	0	0	0	0	0	0	0	0	0	0	0	0.153742	0	0.104752	0	0	0	0	0
MSTRG.7.1	0	0.123467	0	0	0.362087	0	0	0	0	0	0	0	0	1.07851	0	0	0	0.293813	0	0	0	0	0	0	0	0	0	0	0	0	0	0	0	0	0	0
ENSSSCT00000054059	0	0	0	0	0	0	0	0	0	0	0	0	0	0	0	0	0	0	0.029753	0.154646	0.064544	0.086019	0.041115	0.024579	0.100985	0	0.09308	0	0.131832	0	0.048326	0.031729	0.052147	0	0.018342	0
MSTRG.8.1	0	0	0	0	0	0	0	0	0	0	0	0	0	0	0	0	0	0	0	0	0	0	0	0	0	0	0	0.328719	0.211208	0.258243	0	0	0.026961	0	1.30574	0
MSTRG.11.1	0	0.140713	0	0	0	0	0	0	0	0	0	0	0	0	0	0	0	0	1.02628	0	0	0	0.123573	0.124107	0	0	0.120847	0.16152	0	0	0.145248	0	0.782866	0	0.544625	0
MSTRG.12.1	0.075173	0.146135	0.13242	0	0.140998	0.037344	0	0.035018	0.005906	0	0	0	0	0	0	0.150563	0.417343	0.34932	0.896555	0.550427	0.423675	0.895606	1.30966	0.151906	0	0	0.477056	0.673727	0.482139	0.3705	0.310372	0.71108	0.965224	0.403364	0.473873	0.130119
MSTRG.13.1	0	0.138909	0	0	0	0.526998	0	0	0.030876	0.088572	0	0	0.27749	0	0	0.696171	0	0	1.20964	0.296969	0.69247	0	0	0.41568	0	0.1918	0.554733	0	0.438087	0.677669	0.213644	0.153782	0.403821	0.30922	0.238661	0.118307
MSTRG.14.1	0.218785	0.189849	0	0.047469	0.029022	0.139654	0.11028	0.312697	0.250866	0	0.117748	0	0.10099	0.192745	0.281691	0.024604	0.149101	0.315453	1.01563	0.936304	0.79401	0.14961	0.917082	1.19229	0.507475	0.66563	0.70095	0.236151	0.642309	0.591108	0.634499	0.679716	1.39525	1.08828	0.601812	0.418533
ENSSSCT00000052221	0.059063	0	0.040012	0	0.019504	0	0	0.038751	0	0	0.018031	0.073663	0	0	0.042303	0.057567	0.021141	0	0.101993	0	0	0	0.035504	0.023203	0.041413	0	0	0	0.037947	0.114893	0	0	0.120345	0.046631	0.038165	0
MSTRG.41.1	0.454671	0.690256	0.143629	0.393376	0.196493	0.241194	0.496541	0.418706	0.405246	0.628472	0.433674	0.798592	1.08409	0.256201	0	0.226543	0.073983	0.289427	0.607016	0.382721	0.574462	0.153062	0.263862	0.317777	0.298812	0.056729	0.314408	1.05965	0.101992	0.313337	0.740729	0.503789	0.683943	0.55936	0.206534	0.387137
MSTRG.42.1	2.30153	2.36037	0.669083	0.912965	0	0.135141	0	0.1631	0.737856	1.60626	0.985376	1.00644	0.166053	0.476668	0.362546	0.196496	0.576697	0.27093	0.87127	1.46927	0.984583	1.33488	0.48734	0.806757	0.562308	0.343882	0.267272	0.920432	1.81213	0.992685	0.956825	2.04184	0.575499	0.407215	0.936936	0.691255
MSTRG.42.2	0	0	0.004471	0	0.136263	0.050998	0.837731	0.35244	0.28958	0.039355	0.020124	0.000542	0.223403	0	0.369002	0	0	0.009532	1.47593	1.35119	1.67038	1.0537	2.19599	0.690135	0.593703	0.462833	0.359421	0.637163	0.701619	1.41443	1.13621	0.930937	1.43921	0.560536	0.674983	1.20333
MSTRG.42.3	0.029946	0.110966	0.073255	0.082716	0.47542	0.102415	0.122552	0.095557	0.000281	0.032915	0.033603	0.035955	0.044213	0.022056	0.277988	0.0656	0.010131	0.036534	0.743746	0.726258	1.30961	1.4491	1.71356	1.59339	1.42002	1.24748	2.22552	1.28373	1.39218	0.649581	1.24257	0.854517	2.33757	0.810531	1.16588	1.13185
MSTRG.42.4	0.000257	0	0.049576	0.02971	0.050066	0	0	0.089328	0.368982	0.058236	0.000578	0	0	0	0.266575	0.042869	0	0	0.736729	0.720105	1.3069	0.907016	2.13925	2.19599	1.08343	0.416531	0.431425	1.21878	1.09888	0.561457	1.24906	0.70433	1.57084	1.02212	0.778533	2.64427
MSTRG.42.5	0	0	0	0	0	0	0	0.127937	0.02853	0	0	0	0.868785	0	0	0.109173	0	0.024864	0	0.205927	0.375574	0.125315	0.089218	0	0.199257	0.370735	0.320622	0	0	0	0.26872	0	0	0.255082	0	0.091549
MSTRG.42.6	0.030866	0.020001	0.0518	0.018481	0.174133	0.078633	0.050616	0	0.008071	0.057965	0.012885	0.019978	1.99091	0.0717	0.09945	0	0.020018	0	0.235708	0	0	0.025122	0.033154	0.249807	0.08443	0	0.057752	0.132433	0.30425	0.130394	0	0	0.142261	0	0.373266	0
ENSSSCT00000040859	0	0	0	0	0	0	0	0.36335	0	0	0	0	0	0	0	0	0	0	0	0	0.108179	0	0	0	0	0	0.258751	0	0	0	0.179662	0	0	0	0	0
ENSSSCT00000055698	0	0	0.073486	0	0.990153	0	0	0	0	0.446368	0.513327	0.269869	0.298982	0.380536	0	0.311815	0.84337	0.69239	0.171327	0.398904	0	0.390957	0.119572	0	0.251093	0.176069	0.185943	1.3158	0.228317	0.551757	0.256987	0.36935	0.750363	0.157307	0.264957	0.150538
ENSSSCT00000037459	0	0	1.13066	0.659193	0	0.913784	0	0	0.56798	0.492479	1.17967	0	0.19342	0.340445	0.768903	0.570755	0.901199	0.83143	0.59408	2.12874	1.25472	1.13039	0.440256	0.61904	0.721207	1.9538	0.171875	1.22512	1.1759	1.14167	1.40075	1.65454	0.682959	0.04378	1.46302	0.449525
ENSSSCT00000041743	0.055202	0.036283	0.050496	0.04996	0.039147	0.02037	0.094722	0.09732	0.025775	0.025025	0.139046	0	0.030093	0.253788	0	0.142371	0	0.084672	1.09962	1.0021	1.56673	0.684916	1.09718	1.8354	1.75663	1.09495	0.980676	0.578281	2.03726	0.213059	1.09348	1.05815	2.80475	1.72354	0.468404	1.18908
ENSSSCT00000004434	0.07894	0.072083	0	0	0	0.953505	0	2.18098	1.80853	0	0	0	0.023681	0.5698	0.022221	1.12395	0	0.890053	0.646222	0.992544	0.727972	0.045698	0.40184	0	0.113599	0.744716	3.51202	0	0.040381	0	0.889431	1.31123	0.055054	2.28856	0.026132	0.309352
MSTRG.43.1	0	0	0.018803	0	0	0	0	0	0	0	0	0	0	0	0	0	0	0	0	0	0.324617	0.041248	0	0	0.043315	0	0	0	0	0	0	0.134933	0	0	0.424494	0.041016
MSTRG.42.12	0	0.221436	0	0.374153	0	0.208283	0.67411	0	0	0	0	0.356805	0	0.488324	0	0	0.389485	0.175359	0.649149	0.330608	0.606954	0.606827	0.55747	0.356022	0.369823	0.918369	0.051131	0.625238	0.180237	0.337785	0.718908	0.719423	0.424821	0.077324	0.294221	0.14392
ENSSSCT00000004433	0	0.118974	0	0	0.094631	0	0	0	0	0.105322	0.128193	0.081842	0	0	0	0	0	0	0.203978	0.139282	0.049129	0.326202	0.325963	0.195952	0.262246	0.148494	0.20245	0.175962	0.3706	0.168544	0.317944	0.023682	0.197543	0.058319	0.266811	0.206139
MSTRG.45.1	0	0	0	0	0.297462	0	0	0	0	0	0	0	0	0	0	0	0	0	1.1838	0.246523	1.05044	0.897675	0.497652	0.245468	0.226231	0.119422	0.371018	0	0.858518	0.522444	0.329167	0.530744	0	0.263431	0.006102	0.307589
MSTRG.46.1	0	0	0	0	0	0	0	0	0.320655	0	0	0	0	0	0	0	0	0	1.19078	0	0	0.187879	0.274427	0.341784	0	0	0.279555	0	0.34067	0.052092	0	0	0	0.302234	0	0.609601
ENSSSCT00000004429	0	0	0	0	0.018934	0	0	0.084789	0	0	0	0	0.044142	0	0	0	0.027407	0	0.065663	0.211379	0.017266	0.052319	0.049967	0.349692	0.134073	0	0.364069	0.50172	0	0.090078	0.055806	0.053481	0.191144	0.350416	0.019527	0
ENSSSCT00000004435	2.79571	2.98833	4.01002	4.14172	2.37023	0.53809	2.15457	1.65797	1.81097	4.00892	3.4535	4.21385	4.57022	1.33847	3.55392	2.82762	3.034	1.91035	2.29179	0.876377	2.29849	1.77057	0.809335	0.378168	0.208507	1.60493	0.940633	0.680252	2.22617	1.7229	1.97723	1.06564	0.368236	1.08127	1.13417	0.514775
ENSSSCT00000031463	0	0.364591	0	0.271993	0	0	0	0	0	0	0.269868	0.156736	0	0.415017	0	0.429344	0	0.955634	0.07608	0	0	0	0	0.410625	0	0	0.40921	0	0	0	0.042145	0	0	0	0	0
MSTRG.37.4	0	0	0	0	5.7e-05	0	0	0	0	0	0	0	0	0	0	0	0	0	0	0	0.419372	3.1e-05	0.125888	0	0	0.02303	0.227888	0	0	0	0	1.6e-05	0.348205	0.316792	0.020231	0.381109
MSTRG.37.5	2.87463	0	0	5e-05	1.6e-05	0.567569	0	1.72114	0.411967	0.085268	0	0	3.9e-05	0.009929	0	2.7e-05	6.3e-05	0.020185	1.03965	0.635308	2.92782	1.83134	3.04681	0.481766	1.16795	1.3808	0.275252	0.723722	3.47954	2.21237	2.70125	3.98054	0.598835	0.415559	1.76723	0.705415
MSTRG.37.6	0	0	0.228833	0.847833	0.520502	0.023108	0.056641	0.027386	0	0	0	0.019684	0	0	0.071314	0.513378	0.011098	0	0	0	0.047779	0	0	0.799639	0	0.056067	0	0	0	0	0	0	0	0	0	0
MSTRG.37.7	0.944765	0	0	0	0	1.77194	0.179875	1.80252	3.05242	0	0	0.188474	0.472419	0.35035	0.044925	0	0.21188	0.392026	2.99135	1.40471	3.04945	2.99306	3.20868	0.521155	0.268111	2.37789	0.564	0.851065	2.63527	2.84005	2.29479	1.87499	0.464233	0.469961	2.32525	0.892703
MSTRG.37.8	0.017404	0.12615	0.005451	0.004747	0.003439	0.008304	0.006413	0.006229	0.004926	0.005375	0.019538	0.015567	0.006481	0.004882	0	0.016546	0	0.014649	0.046156	0.081292	0.756155	0.01147	0.171988	0.084707	0.022496	0	0.431966	0.086744	0.077126	0.089319	0.085794	0.008936	0.275443	0.368554	0	0.497739
MSTRG.37.9	0.529744	0	0	0	0	1.74543	0.162263	0.696737	1.95625	0	0	0.196617	0.465067	0.406554	0.047623	0	0.26946	0.54215	2.78764	1.24026	0.210762	1.20678	0.121642	0.526883	0.376371	0.624986	0.584022	0.801201	0.730787	0.686054	0.498737	0.864173	0.547373	0.090405	0.226154	0.83822
MSTRG.37.10	0.87416	1.91126	0.784396	1.14542	1.25682	0.635345	1.35771	0.403286	1.08905	1.21999	1.17778	1.002	2.09701	0.968068	0.187287	0.559208	0.747089	1.88507	1.26624	0.701759	0.220624	0.616083	0.125506	0.447846	0.79837	0.464269	0.709093	0.727947	0.521171	0.44542	0.843648	0.585871	0.4945	0.285409	0.214893	0.502087
MSTRG.37.11	0	0	0.332082	0	0	0	0	0	0	0	0.113178	0	0	0.054444	0	0	0	0	0	0	0	0	0	0	0.558406	0	0	0	0	0	0.054946	0	0	0	0	0
ENSSSCT00000056161	0.073072	0	0	0	0	0	0	0	0	0.543494	0	0.025085	0	0	0	0	0.304159	0	0.111529	0.152911	0.172943	0.087466	0.086142	0.048086	0.039325	0.170529	1.21074	0.182666	0.012787	0.074163	0.217627	1.31891	0.156316	0	0.098138	0.067847
ENSSSCT00000022754	9.09602	7.57259	0.002886	0.011498	0.009452	7.31221	0.014103	0.004707	12.5154	8.9433	0.004107	0.00741	0.01158	0.007859	9.07346	0.001271	0.012841	0.015978	0.046796	0.021763	0.019167	2.29183	0.031672	0.037062	0.029555	1.57415	0.015157	3.03618	0.019015	2.36509	0.035643	0.036529	0.021711	0.032039	0.038972	3e-06
ENSSSCT00000004431	0.094059	0.123129	0.091243	0.072907	0.138454	0.135772	0.086938	0.088367	0.107314	0.104155	0.205723	0.06759	0.215223	0.077199	0.055951	0	0.06428	0.099603	0.785414	0.987244	1.48626	0.903537	1.01805	0.621994	0.532213	0.46918	0.977675	1.13939	1.14144	1.11269	0.992469	0.735848	1.46724	0.461288	0.939589	0.976392
MSTRG.39.2	0	0	0	0.076606	0	0	0	0.300134	0	0	0.213129	0	0.028122	0	0	0.044877	0	0	0.334548	0	0.162362	0	0	0.557085	0.307213	0.171518	0.338258	0	0.281542	0.28886	0.140659	0	0.519429	0	0.300087	0.726073
MSTRG.39.3	0.041205	0.14313	0.06509	0	0	0.12431	0.075138	0	0	0.041357	0	0.147742	0.023892	0.091111	0.109321	0	0.042995	0.225117	0	0.634085	0	1.32683	0.460025	0	0.287695	0.00328	0.037964	0.751147	0	0	0.139131	1.366	0	0	0	0
MSTRG.23.1	0	0	0	0	0	0	0	0	0	0	0	0	0	0	0	0	0.256704	0	1.12378	0.191175	0.663287	1.25313	0.090532	0.462608	0.031428	0.477335	0.42054	0.349995	0.396264	0	0.253361	0.543462	0	0	0.115855	0
MSTRG.24.1	0	0	0	0	0	0	0	0	0	0	0	0	0	0	0	0	0	0	0.697703	0.586166	0.083994	1.19113	0.151517	0.682328	0.112141	0	0.512215	0.320949	0.082205	0	0.670786	0.004848	0	0.289913	0.018189	0.678099
MSTRG.25.1	0	0	0	0	0	0	0	0	0.249604	0	0	0	0	0	0	0	0	0	0.221695	0.262753	0.370208	0.212592	0.216957	0.538254	0.036695	0.240223	0.205805	0.352275	0.263192	0	1.27506	0.185981	0.094934	0	0.317178	0.291704
MSTRG.26.1	0.149512	0	0	0	0	0	0	0	0	0	0	0	0	0	0	0	0	0	0.242522	0.312247	0	0.180482	0.317171	0.361159	1.13894	0.140473	0.229676	0.443874	0.161427	0	0.651516	0.346522	0.00862	0.366975	0.15099	0
MSTRG.27.1	0	0	0	0	0	0	0	0	0	0	0	0.197758	0	0	0.273658	0.208524	0	0	0.478962	0.88504	0	0.274456	1.08866	0	0.381758	0.254305	0.532321	1.86463	1.20285	0	0.832827	1.1176	0	0.656092	0.246891	0.50497
MSTRG.28.1	0.042254	0	0	0	0	0	0	0	0	0	0	0	0	0	0	0	0	0	1.34637	0.147076	0.418509	0.041664	0.648024	0.32343	0.356201	0.15575	0.330384	2.13368	0.224876	0.131452	0.675485	0	0.779205	0.652144	1.05847	0.302097
MSTRG.29.1	0	0	0	0	0	0	0	0	0	0	0.182398	0	0	0	0	0	0	0	0.819607	0.099853	0.260921	0.557927	0.07183	0.859792	0	0.300958	0.157253	0	0	0.182097	0	0.377636	0.607699	1.3347	0.569452	0.709754
MSTRG.30.1	0	0	0	0	0	0.009839	0.006215	0	0	0	0	0	0	0	0.006481	0	0.007003	0	1.23126	1.0156	1.64593	1.77525	0.55401	1.59282	0.396275	0.761769	1.32676	0.739193	0.283795	0.89841	0.714113	0.362116	0.74025	0.957464	0.540543	0.820168
MSTRG.31.1	0	0	0	0.038536	0	0	0	0	0	0	0	0	0	0	0	0	0	0	0.875361	0.613793	1.01321	1.42525	0.251889	1.15707	0.511947	0.451643	0.559589	0.35536	0.198975	0.396985	0.60349	0.370069	0.257815	0.332384	0.723084	0.399318
MSTRG.53.1	0.007257	0	0	0	0.054815	0	0	0.002578	0	0	0.816284	0.000378	0	1.17086	0	0.003911	0	0	0	0.004886	0.006844	0.011509	0.002672	0.012214	7.05489	0.006939	0	0.007199	0	0.001426	0	0.001338	0.001609	0	0.006942	0
MSTRG.53.2	0	0	0	0	0	0	0.002356	0	0	0	0	0	0	0	0	0	0	0.004237	4.53932	0	0	0	0	0	0.004195	0.001649	0.012919	0	0.009168	0	0.095748	0.009357	0	0.12225	0	0.013057
ENSSSCT00000004436	0	2.81807	1.94218	1.57314	0	0	3.21101	2.97227	1.10498	0.017304	0	7.16324	1.43017	0	10.424	0.967854	7.25874	5.31049	56.7835	43.97	28.4192	46.3189	43.4305	33.0306	100.235	27.493	27.3872	50.8295	31.3948	27.628	37.5298	48.3462	11.268	38.4865	42.4927	36.0005
ENSSSCT00000044270	0	0	0	0	0	0	0	0	0	0	0.743022	0	0	0	0	0	0	0	1.20116	1.47563	0.875822	1.60403	0.718549	0.229441	1.90864	0	0.661793	1.88028	0	0	7.59305	0.994129	0	2.12488	0.652701	0
MSTRG.53.5	0	0	0	0	0	2.37472	0	0	0	0	0	0	0	0	0	0	0	0	0.019624	0	0.015194	0.082673	0.033601	0.015245	0.176939	0	0.027731	0.079462	0	0	1.32154	0.083068	0.05283	0.111303	0.076667	0.038149
MSTRG.53.6	0	0	0	0	0	0	0	0.00193	0	0	0	0.004132	0	0	1.52352	0	0	0	0	0.003549	1.5368	0.006628	0.003857	0.400255	0.623491	0.257555	0.001193	0.007687	0.002398	1.01747	0.019665	0.45623	0.003017	0.005178	0.005184	0.677971
MSTRG.53.7	1.20083	0.003644	0.023857	0.00995	0.831684	0.009693	0	0.043394	0	0	0.014612	0.025031	0	0.014987	0.041225	0	0.0333	0.003132	1.78002	2.13439	0.709858	1.79139	3.13802	2.02221	3.98484	0.771908	0.553962	1.35166	0.869106	0.370557	23.9338	2.52318	0.725224	8.53626	1.18059	0.827262
ENSSSCT00000064251	0	0.548035	1.54415	0.485406	0	0	0.367476	0.19083	0.646694	2.52232	0	2.51616	1.20013	0	0.28467	0.493392	0.909566	0.168425	2.4195	3.40586	0.86861	7.20408	2.47496	2.49453	4.2372	1.36115	1.93806	5.33667	0.736672	1.00089	19.2097	5.71419	1.35613	3.03366	4.76521	2.09029
MSTRG.53.9	0	0	0.029895	0	0	0	0	0	0	0	0	0	0	0	0	0	0	0	0.144152	0.197971	0.185301	0.126121	0.493799	0.28605	0.774218	0.027965	0.130964	0.32599	0.219651	0.554797	2.96507	0.483115	2.73945	0.6418	0.194578	0.237419
MSTRG.32.1	0	0.13306	0.131688	0	0	0	0	0	0.129058	0	0	0	0	0	0.139229	0	0	0.110824	0.333845	1.14	0.235283	0.7666	0.701114	0.419135	0.407538	0.487774	0.114274	0.375673	0.21107	0.443941	1.35837	0.735061	0.409049	1.04207	0.828405	0.766881
MSTRG.33.1	0	0.318674	0	0.261027	0	0	0	0	0	0	0	0	0	0	0.04835	0.122092	0.043327	0.265419	0.145902	1.19823	0	0.668843	0.593296	1.29659	0.163217	0.785513	0.409155	0	0.88837	0.156083	1.12005	1.08308	0.314128	0.685497	0.221112	0.627637
MSTRG.34.1	0	0.222133	0	0	0	0	0.22784	0	0	0	0.240837	0	0	0	0.256831	0	0	0	0.224756	0.382349	0.310188	0.427584	0	0.238392	0.847311	1.19334	0.123316	0	0.68079	0.124981	0.901964	1.09372	0.27339	0.84931	0.651104	0.811247
MSTRG.35.1	0.168881	0.088916	0.075213	0	0	0	0	0	0	0	0	0	0	0	0	0	0	0	0	1.21567	0.293814	0.720957	0.011346	0.147621	0.801822	0.637724	0.08811	0.166882	0.442971	0	0.651881	0.45516	0.402072	0.25595	0.942687	0.646516
ENSSSCT00000051384	0	0.024193	0	0	0	0	0	0	0	0	0	0	0	0	0	0	0.012524	0	0.036771	0.129952	0.037502	0.006474	0.134542	0.151269	0.24579	0.033404	0.067374	0.049848	0.068124	0.01971	0.188274	0.224189	0.053893	0.111616	0.22609	0.070243
MSTRG.36.1	0	0	0	0	0	0	0	0	0	0	0	0	0	0	0	0	0	0	0.277798	0.633914	0.621307	0.305635	1.2069	0	0.136736	0	0.227977	0.449897	0	0.457543	0	0	0.332841	0.362163	0	0
ENSSSCT00000037702	0	0	0	0	0	0	0	0	0	0	0	0	0	0	0	0	0	0	0	0	0	0	0	0	0	0	0	0	0	0	0	0	0	0	0	0
MSTRG.51.1	0.717978	1.3252	0.189546	0.122405	0.256649	1.281	2.49926	1.1869	1.01827	1.9933	1.72388	0.106788	0.102608	0.259244	2.00142	0.045718	1.25081	3.50979	0.014963	0.024498	0.438594	0.021562	0	0.024941	0.024332	1.11452	0.610532	0	0	14.9031	0	1.2341	0	0.027397	0.022311	1.74579
ENSSSCT00000054680	0	0	0.59439	1.42159	1.16769	0	0	0	0	0	0	1.50363	1.2766	1.48856	0	0.784207	0	0	15.6199	24.9459	9.19292	17.3064	12.9229	14.858	27.2562	16.3513	12.8485	19.0326	24.491	2.23823	15.228	23.3687	9.03599	19.721	11.4224	19.588
ENSSSCT00000004437	0	0	0	0.042231	0	0	0	1.95791	0	0	0	0	0	0	0	0	0	0	3.16967	5.82186	0.068767	2.34052	1.9631	2.2923	5.12034	0.06376	0.066557	2.77315	4.82937	1.29751	1.70947	0.147177	1.01252	2.30067	13.3096	0.058936
ENSSSCT00000060149	0	0	0	0	0	0	0	0	0	0	0	0	0	0	0	0	0	0	0	0	0	0	0	0	0	0	0	0	0	0	0	0	0	0	0	0
MSTRG.40.1	0.024346	0	0.069207	0	0.02429	0.068264	0	0.077801	0.071727	0.069642	0.058518	0	0	0.036357	0.085551	0.048518	0	0.146049	1.59106	1.3244	1.13701	1.23151	0.666058	1.689	0.962473	1.05905	1.35384	1.16129	0.672355	0.684762	1.01824	0.952432	0.404332	1.55743	1.40348	1.18729
ENSSSCT00000050017	0	0	0	0	0	0.084137	0	0	0	0	0	0	0	0	0	0	0	0.299275	1.11065	0.024556	1.88653	0	1.65065	0.020629	1.3577	0	0	0	1.7517	0.369031	1.85624	0	1.69567	0	0.007409	0.344562
ENSSSCT00000062180	0	0	0	0	0	0	0	0	0	0	0	0	0	0	0	0	0	0	0	0	0	0	0	0	0	0	0	0	0	0	0	0	0	0	0	0
MSTRG.47.3	0.024947	0.074619	0	0.062302	0.124445	0	0.046409	0.071882	0.05026	0	0.074204	0	0.026562	0	0.207557	0	0.052288	0	1.32572	4.46471	0.16535	1.68511	0.161997	5.29049	0.157677	2.05069	1.50528	3.22342	0.374567	1.9557	0.719112	1.49733	0.284733	1.93777	2.13411	1.70666
ENSSSCT00000004442	0	0.015817	0	0	0	0	0.017726	0	0.077954	0	0.051617	0.035145	0.422764	0	0	0	0	0	0	0	0	0.278544	0.03354	0.121519	0.056549	0.062193	0	0	0.062583	0.056124	0.079642	0.042708	0	0	0.053643	0
ENSSSCT00000027970	0.00652	0.00749	0.006335	0.018991	0	0.012583	0.011884	0	0.006403	0.012037	0.063192	0	0.207912	0.013047	0	0.026514	0	0.010557	0.03517	0.060656	0.076613	0.157058	0.010906	0.05236	0.053363	0.059443	0.099673	0.117477	0.109135	0.017571	0	0.014103	0.041711	0.065733	0.024172	0.051363
ENSSSCT00000004441	0	0.177538	0.140566	0.100732	0.112435	0	0.297868	0.275092	0	0.128757	0	0.064373	0.127005	0.145472	0.031581	0.036767	0.074271	0.053778	0.37661	0.838944	0.86547	0.229536	0.906648	0.695201	0.444028	0.491677	0.267742	1.15	1.06658	0.888266	1.46989	0.843239	0.827168	0.27639	0.778621	0.384943
MSTRG.48.1	0	0.045994	0.244442	0.202842	0.094419	0.045206	0.064041	0.282808	0.505356	0.134228	0.065187	0.167607	0.120714	0.023554	0.192506	0	0.072154	0	0.896653	0	0.934824	0.784339	0	0	0	0.398706	0	0	1.76678	0	0	0	0.966189	0	0.49715	0.638781
MSTRG.49.1	0.206427	0	0.021844	0.050107	0	0	0.252369	0.274056	0.290904	0.196828	0.198863	0.182794	0.213201	0	0	0	0.014689	0.083558	0.643051	0.313633	0.501119	1.36444	0.7013	0.209623	0.293911	0.308933	0.234353	1.01451	0	0.22574	0.681894	0.761904	0.405626	0	0.420582	0.114573
MSTRG.52.1	0.189378	0.01384	0	0	0	0	1.02777	0.006633	0.269877	0.267463	0.150889	0.063044	0	0.283511	0	0	0	0	0.512	0	0.270999	0.42701	0	0	0.250937	0	0	0	0.259815	0.268467	0.484302	0	0.303687	0	0.130654	0
MSTRG.87.1	0	0.403062	0.077974	0	0.016342	0.02374	0.412334	0.507403	0.089684	0.588151	0	0.00057	0.311812	0	0.00449	0.209902	0.515868	0.317302	3.59613	1.55877	1.308	1.11132	1.21829	1.0518	0.432716	0.774729	0.25453	1.18133	0.599297	0.433634	0.020649	0.392819	3.72684	0.665276	0.135953	0.384034
MSTRG.87.5	0.010199	0	0	0.471961	0.967101	0.41431	0	0.50181	0.319554	1.11966	0.160581	0.259165	0.467617	1.7519	0	0.599901	0.817297	0	0.083583	0.873856	0.976512	0.189268	1.81366	0.029722	1.3271	0.261382	0.321975	0.100032	0.554463	0.034582	0.598793	0	0.146624	0	0.246944	0.061348
MSTRG.87.6	0.736645	0	0	0.988045	0	0	0	0	0	0	0	0	0	0	0	0	0	0	0.317661	0	0.21783	0.765629	0	0	0	0	0	0	0.335856	0	0	0	0.735057	0	0	0.264864
MSTRG.87.3	0.542402	0	0	0	0	0	0	0	1.28634	0	0	0.292634	0.180221	0	0	0	0	0	0.100327	0.753352	2.87084	2.30286	0.475788	0.678601	0.847738	0.464685	2.16681	1.25214	0.55449	2.47219	2.27964	0.236051	1.30115	1.36495	0.670915	1.33083
MSTRG.87.4	0	0.402528	0	0	0	0	0.14333	0.380206	0.090708	0.283484	0	0	0.483207	0	0.036549	0	0.087916	0	2.05363	0.941594	1.11395	1.10521	0.3366	1.5055	0.176873	0.795089	0.280824	1.72013	0.59343	0.228863	0.020469	0.36214	1.493	0.670387	0.116539	0.554507
MSTRG.87.2	0.560557	0.739239	0	0	0	0	0	0.969384	1.28002	0	1.28589	0.163084	0.185092	0	0	0	0.408835	1.342	3.83107	1.87508	4.47218	2.45897	1.36618	2.85616	4.20561	0.766969	3.2693	4.47309	0.557373	4.918	2.9792	0.406258	2.07283	3.22157	4.42338	2.15293
MSTRG.87.7	0.072679	0	3.99663	1.17709	0.834204	2.05193	3.23367	1.88148	1.07024	1.20395	1.65525	0.264834	1.48858	1.65961	3.1858	1.74144	1.24765	1.08238	0.495829	1.48524	2.66882	2.21288	2.17168	0.261726	1.97375	0.363755	1.40305	3.93528	1.20923	1.21424	1.47406	1.03127	0	0.009521	0.291467	0.393927
MSTRG.87.9	0	0	0	0	0	0.321458	0	0.117059	0.307469	0.018566	0	0.308788	0	0	0	0	0	0.638606	0.175228	1.28211	0.328647	0.33997	0.963672	0.310558	0.319089	0.52954	0.697339	0.141321	0.556089	0.124272	0	0.913299	0.138575	0.358556	1.38703	0
MSTRG.87.8	0.519359	1.50085	0	0	0	0	0	0.360827	0.338876	0	1.21861	0.17922	1.12464	0	0.002237	0	0.277685	0	0.939621	2.73284	3.26704	1.82056	0.35832	2.70877	0.946541	0.783211	3.00138	4.61444	0.582728	0.223334	3.18313	0.286436	0.885684	0.233237	0.11404	2.15664
MSTRG.87.12	0.006236	0	0	0	0.010207	0	0.009231	0	0	0	0	0.162107	0	0	0.010405	0	0	0	0	0	0	0.031307	0.008689	0.005221	0.009677	0.019242	0.00047	0	0.007637	0.009645	0	0.049485	0.011076	0.01147	0	0
MSTRG.87.11	0.53719	0	0	0	0	0	0	0	0.338849	0	0	0.574613	0.233487	0	0	0	0	0	0.105816	0.080487	1.45408	1.98953	0.262094	0.444405	0.257777	0.393884	2.1486	0.125731	0.579734	0.22287	2.53111	0.232069	0.714939	0.076448	0.141732	1.99292
MSTRG.87.13	0.080233	0.068765	0.330773	0	0.076693	0.14064	0.024051	0.000671	0.846579	0	0	0	0.239656	0.639519	0	0	0	0.039302	0.200282	0.572926	0.023448	0	0	0.175297	0.019864	0	0	0.038141	0	0	0	0.004327	0.162414	0	0	0.005821
MSTRG.87.10	0	0	0	0	0	0	0.491858	0	0.090482	0.314391	0	0	0.292713	0	0	0	0	0	1.13841	0.070168	1.0895	1.08311	0.281952	0.34575	0.090145	0.380607	0.276648	0.128316	0.589802	0.227974	0.213266	0.269662	0.619021	0.619057	0.134565	0.940643
MSTRG.87.14	0.049126	0.023681	0.645029	0.169081	0.211982	0.299197	0.044177	0.160871	0.118645	0.014599	0.168597	0.039261	0.132334	0.115672	0.306144	0.016441	0.016148	0.006628	2.2706	0.907862	1.64264	1.4026	1.56593	0.905906	1.03772	3.28129	1.51365	1.58099	5.67938	1.02388	1.28872	4.7728	0.906132	1.26485	1.58418	0.663706
MSTRG.87.15	0	0	0	0	0	0	0.569213	0	0.001818	0.282494	0	0	0.214999	0	0	0.544681	0	0	0.618037	0.436549	0.701876	1.084	0.231097	0.430268	0.131308	1.91273	0.138424	0.616648	3.97648	0.345997	0.127317	1.65627	1.23018	0.390759	0.143879	0.398852
MSTRG.87.16	0	0.007074	0	0	0.023998	0	0.025286	0	0	0.039273	0.009537	0.008933	0	0	0.005795	0	0	0	0.088411	0.00355	0	0.518843	1.83746	0	0	0.12022	0.150991	0.003515	0	0	0	0	0	0	0.009738	0.028469
MSTRG.87.17	0	0	0	0.34223	0.402072	0.467803	0	0	0.02517	0	0.293113	0	0.301908	0	0	0.67837	0	0	0.102702	0.188832	0	0	0	0.018672	0	0	0	0	0	0	0	0	0.044219	0	0	0
MSTRG.87.18	0.015698	0.061274	0.10416	0.51773	0.030005	0.015986	0.053958	0.008266	0.102648	0.03191	0.103195	0.052327	0.153852	0.059376	0.006671	0.021548	9.7e-05	0.072978	1.93456	1.16927	0.093617	1.86002	2.28586	1.4779	0.100043	2.25752	0.890498	2.15288	4.29954	1.13349	1.58519	1.82783	1.47934	0.767133	1.44264	0.491089
MSTRG.87.19	0	0	0	0	0	0	0	0	0.017652	0.003514	0	0	0.003527	0	0	0	0	0	0.20344	0.575565	0.096492	0.339998	0.242547	0.698143	0.378047	0.857963	0.228022	0.236702	0.651367	0.06412	0.203375	1.12606	0.156274	0.052493	0.032987	0
ENSSSCT00000004443	0	0	0	0	0	0	0	0	0	0	0	0.051904	0	0	0.555884	0	0.004703	0	0	0	0	0.017197	0.023376	0	0	0.001572	0	0	0	0	0	0	0	0	0.032167	0
ENSSSCT00000039396	0	0	0	0.068578	0	0	0	0	0.066688	0	0	0	0.078762	0.060621	0	0	0	0.325483	0.067877	0.041765	0	0	0	0	0	0	0	0	0	0	0	0	0.041047	0	0	0
ENSSSCT00000051253	0	0	0	0	0	0	0	0	0.0257	0.387549	0	0	0.017958	0	0	0.39737	0	0.156268	0.007553	0	0	0	0	0.063721	0	0	0	0.067685	0	0	0	0	0	0	0	0
ENSSSCT00000043070	0	0	0	0	0	0	0	0	0	0	0	0.230833	0	0	0	0	0	0	0	0	0	0	0	0	0	0	0	0	0	0	0	0	0	0	0	0
ENSSSCT00000036831	0	0	0	0	0	0	0	0	0	0	0	0	0	0	0	0	0	0	0	0	0	0	0	0	0	0	0	0	0	0	0	0	0	0	0	0
MSTRG.56.1	0.094926	0	0	0	0	0	0	0	0.04428	0	0.044809	0	0	0	0	0.181568	0	0	0.339186	0.195075	1.38877	0.724755	0	0.186517	0.757063	0.238925	0	0.229391	1.31451	0.111263	0	0.654252	0.78969	0	0.443875	0.026343
MSTRG.56.2	0.056976	0	0.056651	0.028589	0	0	0.026036	0.027433	0	0.05545	0	0.024901	0	0	0.059296	0	0	0	1.26883	0.488072	0	0.997908	0.231157	0.490315	0.867309	0.378413	0.630304	1.60137	0.504486	0.690049	0.496762	0.346474	0.519243	0.008913	0.356688	0.664498
MSTRG.56.3	0	0	0	0	0	0	0	0	0	0.075094	0	0	0	0	0	0	0	0	0	0.148319	0.053619	0	0.449525	0.332454	0	0.177769	0.478144	0.062529	0.139646	0.170589	0.930415	0	0.358373	0.515048	0.113123	0.100684
MSTRG.54.1	0.109592	0	0	0	0.171661	0	0	0	0	0	0	0	0	0.088374	0	0	0	0	0.571593	0	0.79281	0.247049	0.745574	0.335544	0	0	0	0.435935	0.652901	0.57133	1.20182	0	0.21238	0	0.201119	0.175263
MSTRG.55.1	0	0	0	0	0	0	0	0	0	0	0	0	0.057983	0.11291	0	0	0	0	0	0	0.794035	0.440187	0.238639	0.282429	0.361919	0	0.029349	0.290806	0.413891	1.04727	0.425579	0	0.601042	0	0.155581	0.106692
ENSSSCT00000060870	0	0	0	0	0	0	0	0	0	0	0	0	0	0	0	0	0	0	0	0	0.030632	0.044466	0	0	0.02809	0	0.102158	0	0.058166	0	0.034269	0	0	0.0239	0.026989	0
ENSSSCT00000023133	0	0	0	0	0	0	0	0	0	0	0	0	0	0	0	0	0	0	0	0	0	0	0	0	0	0	0	0	0	0	0	0	0	0	0	0
MSTRG.65.3	0	0	0	0	0	0	0	0	0	0	0	0	0	0	0	0	0	0	2.82728	1.8852	0.132164	0.242704	0.500638	1.4325	0.408617	0.900587	0.025939	0.049464	1.70484	0.478557	0.119348	0.186758	0.076627	1.64941	0.007058	0.4366
MSTRG.65.4	0	0	0	0	0	0	0	0	0	0	0	0	0	0	0	0	0	0.030541	0.304086	0	0.952229	0.588185	1.60488	2.58524	1.54404	0	0.119743	0.127078	0.643134	2.31361	0.730057	1.0107	1.438	0	0.644469	0.916972
MSTRG.65.6	0	0	0	0	0	0	0	0	0	0	0	0	0	0	0	0	0	0	0	0	0	0	0	0	0	0.00939	0	0	0	0	0.043804	2.45141	0	0.102362	0	0
MSTRG.65.5	0	0	0	0	0	0	0	0	0	0	0	0	0	0	0	0	0	0	0.662494	6.83514	1.29073	2.1795	1.91981	5.11607	2.92283	1.98842	0.073238	0.041724	1.40482	7.84882	4.66827	3.61084	1.55566	1.58021	1.40332	0.986858
MSTRG.65.7	0	0	0	0	0	0	0	0	0	0	0	0	0	0	0	0	0	0	0	0.31258	0.750491	0	1.71385	0	0.434819	0	0.677328	0.175606	0.059844	0.468641	0	0	0.749673	0	2.31847	0
MSTRG.65.8	0	0	0	0	0	0	0	0	0	0	0	0	0	0	0	0	0	0	1.75181	1.00229	1.02283	0.084404	0	0	0.138761	0	0.228473	0.173883	0	0.009066	0	0	0.011738	1.24601	0	0.01417
MSTRG.65.10	0	0	0	0	0	0	0	0	0	0	0	0	0	0	0	0	0	0	0	0	0.22813	0	0.055731	0	0.091545	0	0.073068	0.099235	0.023225	0.096171	0	0	0.051228	0	0.040554	0
MSTRG.65.9	0	0	0	0	0	0	0	0	0	0	0	0	0	0	0	0	0	0	1.56871	0	1.66821	0	0.611202	0.299776	2.67267	0.006259	0.124445	0.074382	0.057498	0.330868	0.009053	0	0.184122	0.299089	0.019939	0
MSTRG.65.12	0	0	0	0	0	0	0	0	0	0	0	0	0	0	0	0	0	0	0	0.376103	0.951248	0	0.684116	0	0.491319	0	0.811085	0.371965	1.10975	0.561321	0	0	0	0	0.410649	0.160655
MSTRG.65.11	0.080765	0.018214	0.02677	0	0	0	0.059091	0.061017	0	0.035289	0.035292	0.033187	0	0.063802	0.112461	0.030303	0.038099	0	0.961325	0	0.305443	0.654143	0.721268	1.45574	0.887899	0	0.249319	0.019907	1.54576	0.353556	0.450945	0.145026	0.180278	0	0.015306	1.28782
MSTRG.65.14	0	0	0	0	0	0.053361	0	0	0	0	0	0	0	0	0	0	0	0	0	1.06313	2.00005	0	1.69549	0	0	0	0.589365	1.5115	0.150779	0.437159	0	0.083851	2.26897	0	0	0.026893
MSTRG.65.13	0	0	0	0	0	0	0	0	0	0	0	0	0	0	0	0	0	0	0	0.38595	0.370393	0	0.402398	0	0.3421	0	1.54583	1.75839	0.321405	0.47029	0	0	0.262845	0	0.073302	0
MSTRG.65.15	0.036542	0	0	0	0	0.066293	0	0.065604	0	0	0	0	0	0	0	0	0	0	0.445883	0.720796	3.03073	0.089027	1.4282	1.52709	1.13736	1.0513	0.707047	1.64304	0.723076	2.23728	0.859138	0.621092	1.17928	0.080692	0.961094	0.186375
ENSSSCT00000048825	0	0	0	0	0	0	0	0	0.053668	0	0	0	0.02297	0	0.189776	0.036326	0	0	8.07935	4.19794	22.1582	8.78482	6.99536	9.07179	3.51476	3.53087	12.8438	12.506	9.8594	4.78724	5.25012	4.96099	13.2183	4.4791	3.44334	8.02421
ENSSSCT00000004444	0	0	0	0	0	0	0	0	0	0	0	0	0	0	0	0	0	0	2.34664	0.334193	1.12007	0	0	0	0.11725	1.67988	5.64396	0	0	0	0	0.907053	0	2.81673	1.80002	0.335083
MSTRG.65.18	0	0	0	0	0	0	0	0	0	0	0	0	0	0	0	0.015406	0	0	0.125553	0.320194	1.34661	0.114791	0.923339	0.969958	0.611411	0.31957	0.238144	1.51703	0.495712	0.857715	0.320814	0.333875	0.087261	0.052131	0.142792	0.145202
MSTRG.65.19	0	0	0	0	0	0	0	0	0	0	0	0	0	0	0	0	0	0	0.486052	0.317776	1.63305	0	0.489936	0.214067	0	0	1.02726	0.077719	0.276768	0.388498	0	0.699615	0	0	0.590157	0
MSTRG.65.20	0	0	0	0	0	0	0	0	0	0	0	0	0	0	0	0	0	0	0	0	0.035148	0	1.03322	0	0	0	0.038752	0	0	0	0	0.149522	0.10971	0	0.033794	0
ENSSSCT00000059154	0	0	0	0	0	0	0	0	0	0	0	0	0	0	0	0	0	0	0.895224	0.722543	1.37599	0	0.023248	0	0.89303	0	0.839148	5.68932	0.036479	0.49891	0	1.01956	2.45555	0	1.03255	0
MSTRG.65.22	0	0	0	0	0	0	0.044633	0	0	0	0	0	0	0	0	0	0	0	0.202139	0.040517	1.72556	0.400385	0.192002	0.176433	0.11034	0.932994	0.745925	0.228469	0.112986	0.05432	0.586674	0.062127	0	0.569391	0.472197	0.036501
MSTRG.65.23	0	0	0	0	0	0	0	0	0	0	0	0	0	0	0	0	0	0	0.759441	0.351041	0.77857	0.375145	0.465978	0.304064	0.173878	0.094511	0.532684	0.225849	0.194549	0.129507	0.560286	0.368202	0.46063	0.162678	0.185549	1.56348
MSTRG.66.1	0	0	0	0	0	0	0	0	0	0	0	0	0	0	0	0	0	0	1.37327	0.884595	1.23026	0.588515	0.696148	1.02291	0.560864	0.556591	1.25144	0.815194	0.936877	0.162122	0.317277	0.709021	0.721722	0.646435	0.19318	0.490926
MSTRG.67.1	0	0	0	0	0	0	0	0	0	0	0	0	0	0	0	0	0	0	0.343287	0.416694	1.65295	0.572732	0	0	0.027325	0.182268	0.229711	0.203549	0.583318	0.195787	0	0.138079	0.160603	0.093965	0.42469	0.307712
ENSSSCT00000028127	0	0	0	0	0	0	0	0	0	0	0	0	0	0	0	0	0	0	0.303565	0.149213	1.0807	0.297961	0.079525	0.180216	0.323177	0.152309	0.631342	0.094349	0.472332	0.501181	0.283894	0.448011	0.556145	0.097394	0.164201	0.742179
MSTRG.69.1	0	0	0	0	0	0	0	0	0	0	0	0	0	0	0	0.015784	0.032205	0	0.400681	0.19667	1.37326	0.628692	0.173478	0.127391	0.359436	0.148664	0.73718	0.076841	0.567375	0.340771	0.20629	0.367495	0.881303	0.319122	0.429212	0.873668
ENSSSCT00000058461	0	0.01467	0	0	0.015058	0.014419	0	0.049215	0.007411	0	0	0.006682	0	0	0.016577	0	0	0.006109	0.12063	0.078406	0.152508	0.106611	0.069028	0.245967	0.074836	0.034663	0.087374	0.030233	0.067609	0.117082	0.127654	0.113442	0.078974	0.033841	0.096042	0.105918
ENSSSCT00000054151	0.19306	0.10745	0.044588	0.119906	0.086184	0.021876	0.056995	0.212529	0.05428	0	0.067776	0.02699	0.130402	0.141418	0.068101	0.015895	0.096242	0.125866	0.807714	0.759803	0.205103	1.54803	0.311865	0.929727	0.484213	0	0.314015	0.162299	0.314163	0	0.455375	0.81042	0.465814	0.645336	0.711708	0.363753
ENSSSCT00000026678	0	0	0	0	0	0	0	0	0.067753	0	0	0	0	0	0	0	0	0	0.116983	0	0.052033	0.140747	0	0.070412	0.137385	0.386674	0.057592	0.097534	0.127146	0	0.069221	0.148479	0.422074	0.153533	0.189916	0
ENSSSCT00000038732	0	0	0	0	0	0	0	0	0	0	0	0	0	0	0	0	0	0	0	0	0	0	0	0	0	0	0	0	0	0	0	0	0	0	0	0
ENSSSCT00000045564	0	0	0	0	0	0	0	0	0	0	0	0	0	0	0	0	0	0	0	0	0	0	0	0	0	0	0	0	0	0	0	0	0	0	0	0
MSTRG.57.1	0.187747	0	0	0.274768	0.088631	0.054246	0	0.17065	0	0	0	0	0	0.103029	0	0	0	0	0.070917	0.191268	0.275686	0.575456	0.294723	0.274799	0.304564	0.518489	0.454119	0.126935	0	0.172676	0.088212	0.120231	1.96618	0.493866	0.168071	0.895152
MSTRG.59.1	0	0	0	0	0	0	0.160006	0.076828	0	0	0	0	0	0	0	0	0	0	0	0	0.172203	0.361783	0.135482	0.721246	0.521767	0.1718	0.148037	0.244563	0.272622	0.733929	0	0.377842	1.343	0	0	0.684828
MSTRG.60.1	0	0	0	0	0	0	0	0	0	0	0	0	0	0	0	0	0	0.136934	0.342852	0.224328	0.143866	0.387887	0.610202	0.501503	0.701925	0.191372	0.143259	0	0.80989	0.27585	1.23379	1.22227	0.675018	0.989674	0.276424	0.490136
ENSSSCT00000004448	2.39628	1.42032	1.68861	1.84579	1.14535	0.537408	1.83874	1.15994	2.29029	1.50629	2.41056	1.77703	0.964385	2.85853	1.94932	0.796411	2.32934	2.06462	1.41666	2.50756	1.99943	2.94882	2.44788	1.3585	1.55558	1.82105	1.71849	2.70171	2.36905	0.525412	0.169303	1.47464	2.2993	0.983945	2.59947	1.93993
ENSSSCT00000054266	0.016047	0.009978	0	0	0	0.029324	0.009262	0.078161	0.030193	0.006302	0.009889	0.004545	0.00986	0.102442	0.00522	0.010332	0	0.016622	0.852364	0.943752	1.08864	0.585745	0.082764	0.771848	0.822298	0.709895	0.479398	0.07044	0.396472	0.184058	1.48977	0.879214	0.847349	1.27771	0.645482	0.621819
MSTRG.63.3	0	0	0	0	0	0	0	1.43565	0	0	0	0	0.921143	0	0	0	0	0	0	0	0	0	0	0	0	0	0	0	0	0.802457	0	0.967538	0	0	0	0
ENSSSCT00000037518	0	0	0	0	0	0	0	0	0	0	0	0	0	0	0	0	0	0	0.329991	0.329772	0	0.136348	0.287403	0.704873	0	0.0202	0.484999	0	0.331667	0.432512	0.908326	0	0.36681	0.301416	0	0.249355
ENSSSCT00000059456	0	0	0	0	0.034028	0	0.015403	0.058865	0.065882	0.037431	0.005303	0	0.256237	0	0	0.796109	0	0.029466	0.017171	0	0	0	0.102874	0.148108	0.005811	0.107236	0.004021	0.372815	0.06577	0.16242	0.013863	0.003517	0.028479	0	0.007992	0.25374
ENSSSCT00000044112	0	0.012613	0	0.023735	0	0	0	0	0.025805	0	0.047099	0	0	0.024649	0.025011	0	0.050616	0.021721	0.22975	0.618139	0.134518	0.025839	6.36994	0.548283	0.343662	0.292956	5.3999	0.07192	1.18948	0.198686	18.2119	0.413303	0.082861	0.056374	0.678261	0.101279
MSTRG.64.2	2.55451	3.855	2.14712	1.7001	3.2873	1.88802	2.15481	5.1013	1.58524	1.0536	3.13132	0.911409	3.44444	3.89871	7.89952	2.49952	3.82789	2.62046	28.0235	29.2239	32.8274	42.5119	23.6744	42.4913	24.9674	50.8737	10.3797	23.9146	27.4113	24.1241	27.136	47.5317	53.9506	45.6762	51.5852	37.1072
ENSSSCT00000064938	0	0.460845	0	0	0.178928	0	0	1.31125	0.172898	0	0	0	0	0	0	0.406737	0.223066	0	1.45904	0.925176	0.540333	0.324282	2.43172	0	0.843621	0.994005	8.19728	0	0	0	4.58798	0.877027	0	2.28393	0.781525	0.868824
ENSSSCT00000046761	0	0.105783	0	0	0.106222	0	0	0.296947	0.087849	0	0	0	0	0	0	0.115011	0.129037	0	0.15466	0	0.39181	0.08657	0.218349	0	0.319751	0.360257	0.729661	0	0	0	1.40982	0.149389	0	0.31391	0.095638	0.506353
ENSSSCT00000064255	0.424999	0.140745	0.569153	0.433174	0.107475	0.692979	0.047773	0.497562	2.09163	0.817956	0.099541	0.244605	0.747175	0.495585	0.405281	0.212653	0.352933	0.598939	0.269839	0.021488	0.365624	0.083624	1.16613	0.459557	0.352484	0.283367	11.1029	0.458842	6.19416	0.24504	13.8152	0.128688	0.69244	0.188613	0.161313	0.502909
ENSSSCT00000004450	0	0	0	0	0	0	0	0	0	0	0	0	0	0	0	0	0	0	0	0	0	0	0	0	0	0	0	0	0	0	0	0	0	0	0	0
MSTRG.61.1	0	0	0	0	0	0	0	0	0	0	0	0	0.112372	0	0	0	0	0	0	0	0.013873	0	0	0	0	0.384322	0.183483	0.065498	0	0	1.31988	0	0	0	0	0
MSTRG.62.1	0	0	0	0	0	0	0	0	0	0	0	0	0	0	0	0	0	0	0	0.329563	0	0	0	0.01133	0	1.17668	0	0	0	0	0	0	0.008585	0	0.279408	0
ENSSSCT00000049529	0	0	0	0	0	0	0	0	0	0	0	0	0	0	0	0	0	0	0	0	0	0	0	0	0	2.08956	0	0	0	0	0	0	0	0	0.464848	0
ENSSSCT00000004447	0	0	0	0	0	0	0	0	0	0	0	0	0	0	0	0	0	0	0	2.89291	0	0	0	0	0	0	0	0	0	0	0	0	0	0	1.06067	0
ENSSSCT00000041914	7.58175	1.09767	4.59833	4.79368	4.82905	0.53879	2.33918	4.24329	0.146879	1.77333	4.7584	5.07984	6.90511	2.41953	4.65433	3.44569	6.69346	6.19201	0	0	0.36538	0	0	0	0	0	0	0	0	0.484666	0.313575	0	0	1.05238	0	0
ENSSSCT00000052370	0.022014	0.115793	0.213683	0.267861	0.023914	0	0.441893	0.525235	0	0.062795	0.059476	0.022734	0.009398	0.178079	0.280091	0.247096	0.074714	0.075262	0	0	0	0	0	0	0.024034	0	0	0	0	0	0	0.012639	0	0	0	0
ENSSSCT00000058943	0	0	0	0	0	0	0	0	0	0	0.034231	0	0	0	0	0	0	0	0	0	0	0	0	0	0	0	0	0	0	0	0	0	0	0	0	0
ENSSSCT00000056494	0	0	0	0	0	0	0	0	0	0	0	0	0	0	0	5.20396	0	0	0	0	0	0	0	0	3.39246	0	0	0	0	0	0	0	0	0	0	0
ENSSSCT00000044784	0.401017	6.20145	0.909077	1.40737	0.435964	0	1.85405	1.05257	1.5e-05	4.45278	3.9069	0.366748	0.229979	4.04021	0.574101	0.579186	0.674296	1.89359	2.54469	0.815766	3.26967	3.05885	2.93607	3.05003	2.97002	1.07668	2.83334	2.46218	2.71092	2.5309	0	5.63585	2.91667	1.02905	0.5661	0.125711
ENSSSCT00000061934	0	0	0	0	0	0	0	0	0	0	0	0	0	0	0	0	0	0	0	0	0	0	0	0	0	0	0	0	0	0	0	0	0	0	1.61797	0
MSTRG.78.9	0	0	0	0	0	0	0	0	1.00833	0	0	0	0	0	0	0	0	0	0	0	0	0	0	0	0	0	0	0	0	0	4.02877	0	0	0	0	0
MSTRG.78.10	0	0	0	0	0	7.17024	0	0	0	0	0	0	0	0.005716	0	0	0	0	0	0	0.012116	0	0	0	0	0	0	0	0	0.013664	0	0	0	0	0	3.66488
MSTRG.78.12	0	0	7.0468	9.0787	0.089272	0.061743	4.94349	2.32902	4.65415	0.288628	0.115909	0.094143	0.0445	0.121517	7.29823	0	0	0.034881	0.112916	0	0.161451	0.036266	0.038193	0	0.042899	0.19638	2.74704	0.639699	3.00866	0.040618	0.103623	0.198508	0	0.879059	0.076512	0
MSTRG.78.11	0	0	0	0	0	0	0	2.0374	5.34343	0	0	0	0	0	0	0	0	0	0	0	0	0	0	0	0	0	0	0	0	0	0	0	0	0	0	0
MSTRG.78.13	0.035286	0	0	0	0	0.020821	0	0	0.057944	0	0	0	0.023895	0	0.165024	0	0	0	0.090144	0.032507	0.084128	0	0.030502	1.26729	0.283932	0.036154	0.311862	0	0.236686	0	0	0.014228	0	0.08482	0.072001	0.015076
MSTRG.71.1	0.015267	0	0	0.02935	0	0	0.013775	0	0.014693	0.021836	0.057359	0.006692	0	0	0.015139	0.038031	0	0.018354	0.52308	0.535255	1.1206	0.221834	0.289568	0.749613	0.455263	0.061974	0.384879	0.294123	0.400448	0.665293	0.400097	0.179725	0.588995	0.22978	0.734615	0.064342
MSTRG.82.1	0	0	22.1459	0	0	0	0.02983	0	0	0.007022	0	0	13.2432	0	0	0	0	0	0	0	0	0	0	0	0	0	0	0	0	0	0	0	0	0	0	0
MSTRG.82.2	0	13.3858	0	0	0	0	0	15.9538	11.6933	0	4.92162	2.93346	7.45199	14.3815	7.5424	20.3913	10.1253	0	0.497976	14.1758	7.66317	1.9896	4.01022	2.93475	4.05891	0.748258	7.74015	5.27973	11.012	3.46088	5.45342	9.64878	2.48844	7.89407	2.16172	2.24178
MSTRG.82.3	2.77306	0	3.1366	8.37677	27.0696	0	0	6.97759	0	0.362255	20.7447	0	5.61328	6.67084	10.7079	0	0	15.5679	15.8626	2.67464	9.99898	9.46694	6.40574	6.70056	3.75545	8.65375	7.22718	10.6631	7.48255	3.22866	3.05018	2.79061	5.88158	5.94479	7.88166	5.55907
MSTRG.82.4	0	0	0	0	0	0	0.323458	0	0.280026	0	0	0	0	0.391592	0	0	0	0	0	0	0.130151	0	0.221125	0	0	0	0.096486	0	0	0	0	0	0.124876	17.4687	0	0
MSTRG.82.6	0	3.78485	0	2.60005	0	0	0	0	5.14572	0	1.66322	0	2.34898	0	3.10734	0	0	0	0.146909	1.50894	2.49567	1.95072	2.16269	2.22419	1.48537	0.18568	1.17644	3.03592	1.16157	0.786363	1.58653	2.02819	0.608683	1.92906	0.42307	0.361969
MSTRG.82.5	4.86186	0	2.82361	1.77883	3.42607	6.75696	5.39473	3.17732	1.92808	4.78259	5.48275	4.70158	1.02791	4.54195	1.83775	1.88408	4.19879	7.03392	2.90308	5.89321	9.59889	5.40175	8.72054	13.5218	7.95977	5.74031	6.10705	5.46752	7.06356	6.56683	7.16138	7.12258	15.1045	4.74185	15.4589	9.4131
MSTRG.82.7	0	0	0	0	0	0	0	0	0	0	0	0	0	0	0	0	0	0	0	0	9.41298	5.40626	0	7.61038	7.62088	4.89466	0	0	5.53522	11.6906	1.658	0	5.13068	0	2.26592	0
MSTRG.82.8	0	0	0	0	0	0	16.4217	0	0	0	0	0	0	0	0	0	0	0	0	0	0	0	0	0	0	0	0	0	0	0	0	0	0	0	0	0
MSTRG.82.9	0	0	0	26.1762	0	0	0	0	0	0	0	0	0	0	0	0	0	0	0	0	0	0	0	0	0	0	0	8.89942	0	0	0	0	0	0	0	0
MSTRG.82.10	0	0	0	0	0	0	0	0	25.4928	0	0	0	6.23909	0	0	0	0	0	2.04204	0	0	0	0	0	0	0	0	0	0	0	0	0	0	0	0	0
MSTRG.82.11	0	0	0	0	14.0679	0	0	0	0	0	0	0	0	0	0	0	0	0	40.4938	0	0	0	0	0	0	0	0	0	0	0	0	0	0	0	0	0
ENSSSCT00000064731	0	0	0	0	0	0	0	0	0	0	0	0	0	0	0	0	0	0	0	0	0	0.462908	0	0	0	0	0	0	0	0	0	0	0	0	0	0
MSTRG.82.13	0	0	0	0	0	0	0	0	0	18.9634	0	0	0	0	0	0	0	0	0	0	0	0	0	0	0	0	0	0	0	0	0	0	0	0	0	0
MSTRG.82.14	0	0	0	0	0	0	0	0	0	0	0	0	0	0	0	0	0	32.8726	0	0	0	0	0	0	0	0	0	0	0	0	0	0	0	0	0	0
ENSSSCT00000059015	0	0.243592	0.209104	0	0.233066	0.155158	0	0.094237	0.198666	0	0.197039	0	0.104469	0.122232	0	0.162887	0	0.156512	0.455429	0.436122	0.449824	0.160215	0.244546	0.821175	0.39177	0.31309	0.350006	0.524224	0.163471	0.681622	0.415927	0.366706	0.359383	0.938117	0.502312	0.046218
ENSSSCT00000004445	8.4863	9.75028	8.03807	8.12434	10.7893	5.51741	5.7449	13.6929	19.3107	8.51054	13.1101	7.15551	14.3555	12.5611	12.7356	8.75118	8.80351	14.5133	31.8537	29.6706	30.1927	29.5812	23.8422	29.6061	20.3407	29.273	28.1461	24.7412	32.8612	21.6327	29.3056	32.0532	33.8472	39.9731	38.1285	32.586
MSTRG.74.2	0	0	0	0	0	0	0	0	0	0	0	0	0	0	0	1.93187	0	0	0	0	0	0	0	0	0	0	0	0	0	0	0	0	0	0	0	0
MSTRG.74.3	0	0.372437	0	0	0	0	1.6755	1.96763	0	0	0	0.57059	0.517031	3.26238	0.760524	0	0	0	0	0.38937	2.04257	0.398237	3.31494	0	0	0.769313	3.93485	0	1.8029	0	5.48558	1.88534	8.3044	2.12675	0.451141	3.03493
ENSSSCT00000004446	0	0	0	0	0	0.081011	0.079016	0.15087	0.137191	0.020825	0.191273	0	0	0	0	0	0	0	0.088358	0.032136	0.074517	0.146103	0.079756	0.051736	0.058247	0.178031	0.082871	0	0.072311	0	0.081428	0	0.107478	0	0	0
MSTRG.72.1	0.348067	0.261392	0.176933	0.648301	0.177384	0.366865	0.20643	0.781492	0.109469	0.308763	0.179335	0.058485	0.427991	0.221116	0.113656	0.056096	0.113317	0.330739	0.392638	0.288381	0.377493	0.887739	0.428894	0.287257	0.110432	0.482788	0.500387	0.444567	1.10496	0.288986	0.265342	0.35895	0.331574	0.156212	0	0.525627
ENSSSCT00000057225	0	0.060416	0	0	0	0	0	0	0	0	0	0	0	0	0	0	0	0.036936	0	0	0	0.015391	0	0	0	0	0.062873	0	0	0.038968	0	0.077316	0	0	0	0.047764
ENSSSCT00000053976	0	0	0	0	0	0	0	0	0	0	0	0	0	0	0	0	0	0	0	0	0	0	0	0	0	0.022672	0	0	0	0	0	0	0	0	0	0
ENSSSCT00000037176	0	0	0	0	0	0	0.083456	0	0	0	0	0	0	0	0	0	0.044707	0	0	0	0	0	0	0	0	0	0	0	0	0	0	0	0	0	0	0
ENSSSCT00000037270	0.041326	0.057985	0.15435	0.115553	0	0	0.212713	0.055579	0	0	0	0	0	0	0	0.060042	0.016244	0	0	0	0.057927	0	0	0	0	0	0.048437	0	0	0	0	0	0	0	0	0
ENSSSCT00000047024	0	0	0	0	0	0	0.079363	0.024585	0	0	0	0	0	0	0	0	0	0	0	0	0.025624	0	0	0.053728	0	0	0	0	0	0	0	0	0	0	0	0
ENSSSCT00000060513	0	0.021864	0	0.02184	0	0.032233	0.033825	0	0	0	0	0	0.034847	0.022393	0	0.001132	0.022866	0.01821	0	0	0	0	0.0192	0	0.044344	0	0	0	0.009953	0.021099	0.022455	0	0	0	0	0
ENSSSCT00000004453	0	0	0	0	0.046109	0	0	0	0	0	0	0.080929	0	0	0	0	0	0	0	0	0	0	0	0	0	0	0	0	0.175083	0	0.370239	0	0	0.061394	0.065158	0
ENSSSCT00000051543	0	0	0	0	0	0	0	0	0	0	0	0	0	0	0	0	0	0	0	0	0	0	0	0	0	0	0	0	0	0	0	0	0	0	0	0
ENSSSCT00000021249	0	0	0	0	0	0	0	0	0	0	0	0	0	0	0	0	0	0	0	0	0	0	0	0	0	0	0	0	0	0	0	0	0	0	0	0
ENSSSCT00000041923	0	0	0	0	0	0	0	0	0	0	0	0	0	0	0	0	0	0	0.001241	0	1.08778	0	0	0.004982	0	0	0.021106	0	0	0	0	0	0	0	0	0
MSTRG.84.2	0.196627	0.16809	0.232157	0.198417	0.053939	0.201186	0.213469	0.254074	0.280555	0.210205	0.165118	0.12163	0.234158	0.115792	0.276631	0.158412	0.209775	0.303632	1.03631	1.24374	1.02316	1.14528	1.19217	1.77205	1.65257	0.839408	1.39883	1.19393	1.37337	1.25726	1.23627	1.3298	0.731384	0.716148	0.932044	1.2051
MSTRG.84.4	0	0	0.44206	0.088802	0	0	0	0	0.035358	0	0.061946	0.040768	0	0	0	0	0	0.040138	0.480411	0	0.040693	0	0.133751	0.15013	0	0	0.042373	0.160289	1.3457	0	0	0.090368	0	0.03838	0.072487	0.221232
ENSSSCT00000004454	0	0	0	0.061897	0	0	0	0	0	0	0	0	0	0	0	0	0	0.036715	0.100054	0.066569	0.024451	0.032188	0.054417	0.045673	0.103729	0.125357	0.083217	0.113515	0	0.101016	0.03198	0.068599	0.031403	0	0.071052	0.288295
MSTRG.75.1	0	0	0	0	0	0	0	0	0	0	0	0	0	0	0	0	0	0	0.595282	0.619035	0.250924	0	1.15191	0.117212	0.454039	0	0.34542	0	1.14334	0.894821	0.496505	0.065427	0.287077	0	0	0.317767
MSTRG.76.1	0	0	0	0	0	0	0	0	0	0	0	0	0	0	0	0	0	0	0.201588	0.307532	0.114324	0.208842	0.152073	0.647656	0.012032	0	0.223654	0.167487	0.125999	1.29511	0.596863	0	0.127838	0.15483	0.047521	0.019163
MSTRG.77.1	0	0	0	0	0	0	0	0	0	0	0	0	0	0	0	0	0	0	0	0	0	0	0	0	0	0	0	0	0.011173	1.48439	0	0	0	0	0	0
MSTRG.81.1	0	0	0	0	0	0	0	0	0	0	0	0	0	0	0.03409	0.016193	0.014652	0	0.267745	0.168961	0.709319	0.443433	0.65509	0.511919	0.663779	0.362406	0.332397	0.319614	2.87601	0.635759	0.695953	0.658661	0.880699	0.560083	1.66078	0.452943
MSTRG.79.1	0	0	0	0	0	0	0	0	0	0	0	0	0	0	0	0	0	0	0	0	0.458281	0	0.268572	0.446345	0.3352	0.414834	0.232442	0	1.42666	0.983272	0	0.050785	0.837962	0.183424	0.656799	0.295985
MSTRG.80.1	0	0	0	0	0	0	0.036899	0	0	0	0	0	0	0	0	0	0	0	0.177264	0.213522	0.62724	0.312237	0.254659	0.464333	0.625642	0.096631	0.140822	0	1.12194	0.555941	0.26609	0.344793	0.90189	0.045619	1.00906	0.336244
MSTRG.83.1	0	0	0	0	0	0	0	0	0	0	0	0	0	0	0	0	0	0	0.161724	0	0.335769	0.123975	0.149656	0.392596	0.226297	0.097642	0	0.168455	1.53689	0.076768	0.099995	0.305386	0.674701	0	0.389776	0.171219
MSTRG.109.1	0	0	0	0	0	0	0	0	0	0	0	0	0	0	0	0	1.4199	0	0.03836	0.031833	0	0	0	0.044877	0	0.137468	0.367615	0	1.28043	0	0	0	0	0	0	0.031526
MSTRG.109.3	0	0	0	0	0	0	0	0	0	0	0	0.037797	0	0.229324	0	0	0.207264	0	0.012026	0.020705	1.69404	0	0	0.012276	0.193549	5.48896	0	0	0	0	0	0	0	0	0	0.010803
MSTRG.109.2	0	0	0	0	0	0	0	0	0	0	0	1.10812	0	0	0	0	0	0	0	0	0	0	0	0	3.6775	8.42569	0	0	0	0	0	0	0	0	0	0
MSTRG.109.4	0	0	0	0	0	0	0	0	0	0	0	0	0	0	0	0	0	0	0	0	0	0	0	0	0	0	0.89618	0	0.490918	0	0	0	0	0	0	0
MSTRG.109.5	3.64107	10.5171	2.01633	12.4834	10.5237	8.86453	1.05578	7.63814	11.9682	2.97319	10.7353	2.82307	10.6576	10.064	8.96647	9.26488	10.0396	3.02247	6.12995	5.70697	7.8533	4.23873	6.89097	10.3108	5.6377	1.73423	3.16128	5.33486	4.87982	8.48474	4.26048	7.01102	2.80765	4.58637	6.31706	4.53095
MSTRG.109.6	2.37821	7.63821	1.38029	7.95327	6.27668	3.97219	0.754512	4.90118	4.85277	1.75511	6.11198	1.79522	4.69016	6.26643	5.48961	4.89554	2.03903	2.08935	2.91557	3.10877	6.84936	1.16454	1.70528	5.95203	6.61531	1.66656	2.59644	2.70676	2.97541	5.72695	0.771125	5.04514	1.22087	2.60661	3.81811	2.70852
MSTRG.109.7	1.53625	5.57808	1.5918	5.47536	2.57766	3.46665	0.848399	4.91769	4.45675	1.13706	4.16958	1.07172	4.68328	1.04322	5.32981	5.0223	1.12412	1.83002	13.8058	16.8724	7.41333	19.6379	12.097	6.72142	2.94097	13.0169	18.378	12.8231	3.64948	6.00938	20.2129	6.67696	12.8191	10.8986	9.55102	11.006
MSTRG.109.8	1.36037	3.7785	4.54966	5.26571	3.2461	2.40224	0.642129	1.87963	4.01021	0.624958	3.33621	1.10861	5.98709	0.828964	3.21374	0.740282	0.942172	1.39365	0.911064	4.19592	0.806769	1.26133	2.46078	1.2148	1.47152	2.74244	4.29028	1.56863	3.00212	10.5967	2.21549	1.49227	0.995982	4.30391	0.880771	3.87663
ENSSSCT00000057600	0.039921	0	0	0.018382	0	0.466009	0	0.2926	1.03476	0	0	0.105308	0.203575	0	0.449267	0	0.098087	0	0.083893	2.00491	1.81556	0.901569	0.191309	0.671571	0.272561	0.149359	0.264367	0.596979	5.88681	0.377125	1.12892	0.517554	0.754371	0.680587	0.066287	0.802773
MSTRG.109.10	0.916166	2.4973	5.86912	1.46838	2.51094	2.02997	4.96684	1.23915	0.877194	1.56089	7.82623	1.38094	4.40685	0.834858	5.4767	5.00578	2.33946	0.951015	1.4994	1.68944	7.29664	0.63517	0.848508	1.74036	0.585058	0.572338	1.38583	1.0502	1.92476	3.95356	0.548505	4.54171	0.765502	0.98748	0.218581	1.48798
ENSSSCT00000056118	0	0	0	0	0	0	0	0	0	0	0	0	0	0	0	0	0	0	0	0	0	0	0	0	0	0	0	0	0	0	0	0	0	0	0	0
ENSSSCT00000004455	0.315697	0.369418	0.427964	0.177768	0.601647	0.387057	0.213553	0.330791	0.783935	0.360551	0.24145	0.300709	0.169599	0.398596	0.211257	0.306081	0.453342	0.579647	0.985761	1.22737	1.14691	1.07428	1.11078	1.9352	1.58876	0.569829	0.961183	0.453437	1.07201	1.14449	0.548358	1.03031	0.387775	0.36675	1.01036	0.295805
ENSSSCT00000060412	0	0.321164	0	0	0	0	0	0	0	0	0	0.126172	0	0	0.15184	0	0	0	0	0	0	0	0	0	0.13003	0	0	0	0	0	0	0	0	0	0.424162	0
ENSSSCT00000042383	0.03728	0	0.026093	0.214468	0.192272	0.101711	0.067603	0.011116	0.072436	0.231916	0.052235	0.019409	0.953654	0.050755	0.01984	0.01254	0.060488	0.179682	0.139277	0.072015	0.010859	0.53066	0.148069	1.5226	0.194448	0.046947	0.011045	0.029254	0.233774	0.083714	0.034988	1.44193	0.039661	0.034975	0	0
MSTRG.110.1	0.0989	0.06421	0.012197	0.049244	0.075648	0.024226	0.022651	0.047252	0.024779	0.036149	0.02443	0.111942	0	0.012623	0.064221	0.012634	0.050527	0.071854	0.715599	0.611695	0.54346	1.1847	0.632723	0.814473	0.540454	0.71064	0.860193	0.823326	0.677073	0.87115	0.656051	0.966674	0.509281	0.405269	0.553566	0.412228
MSTRG.111.1	0.057928	0.084318	0.139175	0.055823	0	0.02767	0	0.053295	0.082203	0.013809	0.139096	0.05835	0.032607	0.086505	0	0.058304	0.029444	0	0.395068	0.62607	1.01883	1.1023	0.980421	0.63067	0.561776	0.51684	0.699841	1.08168	0.814686	0.515248	0.856116	0.641736	0.475225	0.773477	0.567418	0.828999
MSTRG.112.1	0.041951	0.122024	0.084344	0.111096	0.062781	0.019338	0.047314	0.019542	0.185288	0.02	0.137913	0.090549	0.193026	0.040407	0.085228	0.041379	0.051922	0.016981	0.699349	0.786544	0.667258	0.984741	0.466957	0.797213	0.557622	0.247513	0.649963	0.377502	0.645392	0.467165	0.610629	0.636508	0.542291	0.409764	0.617535	0.333377
MSTRG.113.1	0	0.131825	0.092934	0.073957	0	0.115366	0.33525	0.133278	0.072979	0.177145	0	0.016451	0.477784	0	0	0	0	0.230118	0	1.12908	0.665687	0.608313	1.00226	1.39173	1.23381	0.145741	0.530396	1.4806	0.759352	0.017514	0.180809	0.557767	1.0258	0.808139	0.540397	0.401975
MSTRG.89.1	0	0.093983	0.093014	0	0.07235	0	0	0	0	0.020283	0.109914	0	0	0	0	0	0	0	0.083477	0.403361	0	0.770773	0.430421	0.406566	0.143445	0.053918	0.174343	0.400698	0.176429	0.664046	0.679082	0.20549	0	0.974517	0.177443	0.105058
MSTRG.90.1	0	0	0	0	0	0	0	0	0	0	0	0.140432	0	0	0.099943	0	0	0	0	0.566905	0.471432	0.554765	0.113778	1.1707	0.274147	0.552653	0.63512	0.056636	0.252979	0.032102	0.286016	0.210436	0.326534	0.250875	0.146411	0.170239
MSTRG.91.1	0	0.082619	0	0.041264	0	0	0	0	0	0	0	0	0.175578	0	0.083424	0	0	0.068812	0.258734	0.522785	0.118854	0.365449	0.063123	0.47712	0.193381	0.433814	0.247986	0	0	0.196721	0.332598	0.291773	0.182206	0.19011	0.071754	0.199902
MSTRG.95.1	0	0	0	0	0	0	0	0	0	0	0	0	0	0.228554	0	0	0	0	0.522053	0	0.237101	1.06394	0.447437	0.270869	1.04909	0.146744	0.210475	0	0.24214	0.500408	0.338185	0	1.14935	0	0.243532	0.249674
MSTRG.94.1	0	0.131903	0.065272	0.065879	0.102219	0	0	0	0.133267	0.129393	0	0	0	0	0.129047	0.03756	0	0	0.622026	0.141704	0.248391	0.702489	0.289591	0.64401	0.202672	0.182768	0.068535	0	0.123807	0.314069	0.251204	0.107329	0	0	0.497452	0.096383
MSTRG.92.1	0.364245	0.045633	0	0	0	0	0	0	0	0	0.095132	0	0	0	0.164649	0	0	0	0.873162	0.079451	0.199641	0.107334	0.225244	1.31019	0.114441	0.31519	0.685148	0.823454	0	0.595195	0.1608	0.344918	0	0.085301	0	0.703584
MSTRG.93.1	0	0.218829	0	0	0	0	0	0	0	0	0.24646	0.224279	0	0	0	0	0	0	0.168501	1.46931	1.19492	0.130479	0.405094	0.184076	0.331142	0.252679	0.072611	0	0.116704	0	0.25155	0	1.15222	0.283948	0.17254	0.01444
MSTRG.96.1	0	0.010275	0.026808	0.207131	0	0	0	0.251574	0	0	0	0	0	0	0.097735	0	0.195374	0	0.466133	0.200689	0.634521	1.01647	0.316624	0.254991	0.512838	0.178013	0.250278	1.39181	0.612823	0.383201	0.852303	0.420858	0	0.011851	0.162242	0
MSTRG.97.1	0.115858	0.133643	0.103395	0.27106	0.006267	0	0	0	0.073338	0	0	0	0.142727	0	0.141969	0.122228	0	0	0.80631	0.477364	0.598427	0.852877	0.434308	0.913174	1.10908	0.09367	0.277325	1.17435	0.599823	0.905355	0.671544	1.10176	0	0.543809	0.203652	0.262627
MSTRG.98.1	0.069919	0.203882	0.10089	0.067547	0.139514	0.128582	0	0.130281	0.062483	0	0.134377	0.106802	0.072213	0	0	0	0.106615	0.056321	0.86563	0.909713	0.515991	0.850126	0.796764	1.44964	0.61227	0.670079	0.696013	0.574659	0.446527	0.423827	0.978956	0.562775	0.678242	0.715666	0.440111	0.295656
MSTRG.99.1	0	0	0	0	0	0.31721	0	0	0	0	0	0	0	0	0	0.187147	0	0	0.862947	0.835603	0	0.320063	0.613624	1.18437	0	0	0.497531	1.04237	0.242346	0.313022	0.344802	0.021438	0.039543	0	0	0.168673
MSTRG.100.1	0	0	0	0	0	0	0	0	0	0	1.06461	0	0	0	0	0	0	0	0	0	0	0	0	0	0	0	0	0	0	0	0	0	0	0	0	0
MSTRG.101.1	0.094639	0.093867	0.375312	0.208195	0	0.645805	0.32757	0.027891	0.276645	0	0.138688	0.651926	0.261319	1.33348	1.36819	0.959332	1.06907	0.155579	0.045749	0.165022	0	0	0.225844	0.340361	0.17019	0.127782	0.126033	0.085662	0	0.18208	0.395037	0.061406	0.099049	0.685324	0.386483	0
ENSSSCT00000057322	0.016411	0	0.024332	0.049281	0	0.016163	0.045566	0.023565	0.016283	0.016132	0	0.029964	0.013644	0.084217	0.034415	0.034057	0.034398	0.039587	0.015058	0.025705	0.049286	0.084562	0.072137	0.155317	0.151356	0.127685	0.055222	0.046781	0.061666	0.119543	0.10185	0.072823	0.109077	0.104322	0.06202	0.071622
MSTRG.103.1	0.613235	0.419542	0.932191	0.827527	0.636009	0.719539	0.450708	0.650903	0.778187	0	0.589373	0.04138	0.769626	0.052783	0.075947	0.713596	1.23523	1.54318	0.241153	0.105091	0.572739	0.323012	0.051799	0.594108	0.359689	0.180904	0.087157	0.483705	0.096424	0.468721	0	0.609385	0.661729	0.415817	0.635193	0.508768
MSTRG.103.2	0	0	0	0	0	0	0.06606	0	0	0	0	0	0	0	0	0.036845	0	0	0	0	0	0	0	0.110753	0	0	0	0	0	0	0	0	0	0	0	0
MSTRG.103.3	0.048753	0.191314	0.045165	0	0	0	0.385884	0	0	0	0.075544	1.55027	0	0.890726	0.749412	0.139721	0	0	0.456157	0.09433	0	0	0.571862	0.092833	0	0	0.390962	0	0.398932	0.050833	0.350405	0.004391	0	0	0	0
MSTRG.103.4	0	0	0	0	0	0	0	0	0	0.463384	0	0	0.299165	0	0.074527	0	0	0	0	0	0	0	0	0	0	0	0	0	0.033383	0	0	0	0	0	0	0
ENSSSCT00000022182	0	0	0	0	0	0	0	0	0	0	0	0	0	0	0	0	0	0	0	0	0	0	0	0	0	0	0	0	0	0	0	0	0	0	0	0
ENSSSCT00000048483	0	0	0	0	0	0	0	0	0	0	0	0	0	0	0	0	0	0	0	0	0	0	0	0	0	0	0	0	0	0	0	0	0	0	0	0
MSTRG.106.1	0	0.420981	0.1117	0	0	0	0	0	0	0	0	0.102822	0.358578	0	0	0	1.18038	0	0	0	0	0	0	0	0	0	0	0	0	0	0	0	0	0	0	0
ENSSSCT00000048870	0	0	0	0	0	0	0	0	0	0	0	0	0	0	0	0	0	0	0	0	0	0	0	0	0	0	0	0	0	0	0	0	0	0	0	0
ENSSSCT00000004459	0.014131	0.007726	0	0	0	0	0.207288	0	0	0	0.005493	0	0	0.052392	0.143003	0	0	0.001186	0	0	0	0	0	0	0	0	0	0	0	0	0	0.039793	0	0	0	0
MSTRG.103.7	0	0	0	0.827421	0.003199	0	0	0	0	0	0	0	0	0	0	0	0	0	0	0.180953	0	0	0	0	0	0	0	0	0	0	0	0	0.018928	0	0	0
MSTRG.107.1	0.333925	0.331198	0	0	0	0	0	0.317454	0	0	0.978197	0	0	0.678445	0	0	0	0	1.80144	1.42323	1.98191	0	1.16342	0.69203	0.678525	0.92588	0.546121	0.937443	0.62174	0.934759	0.668358	0.912981	0.368897	1.52229	0.936406	0.480814
MSTRG.102.1	0	0.333662	0.265238	0	0	0	0.181604	0	0.270771	0.308908	0	0.334494	1.13908	0.274495	0	0	0	0.28125	0	0	0	0	0.117678	0	0.070004	0	0	0.202539	0.086785	0	0	0.295212	0	0.23338	0	0
ENSSSCT00000004461	0	0	0.329652	0	0	0.418133	0.286897	0.283314	0.195061	0.200264	0	0.499167	0.563512	0.435468	0.82818	0.393769	0.389455	0	1.7013	0.837999	1.86206	1.3137	2.39073	3.25103	2.35684	1.28791	1.35536	2.58601	2.76495	1.12332	2.3511	2.60433	1.2369	0.932196	3.40546	1.65858
ENSSSCT00000049202	0	0	0	0	0	0	0	0	0	0.038239	0	0	0	0	0	0	0	0	0	0	0	0	0	0	0	0	0	0	0	0	0	0	0	0	0	0
MSTRG.108.3	0.60681	0.135853	0.138895	0.592368	0.925531	0.040545	0.562357	1.22896	0.423761	0.159016	0.590757	0.073642	0.048723	0.379906	7.7e-05	0	0	0.395181	1.39427	1.42965	2.06169	1.84337	2.45672	0.013165	0.157874	0.99215	1.64672	0.02218	0.839063	0.997996	1.78365	1.28134	0.386341	1.17678	0.468022	0.540274
MSTRG.108.4	0	0	0.100088	0	0	0	0	0	0	0	0	0	0.018966	0	0.115087	1.07427	0	0	0	0	0	0.339524	0.046361	0.103903	0	0.228315	0.14838	0	0	0	0	1.19204	0.887774	0	0	0.927668
MSTRG.108.5	0	0	0	0	0	0	0	0	0	0	0	0	0	0.118042	0	0	0	0	0	0.301517	0	0.430786	0	0	0.34721	1.24496	0.096524	0	1.79406	0.342001	0.7442	1.23132	3.16025	1.34285	0.189358	1.0296
MSTRG.108.6	0.210444	2.03871	0	0	0	0	0	0.813029	0.462364	0	0	0	0.769762	0	0	0.352423	0.460287	0	0	0	0	0.009625	0.055454	0.047198	0.094757	0.11065	0	0	0.174266	0.037669	0.129621	0.160627	0.023833	0.046841	0.046984	0.054848
MSTRG.115.1	3.19821	4.05218	2.38833	4.16201	0.0336	3.20177	3.61955	3.27068	4.95319	3.27675	3.34977	2.92196	4.46108	3.10159	0.449456	2.83838	3.7191	4.14454	3.29177	5.05054	3.98241	4.45659	4.02086	4.34857	4.1737	4.53688	4.4616	3.08481	4.70489	3.91945	4.63475	5.82534	4.19425	1.83306	4.57481	4.37451
MSTRG.115.2	0	0	0.799477	0	0	0	0	0	0	0	0	0	0	0	0	0	0	0	0.023078	0	0	0	0	0	0	0	0	0	0	0	0	0	0	0	0	0
MSTRG.115.3	0	0.188837	0	0	1.12627	0	0.167675	0	0	0	0	0	0	0	0	0	0	0	0	0.105156	0.101818	0.044589	0	0	0	0.088498	0	0.038045	0	0.06238	0	0.019594	0.04958	0	0.021015	0
ENSSSCT00000004465	0	0	0	0	0	0	0	0	0	0	0	0	0	0	2.50825	0	0	0	0	0	0	0	0	0	0	0	0	0	0	0	0	0	0	0	0	0
ENSSSCT00000027521	0	0	0.051303	0	0	0	0	0	0	0.035113	0	0	0	0	0.755476	0.063995	0	0	0.286938	0	0	0	0	0	0.013864	0	0	0	0	0.012864	0	0	0	0	0	0
MSTRG.115.6	0.083965	0.639028	0.016537	0.348477	1.2056	0.479216	0	0.052557	0.685804	0	0.021503	0.447978	2.80339	0.794734	0	0.017302	0.088207	0.662863	0.029913	0.111971	1.27069	0.148507	0.273333	0.963485	0.252817	0.094299	0.224898	0.474889	0.736747	0.200623	0.319795	0.422725	0.207434	1.42141	0.145593	0.113194
ENSSSCT00000045160	0	0	0	0	0	0	0	0.011414	0	0	0	0	0	0	0	0	0	0	0	0	0	0.044218	0.018502	0	0.167376	0.048097	0	0	0	0.012438	0.160514	0.045633	0	0	0.098824	0
ENSSSCT00000004466	0	0	0	0	0	0	0	0	0	0	0	0	0	0	0	0	0	0	0	0	0	0	0	0	0	0	0	0	0	0	0	0	0	0	0	0
ENSSSCT00000055744	0	0	0	0	0	0	0	0	0	0	0	0	0	0	0	0	0	0	0	0	0.027201	0	0	0.027603	0.010337	0	0	0	0.022593	0.012135	0	0.034089	0.005672	0.002393	0	0
ENSSSCT00000004467	0.365101	0.333237	0.468095	0.314618	0.586033	1.34155	0.389921	0.481737	0.620972	0.518204	0.518462	0.650691	0.526892	0.301376	1.0627	0.500886	0.541162	0.538943	5.58363	6.30059	7.14482	5.6083	4.57104	5.35608	2.71689	3.37218	6.60797	4.53393	4.02149	4.60064	3.99764	3.21646	6.20729	4.13303	4.19905	3.3952
MSTRG.121.1	0	0	0	0	0	0	0	0	0	0.153721	0	0.144188	0	0	0	0	0	0	0.185103	0.168347	0	0	0.090826	0.412986	1.28255	0.487592	0	0	0	0.016718	0	0	0	0	0	0
MSTRG.114.1	0.118226	0	0	0	0	0	0	0.21038	0.116103	0	0.113894	0.019891	0	0	0	0	0	0	0	0.282407	1.01335	0.846025	0.378442	0.544449	0.74195	0	0.317433	1.47475	0.220039	0	0.232493	0.670447	0.127996	0	0.231067	0.44409
MSTRG.117.1	0	0	0	0	0	0	0	0	0	0	0	0	0.006437	0	0	0	0	0	0.015532	0.295462	1.20795	0.321675	0.346861	0.248066	0.084393	0.451208	0.208103	0.169306	0.120544	0.28437	0.500246	0	0	0.565958	0	0.096153
MSTRG.118.1	0	0	0.033435	0.05062	0	0.006973	0	0.037401	0.068266	0	0	0.030778	0.09459	0.034429	0	0	0.017666	0.028138	0.409892	0.735497	0.835149	0.533747	0.786216	0.42833	0.086343	0.36365	0.738696	0.401522	0.493251	0.672362	0.373134	0.436468	0.867352	0.524289	0.205068	0.2928
ENSSSCT00000020364	0	0	0	0	0	0	0	0	0	0	0	0	0	0	0	0	0	0	0	0	0	0	0	0	0	0	0	0	0	0	0	0	0	0	0	0
ENSSSCT00000004468	0	0	0	0	0	0	0.017022	0	0	0	0	0	0	0	0	0	0	0	0.190618	0.00985	0.018074	0.018666	0.04026	0.025552	0	0.027615	0.059845	0.026017	0.068332	0	0.038425	0.093175	0.036664	0.081747	0.007703	0.030704
ENSSSCT00000046271	0	0	0	0	0	0	0	0	0	0	0	0	0	0	0	0	0	0	0	0	0	0	0	0	0	0	0	0.033828	0	0	0.017924	0	0	0	0.009518	0
ENSSSCT00000004469	0	0	0	0	0	0	0	0	0	0	0	0	0	0	0	0	0	0	0	0	0	0	0	0	0	0	0	0	0	0	0	0	0	0	0	0
ENSSSCT00000024677	0	0	0	0	0	0	0	0	0	0	0	0	0	0	0	0	0	0	0	0	0	0	0	0	0	0	0	0	0	0	0	0	0	0	0	0
MSTRG.122.1	0.019109	0	0	0	0	0	0	1.3513	0	0.003413	0	0.106205	0	0.366067	0.770301	0	0	0.977242	1.58587	2.62306	2.00513	2.7383	4.54005	1.95891	4.52022	7.2304	1.99832	5.45029	1.53639	2.19795	3.49043	2.65265	2.07741	2.6354	3.40619	4.00667
MSTRG.122.2	0.004033	0	0	0	0	0	0	0	0.005813	0	0.005359	0	0	0	0	0	0	0	0.003831	0	0	0.023913	0.784709	0.977084	0.006547	0.013552	0.872927	0.0313	0	0	0.053263	0.53999	0.006022	0	0.013845	0
ENSSSCT00000004472	9.42893	11.8509	8.94754	10.8099	5.66181	9.88853	10.9108	6.94592	22.5845	9.67455	10.358	7.97764	23.4359	6.83608	12.1485	10.1453	8.86871	16.0078	14.1088	12.2428	12.9024	17.8402	5.49695	16.5371	7.29561	12.8644	11.4083	7.02967	10.8118	12.6293	12.9427	15.037	10.6815	5.39133	12.829	8.56065
MSTRG.122.4	0.014908	0.0377	0.021476	0.02861	0.001586	0.052587	0.041531	0.027744	0.084814	0.041614	0.090444	0.044297	0.02752	0.011753	0.015163	0.026815	0.024117	0.091357	0.325418	0.157802	0.233835	0.484191	0.152249	0.546607	0.229434	0.780352	0.271084	0.340426	0.311825	0.175488	0.652897	1.26657	0.301435	0.068378	0.356525	0.126757
MSTRG.122.5	0	0	0.002363	1.89455	0	0	0	0	0	0	0	0.001707	0.017271	0	0.009514	0	0.00228	0	0.032756	0	0.00937	0.025514	0.037926	0.003001	0.015881	0.023305	0	0	0	0	0	0	0	0	0.215296	0
MSTRG.122.6	0	0	0	0	0	0	0	0	0	0	0	0	0	0	0	0	0	0	0	0	0	0	0	0	0	0	0	0	0	0	0	0	1.88535	0	0	0
ENSSSCT00000004473	0	0	0	0.077078	0	0.076221	0	0	0	0	0	0	0	0	0.081146	0	0	0	0.071012	0.083313	0	0	0	0	0	0	0.133203	0	0.036395	0	0	0.085854	0	0	0	0
ENSSSCT00000004474	0.050702	0	0.110634	0	0	0.034612	0.059469	0.04968	0	0.048344	0	0	0.23945	0.050476	0	0.05103	0.077312	0.01869	0.045127	0.229195	0.091081	0.051717	0.051718	0.110056	0.050482	0.04792	0.043673	0	0.145489	0.080011	0.110967	0.31685	0.003842	0.028421	0.081349	0.095392
MSTRG.124.2	0	0	0	0	0	0	0	0	0	0	0	0	0	0	0	0	0	0	0	0	0	0	0	0	0	0	3.8325	0	0	0	0	0	0	0	0	0
ENSSSCT00000043829	6.65463	6.58465	3.52618	6.98152	6.89217	5.79254	6.39344	11.789	9.83617	7.64277	11.2792	7.85014	4.60971	9.2536	7.56904	9.28327	7.81519	7.43725	3.01512	3.01829	5.59671	3.66544	3.50213	4.01531	3.36571	3.24348	1.14761	3.59908	5.11309	3.64176	2.94003	3.83225	2.58728	5.70966	4.9185	3.19898
MSTRG.124.4	0.616064	0	2.37902	0	0.606762	0.343694	0.217016	0.760939	0.656593	0	0	0.270621	0.987314	0	1.45684	0.503452	0.366709	1.16102	0.735887	0.577743	0.430259	0.0879	1.3161	0.381633	0.888961	1.35585	0.273641	0.841618	0.328443	0.499145	0.233736	0.537161	0.736891	0.107221	0.591567	0.661804
MSTRG.124.5	0	0	0.975115	0.110736	0	0.092479	0.017517	0.202543	0	0.102788	0.217537	0	0	1.50754	0	0	0	0.171756	0	0.021997	0.055251	0.045695	0	0.016111	0.307342	0.022849	0.227729	0	0	0.04131	0	0.112391	0.312139	0	0	0.146197
ENSSSCT00000004475	1.20975	1.4548	9.00139	0.758324	1.5914	1.06229	0.672402	2.25528	3.26909	1.14854	1.80265	1.80559	10.5327	2.56077	1.35024	1.91501	0.174974	1.61452	2.46921	4.46513	2.5725	1.93728	1.98316	0.955452	1.88056	4.12281	1.93535	8.36501	3.39559	1.94124	7.60455	6.50595	6.39733	3.62492	2.75826	4.78837
ENSSSCT00000004476	20.8472	26.7731	30.1558	22.9121	25.1182	21.2866	22.6641	34.3295	43.5474	24.2398	34.6509	21.1591	40.2415	32.6701	25.5101	23.8976	27.4326	37.1467	9.4979	21.6401	15.2022	17.364	21.9372	7.11328	10.6713	26.122	16.1793	10.9321	15.3013	14.7361	12.9955	9.34189	28.4978	11.7595	17.4403	23.9777
ENSSSCT00000065084	0	0	0	0	0	0	0	0.257062	0	0	0	0	0	0	0	0.377502	0	0	9.43572	0	3.09065	0	0	0	0	7.03197	3.79724	0	0	0	7.2245	11.9991	0	8.20812	8.38443	0
ENSSSCT00000049476	1.69965	1.43084	0.714794	1.28948	1.83996	2.14345	1.27605	0.866462	1.23098	0.977791	1.16677	0.771003	1.08943	1.109	1.01784	0.802912	0.674447	0.925138	6.63368	1.55797	4.67203	5.77853	4.83703	7.89468	5.38918	3.1776	4.90145	5.89254	6.30484	4.64786	6.40179	8.58958	4.62253	7.0057	4.91249	4.32874
ENSSSCT00000042694	0.221365	0.067829	0	0.019386	0	0	0	1.24702	0.098419	0.019038	0.610754	0.754385	0	0.673985	0	2.35727	0	0.047107	3.80377	6.32176	7.13935	6.81106	4.79485	6.70188	5.46012	5.76032	5.42059	7.00635	8.31135	5.13959	5.2025	4.63237	3.73744	5.52456	4.90045	6.53531
ENSSSCT00000020125	0	0.551452	0	1.19716	0.556062	0	0	0.563401	0	0	0.075992	0.447801	0.486556	0	0.296981	0.657321	0.668681	0	1.35409	0.55141	1.93085	1.6024	1.60958	1.53649	2.45743	2.39017	1.25419	3.30059	2.34576	2.4588	2.44349	2.22697	1.92112	0.508217	0.637557	1.68279
ENSSSCT00000039899	0.639294	1.10989	0.768365	1.66184	0.035484	0.34915	1.42473	1.98544	0.043556	1.33344	1.70578	0.521423	0.474256	1.72077	2.28682	0.652799	1.8976	1.04217	4.50778	1.82841	5.38968	5.71654	4.37492	3.37535	4.00012	5.90747	4.28118	4.48704	6.5396	1.76505	5.28297	2.51947	8.77241	5.11013	6.36712	8.49063
ENSSSCT00000044125	0.424892	0	0.391858	0.130503	0.374653	0.138819	0	0	1.14959	0	0.949994	0.034448	0.599684	0.144694	0.191612	0.32098	0.021502	0.193349	0	0	0	0.000245	0.007079	0	0	0	0	0	0	0	0	0.425069	0	0	0	0
ENSSSCT00000020200	0	0.003446	0	0	0.001048	0	0	0	0	0	0	0	0	0	0	0	0	0	0	0.217559	0	0	0	0	0.317099	0.2023	0	0	0	0.206867	0.190299	0	0.690673	0	0	0
ENSSSCT00000004477	0	0	0	0	0	0	0	0	0	0	0	0	0	0	0	0	0	0	0	0	0	0	0	0	0	0	0	0	0	0.539612	0	0	0	0	0	0
MSTRG.123.1	0	0	0	0	0	0	0	0	0	0	0	0	0	0.166602	0	0	0.012079	0	0	1.11052	0.190385	0	0.035501	0.162707	0.088733	0.368742	0	0	0	0.185767	0.015896	0	0.195113	0	0	0.37261
MSTRG.129.1	2.10405	0.60569	2.69323	0	3.59506	0	1.29048	0	2.83602	0.843543	0	0.431422	4.92153	0	0	0	2.37204	0.565565	0	0.547906	0.662345	6.70728	0.658305	0	4.35632	0	5.03382	0	0	0	0	0	5.04795	0.861826	0.337105	0.491297
MSTRG.129.2	0.942399	4.53753	1.55472	0.07762	0.226139	2.39506	2.21867	0.02827	5.75528	0.600171	0	0.363601	2.55515	5.5986	0.094035	2.9729	3.55146	0.454069	0	0.447159	0.603479	0.820088	0.565292	0	2.46674	0.194397	3.87062	0.418972	0.286784	0	0.304774	0	3.37102	0.673454	0.296937	0.415501
ENSSSCT00000059243	0	0.266686	0	0	0	0	0	0	0.361936	0	0.026242	0.832102	0	0.023936	0	0	0	0.160909	0	0	0.214581	0.094863	0.040805	0.122851	0.07962	0.655817	0.225758	0.037872	0.608561	0.026404	4.36716	0.089637	2.25687	0.086997	0.211931	2.5245
MSTRG.129.4	0	0	0	0	0.005373	0	0	0	0.008753	0	0	0	0.038358	0	0	0	0	0.010974	0.023286	0.015458	0.048581	0.037883	0.049621	0.036401	0	0.055817	0	4.01751	0.06064	0.005777	0.068014	0.024273	0.026337	0.041637	0.051875	0.029215
ENSSSCT00000058364	2.05718	4.04918	2.58924	0.638878	4.79829	4.26616	5.95974	2.5427	5.57087	3.4854	4.99434	2.21956	4.14328	5.40657	4.94147	4.3876	2.53774	6.02637	5.55391	2.90699	11.8065	8.33925	1.35123	11.1508	6.40614	9.63358	3.00467	11.0236	6.16631	10.9757	12.3192	9.6117	7.01408	15.9068	4.65917	3.19413
MSTRG.129.6	0.772228	0.353583	0.386505	1.71095	0.319067	0	0.167745	2.7939	0.728285	0.782659	1.77989	0.477058	0.322936	0	1.65478	0	0	0	2.8714	1.99197	2.30025	0.895848	2.23228	4.33626	0.155202	3.9013	0.362442	3.23031	3.28051	0	6.00519	7.59768	1.30366	3.82367	3.13917	2.68055
ENSSSCT00000004478	3.62271	1.41046	3.62518	8.51982	4.75461	3.54165	2.62421	5.95007	3.66971	3.38749	5.01285	2.08307	4.47903	5.01342	2.56422	4.40433	2.5805	5.9485	5.42429	7.51046	3.183	9.72283	10.7645	3.93746	7.85161	13.1749	3.1559	9.77935	6.05367	9.75264	3.76022	5.61307	3.29849	3.3817	5.54735	3.58489
ENSSSCT00000043325	0.636343	0	0	4.97023	1.53316	0.269331	0.471828	4.19625	0.205091	0.533644	2.52331	0.265923	0.444916	0	5.41838	0.499651	0	0.39995	3.8411	0	1.41196	0.174346	7.36571	3.66978	0.704038	5.09444	1.40017	7.3186	8.96426	0.583856	9.54403	4.54731	0.636511	1.78571	1.68425	2.66426
MSTRG.129.9	0	0	0.522833	0	0	0	0	0	0.025771	0	2.72123	0	0.482673	0	0	0	0	0.025114	0.323627	0	0.157307	0	0	0.624266	0.063713	0.690226	0	0	0	8.21279	0.52546	0.210842	0.579299	0.235177	0	0
MSTRG.130.1	0.103279	0.079451	0.122548	0.068134	0.028074	0.205922	0.178588	0.12535	0.155809	0.116091	0.31065	0.151207	0.061319	0.225942	0.082054	0.061086	0.037392	0.072477	0.804206	1.82681	1.60943	1.25009	1.76726	1.54853	2.00865	0.983357	1.29295	1.29106	1.38669	0.956837	1.44645	1.28825	2.60189	1.08949	1.03688	1.29822
MSTRG.130.2	0	0	0	0	0.055788	0	0	0	0	0	0	0	0.795001	0	0	0	0	0.296211	0	0	0	0	0	0.491179	0	0	0	0	0	0	0	0	0	0	0	0
ENSSSCT00000056447	55.0171	55.5202	55.5404	68.4809	10.6901	54.1278	49.2011	15.7027	15.0727	10.167	83.2219	45.354	12.2215	77.202	77.5311	11.3718	55.5887	91.7422	14.5023	63.6774	15.1951	18.3338	186.188	45.69	32.9213	95.4863	54.8983	82.265	34.5219	57.9574	43.3095	74.9423	52.1068	16.97	45.295	16.7896
MSTRG.133.2	1.8152	4.66353	2.8676	0.568526	0.042423	0.100784	0.168151	2.92662	0	0	3.28672	9.7449	2.51357	1.97291	8.70692	2.23951	6.05271	0.570125	1.13169	3.68668	4.07928	1.58409	31.7667	9.56612	2.63426	13.1058	11.7203	6.77926	6.38991	8.9121	10.2094	5.385	5.49654	7.10575	3.80665	6.24627
ENSSSCT00000039602	0.058002	6.98839	0	9.39287	0.046006	0.771258	0.529376	0.084943	0.140209	0.112889	0	0	0.121961	7.2025	11.4837	0	9.35093	0.162652	0.10391	0	0	0.205461	17.0096	4.2686	0	7.69218	15.017	1.04412	15.8854	5.32825	0.16032	0.485744	0	0.103831	0.164389	0.039576
ENSSSCT00000054351	0	0	0	0	0	0	0	0	0	0	0	0	0	0	0	0	0	0	0	0	0	0	0	0	0	0	0	0	0	0	0	0	0	0	0	0
MSTRG.134.1	0.146256	0	0	0	0.455748	0.709482	0.69978	0.832909	0.341169	0.224324	0	0	0.480301	0.776039	0	0.430956	0	0.658044	0	0.760343	1.00366	0	0	0	0.193642	0	0	1.00975	0	0	1.19714	0.41223	0.757326	0.738955	0.535368	0.845071
MSTRG.131.1	0	0	0	0	0	0	0	0	0	0	0	0	0	0	0	0	0	0	0	0	1.18624	0	0	0	0	0	0.028485	0	0	0	0	0	0	0	0.208741	0
MSTRG.132.1	0	0	0	0	0	0	0	0	0	0	0	0	0	0	0	0	0	0	0	0.348652	1.16742	0	0	0	0	0	0.04288	0	0	0	0	0	0	0	0.243524	0
MSTRG.151.1	0	0	0	0	0	0	0	0.009155	0	0	0.701137	0	0	0	0	0	0	1.99163	8.86496	30.3927	0	6.72067	15.9911	25.9822	57.5465	12.003	5.40654	17.5803	16.9199	2.49802	11.1249	9.67036	0	10.5284	14.8121	21.9493
MSTRG.151.2	0.71787	1.29184	0.670085	0.662664	0.988478	2.04969	2.35306	1.48475	0.771938	0.424265	0	0.675201	0.615934	0.387263	3.69563	0.486832	0.81634	1.15671	9.15029	0	11.1042	10.0037	12.5674	0	0.730666	0	9.89648	0.289668	0	15.6911	9.54175	9.19238	3.65731	11.6247	7.78385	0
ENSSSCT00000066410	0	0	0	0	0	0	0	0	0	0	0	0	0	0	0	0	0	0	0.139265	0	0.005563	0.018741	0	0	0.104444	0.014328	0	0.011521	0.004137	0.003043	0.343336	0.234493	0	0.006961	0.069005	0
ENSSSCT00000004480	0	0	0	1.21927	0	0	0	0	0	0.680174	0	0	0	0	0	0	0	0	0.010098	0.183915	4.7176	0.059777	0	0.019792	0.047296	0.102294	0.06511	0	0.252263	0.014119	0.073358	0.005505	0	0	0	0.002033
MSTRG.151.5	0	0.016616	0.045084	0.009591	0	0.009488	0.009933	0.042467	0	0	0.017324	0.007394	0	0	0.019742	0.027117	0	0	0.61972	0.311726	0.166761	5.70114	6.35338	2.32927	2.45161	4.21718	0.37169	0.457519	0.927608	1.98371	2.29663	5.10988	0.111166	0.588342	0.199034	1.94769
ENSSSCT00000059927	0	0	0	0	0	0	0	0	0	0	0	0	0	0	0	0	0	0	0.147765	0	0	0	0.065543	0.06454	0	0	0	0	0	0	0.083286	0.089324	0	0.046531	0.063918	0
ENSSSCT00000004481	0.181717	0.40395	0.243245	0.183757	0.180934	0.069267	0.065582	0.358406	0.212415	0.07693	0.167769	0.016602	0.225123	0.401435	1.01779	0.281222	0.39039	0.263992	1.30216	0.981886	1.20449	3.25635	3.61911	0.769808	2.03126	5.4328	1.11803	1.46364	1.56069	1.18135	4.1508	3.71198	1.98746	1.18812	4.28281	2.33414
ENSSSCT00000060453	0	0	0	0	0	0	0	0	0	0	0	0	0	0	0	0	0	0	0	0.518897	0	0	0	0	0	0.002906	0	0	0	0.008095	0	0	0	0	0.005665	0
ENSSSCT00000046747	0	0	0	0	0	0	0	0	0	0	0	0	0	0	0	0	0	0	0	0	0	0	0.027933	0	0	0	0	0.043804	0.151799	0	0	0	0	0	0	0
MSTRG.138.3	0.320801	0.142326	0.105171	0.12086	0.170489	0.184949	0.336934	0.537474	0.152919	0.142136	0.223585	0.192518	0.266967	0.155022	0.174257	0.172915	0.145493	0.072285	1.03929	0	1.04342	0.911173	0.980504	1.55573	1.36491	1.50244	1.01635	0.913386	1.16038	0.689098	1.46689	1.44531	1.36084	1.17802	1.10929	1.08451
ENSSSCT00000004483	0	0	0	0	0	0	0	0	0	0	0	0	0	0	0	0	0	0	0	0	0	0	0	0	0	0	0	0	0	0	0	0	0	0	0	0
ENSSSCT00000061102	0	0	0	0	0	0	0	0.017255	0	0	0	0	0	0	0	0	0	0	0.078273	0.897912	0.046271	0.137781	0.191229	0.083827	0	0	0.398594	0	0.041929	0	0.33464	0.216454	0.044462	0	0.194461	0
MSTRG.135.1	0	0.085631	0	0	0	0	0	0.81784	0	0	0	0	0	0	0	0.31034	0	0.231792	0.271637	0.328548	1.04488	0.147631	0	0.308267	0.156635	0.722615	0	0	0.535354	0	0.145213	1.52525	0	0.176369	0.55864	0.270826
MSTRG.137.1	0	0	0	0	0.070607	0	0	0.147084	0	0	0	0.030531	0	0	0	0.067577	0	0	0	0.418487	0	0.158381	0.303599	0	0	0.215142	0.290841	0	0.294314	0	0	0.224887	0.261101	2.26631	0.181493	0
ENSSSCT00000004487	8.42496	8.39643	6.74847	7.02119	3.84195	5.13641	9.43793	11.5482	7.28065	6.53166	6.37474	3.50819	12.0165	6.8051	16.1	6.80653	7.72652	7.35148	40.7698	33.2241	26.7005	60.869	38.1452	33.8497	46.761	72.1855	29.6916	30.983	41.6564	29.2568	67.4189	72.0254	47.3002	33.43	53.7808	49.5091
MSTRG.140.1	0.045472	0.228665	0.033042	0.029433	0.09043	0.230906	0.054156	0.702393	0.11908	0.087927	0.101337	0	0.172201	0.303844	0.349169	0.381386	0.215561	0.12148	1.22776	0.611924	1.10796	1.21259	0.707617	0.467268	0.297888	2.21542	0.970434	0.543067	1.34971	0.835128	0.908589	1.02175	1.99121	1.0653	1.56267	1.39311
ENSSSCT00000004486	0	0	0	0	0	0	0	0	0	0	0	0	0	0	0	0	0	0	0	0	0	0	0	0	0	0	0	0	0	0	0	0	0	0	0	0
MSTRG.140.3	0	0.07522	0.03794	0	0	0	0	0.05254	0	0.011912	0	0	0	0.012437	0.006353	0	0	0	0.155475	0.035938	0.033187	0.01541	0.548156	0.057684	0	1.16214	0.033098	0.046048	0.077035	0.467205	0.284421	0.197826	1.40984	0	0.562089	0.614527
ENSSSCT00000042927	0.463755	1.3521	0.498803	0.056998	0.515812	0.359208	0.06646	0	1.65333	0.057911	0.101547	0.411967	0.506594	0.114496	0.54805	0.014128	0.857445	0.159061	0.772997	0.872878	0.624268	0.432742	0.923324	1.03595	0.856818	0.168306	1.18537	1.09188	3.47959	0.64814	1.22063	1.85751	1.48531	1.18794	2.19881	1.61729
ENSSSCT00000054081	5.63971	3.50633	6.08657	5.67499	5.27965	6.04163	5.3424	7.78377	4.18062	6.75091	5.61399	5.43728	6.40956	3.83819	5.25634	5.5172	3.24232	5.83999	6.3113	3.79594	5.95932	6.49468	5.65029	6.20162	2.48146	1.39945	1.3002	5.37392	4.92875	5.99932	7.25553	3.66549	5.68572	7.54422	3.16007	6.37399
MSTRG.146.3	0	1.60893	0.618637	0.329581	0.422658	0.193002	0.220785	0	2.39935	0.039764	0	0	0	1.56258	0.045282	0.081064	1.20857	0	0	0.671119	0.817355	0.231793	0.359723	0	0.223221	0	1.1674	0	0	0	0	2.38273	0.096699	0.167776	0.461894	0
MSTRG.146.4	0	0	0	0	0	0	0	0	0	0	0	0	0	0	0	0	0	0	0	2.23949	0	0	0	0	0	0	5.67134	0	0	0	0	0	0	0	0	0
MSTRG.146.5	0	0	0	0	0.901568	0.000752	0.062465	0.015154	0	0	0	0	0.015485	0	0	0.015678	0	0.000318	0.014005	0	0.023007	0.01605	0.067276	0.04091	0.018239	0.018637	0	0	0.014356	0.017043	0.051977	0.038328	2.03942	0.023252	0	0.008265
MSTRG.147.1	1.47163	1.11675	1.18012	0.824897	0.298529	0.397871	1.11863	1.62676	1.74906	0.260782	0.747254	1.07954	2.37576	0.841027	1.95034	0.963683	1.13074	1.78717	5.54442	4.05809	5.04001	5.28953	4.60175	4.08229	5.09779	6.6864	4.91933	3.60763	5.83	4.32194	4.19077	5.97847	4.9232	3.3249	6.20245	6.99705
MSTRG.147.2	0	0	0	0	0	0	0	0	0	0	0	0	0	0	0	0	0	0	0	0.010474	0	0.010756	0	2.20724	0	0.032656	0	0	0	0	0	0	0	0	0	0
ENSSSCT00000026720	0	0	0	0.418512	0.751274	0.642523	0	0.066312	0	0.574185	0.098571	0	0	0	0	0	0	0.047831	0.00023	0	0	0.089831	0	0	0.00138	0.051725	0	0	0.000829	0.000266	0.012437	0	0	0	0.000483	0
MSTRG.141.1	0.15965	0	0.172718	0	0	0	0	0	0.095309	0.537648	0.139308	0	0.235054	0	0	0	0	0.235708	0.085948	0.143401	0.088115	0	0.420843	0.123811	0.410681	0.081178	0.142992	0.198406	0.087216	0.272648	0	0	0.902038	0.106084	0.133134	0.180315
MSTRG.149.1	2.67783	1.48911	1.99529	2.37396	1.3019	2.34405	2.43324	2.71382	2.35687	1.46237	2.4229	1.48835	3.30835	2.42832	3.22797	1.90048	3.01961	2.65617	2.08244	2.06022	1.85419	2.79016	1.04187	2.01015	2.042	2.18811	1.94791	1.94313	1.87094	2.14143	2.12329	1.93448	1.70308	1.30967	1.61238	1.30406
MSTRG.149.2	0	0.743171	0	0	0	0	0	0	0.132703	0.571589	0	0.449306	0	0	0	0	0	0	0	0	0	0	0	0	0	0	0	0	0	0	0	0	0	0	0	0
ENSSSCT00000050178	0	0	0	0	0	0	0	0	0	0	0	0	0	0	0	0	0	0	0	0	0	0	0	0	0	0	0	0	0	0	0	0	0	0	0	0
MSTRG.149.3	0	0	0	0	0	0	0	0	0	0	0	0	0	0	0	0	0	0	0	0	0	0	0	0	0	0	0	0	0	0	0	0	0	0	0	0
ENSSSCT00000045179	0	0	0	0	0	0	0	0	0	0	0	0	0	0	0	0	0	0	0	0	0	0	0	0	0	0	0	0	0	0	0	0.030964	0	0	0	0
ENSSSCT00000063105	0	0	0	0	0	0	0	0	0	0	0	0	0	0	0	0	0	0	0	0	0	0	0	0	0	0	0	0	0	0	0.351699	0	0	0	0	0
ENSSSCT00000037724	0	0	0	0	0	0	0	0	0	0	0	0	0	0	0	0.238789	0	0	0	0	0	0	0	0	0	0.110622	0	0	0	0	0	0	0	0	0	0
MSTRG.143.1	1.00678	0	0	0.240366	0.364916	0.253482	0.212177	0	0.040587	0.275456	0.579702	0	0.596315	0.573563	0.377889	0	0.210068	0	0.835749	0.167017	0.400517	0.090216	0.539761	0.363169	0.0823	0.029687	0.501288	0.342546	1.01543	0.686898	0.330901	0.556801	0.562885	1.05688	0.146003	0.607684
MSTRG.142.1	0	0.567239	0	0	0	0	0	0.221451	0	0	0.18003	0	0.113436	0	0	0	0	0	0.846234	0.251629	0.528474	0.192292	0.275659	0	1.14088	0	0.021895	0	0.152548	0	0.162827	0	0.29993	0.126808	0.189525	0.041637
MSTRG.144.1	0	0.369835	0	0	0	0	0.174264	0.359886	0	0	0	0	0	0	0	0	0.027488	0	0.247543	1.2101	0.75019	0	0	0	0	0	0.161229	0.144555	0	0.18208	0.151151	0	0	0.348617	0.354447	0
MSTRG.145.1	0	0.182293	0	0	0	0	0	0	0.036298	0	0	0	0	0	0	0	0	0	0	0.464578	0.144892	0	0	0	0	0.252297	1.14274	0	0.314731	0	0.274696	0	0	0.293131	0.167063	0.123628
MSTRG.159.1	0	0	0.389489	0.35774	0	0	0	0	0	0	0	0	0	0	0	0.571089	0	0	0	0	0	0	0	0	1.01537	1.18941	0.546448	1.17908	0	0	0	0.703966	0	0	0	0
ENSSSCT00000032308	13.4064	6.85112	11.5944	12.9036	20.2151	7.05382	3.07371	4.62468	2.67329	3.24516	23.4927	8.38695	7.53803	4.06258	3.83491	14.7794	16.7365	15.4707	18.8021	2.32908	12.4234	2.92786	14.1091	13.743	9.36341	1.79038	15.7158	15.05	24.9593	14.9973	7.68866	5.81682	19.5001	5.97971	17.1491	4.18199
MSTRG.160.2	0	0	0	0	0.092427	0.049172	0.136779	0.094947	0	0.074437	0	0	0	0	0	0	0.099414	0.035002	0	0.193725	2.89323	0.062687	0.211149	0.109207	0.20499	0.048647	0.289607	0	0.093917	1.05553	0.22745	0.032677	0.249028	0.278692	0.172642	0.410414
ENSSSCT00000013465	0	0.008745	0	0	0	0	0	0	0	0	0	0.000329	0	0	0	0.32926	0	0	0	0	0	0	0	0	0	0	0	0	0	0	0	0	0	0	0	0
ENSSSCT00000049688	0	0	0	0.017037	0	0	0	0	0	0	0	0	0	0	0	0	0	1.31354	0	0	0	0	0	0.13358	0	0.011666	0	0	0	0.094288	0	0	0.334329	0	0.015265	0
MSTRG.161.2	0.324231	0.657887	0.161047	0.566425	1.16615	0.335147	0.058931	0.094451	0	1.12723	0	0.228001	0	0.584245	0	0.033848	0.766521	0	0.555789	0	0	0	0	0.505685	1.55156	0	0	0.494465	0	0.496331	0.344466	0.577144	1.02891	0.680271	0.013382	0.078385
MSTRG.161.4	0.163136	0.425766	0.806369	0.220852	0	0.411057	1.31235	0.399908	1.2657	0.022444	1.5851	0.668298	1.09741	0.725385	1.20968	0.04553	0	0.036689	0.684295	0.159814	0	1.96593	0.93196	0.734757	0.41755	0.376911	0.15461	1.53805	0	0.514292	2.00979	0.583503	1.06181	1.46505	0.004332	0.962666
MSTRG.161.5	0	0.050822	0	0.070218	0	0.094109	0	0	0	0.075821	0	0	0	0	0	0.017693	0	0.004163	0.516778	0.452876	0.810449	0.538813	0.400094	0.52623	0.493964	0.620297	1.03822	0.045827	1.14431	0.511464	0	0.639551	0.731353	0	0.024022	0
MSTRG.161.6	0	0	0	0.208808	0	0.031176	0	0	0	0	0	0	0	0.121152	0	0	0	0	0.367639	0	1.72744	0	0	0.387338	0.318845	0	0	0	1.12608	0.418887	0	0.576657	0.709964	0	0.013032	0
ENSSSCT00000039355	0	0	0	0	0	0	0	0.713343	0	0	0.019886	0	0.028367	0.020551	0.020995	0.222495	0	0	0.340888	0.161221	0.440743	0.371742	0.314734	0.779879	0.378746	0.920518	0.252686	0.171521	0.558108	0.384971	0.33153	0.69495	0.774062	0.364375	0.347848	1.60962
MSTRG.161.8	0.053973	0	0	0	0	0	0	0	0	0	0	0.039055	0	0	0	0	0	0	0	0	0.139839	0	0.545615	0	0	0	1.28139	0	0	0	0	0	0	0	1.13457	0
MSTRG.161.9	0.417984	0	0	0	0	0	0	0	0.24209	0	0	0	0	0	0	0	0	0.016446	0	0	0	0	1.09309	0	0	0	0.148289	0	0	0	0	0	0	0	1.28613	0
MSTRG.161.10	0	0	0.023192	0	0	0	0	0	0	0	0	0	0.492477	0	0	0.082231	0	0	0	2.07057	0	0.011045	0	0	0	0.951052	0	0.529361	0.036904	0	0	0.002016	0	0	0	0
MSTRG.148.1	0	0.190096	0	0	0	0	0	0	0	0	0	0	0	0	0	0	0	0	0.355241	0	0.193783	1.21526	0	0	0.200685	0	0	0	0.120166	0	0.656742	0	0	0	0	0.097622
ENSSSCT00000025405	0.250697	0.195743	0.524399	0.431567	0.448556	0.434293	0.331437	0.571219	0.219558	0.167209	0.423177	0.236035	0.256028	0.358292	0.707125	0.32266	0.506988	0.53397	4.97804	5.46063	1.45432	7.3894	4.07356	4.8001	4.56001	5.15636	3.99113	3.14839	3.7651	0	6.05621	8.04369	0	0	4.94648	3.48681
MSTRG.152.2	0	0	0	0	0	0	0	0.005843	0	0	0	0	0	0	0	0.00792	0	0.007052	1.11818	0.321764	3.25022	0.620791	0.339427	0.343073	0.591635	0.240526	0.504185	0.264138	0.19281	2.42026	1.19214	0.389208	1.69708	4.50254	0.362107	0.469613
ENSSSCT00000032465	0	0.141857	0	0	0.014217	0.005573	0	0	0	0	0	0	0	0	0.58134	0.023443	0	0	0.328876	0.79476	0.009909	0.172412	0.762389	0.96925	0.54579	1.60265	0.00336	1.31726	0.140154	2.21006	0.176657	1.07122	1.65092	1.38505	0.474824	0.55542
MSTRG.152.4	0	0	0	0.029063	0.023213	0	0.002607	0	0	0	0	0.017455	0	0.023385	0.041181	0	0	0.020158	0.217063	0.052466	0.069333	0.373646	0.095647	1.73845	0.512785	0.539786	0.225901	0.304339	0.152062	0.061994	0.59251	0.331455	0.013463	0.631767	0.189354	0.266729
MSTRG.155.1	0	0	0	0	0	0	0	0	0	0	0	0	0	0	0	0	0	0	0.00166	0	0	0	0.02018	0.033345	0	0	0.014827	0	0	0	0.009709	0	0	0	12.7427	0
MSTRG.155.2	3.34662	6.08089	3.03407	4.44365	3.06116	6.09636	4.83441	3.99037	5.54457	5.28121	4.84495	6.63109	6.55121	4.12397	5.98424	4.12997	4.47693	9.79641	4.51919	10.7615	2.74377	0	4.74302	2.72366	3.0141	2.25881	1.81077	4.14062	0	14.4629	1.08015	4.597	0	0	10.5682	3.52571
ENSSSCT00000053140	3.68673	3.63977	5.12958	3.70007	3.87827	2.45816	2.64555	6.00707	3.69722	4.89362	4.68994	0.717582	3.35722	3.52016	4.1398	3.06975	3.11535	2.62659	22.4639	16.1086	25.3043	29.542	25.7297	34.196	20.5599	18.8095	38.3771	19.0799	27.6044	11.113	25.0511	24.1378	21.8663	34.7982	0	27.8095
ENSSSCT00000061240	0	0	0	0.00051	0	0	0	0	0	0	0	0	0	0.000652	0	0.000567	0	0.00089	0.353861	2.16688	0	0.982707	0	0.000303	0	0	0.238244	0.308839	0.070277	0	0.067222	0.000935	0.04946	0.201914	0	0
ENSSSCT00000030285	0	0	0	0.701265	0	0	0	0	0	0	0	0	0	0.213248	0	0.495008	0	0.338827	0	6.85007	1.17236	5.34246	0	0.47025	0	0	0.43553	0	0.879597	0	0.768898	0.249364	0.702694	0	1.76332	0
ENSSSCT00000048759	0	0	0	0	0	0	0.020217	0	0	0	0	0	0	0	0	0	0	0	0.044472	0	0	0.063064	0	0.053958	0.08749	0.230639	0.002567	0.054447	0	0	0.08281	0.034017	0	0	0	0
MSTRG.157.1	0.199423	0	0	0.129951	0.066766	0.127863	0.241518	0.124694	0.065719	0.191426	0	0	0.070845	0.066623	0	0.067354	0.136058	0.053906	0.593835	0.834366	0.412637	0.405129	0.647493	0.635172	0.066631	0.583156	0.920344	0.408571	0.366325	0.248249	0.921534	0.613894	0.361891	0.594572	0.613743	0.220339
MSTRG.158.1	0.358059	0.447843	0	0.192127	0.407505	0.544852	0.352363	0	0.201867	0.545942	0.391602	0.21728	0.555628	0	0.617508	0	0.09755	0	1.33613	0.386299	0.573832	0.613335	0.034402	0.50624	0.621108	0.517988	1.24797	0.978698	0.825815	0.32529	1.09178	1.11927	0.854609	1.01241	0.472731	0.524649
ENSSSCT00000045836	0	0	0	0	0	0.06509	0	0.22963	0.041037	0	0.034401	0	0	0	0	0.408925	0	0.41977	0	0	0	0	0	0	0	0	0	0.046043	0	0	0	0	0	0	0	0
MSTRG.158.3	0.025595	0.039258	0.441623	0.400144	0.287596	0	0.346052	0.720218	0	1.01724	0	0.8309	0.703494	0.504741	0.022163	1.48133	1.10546	0.487897	0.518347	0.760971	0.289645	0.73148	0.779511	0.427478	0.436656	0.587829	0.464092	0	0.720286	0.654897	0.395321	0.1085	0.376336	0.356013	0.570904	0.40358
ENSSSCT00000053025	0	0	0.025113	0	0	0.049879	0.011777	0.024321	0	0	0	0.023117	0.026962	0	0.026551	0	0.053076	0	0.231653	0.163287	0.200767	0.211962	0.153089	0.346358	0	0	0.108851	0.107099	0.332963	0.24278	0.314306	0	0.154739	0.087654	0	0.233302
ENSSSCT00000004492	2.51566	9.37754	9.00348	1.67611	2.13362	1.62722	2.09686	2.4575	2.17685	1.58754	2.18579	2.12864	2.47284	2.86349	10.8263	2.37383	8.80002	2.01189	9.17698	9.66859	1.11534	1.83627	8.75006	1.67228	9.64461	1.3433	10.0981	1.595	8.59286	1.73592	7.04676	7.77188	1.42421	1.65369	8.20248	1.37231
MSTRG.154.1	0.825449	0.52143	0	0.573471	0.401858	0.581515	0.715433	0.582249	0.054988	1.11601	0.358451	0.80932	0.304078	0.717479	0	0	0.470054	0.475235	0	0.377222	0	0.077381	0.020043	0.038712	0.03417	0.544577	0.202043	0	0	0.478481	0	1.16618	0	0.095174	0	0.508052
MSTRG.165.1	1.02081	0.191411	1.8951	0.995638	0.002914	1.07335	1.54197	0.915965	3.03642	1.62357	1.02738	0.419349	3.32616	0.326238	1.03185	1.95576	1.25767	0.796751	2.42796	0.721451	0.332517	2.43399	2.08552	1.52867	1.98893	2.68404	0.001364	2.30909	1.94455	0.731148	3.22594	2.17387	4.02781	2.19638	0.540155	2.09549
MSTRG.165.2	1.3739	3.74224	0.91734	2.48253	0.979591	1.73687	1.83085	2.48042	1.97561	1.7013	2.54366	1.96715	0.98311	3.8496	1.52532	1.99712	1.66206	2.06565	3.58957	5.14363	5.19098	3.21174	3.29614	3.73253	2.34298	3.79875	6.8187	2.55128	2.9044	4.5976	3.44591	1.9602	1.12969	2.30072	4.72555	3.01402
MSTRG.165.3	0.006096	0.013504	0	0	0.013648	0.00497	0.01497	0	0.016412	0	0	0	0.012072	0.005838	0.174053	0.009738	0.005687	0.178767	0.112651	0.843584	0.268179	0.797085	0.01909	0.004444	0.001865	0.00632	0.100104	0.01878	0.613335	0.222924	0.017805	0.03874	0.250243	0.017512	0.015076	0.387368
MSTRG.165.4	0	0.200848	0	0	0	0	0	0	0	0	0	0	0.383845	0	0	0	0	0	0	0	0.4406	0	0	0	0	0	0	0	0	0	0	0	0	0	0	0
ENSSSCT00000053144	0	0	0	0	0	0	0	0	0	0	0.008037	0	0	0	0	0	0	0	0	0	0	0	0	0.01131	0	0.067883	0	0	0	0	0	0	0	0	0	0.029486
ENSSSCT00000049334	0.211208	0.118943	0.071509	0	0	0	0.381541	0.039332	0	0	0	0.213759	0.139817	0	0.556271	0	0.275691	0.050837	0.253685	0.159082	0	0	0	0.600587	0.481561	0	0	0	0	0.06345	0	0.794332	0.236772	0	0.11878	0.060115
ENSSSCT00000058325	0.214114	0.081546	0.072957	0	0.469393	0	0.392882	0.083599	0	0	0	0.574645	0.211756	0	0.570632	0	0.279833	0.111014	0.258624	0.170616	0	0	0	0.624904	0.54238	0	0	0	0	0.142281	0	0.828995	0.234868	0	0.117251	0.061091
ENSSSCT00000004493	0	0	0	0	0	0	0	0	0	0	0	0	0	0	0	0	0	0	0	0	0	0	0	0	0	0	0	0	0	0	0	0	0	0	0	0.153723
ENSSSCT00000043067	0.402953	0	0.010746	0	0	1.06266	0	0.016304	0	0	0	0	0	0	0	0.012081	0.011427	0	0.016219	0	0.022447	0	0.032105	0.009982	0.034477	0.0112	0.020463	0	0.012699	0.029902	0.053285	0	0	0	0.018245	0.01418
ENSSSCT00000020610	0	0	0	0	0	0	0	0	0	0	0	0	0	0	0	0	0	0	0	0	0	0	0	0	0	0	0	0	0	0	0	0	0	0	0	0
MSTRG.162.1	0	0	0	0	0	0.102779	0.111573	0.023042	0.016394	0.057186	0	0	0.127718	0	0	0	0	0	0.330188	0.264067	0.466503	0.126137	1.31628	0.252411	0.610694	0.358223	0.674073	1.37114	0.767174	0.722194	0.195411	0.185627	0.292525	0.415906	0.439121	0.23266
MSTRG.163.1	0	0.178457	0	0	0	0	0	0.148815	0	0	0	0	0	0.281483	0.186731	0.742849	0.280892	0	0.742702	0.227185	0.170258	0.541228	0.15672	0.277319	0	0.173525	0.153262	0.908446	0.410385	0.464726	0.535125	0.281529	0.195789	1.11973	0.460756	0.345431
MSTRG.164.1	0	0	0	0	0	0	0	0.253719	0	0	0	0.294172	0.313184	0	0	0	0	0	0.087671	0.431601	0	0.072894	1.31728	0.244426	0	0.164291	0.098349	0.797728	0.39295	0.364159	0.387567	0	0	0	0.556482	0
ENSSSCT00000004498	0	0	0	0	0	0	0	0	0	0	0	0	0	0	0	0	0	0	0	0	0	0	0	0	0	0	0	0	0	0	0	0	0	0	0	0
ENSSSCT00000004497	0	0	0	0	0	0	0	0	0	0	0	0	0	0	0	0	0	0	0	0	0	0	0	0	0	0	0	0	0	0	0	0	0	0	0	0
ENSSSCT00000054905	1.17498	1.1762	1.1302	1.083	1.00425	0.727086	1.48049	1.87444	1.62867	0.702576	1.72543	0.397956	0.884749	1.03811	1.37828	0.776775	0.491314	1.49063	1.78477	1.34307	1.84134	1.36129	1.53981	1.8079	1.87142	1.61241	1.55496	1.61303	2.52331	0.881608	1.3855	1.87048	1.86617	3.89184	1.52641	1.64701
MSTRG.167.2	0.071702	0.068188	0	0	0	0.040564	0.030379	0.196199	0.045119	0.073978	0.016853	0.029893	0.035501	0.035008	0.035764	0.025659	0.070868	0.07378	2.15054	0.590504	1.31179	0.580287	0.89702	1.25117	0.889577	0.601372	0.662659	1.66207	0.583674	0.934514	0.367683	0.511138	0.471846	0.199689	1.45119	1.52431
ENSSSCT00000031943	0	0	0	0	0	0	0	0	0	0	0	0	0	0	0	0	0	0	0	0	0	0	0	0	0	0	0	0	0	0	0	0	0	0	0	0
ENSSSCT00000004496	0	0	0.252226	0	0	0.050097	0	0	0.20599	0	0.101035	0.263754	0	0	0.106668	0.105558	0	0	0	0	0	0	0	0	0	0	0	0	0	0	0	0	0.68127	0	0	0
MSTRG.169.1	0.402392	0.468593	0.374812	0.530322	0.39817	0.555654	0.584474	0.8294	0.391971	0.605757	0.443171	0.437163	0.547794	0.512618	0.621232	0.832184	0.048331	0.048315	0.007151	0.823778	0.062052	0.007189	0.007327	0.008413	0.017643	1.95613	0	0.189913	0.146737	1.03248	0.399158	0.696683	0.845594	0.943349	0.021475	1.22394
ENSSSCT00000057926	0	0	0	0	0	0	0.009916	0	0	0	0	0	0	0	0	0	0	0	0.034696	0	0	0.102971	0.040541	0.025798	0	0.014819	0	0.084481	0.632428	0.012972	0.021431	0.120366	0	1.01306	0.05032	0
ENSSSCT00000064337	0	0	0	0	0	0	0	0	0	0	0	0	0	0	0	0	0	0	0	0	0	0	0	0	0	0	0	0	0	0	0	0	0	0	0	0
ENSSSCT00000027128	0	0	0	0	0	0	0	0	0	0	0	0	0	0	0	0	0	0	0	0	0	0	0	0	0	0	0	0	0	0	0	0.024561	0	0	0	0
ENSSSCT00000039486	0	0	0	0	0	0	0	0	0	0	0	0	0	0	0	0	0	0	0	0	0	0	0.004024	0	0	0	0	0	0	0	0	0.020461	0	0	0	0
ENSSSCT00000004494	0	0	0	0	0	0	0	0	0	0	0	0	0	0	0	0	0	0	0.725936	0	0	1.74825	3.00283	1.3381	2.9793	0	1.21186	0	0	0.554916	0	0.361637	0	0	1.48999	0.906642
ENSSSCT00000023199	0	0	0	0	0	0	0.028702	0	0	0	0	0.044516	0	0	0	0	1.41363	0.659206	1.82584	1.37085	1.72459	1.6971	0.287009	1.0134	0.845729	0.531624	0.626416	2.34029	1.69119	0.742977	2.56539	2.34645	1.24924	0	1.1565	0
MSTRG.169.8	0	0	0	0.015944	0	0	0.01967	0	0	0	0	0	0	0	0	0	1.20738	0.020858	0	0	0.323399	0.342675	0	0	0	0	0	0.003532	0	0.30053	0	0	0	0	0.275992	0.585873
MSTRG.178.1	0	0	0.093245	0	0	0	0	0	0.09519	0	0.183957	0.128751	0	0	0.04387	0.041463	0.098536	0	0.47148	0.931705	0.846639	0.399445	0.585387	0.170648	0.350334	0	0.354002	0.596496	0.537235	0.334447	0.8602	0.364022	0.413992	0.408054	0.632378	0.114438
MSTRG.179.1	3.34162	0.081039	1.64037	0.469823	1.88026	0.290625	0.6981	4.36081	0.451002	0.092341	0.305079	3.49687	3.18064	0.036105	0.07745	0.270893	4.01141	1.32528	2.4508	0.249242	2.25989	0.801619	3.14053	0.798216	1.28577	0	4.34547	0.996541	0.612859	0.283681	1.35598	2.97764	0.36413	2.87501	3.36661	0.572767
MSTRG.179.2	0	0	0	0	0	1.03057	0	0	0.088282	0.214596	0	0	0.253784	0	0	0.365717	0	0	0.55802	0	0.339413	0.606646	0	0	0.23364	0.197478	0	0	0.268636	0.378175	0.536202	0	0.576159	0	0.95282	0.043975
ENSSSCT00000062929	0	0.020045	0.74178	0	0	0	0	0.01443	0.000177	0.497637	0	0	0.221098	0	0.644361	0	0.015823	0	0	0	0	0	0	0.242889	0.278748	0.000105	0.268472	0	0.092733	0	0	3.19149	0.260597	0	0	2.2365
ENSSSCT00000004499	0.120567	0.498466	0	1.11136	0.158088	1.75795	1.26239	0	1.95873	0.451072	1.06455	0.089199	0.352773	0.442726	0.613414	0.029473	0	0	2.65653	3.20056	2.40835	3.54738	1.71577	0	1.91109	4.52696	1.30186	2.4787	2.13744	2.71651	2.38812	0.268791	0	1.56179	1.85814	0.431003
MSTRG.179.5	0	3.13813	0.057324	1.96443	0	1.54181	1.53023	0.076743	1.97993	0.414448	1.02433	0	0.387736	0.519698	0.546581	2.44994	0.071062	2.51398	2.86953	3.39809	1.36949	3.85909	1.82077	5.78774	3.30903	3.66165	1.21338	3.25688	4.70553	3.40495	2.45253	0	5.44709	1.49286	2.36573	0
ENSSSCT00000057187	0	1.37469	0	0	0	0.352894	1.21189	1.6022	0	0	1.23727	0.71667	0	0	0	0	0.03641	0.400603	1.76989	2.81839	0.864624	1.99111	0.191865	0	0	0.675558	0	0	0	2.16449	2.87453	0	0	0.994326	2.04882	0
ENSSSCT00000056077	0.5771	0	0	0.580739	0.791227	0.321881	0	0	0	0	0	0.02811	0	0	0	0	0.539852	0.333769	0	0	0	0	0	0	0	0	0	0	0	0	0	0	0	0.788315	0	0
ENSSSCT00000048023	0	0.004192	0.795104	0	0	0	0	0.002151	0.906154	2.92497	1.32618	0	1.38677	4.37202	2.48903	1.7334	0.160925	0	0	0.006144	2.48077	0	0	1.75968	1.27018	0.635233	2.84082	1.48129	1.65556	0.020446	0	3.45576	1.93195	0	0.023747	6.23679
ENSSSCT00000065131	0	0	0	0	0	0	0	0	0	0	0	0	0	0	0	0	0	0	0	0	0	0	0	0	0	0	0	0	0	0	0	0	0	0	0	0
MSTRG.180.1	0	0.177789	0.090003	0.04542	0.093344	0	0.084415	0.222275	0.090502	0.355054	0	0	0.094698	0	0.137977	0	0.452723	0	0.65161	0.331684	1.22057	0.427547	0.536281	1.00022	0.044249	0.086659	0.618951	0.720989	0.423379	0.160527	0.678218	0.703231	0.95417	0.295792	0.727573	0.288248
ENSSSCT00000047251	0	0	0	0	0	0	0	0	0	0	0	0	0	0	0	0	0	0	0	0	0	0	0	0	0	0	0	0	0	0	0	0	0	0	0	0
ENSSSCT00000066016	0	0	0	0	0	0	0	0	0	0	0	0	0	0	0	0	0	0	0	0	0	0	0	0	0	0	0	0	0	0	0	0	0	0	0	0
ENSSSCT00000061898	0	0	0	0	0	0	0	0	0	0	0	0	0	0	0	0	0	0	0	0	0	0	0	0	0	0	0	0	0	0	0	0	0	0	0	0
ENSSSCT00000047096	0	0	0	0	0	0	0	0	0	0	0	0	0	0	0	0	0	0	0	0	0	0	0	0	0	0	0	0	0	0	0	0	0	0	0	0
ENSSSCT00000004500	6.80656	3.52699	1.84956	3.88723	1.86631	2.13766	2.27273	3.03469	2.0672	2.23928	2.58323	2.77388	2.78241	1.88406	2.23386	2.00049	1.89423	2.67555	3.08841	3.15501	3.74394	3.71532	3.11736	3.50568	3.12071	3.15374	4.25416	2.3819	2.68028	2.50481	3.20771	4.77608	2.44276	2.63814	2.6398	3.0395
MSTRG.170.2	0	0	0	1.48623	0	0	0	0	0	0.132608	0	0	0	0	0	0	0	0	0	0	0	0	0	0	0	0	0	0	0	0.619564	0	0	0	0	0	0
MSTRG.171.1	0.042062	0.063009	0.045294	0.046066	0.046796	0.010973	0.042645	0.361692	0.116336	0.011467	0.080349	0.031949	0.135642	0.226114	0.752325	0.210016	0.268542	0.090841	0.900607	0.653736	0.459719	1.50124	0.635979	0.4943	0.430067	0.77144	0.56412	0.397139	0.7307	0.652494	1.07796	1.99138	2.49982	1.33104	2.80417	1.36507
MSTRG.171.2	0	0	0	0	0	0	0	0	0	0	0	0	0	0	0	0	0	0	0	0	0	0	0	0	0	2.17709	0	0	0	0	0	0	0	0	0	0
ENSSSCT00000004501	0	0	0	0	0	0	0	0	0	0	0	0	0	0	0	0	0	0	0	0	0	0.242119	0	0	0	0	0	0	0	0	0	0	0	0	0	0
ENSSSCT00000056688	0	0	0	0	0	0	0	0	0	0	0	0	0	0	0	0	0	0	0	0	0	0	0	0	0	0	0	0	0	0	0	0	0	0	0	0
ENSSSCT00000004503	0	0	0	0	0	0	0	0	0	0	0	0	0	0	0	0	0	0	0	0	0	0	0	0	0	0	0	0	0	0	0	0	0	0	0	0
ENSSSCT00000065374	0	0	0	0	0	0	0	0	0	0	0	0	0	0	0	0	0	0	0	0	0	0	0	0	0	0	0	0	0	0	0	0	0	0.041089	0	0
ENSSSCT00000004504	0.050648	0.067124	0.016629	0.028532	0	0.049542	0.015597	0	0	0.034613	0.016653	0.030614	0.071413	0.060071	0.035514	0.052194	0.052717	0.04898	0.480334	0.306768	0.214601	0.096625	0.397215	0.166804	0.212173	0.032675	0.264716	0.300197	0.305043	0.1927	0.566438	0.232419	0.056144	0.28763	0.149734	0.113467
MSTRG.175.1	0.312117	0	0	0	0	0	0	0	0	0	0	0.049749	0	0.33714	0	0	0	0	0	0.048888	0	0	0.179836	0.528781	0	0	0	0.715942	1.13903	0.26923	0.211379	0.495393	0	0.120721	0.565627	0.424276
MSTRG.176.1	0	0.104498	0.03771	0	0.019555	0	0	0.045653	0	0	0.094411	0.025948	0	0.106542	0.089707	0.019728	0.03985	0	0	0	0	0.079972	0.53196	0	0	0	0	0	0	0	0	0	0.380478	0	0.449265	0
MSTRG.177.1	0	0	0	0.638105	0	0.129242	0	0.229548	0.690926	0	0	0	0.308143	0.666882	0.347035	0.632687	0	0.031383	0.711517	0	0.594465	0	2.07057	0.86193	0.667327	0.535792	0.127968	0.431956	0.903601	1.49637	1.06777	0.368235	0	1.74259	0.080606	0.520469
MSTRG.177.3	0	0	0	0	0	0	0.039542	0	0	0	0	0	0	0	0	0	0.012327	0	0.929971	0	0.225668	0	0.578164	0	0	0	0.080662	0	0.456332	1.42803	0.337151	0	0.208018	0.582048	0.176247	0.550094
MSTRG.177.2	0	0.100492	0.045027	0.036503	0.156827	0.305928	0.038716	0.509943	0.046698	0	0	0.063124	0.013805	0.074856	0.03914	0.082467	0.019109	0	1.43549	3.26141	1.95935	0.158839	2.61663	1.04509	0.34973	0.750382	1.64717	1.31746	1.37154	0.930866	1.79205	1.23562	2.03299	0.977262	1.49796	1.1518
MSTRG.177.4	0	0.040733	0.031798	0.047042	0.099061	0.040034	0	0.138053	0	0.066842	0.056202	0.012692	0.043281	0.041744	0	0.042178	0.0426	0	0.758634	1.68576	1.30342	0.839776	0.978713	1.19585	1.04092	1.05568	1.25738	1.56907	0.663362	0.800361	1.71443	0.987698	1.17065	0.5865	1.72706	2.10327
ENSSSCT00000004505	1.2313	2.2649	1.59376	1.46613	2.38395	0	2.00347	1.48546	1.89485	1.97464	2.96288	1.31053	3.55084	2.01269	1.67435	0.497818	1.77188	3.55096	1.67738	0	1.67738	3.10996	1.84664	1.69349	1.05732	0.461964	4.9215	0.840257	5.18441	0	2.13426	2.28175	3.25221	3.04035	1.3315	1.97301
MSTRG.177.7	0.014714	0	0	0	0	0	0	0	0	0	0	0	0	0	0	0	0	0	0	0.73407	1.21439	0	0	0	0	0	0.656238	1.22897	0.422254	1.29529	1.42664	1.61292	0	0	0	0.83596
MSTRG.177.6	0	0	0	0	0	0	0	0.244433	0.461365	0	0	0	0	0	0	0.144237	0	0	0.230737	0	0.565826	0	1.77706	0.597935	0.279343	0	0.174218	0.266151	1.18	0.430936	1.32189	0	0	0.707709	0.052391	0
MSTRG.177.8	0	0	0.034978	0	0.005693	0.034737	0.060863	0.015587	0.035708	0	0.173914	0.02477	0.093884	0.012489	0	0.079962	0.133604	0.051219	0.897521	0.87675	1.49294	0.877812	1.86967	1.16496	0.876768	1.82451	1.69483	1.11891	1.47733	0.959023	2.25556	0.978907	1.30534	1.72046	1.37844	1.6168
ENSSSCT00000004506	0.107818	0.156319	0.162248	0.091628	0.198171	0.136703	0.184875	0.354955	0.162672	0.160761	0.243229	0.165105	0.3535	0.307786	0.184955	0.236455	0.143502	0.276502	0.362472	0.53239	0.174465	0.511807	0.480036	0.39336	0.383231	0.92174	0.782542	0.691431	0.697643	0.507814	0.781856	0.656492	1.57965	0.92245	1.61772	0.989255
ENSSSCT00000061652	0	0	0	0	0	0	0	0	0	0	0	0	0	0	0.150103	0	0	0	0.158356	0	0.526046	0.06894	0	0	0.091879	0	0	0	0	0	0	0	0.118635	0	0.06577	0
MSTRG.173.1	0	0	0	0	0	0	0	0.208899	0.108997	0.175312	0.141484	0	0	0	0.387682	0.042878	0	0.181522	0.389157	0.420277	0.995015	0.617527	0.752187	1.06181	0.848351	0.837086	0.611121	0.775374	0.430613	0.550643	0.743515	1.03388	1.95658	1.12868	1.45666	1.58831
ENSSSCT00000004507	0	0	0	0	0	0	0	0	0	0	0	0	0	0	0	0	0	0	0	0	0	0	0	0	0.040171	0	0	0	0.073619	0	0	0	0	0	0	0
ENSSSCT00000065019	0	0	0	0	0	0	0.077166	0	0	0	0.049292	0	0	0	0	0.021458	0	0	0.018975	0.093097	0.045544	0.129678	0.078461	0.103656	0.093399	0.065191	0.162175	0	0.135473	0.036177	0.062032	0.018353	0.063769	0.023901	0.069221	0.069996
ENSSSCT00000044896	4.42553	6.48454	5.57505	3.61036	3.60178	3.77341	4.25089	6.27018	9.49939	4.52854	6.30864	4.01384	4.42032	6.38642	5.0152	5.08324	4.28812	7.90073	14.9648	18.5993	21.8394	8.18326	14.5444	10.0516	6.47401	9.66687	18.4366	12.3991	18.5129	12.2832	0.425201	10.0345	15.0846	12.8405	8.12	10.7434
ENSSSCT00000030512	0.052886	0.132111	0.05629	0.109153	0.03	0.057742	0.033402	0.082424	0.159964	0.132705	0.017078	0.033451	0.19771	0.085073	0.085697	0.041605	0.030721	0.150148	0.210512	0.350523	0.271436	0.438769	0.390371	0.477837	0.500933	0.791685	0.332188	0.27272	0.502475	0.282411	0.393666	0.548948	0.277465	0.371561	0.576184	0.349046
ENSSSCT00000004510	0	0	0.038731	0	0	0	0	0	0	0.009417	0.037691	0	0.008806	0.068125	0.031403	0.066651	0	0.01479	0.072735	0	0.009174	0.192202	0.037256	0.024073	0	0.080712	0.042304	0	0	0.301383	0.087893	0.497963	0	0	0.194741	0.033186
MSTRG.231.1	0	0	0	0	0	0	0	0	0	0	0	0	0	0	0	0	0	0	0.537222	0	0	0.224857	0.549573	0	1.47021	0	0	0.264309	0	0	0.161492	1.29336	0.352305	0.600192	0.109163	0.271563
MSTRG.232.1	0	0.132722	0	0	0	0	0	0.12468	0.909311	0.122201	0	0.125401	0	0.265754	0.14403	0.137077	0.143959	0	0.890362	0.443629	0.137512	0.361127	0.471439	0.144529	0.076845	0.535378	0.111122	0.196276	0.1938	0.265671	0.265713	0.914318	0	0.065887	0.814739	0.104578
MSTRG.233.1	2.68207	4.2488	2.76166	4.84238	1.04306	2.72558	2.58922	2.61183	3.01829	3.62552	3.27367	3.96326	4.07272	4.55651	4.52006	3.80157	3.79264	3.06696	2.39681	1.91596	1.64189	3.39708	1.49462	2.76521	2.39861	2.90407	1.81507	1.20557	1.73274	2.6567	2.32094	4.47394	0.654136	0.436641	2.43779	1.54609
MSTRG.234.1	0	0	0	0	0	0	0	0	0.138085	0	0	0.046117	0	0.041943	0	0	0	0	0.06069	0	0.190728	0	0.020634	0.032411	0	0.046877	0.152335	1.87595	0	0.061421	0	0.026579	0.128612	0.08732	0.023246	0.045603
MSTRG.234.4	0.039351	0.398212	0.075753	0.121463	0	0	1.11573	0	0.829732	0	0.531976	0.252307	0	0.522139	0.198983	0.133826	0.975208	2.09244	2.28787	3.44187	0.398503	4.01309	0.933869	0	4.4212	1.94264	1.56099	0	3.2283	2.76947	1.35884	0.273242	0.789384	0	1.42498	2.75741
MSTRG.234.2	3.69735	3.75763	3.65864	5.38793	0.570828	4.62014	2.5791	4.56794	3.65532	1.98787	3.10116	3.66925	3.03705	4.87878	3.36077	1.69591	0.851095	1.96959	5.0133	1.98355	2.49116	1.93631	0.831178	5.99961	3.47047	3.57822	1.48291	0.156346	0	2.93314	2.8984	8.17585	2.29406	4.19441	4.8143	2.67949
MSTRG.234.3	3.2821	4.26114	5.06289	4.77979	0	3.45046	2.61324	4.50418	2.78236	1.9845	2.96157	7.6407	6.75957	4.68972	5.98418	5.22678	5.71695	2.2829	0.709287	1.75948	0.725932	0.211829	0.796175	0.207888	0.141192	0.186736	1.18152	0.01046	0	1.06868	0.34594	1.01455	0.08547	0.012038	0.504772	2.02507
MSTRG.234.5	1.16928	1.60048	0	0.797907	0	0.563434	0.140049	0.487098	0.325376	3.78423	1.04033	0.274255	0	1.17822	0.07706	2.08919	0.823388	0.568777	0.640363	1.19701	0.710533	0.210846	0.949995	0.207045	0.142639	0.049825	1.14969	0	0	0.126282	0.333329	0.638044	0	0	0.358205	0
MSTRG.234.6	0.185064	0.511164	0	0.062832	0	0	0.152098	0	0.381697	0	0.515055	0.039137	0	0.530763	0.070159	0.110537	0.830026	0.73518	0.772947	1.29411	0.131407	3.25861	1.4164	0	0.811293	1.87256	1.5275	0	0	1.47585	1.37722	0.969777	0	0	0.609325	0
MSTRG.234.7	0.15317	0.491144	0	0.054978	0	0	0.147845	0	0.375617	0	0.474723	0.03975	0	0.521377	0.070316	0.109825	0.776912	0.544083	0.635827	0.92292	0.112886	0.258869	1.23901	0	0.146298	0.043808	1.73683	0	0	0.107381	0.33228	0.597545	0	0	0.340851	0
MSTRG.234.9	0.020788	0	0	0.004657	0	0.013696	2.34019	0.392458	0.006415	0	0.01269	0.005062	0	0	0	0	0	0	0	0.015973	0	0.043232	0.109053	0	0	0.007652	0.018446	0.009331	0.102627	0	0.206044	0.007036	0	0	0.004141	0.019241
MSTRG.234.8	1.2076	2.11441	0	0.958353	0.005837	0.561269	0.151571	0.521816	0.311848	3.21353	1.03887	0.278646	0.000141	1.60951	0.078667	1.379	0.824068	0.72418	0.76928	1.27291	2.31875	1.49986	0.986672	3.70152	0.64021	1.90043	1.50398	0.750656	0	1.54099	2.33504	2.25372	0	0	2.17542	0
ENSSSCT00000037074	0	0	0	0	0	0	0	0	0	0	0.088656	0	0	0	0	0	0	0	0	0	0	0	0.179499	0	0	0	0	0	0	0	0	0	0	0	0	0
ENSSSCT00000031249	0	0	0	0	0	0	0	0	0	0	0	0	0	0	0	0	0	0	0	0	0	0	0	0	0	0	0	0	0	0	0	0	0	0	0	0
MSTRG.234.12	0	0.137635	0.086596	0.055182	1.95949	0	0.124689	0	0	0.029061	0.129049	0.239338	0	0	0.064488	0.062075	0.013601	0.066882	0.096012	0.074623	0.033587	0.472931	0.057586	0	0.026802	0.006687	0	0	0.01375	0.102289	0.548447	0.114925	0.976012	0	0.055175	0.021187
MSTRG.234.13	0.02735	0.042532	0.763647	0.0891	3.00709	0.004032	0.257518	0	0.029214	0.030008	0.098736	0.155828	0.013909	0.005849	0.114752	0.02619	0.018222	0.073866	0.508371	0.140748	2.51565	1.45237	0.27371	0.012985	0.181104	0.02885	0.167306	8.4259	6.18857	0.023144	0.677833	0.076064	2.12962	1.36593	0.06217	0.00373
ENSSSCT00000050808	0	0	0	0	0	0	0	0	0.077198	0.028592	0.003365	0	0	0	0	0	0	0	0	0	0.026679	0.040185	0.00367	0	0	0	0	0.260912	0.003187	0	0.04371	0.019083	0.186152	0	0.028801	0.0329
MSTRG.235.1	0.129456	0.154296	0.076121	0.125693	0.096544	0.030918	0.0146	0.013418	0.603228	0.166792	0.458189	0.038689	4.26883	0.112447	0.065667	0	0	0.077423	0.022324	0.030695	0.021008	0.086309	0.027626	0.06606	0.032224	0.039754	0.02418	0	0.039566	0	0.173303	0.034826	0.034863	0	0	0.030446
MSTRG.236.1	0.004006	5.06194	9.68561	13.9487	8.42296	8.19247	6.59151	8.83299	3.69262	4.2526	7.20263	12.4501	22.0488	6.21133	11.3222	10.1511	7.8064	0	0.116336	0.055091	0.375516	0.193696	0.327008	0.667196	0.384503	0.174146	0.308065	0.255929	0.048134	2.03546	0.444905	0.130804	0.226758	1.25777	0.051556	0.343239
MSTRG.236.2	12.6145	0	0	0	0	0	0	0	0	10.614	0	0	0	0	0	0	0	12.2227	0	0	0	0	0	0	0	0	0	0	0	0	0	0	0	0	0	0
ENSSSCT00000004511	2.08896	0.330031	1.1437	0.856793	4.7326	2.42317	0.649341	1.15998	1.14365	0.951013	4.1934	2.16837	2.38242	0.385942	3.0218	0.798708	0.19799	4.22756	0	0	0.002661	0	0	0	0.150942	0	0	0	0	0	0.523958	0	0	0	0	0
ENSSSCT00000035147	0	0	0	0	0	0	0	0	0	0	0.036262	0	0	0	0	0	0	0	0	0	0	0	0	0	0	0	0	0	0	0	0	0	0	0	0	0
ENSSSCT00000063430	0.59066	0.766569	0.274692	0.620044	0.403962	0.551125	0.388007	0.468344	0.295732	0.215981	0.390181	0.288436	0.493609	0.651001	0.526167	0.335864	0.499025	0.602984	0.813928	0.337371	0.318978	0.376079	0.318705	0.489661	0.742284	0.151837	0.175284	0.441232	0.284836	0.660151	0.221285	0.306432	0.429508	0.294812	0.437689	0.218235
ENSSSCT00000024477	0	0	0	0	0	0	0	0	0	0	0	0	0	0	0	0	0	0	0	0	0	0	0.003144	0	0.008945	0	0	0	0.005081	0.012098	0	0.011262	0	0.00564	0.008112	0
ENSSSCT00000004517	0	0	0	0	0	0	0	0	0	0	0	0	0	0	0	0	0	0	0	0	0	0.043005	0	0	0	0.040454	0	0.059324	0	0.020176	0	0	0	0	0.005264	0.013288
MSTRG.186.1	0	0.149594	0.148052	0	0	0.030876	0.415889	0	0	0.115084	0	0	0	0	0	0.154901	0.306976	0.107035	0.390408	0.355169	0.812987	0.470961	0.217826	0.314145	0.612182	0.144799	0.370648	1.49317	0.421238	0.487627	0.076435	0.282687	0.874767	0	0.608705	0
ENSSSCT00000041158	0	0	0	0	0	0	0	0	0	0	0	0	0	0	0	0	0	0	0.019707	0.055444	0	0.018685	0.004279	0	0	0.077717	0.001151	0	0	0.492479	0	0.0673	0	0.312711	0	0
ENSSSCT00000042096	0	0	0	0	0	0	0	0	0	0	0	0	0	0	0	0	0	0	0	0	0	0	0	0	0.060552	0	0	0	0	0	0	0	0	0	0.501122	0
ENSSSCT00000040529	0	0	0	0	0	0	0	0	0	0	0	0	0	0	0	0	0	0	0	0.031254	0	0	0	0	0	0	0	0	0	0	0	0	0	0	0	0
MSTRG.187.1	0	0.031148	0.030827	0	0.063941	0.029389	0	0.05971	0.06231	0.061109	0.061741	0.027809	0.033097	0.063804	0	0.064505	0.097401	0.047734	0.837387	1.24512	0.509536	0.359228	0.768908	0.421889	0.953032	0.317405	0.685871	0.552734	0.612344	0.330945	0.902487	0.782408	0.342593	0.501702	0.42562	0.629739
MSTRG.188.1	0	0	0	0	0	0	0.016126	0	0	0.10545	0	0	0	0.055328	0	0	0	0.002713	0.376827	0.78272	0.452066	0.226471	0.41718	0.593419	0.763564	0.184767	0.385596	0.462553	0.224983	0.472059	0.996678	0.56197	0.120941	0.036319	0.452294	0.079079
MSTRG.189.1	0	0	0	0	0	0	0	0	0	0	0	0	0.252633	0.121759	0	0	0	0	0	0	0	0	0	1.62017	0	0	0	0	0	0	0	0	0	0	0	0
MSTRG.185.8	0	0	0	0	0	0	0	0	0	0	0	0	0	0.086245	0	0	0	0	0.011075	0	0.001134	0.280828	0.220597	0	0	0.005844	0.003785	1.10385	0	0	2.26967	0	0	0	0	0.019388
ENSSSCT00000030322	0	0	0	0	0	0	0	0	0	0	0	0	0	0	0	0	0	0	0.739743	1.58309	1.57627	1.24761	0.654857	0.613291	1.41332	1.1909	0.772558	0	0.831516	0	0	0	0	0	0.572343	0.675485
MSTRG.185.9	0.026986	0.104199	0.02596	0.098059	0.026789	0.108343	0.054662	0.050283	0.158278	0.038596	0.071427	0.047793	0.100486	0	0.264973	0.054321	0.027433	0.185096	0.024018	0	0.050998	0	0.021976	0.034426	0.010401	0.01403	0.022527	0.097169	0.018978	0.012339	0.047798	1.41042	1.40152	0.811213	0.019153	0
ENSSSCT00000004518	0	0	0	0	0	0	0	0	0	0	0	0	0	0	0	0	0	0	0.611633	0	0	0.413246	0.279839	0.236358	0.527451	0	0	0	0	1.35627	0.057298	1.38146	0	0	0.691415	0.594499
MSTRG.183.1	0	0	0	0	0.205569	0	0	0	0	0	0	0	0	0	0	0	0	0	0.215945	1.14581	0	0.611866	0.678547	0	0	0	0.415244	0.165602	0.539481	0.078158	0.489303	0	0	0.273372	0.168927	0.050465
MSTRG.184.1	0	0	0	0.145307	0	0	0	0	0	0	0	0	0.164396	0	0	0.057464	0	0	0.272562	0.313454	1.31798	0.136772	0.31383	0.353151	0	0	0.184866	0.199031	0.157848	0.489313	0.257779	0	0.537584	0.962074	0.136529	0.296221
MSTRG.191.1	0	0	0	0	0	0	0	0	0	0	0	0	0	0	0	0	0	0	1.80195	0	0	0	0	2.90976	0	0	0.008926	0	1.7077	1.49335	0	0	1.21452	1.59243	0	0
ENSSSCT00000004519	3.40503	2.85504	3.02308	3.49594	3.54019	3.42613	4.13833	1.27338	4.5131	3.32621	4.79195	3.55997	4.18533	5.47572	4.95085	0.663022	2.70796	4.18146	3.70585	3.75265	0.959026	4.1686	3.25391	3.61244	2.92212	3.636	4.33197	3.81122	4.48172	3.72016	4.33229	3.51507	4.82219	4.49082	3.7657	5.63624
MSTRG.192.2	0	0	0	0.133083	0.053301	0.105779	0.043196	0.244479	0.165975	0.054509	0.022159	0	0	0	0	0.071377	0	0	0.230543	0.104487	1.47986	0.488672	0.080206	0.535978	0.06702	0.648149	0.178308	0.38443	0.14625	0.037429	0.785284	1.35061	0.462918	0.139232	0.361544	0.38901
MSTRG.192.3	0	0	0	0	0	0	0	0.551496	0	0	0	0.11812	0.192946	0	0.290439	0.052504	0	0.12194	0.227105	0.377504	2.56411	0	0.250803	0	0.402436	0.458976	0	0	0	0.08259	0	1.282	0	1.09499	0.187996	0
MSTRG.193.1	0	0.340527	0.425447	0.363654	0.168993	1.4218	0.377723	0.492175	0.080046	0.178658	0	0	0.83363	0.348513	0	0.330565	0.669498	0.121845	0.94095	0	2.06735	0.246287	1.71374	1.4195	0.714149	0.229342	0.496667	0.312079	0	0.325717	0.433768	0.459456	0	0.546516	0.529689	0.35756
MSTRG.193.2	0	0	0	0	0	0	0	0.003771	0.005475	0	0	0	0.02337	0	0	0	0.020016	0	0	0	0.080134	0.032036	0	0	0.0247	0.022598	0	0.017109	0.335108	0.240216	0.03266	2.3524	0	0	0.001027	0
MSTRG.193.3	0.989271	1.22811	0.807361	1.74193	0.533757	0	0.67658	1.80621	0.950899	0.560122	0.032045	0.749874	0.684081	0.781415	1.52706	0.635872	0.655752	1.01114	1.5675	2.6985	0.743491	2.04849	0.276492	1.00176	1.37166	2.09361	1.61475	1.51191	3.10577	1.67636	2.32756	0.46932	2.29457	2.41263	2.6741	1.83334
ENSSSCT00000004520	0	0.038228	0	0	0.127742	0	0.12601	0.123255	0.11826	0	0.258221	0	0	0	0	0.070384	0	0.076214	0.283733	0.048616	0	0.329748	0	0.431639	0	0.316797	0	0.150238	0.57073	0	0.115261	0.248123	0.797192	0	0.251642	0
ENSSSCT00000066077	0.056997	0	0	0.336043	0	0.254884	0	0	0	0.175463	0	0	0.202272	0	0	0	0	0	0	0	0.671336	0.313261	0.391465	0	0	0.307051	0.2732	0.260413	0	0.221792	0.204909	0	0	0.096971	0.459532	0.226433
MSTRG.193.6	0	0	0	0.107573	0.14979	0	0	0	0	0.10557	2.54013	0	0	0	0	0.007855	0	0	0.310713	0	0	0	0	0.002462	0.107532	0	0.055009	0	0	0	0	0	0	0.049665	0.003631	0.110152
MSTRG.193.7	0	0	0	0	0	0	0	0	0	0	0	0	0	0	0	0	0	0	0	0	0	0.096724	0	0	0.41136	0.163194	0	0	0	0.359425	0	0.191955	5.10736	0	0	0.109736
MSTRG.193.8	0	0.407834	0.809056	0	0	0	0	0	0	0	0.108674	0.371547	0	0.834499	0.760343	0	0.329636	0	0.243561	1.58648	0.58336	1.95098	0	0.445441	1.36125	0.155314	0.340974	0.402915	0.077583	0.298665	1.50991	0.100557	0.188113	0.182541	0.106969	0.18822
MSTRG.193.9	0	0	0	0	0	0	0	0	0	0	0	0	0	0	0	0	0	0	0	0	0	0	0	0	0	0	0	0	0	0	0	0	0	2.2236	0	1.4342
MSTRG.191.2	0.118046	0.046849	0.026957	0.054416	0.048926	0.113249	0.025284	0.076496	0.107326	0.058382	0.086792	0.066934	0.166129	0.055656	0.085503	0.126708	0.035537	0.055525	0.170974	2.22471	2.24236	2.24056	1.86735	0.00715	1.71112	1.67341	0.172286	1.5471	0.114153	0.21788	2.20991	2.2802	0.108156	0.266206	1.64021	1.48877
MSTRG.194.1	0.498014	0.455153	0	0	0.084825	0.394767	0.276025	0.427485	0.138243	0.446463	0	0.279223	0.275892	0.464054	0.346968	0.261746	0.020486	0.395025	1.86448	1.6021	1.81948	1.94598	1.8537	1.43484	1.21155	1.29496	1.60144	1.59861	1.56701	1.3634	1.31711	1.7345	1.3727	1.86733	1.28782	1.61629
MSTRG.191.3	0	0	0	0	0	0	0	0	0	0	0	0	0	0	0	0	0	0	0	0	0	0	0	0.124401	0	0	0	0	0	0	0	0	0	0	0	0
ENSSSCT00000059490	0.001137	0.023304	0	0	0	0	0	0	0.023545	0	0.028641	0	0.356045	0	0	0.241433	0.012126	0	0.202826	0.343217	0.140843	0.295159	0	0.123666	0.197297	0.205739	0.325837	0	0.36167	0.112762	0.166471	0.359124	0.13592	0.050926	0.170525	0.216634
ENSSSCT00000004521	0	0	0	0	0	0	0	0	0	0	0	0	0	0	0	0	0	0	0	0	0	0	0	0.686167	0	0	0	0	0	0	0	0	0	0	1.36176	0
MSTRG.190.1	1.81988	2.90191	1.08426	0.865945	2.38278	2.18406	3.47269	1.0769	0.013904	3.05429	2.26506	0.360075	0.740171	1.77561	4.96645	1.50218	0.043178	2.81872	19.6966	27.5295	16.7224	21.0293	13.3476	20.1777	13.027	22.0767	16.5058	16.519	18.1535	18.5628	11.8177	14.4828	7.17003	9.96255	12.6276	17.3619
MSTRG.190.2	2.11216	1.03685	2.02093	2.29573	0.009298	1.10932	1.20012	3.77535	2.57398	0.013838	0.009305	1.61994	1.42945	1.81209	0.024189	1.5313	3.12116	2.58447	10.3954	8.50479	7.31149	15.3515	11.181	20.9938	16.2286	15.8422	11.3331	7.59176	12.221	11.9697	10.991	17.6976	7.265	15.0111	17.7661	16.7394
ENSSSCT00000038455	0	0	0	0	0	0	0	0	0	0	0	0	0	0	0	0	0	0	0	0	0	0	0	0	0	0	0	0	0	0	0	0	0	0	0	0
ENSSSCT00000056481	0	0	0	0	0.012025	0	0	0	0	0	0	0	0	0	0	0	0	0	0.001976	0	0	0	0	0	0	0	0.001721	0	0	0.019189	0.254178	0	0	0	0	0.014036
ENSSSCT00000063559	0	0	0	0	0	0	0	0	0	0	0	0	0	0	0	0	0	0	0	0	0	0	0	0	0	0	0	0	0	0	0	0	0	0	0	0
MSTRG.209.1	0.3301	0.464334	0.266658	0.163929	0.527299	0.504978	0.399031	0.561821	0.407441	0.45214	0.409039	0.270963	0.219541	0.168934	0.570907	0.246415	0.416558	0.292975	0.438689	3.46457	3.18684	1.67962	2.38213	1.98498	3.38243	2.63772	2.75539	2.07619	2.03627	2.52095	2.72887	2.74952	2.04473	2.5433	2.104	0.516882
MSTRG.209.2	0	0	0	0	0	0	0	0	0	0	0	0	0	0	0	0.047037	0	0	0	0	0	0.46435	0	0	0.237575	0.5036	0.284103	2.98859	3.05698	0.003582	0.037813	0.890568	0	0	2.32883	0.002085
MSTRG.209.3	0	0	0	0	0	0	0	0	0	0	0	0	0	0	0	0	0	0	3.05759	0	0.03125	0	0.012732	1.45285	0.013575	0.188376	0.917208	0	0.021143	0	0.024779	0	0	0.511298	0.001845	2.80147
MSTRG.209.4	0	0	0	0	0	0	0	0	0	0	0	0	0	0	0	0	0	0	0	0	0	0	0	0	0	0	0	0	0	0	0	0	0	0	0	0
ENSSSCT00000004523	0	0	0	0	0	0	0	0	0	0	0	0	0	0	0	0	0	0	0	0	0	0.006213	0	0	0	0.007114	0	0	0	0	0	0	0	0	0	0
ENSSSCT00000059971	0	0	0	0	0	0	0	0	0	0	0	0	0	0	0	0	0	0	0	0	0	0	0	0	0	0	0	0	0	0	0	0	0	0	0	0
MSTRG.207.1	0.629347	0.665223	0.518241	0.541563	0.256257	0.420173	0.553426	0.540716	0.779906	0.617783	0.542573	0.34934	0.298183	0.537131	0.332002	0.34458	0.277462	0.561862	3.56026	4.18778	3.15717	3.16987	3.24032	3.58882	3.15098	3.45034	3.19042	3.05652	3.73473	2.31034	3.32059	3.51506	2.2658	1.77003	3.01476	2.33143
MSTRG.207.2	0	0	0	0	0	0	0	0	0	0	0	0	0	0	0	0	0	0	0	0	0	0.001914	0.000302	0	0	0.001784	0	0	0	0	0	0	0	0	0.005867	0
ENSSSCT00000038405	0	0	0	0	0	0	0	0	0	0	0	0	0	0	0	0	0	0	0	0	0	0	0	0	0	0	0	0	0	0	0	0	0	0	0	0
ENSSSCT00000028147	0	0	0	0	0	0	0	0	0	0	0	0	0	0	0	0	0	0	0	0	0	0.216283	0	0	0	0	0	0	0	0	0	0	0	0	0	0
ENSSSCT00000044531	0.31095	0.08022	0.218932	0	0	0	0.075216	0	0.601617	0.135925	0.681832	0.202269	0.545877	0.083823	0.531615	0	0.45593	0.570282	0.500712	0.611372	0.362656	0.496602	0.967777	0	0.600114	1.09047	1.09674	0.209133	0.335411	0.826175	1.50365	0.416236	0.173287	0.078507	1.45109	0.566264
MSTRG.196.1	0	0	0	0.196273	0	0	0	0.374785	0	0	0.097371	0	0	0	0	0	0	0	1.23966	2.62277	1.07667	1.02996	2.13277	2.0404	1.00234	0.375429	1.60057	4.19986	1.46528	1.03765	3.69943	1.08437	2.89872	1.01077	2.66082	1.32451
ENSSSCT00000044721	0	0.03716	0.052361	0.655456	0.076285	0	0	0.406761	0.093673	0.10936	0.239396	0.219374	0.039288	0.189923	0.140651	0.076957	0	0.331324	0	0	0	0.06181	0.016317	0	0.0264	0	0	0.079482	0.161324	0.072082	0	0.00432	0.227439	0	0	0.14368
ENSSSCT00000004525	0	0	0	0	0	0	0	0	0	0	0	0	0	0	0	0	0	0	0	0	0	0	0	0	0	0	0	0	0	0	0	0	0	0	0	0
ENSSSCT00000004526	17.3404	16.7281	8.7958	17.1222	15.4937	11.7904	1.86119	11.8394	6.67392	3.79903	3.89218	23.9855	14.101	14.9987	33.1272	17.1565	36.4413	26.657	0.320462	0	0.779566	0	0.411941	0.523793	0.878466	0.441979	0.147572	0.374648	1.29012	3.27673	0.287841	0	0.525984	0.98631	0.129472	0.371768
MSTRG.197.1	0	0.32833	0	0	0.335323	0	0	0	0	0	0	0	0	0	0	0.336579	0	0	0	1.40738	0.656011	0	0.713634	0.344743	0.672651	0.956174	0.563951	0.468175	1.84907	0.636884	0	0.181742	0.365703	0	1.2398	0.630768
ENSSSCT00000042802	0	0.070122	0	0	0	0	0	0	0	0	0.036943	0	0	0	0	0	0	0	0	0.038265	0.158221	0	0	0	0.083003	0	0	0	0	0	0	0	0.027527	0	0.229482	0
MSTRG.206.1	0.978647	0.796068	0.644262	1.26058	0.514516	0.520024	0.42151	0.865879	0.534435	1.38876	0.461864	0.240303	0.329638	0.730833	0.635398	0.603578	1.09112	0.226027	0.536248	0.302855	1.43412	0.488792	0.505075	0.216731	0.150408	0.461074	0.831678	0.505278	0.18281	0.288014	0.325337	0.509027	0.411147	0.600863	0.46595	0.139454
ENSSSCT00000053471	0	0	0	0	0	0.222927	0.252771	0.333144	0	0	0.140581	0.159925	0.059866	0.235509	0.245319	0.33179	0	0	0	0.203951	0.476658	0	0.168412	0.184627	0.090059	0.205906	0	0	0.180531	0.113125	0.290718	0.058086	0.161016	0	0.141767	0.07702
ENSSSCT00000050027	0	0	0	0.018804	0	0	0	0.017502	0	0.008956	0.009329	0.008575	0	0	0.019697	0.029141	0	0.007839	0	0	0	0	0.01615	0	0	0.026358	0.008083	0	0.078059	0	0.023998	0.01042	0.030193	0.032568	0.035541	0
ENSSSCT00000004529	0.119861	0.116504	0.057652	0.058188	0	0.114508	0.054073	0	0	0.102287	0	0.106139	0.061897	0	0.060344	0	0.056658	0.094609	0	0.124536	0.116389	0.059297	0.255271	0	0	0.113285	0.048027	0.332253	0.653388	0	0.120259	0.641022	0.324414	0.134376	0.109432	0.112756
MSTRG.199.1	0	0	0	0	0.05758	0	0.052073	0	0	0	0.138998	0	0	0	0.058699	0.058088	0	0	0.141262	0.172663	0	0.174844	1.08308	0.176706	0	0	0.096356	0	0.499167	0	1.03912	0.093156	1.09033	1.17631	0.052957	0.081439
MSTRG.200.1	0	0	0	0	0	0	0	0	0	0	0	0	0	0	0	0	0	0	0.329396	0.065535	0.125654	0	1.08745	0	0	0.061151	0	0.044838	0.475185	0.24398	1.16004	0.868194	1.41917	0.478015	0	0.279374
MSTRG.201.1	0	0	0	0	0	0	0	0	0	0	0	0	0	0	0	0	0	0	0	0	0	0	0.611591	0	0	0	0	0	0.6753	0	0.984093	1.17512	0.250669	0.294322	0.185687	0
MSTRG.202.1	0.097904	0	0	0	0	0	0	0	0	0.093351	0	0	0	0.078949	0.010953	0	0	0	0	0	0.095068	0.19973	0.584995	0.099919	0.485935	0.076339	0	0	0.385422	0.019844	1.17727	0.622625	0.105994	0.328732	0.083097	0
MSTRG.203.1	0	0	0	0	0	0	0	0.0739	0	0	0.039096	0	0	0	0	0.301701	0	0	0.310306	0.10498	0	0	0.681017	0	0	0	0.075453	0.25567	0.804455	0	0.430309	0.198498	0.166758	2.26246	0	0
MSTRG.204.1	0	0	0	0	0	0	0.116649	0	0	0	0	0	0	0	0	0	0	0	0	0	0.222197	0	0.692427	0	0	0	0	0	1.14821	0.088445	0.229585	0.42598	0.247734	0.983817	0	0
MSTRG.205.1	0	0	0	0	0	0	0.03725	0	0	0	0.079545	0.073118	0	0	0	0.075626	0	0.066846	0.110237	0	0.080179	0	0	0.209412	0.082213	0.07804	0.068927	0.17052	0	0.038921	0	0	0.309304	0	0.150016	0
ENSSSCT00000004531	0	0	0	0	0	0	0	0	0	0	0	0	0	0.056291	0	0	0	0	0.050326	0.124545	0.177065	0	0.149592	0.124091	0.056298	0	0.356927	0	0.272091	0	0.109207	0.518644	0.122431	0.129525	0	0
ENSSSCT00000004535	0.204406	0.10768	0.086711	0.022101	0.079484	0.032619	0.081842	0.133391	0.089191	0.021704	0.056175	0.032969	0.034911	0.079617	0.150017	0.091296	0.057617	0.055283	0.597351	0.609735	0.539977	1.27161	0.635845	0.549063	0.453614	0.865811	0.813349	0.439629	1.04956	0.171562	0.865558	1.14435	1.08825	0.853864	0.712954	0.657812
ENSSSCT00000054854	0	0	0	0	0	0	0	0	0	0	0	0	0	0	0	0	0	0	0	0	0	0	0	0	0	0	0	0	0	0	0	0	0	0	0	0
ENSSSCT00000062003	0	0	0	0	0	0	0	0	0	0	0	0	0.005283	0	0	0	0	0	0	0	0	0.01135	0	0	0.006711	0.115375	0	0	0	0	0.009769	0	0	0.459787	0.735554	0
ENSSSCT00000004536	2.08845	2.34713	2.3851	2.7944	0.99499	1.66248	1.90508	2.44892	2.48777	1.76565	1.96489	0.814176	1.72133	3.35516	3.56551	2.24467	2.66706	2.68865	2.3794	1.95785	2.07562	2.57781	4.01194	6.7779	3.18538	6.90071	5.88772	3.235	1.65916	3.23905	5.2763	5.54241	5.33997	5.75615	4.41325	3.48363
ENSSSCT00000040266	0	0	0	0	0	0	0	0	0	0	0	0	0	0.028227	0	0	0	0	0.099101	0	0.028049	0	0	0	0	0.034738	0.064518	0	0	0	0.006828	0	0.043302	0	0	0
ENSSSCT00000004538	24.6575	10.6207	24.0413	11.5033	36.911	21.3375	13.5358	25.0343	12.4244	26.1984	39.7217	28.0251	19.0429	31.3769	14.6513	14.1654	24.1652	26.0007	2.33053	2.97215	1.57878	2.33483	1.67401	4.77208	2.54417	4.52232	4.04197	1.50976	1.74686	8.09092	5.2434	5.8448	1.62708	2.44413	4.56897	3.29536
MSTRG.211.4	2.22307	4.32297	3.08691	6.08355	1.53655	0.948134	2.77162	3.11012	4.12878	2.47643	5.43537	4.0504	3.24211	2.81921	4.31766	9.63292	2.57072	3.1557	0.694391	1.02373	1.20593	0.767188	0.668393	0.395972	2.40123	2.90533	1.05233	1.58637	1.80681	2.30278	2.21148	1.60441	1.82626	4.81421	3.34099	0.870073
MSTRG.211.3	4.74103	3.17682	6.38181	8.85024	1.76033	1.39179	5.71346	3.60723	2.87304	2.99214	4.68837	6.70568	5.84859	5.94482	4.69573	9.4381	3.79734	4.26132	0	0	0.660104	0	0.468612	0	0	0	0	0	0.893545	1.97928	0.300148	0	0.392967	0.414333	0	0.610265
MSTRG.211.2	3.65075	6.60854	4.32613	5.97417	5.97868	3.89419	7.22123	5.5131	6.04699	6.04793	4.86436	4.91746	4.99932	6.09989	4.49194	6.55641	6.15503	4.24994	7.73261	9.01	6.16812	7.10671	12.0385	7.88291	6.86005	11.668	8.04189	10.1523	6.53222	8.93875	9.96705	9.96849	6.78017	8.93529	10.9469	13.0991
MSTRG.211.5	0.757835	0.138779	0.058513	0.134901	2.3624	0	0.146173	0.26552	0.061053	1.95838	0.235011	0.262917	0.248394	2.73476	0.119592	0.042481	3.24026	0.230863	0.948157	0.061572	0.696818	0.724651	0.867202	0.693832	0.129461	0.350222	1.67623	0.715686	1.11416	0.216948	0.908794	2.61384	0.500188	0.687947	1.65477	1.15154
ENSSSCT00000048091	0.027485	0.066788	0.079321	0.031236	0.145278	0.158008	0.099193	0.110805	0.145888	0.084017	0.185211	0.097231	0.167372	0.182386	0.027954	0.027663	0.020335	0.043883	0.403204	0.354341	0.532823	0.630903	0.3735	0.688785	0.642461	0.996027	0.353484	0.357116	0.508227	0.884784	0.680403	0.763387	0.266317	0.1039	0.589855	0.357483
MSTRG.212.1	0.610653	1.72776	1.09391	1.19181	0.861405	0.621526	1.19728	1.03981	1.04946	1.24413	1.3122	1.47885	0.937612	2.10589	1.52859	1.41162	1.34709	1.50487	2.49024	2.78425	1.23139	1.1146	2.42063	3.06441	2.658	3.55998	2.5291	2.05522	2.95035	2.12039	3.45187	3.19531	4.00402	2.24343	3.88586	3.3074
ENSSSCT00000052785	0	0	0	0	0	0	0	0	0	0	0	0	0	0	0	0	0	0	0	0	0	0	0	0	0	0	0	0	0	0	0	0	0	0.918427	0	0
MSTRG.212.3	0	0	0	0	0	0	0	0	0	0	0	0	0	0	0	0	0	0	0	0	0	1.33939	0	0	0	0	0	0	0	0	0	0	0	0	0	0
MSTRG.212.4	0	0	0	0	0	0	0	0	0	0	0	0	0.863326	0	0	0	0	0	0	0	0	0	0	0	0	0	0	0	0	0	0	0	0	0	0	0
ENSSSCT00000004540	0	0	0	0	0	0.53969	0	0	0	0	0.165422	0.35195	0	0	0	0	0	0	0	0	0	0.523172	0	0	0	0	0	0	0	0	0	0	0	0	0	0
ENSSSCT00000049533	0	0	0	0.022283	0	0	0	0	0	0.256985	0	0.128666	0.446859	0.188129	0	0.18696	0.064235	0.119373	0	0	0.032094	0.229012	0	0.124261	0	0	0.045739	0	0.164154	0	0	0	0.181632	0	0	0.316669
ENSSSCT00000004541	0.046703	0.748765	0.191572	0.688838	0	0	0	0.168718	0.207848	0.320644	0.322237	0.14339	0.41651	0.581799	0.163459	0	1.90413	0.540863	4.96523	4.93954	3.67878	6.63275	3.80294	3.2844	4.76268	4.81886	5.01123	2.92765	5.44869	4.16391	4.2805	3.18333	2.14277	2.08997	3.91302	3.35963
MSTRG.214.2	3.47112	1.53046	1.91279	1.83961	3.12307	2.64592	3.41301	2.13846	2.99497	2.76795	3.0968	3.3024	4.01232	2.8119	3.41433	3.72776	0	2.26949	0.050218	0.070977	0.008894	0.010588	0.010348	0.092926	0.070528	0.024961	0.514002	0.054575	0.01181	0.965939	0.116691	2.13258	0.013334	0.997135	0.052861	0.059863
MSTRG.214.3	0.028896	0.062132	0.022471	0.041854	0.044069	0.007033	0.041401	0.075448	0.019206	0.057625	0.144186	0.053878	0.022848	0.025579	0.014975	0.00741	0.123411	0.041639	1.43976	1.42071	1.43693	1.28549	1.34699	1.20704	1.02538	0.964856	1.05864	0.88832	1.00875	1.06954	1.32998	0.876805	0.476795	0.451274	1.06614	4.0509
MSTRG.214.4	0	0	1.06389	0	0	0	0	0	0	0	0	0	0	0	0	0	0	0	0	0	0	0	0	0	0	0	0	0	0	0	0	0	0	0	0	0
ENSSSCT00000064835	0.158502	0.945721	0.182061	0.715196	0	0	0	0.513596	0.671656	0.334168	0.493368	0.182992	0.438162	0.224791	0.361909	0	0.658672	1.44848	0.594963	1.30839	1.94493	0.829341	0.827204	1.85433	1.4472	0.869811	1.11225	0.309055	0.6191	0.370671	0.906347	0.749971	0.188321	1.80108	0.837869	1.01893
ENSSSCT00000004539	4.28607	5.35731	4.73605	3.48037	3.89185	4.00081	3.39565	4.49494	5.6302	4.33857	5.04151	5.04858	5.63087	6.22592	5.52956	5.02498	4.95843	6.28075	10.1366	12.6739	11.3144	8.05357	11.1825	12.06	7.24858	10.7569	10.7868	11.4829	12.0479	11.1343	10.4081	12.854	11.4615	14.0364	10.8625	12.7088
MSTRG.215.2	0.326618	0	0	0	1.04007	0	0	0	0	0.271091	0	0	0	0	0	0	0	0	0.903686	0	1.22661	0	0.564401	0	0.28246	0	0.3232	0	0.797386	0	0	0.417284	0	0.368548	0.614819	0.543559
ENSSSCT00000023948	0	0.061741	0.035199	0	0	0.01887	0.036715	0.033176	0.039004	0	0	0.045964	0.11613	0	0	0.014989	0	0.013837	0.011511	0.048042	0.024225	0	0.155975	0.094577	0.166634	0.053994	0.048487	0.097814	0.002145	0.019364	0.154897	0.028115	0.041955	0.12722	0.050072	0.161574
MSTRG.216.1	0.624036	0.44465	1.13727	0.74827	0	1.96167	1.6293	0.70703	1.57083	0.599106	0.841195	0.612018	0.959709	0.284133	1.31266	0.007019	0	0.646323	3.22971	1.5345	3.45636	0.605	3.28285	4.91601	2.2218	1.50324	1.61933	2.36128	2.69708	6.46186	3.45457	1.13646	3.2585	2.56857	4.3186	2.04946
ENSSSCT00000031837	4.7912	6.36217	4.73257	5.8039	6.35589	3.93857	3.57253	4.40158	11.2582	5.53487	5.86348	3.12037	14.8289	5.7921	5.63025	4.85774	4.33045	6.78301	27.7101	23.57	22.2506	25.7596	20.2513	17.8903	14.1882	20.9222	25.1662	24.1343	19.2013	20.5996	24.0588	18.4815	15.5752	22.968	31.3128	24.0838
MSTRG.217.1	0.110764	0.223976	0.275977	0.310574	0.145659	0	0.148083	0.214989	0.464793	0.028761	0.052799	0.054571	0.10113	0.218573	0.033528	0	0	0.169735	1.0205	1.45615	1.79576	1.81811	1.97571	1.07461	0.936866	1.04343	1.73275	0.636691	0.775335	1.07944	1.30983	1.12319	0.562583	0.623214	0.658785	1.54279
ENSSSCT00000024741	1.06394	1.61868	1.00014	1.01204	1.14131	1.38073	1.61165	1.4957	1.61704	0.855292	1.36995	1.05386	1.09152	1.46491	1.31761	0.95634	0.893966	1.19262	3.27269	3.88177	3.39051	3.55904	3.31583	0.915697	3.30552	3.47169	3.80983	0.830743	3.62539	3.2204	3.74345	3.36496	0.943184	2.91898	3.55786	1.7471
ENSSSCT00000056550	0.053092	0.073131	0.043777	0.029456	0.045402	0	0	0.204495	0.037242	0.028855	0.040023	0	0.046687	0.123898	0.226789	0.045802	0.109684	0.061401	0.405011	0	0.6442	0.625181	0.340928	0.603546	0.163536	0.908095	0.431034	0.376543	0.338428	0.050751	0.955139	0.803448	1.23807	0.026382	0.77478	0.257351
ENSSSCT00000004544	0	0	0	0	0	0	0	0	0	0	0	0	0	0	0	0	0	0	0	0.519267	0.010788	0	0	0.015957	0.271799	0.113688	0	0	0.325696	0.135076	0.131453	0.427619	0	2.40149	0.467446	0.561212
MSTRG.223.1	0	0	0.606993	0.344673	0	0	0	0.65212	0	0	0	0	0	0	0	0	0	0	0	0	0	0	0	0	0	0	0	0	0	0	0	0	0	0	0	0
ENSSSCT00000038147	0.918998	0.610321	0	0	0.201103	0.289339	0.970125	0.485281	0.52221	0.163633	0.641315	0.626562	0.565123	0	1.58612	0.453787	0	0.553073	0	0	0.548019	0.716245	0.268886	0.566517	0.426561	0.752034	0.129333	0	0	1.39489	1.30366	0.622705	0.008275	0.486149	0	0.882981
ENSSSCT00000041680	0	0	0	0	0	0	0	0	0	0	0	0	0.530946	0	0	0	0	0.305884	0	0	0	0	0	0	0	0	0	0	0	0	4.67148	0	0	0	0	0
MSTRG.223.2	0.92372	1.42981	0.009089	0	2.02138	1.31621	1.50363	0.49858	1.10476	1.24005	0.661333	1.47973	5.19113	0.007732	1.79517	0.468622	0	0.717784	0	0.628663	0.723719	0.780718	0.380288	1.18755	1.30679	1.66755	0.348678	0	0	0.928907	1.29286	1.65408	0	0.626655	0.042784	1.5101
MSTRG.223.5	0	0	0	0.013281	0	0	0	0.013274	0	0	0	0.010212	0.055278	0	0	0	0	0	0.073612	0.049279	2.40291	0.059498	0.246151	0.003868	0.116429	0.053766	0.05037	0.298665	0.056277	0.118103	0.144976	0.013407	0.009133	0.026583	0.022024	0.020583
MSTRG.223.6	0.944168	1.31092	0	0	0	0	0.226443	0	0	0	0.130383	0	0	0	0	0	0.851363	0	0	1.34702	0	0.865071	0.638431	0	0	0	0	0	0	0	0	0.680627	0.591183	0	0	0
ENSSSCT00000034966	0	0	0	0	0	0	0	0	0	0	0	0.00302	0	0	0	0	0	0	0	0	0.0099	0.000549	0	0	0	0	0.007565	0	0	0	0	0	0	0	0	0
ENSSSCT00000058535	12.4932	4.20921	6.06202	7.62011	1.86065	8.20321	5.34346	10.688	19.1172	7.22564	5.6148	6.64177	12.4634	13.3021	2.76415	11.7405	12.9278	13.9651	10.6383	11.1571	5.46598	9.4882	3.53561	7.19231	5.4779	9.82771	11.6632	11.2185	4.2045	9.10218	3.07782	7.54611	2.73054	10.7769	4.02574	9.67657
MSTRG.223.9	0	0.350322	0.34149	0	0.134635	0.828574	0	0	0.439026	0	0.368913	0.083912	0.366327	0	0	0	2.02856	0.445725	0	1.17291	0.226895	0	0	0	1.27051	0.721967	0.380791	0	0.55052	0.824883	0	0.287302	0	0	0	0
MSTRG.223.12	0	0.515743	0	0.017638	0	0.21891	0.040565	0.013223	0	0.183947	0	0.476116	0.017987	0	0	0.037781	0	0.61912	0.495241	0.091682	0.521668	0.140217	0.028596	0.119947	0.041923	0.07972	0.157445	0.102464	0.429045	0.114649	0	0.072256	0.064311	1.93646	0.843616	0.36483
MSTRG.223.10	0	0	0.720143	0	0	0	0.21549	0.242359	0	0	0	0	0	0	0	0	0	0.38886	0	2.91242	0	0	0	0	0	0	0	0	0	0	0	0.323295	0	0	0	0
MSTRG.223.11	0	0.21833	0	0	0.130129	0.444768	0	0	1.04682	0	0.21882	0.098932	3.03943	0	0	0	0	0.862265	0	0.844135	0.201737	0	0	0	0.247028	1.08769	0.165278	0	0	0.728388	0	0.528659	0	0	0	0
ENSSSCT00000004545	1.23619	1.45941	1.4281	3.40621	0.991152	0.426062	1.45441	0	0.7601	2.18605	2.07716	2.21277	6.89055	0.749209	5.63511	1.08353	0.229911	0.602329	3.89882	0.336145	0.651508	4.20094	2.84692	1.07784	3.75013	1.46214	2.715	1.21189	4.18729	2.12255	3.35261	2.85816	3.07207	1.64837	3.76775	2.07238
MSTRG.220.1	0	0.511426	0	0.193447	0.343248	0.813151	0.620833	0.117956	0.308135	0.494037	2.66587	0.060931	1.58798	0.616524	0.135767	0.069255	0.128655	1.12342	0.427476	0.271834	0.219156	0.575535	0	0.421352	0	0.648387	0	0.953689	0.125554	0	0	0	0.075737	0.337882	0	0.388382
MSTRG.220.2	0	0	0	0.263665	0.085147	0	0	0	0.477085	0	0.314414	0	1.36179	0	0.160248	0	0	0.319162	0	0	0.091069	0	0	0	0.218893	0	0	0	0.598948	0.122895	0	0	0	0.197091	0.344222	0
MSTRG.220.3	0.104996	0.709022	0.3756	0.421421	0.076349	0.138908	0.048647	0.117765	0.312253	0.115889	0	0.315345	1.96117	0	0.141539	0	0	0.321215	0	0	0	0	0.100635	0	0.2697	0	0.044642	0	0	0	0.119506	0	0	0.131718	0	0
MSTRG.222.2	0	0	0	0	0	0.027047	0	0	0	0	0	0	0	0	1.05372	0	0	0.077177	0.474318	0	0.966701	0	0	0	2.10434	1.19962	0	1.63787	0	0.586959	0.575328	2.59454	0	0	3.12378	0.959087
MSTRG.222.1	1.08094	0.757695	1.7503	1.73472	1.07288	1.29164	1.90857	1.68748	1.36451	1.30785	1.15117	1.4844	0.698318	1.76183	0.930308	0.846503	1.13423	1.38177	13.0315	14.3005	8.59835	17.5182	8.46499	13.1604	11.1292	10.7565	11.7185	7.9772	11.8528	11.7232	2.05977	5.68773	6.0544	9.88721	7.87969	11.3477
MSTRG.222.3	0	0.30663	0	0	0	0	0	0.204194	0	0.531449	0	0	0.926064	0	0	0	0	0	0.422704	0	0	0.551974	0.351443	0	0.498121	0.836538	0.19735	0.313866	1.84489	0	1.78196	1.44303	0	1.59675	0.295109	0.41479
MSTRG.222.4	0	0	0	0	0	0	0	0	0	0	0	0	0	0	0.410227	0.708054	0	0	0.201977	2.40597	1.12421	0.794839	0	0	0	0.463719	0	1.1731	0	0.275691	0.422372	1.28638	0	0	0.476704	0.702207
ENSSSCT00000024450	0	0	0	0	0	0	0	0	0	0	0	0	0	0	0	0	0	0	0	0	0	0	0	0	0	0	0	0	0	0	0	0	0	0	0	0
MSTRG.221.1	0	0	0	0	0	0	0	0	0	0	0	0	0	0.136014	0	0	0	0	0.374827	0.288268	0	0	0	0.572111	0.377237	0	0	0.919456	0.585962	0.531119	0	0.294029	1.50961	0	1.67235	0
MSTRG.237.1	0	2.76162	2.26889	0.026601	0.016488	0	0.021531	0.637792	2.42123	0	0.01178	0.659314	0.917827	1.13573	0.038977	0.011052	0.027851	0.514655	3.0258	4.75252	6.33415	4.83025	7.06527	5.0758	6.07748	4.17335	5.00068	5.66968	2.94491	5.27272	7.57996	6.69964	4.82201	3.33539	7.47339	3.52896
MSTRG.237.2	0	0	0	0	0	0	0.216348	0	0	0	0	0	0	0	1.25273	0	2.52011	0	0	0	0	0	0	2.24491	1.6967	0.464644	0.921826	0	0	0	0	0	0	0	1.47676	0
MSTRG.237.3	0	0	0	0.846348	0	0	0	0.373237	0	0.36871	1.00575	1.75405	0	1.48347	1.28593	0	0.000556	0	0.000649	0.000444	0.001415	0.001894	0.206098	0.352184	1.1299	0.002101	0	0.003054	1.16658	0	1.11198	0.876716	0.001578	0	0.21272	0
ENSSSCT00000059607	0	0	0	0	0	0	0	0	0	0	0	0	0	0	0	0	0	0	1.20979	0	0	0	0	0	0.004743	0	0	0	0	0	0.010656	0	0.011649	0	0.216686	0.937498
ENSSSCT00000062342	0	0	0	0	0	0	0	0	0	0	0	0	0	0	0.022679	0	0	0	0	0	0	0	0	0.003042	0	0	0.00371	0	0.001848	0	0.006365	0.004116	0.005724	0.001513	0	0
ENSSSCT00000042353	2.06016	0.199434	0.070873	1.00155	2.27125	1.42457	0.619303	1.55862	2.26105	1.06483	2.1954	0.124707	1.69426	0.163788	0.460844	1.14462	0.066799	1.46207	7.31877	2.17576	1.86568	2.35916	0.551374	1.2033	3.44915	2.63965	1.05071	2.73664	4.74726	0.870616	0.998245	1.62457	1.80144	0.617571	2.60979	7.00751
ENSSSCT00000055101	0	0	0	0	0	0	0	0	0	0	0	0	0	0	0	0	0	0	0	0	0	0	0	0	0	0	0	0	0	0	0	0	0	0	0	0
ENSSSCT00000031199	0.00119	0	0	0	0	0	0	0	0	0.003802	0	0	0	0	0	0	0.00198	0	0	0	0	0	0	0	0	0	0	0	0	0	0	0	0	0	0	0
ENSSSCT00000049782	0.023346	0	0.003096	0.111026	0	0	1.16235	0.526701	0	0.821064	0	0	0	0	0.705112	0.826422	0.030528	0.798212	1.39413	1.62281	0.089546	3.77887	1.1403	3.02508	1.77315	1.25852	2.94875	0	1.69136	3.01503	0.98414	4.21714	0.724447	2.22918	0.353425	0.00291
ENSSSCT00000064414	0	0	0	0	0	0	0	0	0	0	0	0	0	0	0	0	0	0	0	0	0	0	0	0	0	0	0	0	0	0	0	0	0	0	0	0
MSTRG.239.1	0	0	0	0	0	0	0	0	0	0	0	0	0	0	0	0	0	0	0	0	0	0	0.270755	0.208801	0.025266	0.454182	0.529564	0	0	0	0	0.327668	1.37362	0	0.037836	0.283472
MSTRG.240.1	0	0	0	0	0	0	0	0	0	0	0	0	0	0	0	0	0	0	0.25912	0.354931	0.282699	0.520064	0.022707	0.150825	0	0.350584	0	0	0	0	0.083033	0	1.27996	0	0	0
MSTRG.241.1	0	0	0	0	0	0	0	0	0	0	0	0	0	0	0	0	0	0	0.395165	0	0.407361	0.213245	0	0	0.138535	0.395836	0	0	0	0	0.140302	0.368663	1.51393	0	0.256625	0.126287
MSTRG.224.1	0	0	0	0	0	0	0	0.123006	0	0	0	0	0	0	0	0	0	0	0	1.23943	0.149359	0.067337	0.03212	0	0	0.124785	0	0.072282	0.120455	0	0	0	0.044311	0.147278	0	0.248407
MSTRG.225.1	0	0	0.069438	0	0	0	0	0	0	0	0	0	0	0	0	0.034146	0	0	0.128491	1.11291	0.070092	0.294514	0.215036	0.184171	0.21525	0.068222	0.325983	0.140563	0.389532	0.189514	0.470382	0.23302	0.545079	0.279188	0.112928	0.203712
MSTRG.226.1	0	0	0	0	0	0.155152	0	0	0	0	0	0	0	0	0	0	0	0	0	0	0	0	0	0	0	0	0	0	0	0	0	0	1.2126	0	0	0
MSTRG.227.1	0.042255	0.274534	0.121029	0	0.042369	0.040469	0.133581	0.127871	0.132186	0.110066	0.090494	0.056267	0.043533	0.115553	0.126882	0.063847	0.086233	0.108884	0.928444	1.12389	0.48343	0.675908	0.495024	0.386289	0.33236	0.700749	0.617328	0.628224	0.98204	0.535926	0.787453	0.363073	1.43697	0.784081	0.40755	0.967963
MSTRG.228.1	0.349647	0	0	0.115346	0	0	0	0	0	0	0	0	0	0	0.466828	0.153537	0	0.029508	0.908371	1.26872	0.329032	0.550812	0.283478	0.068889	0.518837	1.09857	0.628825	0.374216	0.429845	0.157811	0.777466	0	0.922237	0.102916	0.516548	0.453379
MSTRG.229.1	0	0.086423	0.282342	0	0	0.056249	0.144827	0.027705	0.058406	0.168423	0.057294	0.157994	0.056701	0.177626	0.120977	0	0	0.096295	0.728373	0	0.389551	0.357923	0.274925	0.303974	0.088824	0.449685	0.306995	0.313646	0.32556	0.553943	0.328115	0.251441	1.1548	0.133352	0.179814	0.085343
ENSSSCT00000004547	0	0	0	0	0	0	0	0	0	0	0	0	0	0	0	0	0	0	0	0	0	0	0	0	0	0	0	0	0	0	0	0	0	0	0	0
MSTRG.275.1	0.673629	1.08075	0	0.99243	0.511708	0.440539	0	0.503556	0.919847	0	0.001367	0.743005	0	0.338126	0.793213	0.445473	0.527851	0	0.042183	0.029234	0.026034	0.661791	0.258959	0.613947	2.47982	2.4317	0.196963	0.83272	0.249304	1.51805	0.043691	0.713067	0.021189	0.004868	0.070946	0.527426
ENSSSCT00000061868	0	0	0.48386	0	0	0	0	0	0	0.189937	0.640252	0.012502	0	0.066562	0	0.200099	0.053589	0	3.13198	1.0731	0.086821	0	0	1.25556	0	0	1.38751	0.068647	2.23146	0	0.046364	0.716204	0.12605	0.060851	1.47785	1.41258
ENSSSCT00000059358	0	0	0	0	0	0	0	0	0	0	0	0	0	0	0	0	0	0	0	0	0	0	0	0	0	0	0	0	0	0	0	0	0	0	0	0
ENSSSCT00000047188	0.189871	0.407966	0.03623	0.36296	0.15024	0.274	0.894862	0.27818	0.397606	0.527117	0.283051	0.339412	1.61472	0.209956	0.484796	0.001798	0.128005	1.05322	0.1195	0.126727	2.22983	0.266831	2.34007	0.188443	1.3361	0.87332	0.048213	0.340904	0.116067	2.01117	2.86913	0.454869	1.83022	2.43543	0.093518	0.090599
ENSSSCT00000004548	0	0	0	0	0	0	0	0	0	0	0	0	0	0	0	0	0	0	0	2.32205	0	3.15491	0	0	0	0	0	0	0	0	0	1.47689	0	0	0	0
ENSSSCT00000052624	0	0	0	0	0	0	0	0	0	0	0	0	0	0	0	0	0	0	0	0	0	0	0	0	0	0	0	0	0	0	0	0	0	0	0	0
ENSSSCT00000004553	0	0	0	0	0	0	0	0	0	0	0	0	0	0	0	0	0	0	0	0	0	0.020102	0	0.000669	0	0	0.002306	0.009195	0	0	0	0	0	0	0	0.011545
ENSSSCT00000004549	0	0	0	0	0	0	0	0	0	0	0	0	0	0	0	0	0	0	0	0.020713	0	0	0	0.003961	0	0	0	0.013956	0.008095	0.019066	1.25823	0.011701	0	0	0	0
ENSSSCT00000040195	0.045863	0.016782	0.016609	0.025145	0.017225	0.008247	0.032713	0.003901	0.033232	0.003498	0.075428	0.007606	0.099624	0.024235	0.039465	0.009492	0.008775	0.076657	0.541256	0.808997	0.210834	1.05364	0.735512	0.743371	0.811401	0.450971	0.85163	0.477372	1.02357	0.286362	0.045517	0.598735	0.657209	0.766586	1.23613	0.937514
MSTRG.242.4	0	0	0	0	0	0	0	0	0	0	0	0	0	0	0	0	0	0	0	0	1.19837	0	0	0	0	0	0	0	0	0	0	0	0	0	0	0
MSTRG.243.1	0	0	0	0	0	0	0	0	0	0	0	0	0	0	0	0	0	0	0.268795	0	0.224502	0.206351	0	0	0.169769	0	0.202646	0	0.263664	0	0	0.464916	0.262819	0.312656	1.19065	0.016312
MSTRG.244.1	0	0	0	0	0	0	0	0	0	0	0	0	0	0	0.070024	0	0	0	0	1.19424	0.334276	0.109244	0.290584	0.390371	0.198036	0.215099	0.319296	0	0.926507	0	0	0	0.126302	0.302317	0	0
MSTRG.245.1	0	0	0	0	0	0	0	0	0	0	0	0	0	0	0	0	0	0	0.250696	0.198732	0.138602	0.193642	0.3245	0.157814	0	0.269811	0.079434	0.131888	0	0	0.613419	0.100348	1.49535	0.451797	0.112636	0.223793
MSTRG.246.1	0	0	0	0	0.071961	0	0	0	0	0	0	0	0	0	0	0	0	0	0.249493	0.06847	0.060488	0	0.225285	0	0.662659	0.25719	0.221682	0.222659	0.315566	0	0.085525	0	0.860747	1.42429	0	0
MSTRG.247.1	0	0	0	0	0	0	0	0	0	0	0	0	0	0	0	0	0	0	0.420423	0	0	0.06099	0	0.253247	0.738214	0.193554	0	0	0.229115	0.13951	1.19532	0.14155	0.464464	0.494373	0	0.239056
MSTRG.248.1	0.084182	0.14126	0.20227	0.192375	0.126124	0.057758	0.26142	0.177963	0.345263	0.130763	0.264452	0.262804	0.180845	0.106207	0.186727	0.068398	0.162751	0.201231	1.04358	1.83873	0.965244	1.48914	1.14161	0.945954	1.2375	1.29816	1.21811	0.86489	1.04082	1.12331	0.976334	0.802591	0.905748	1.1212	0.850465	1.4646
MSTRG.242.5	0	0	0	0	0	0	0	0	0	0	0	0	0	0	0	0	0	0	0	0	0	0	0	0	0	0	0	6.24597	0	0	0	0	0	0	0	0
ENSSSCT00000004552	2.16217	0.616381	0.763975	2.55166	2.1893	0.56784	2.06879	2.44398	3.86507	0.379683	0.96579	0.425137	4.10047	3.03819	2.12696	0.743338	0.959248	3.0094	2.78644	10.3164	2.33826	13.2626	2.52069	3.39893	10.524	3.5856	9.3546	0.862459	2.0219	2.49831	12.3582	3.72076	1.57139	3.10803	13.07	11.487
ENSSSCT00000061713	0	0	0	0	0	0	0	0	0	0	0	0	0	0	0	0	0	0	0	0	0	0	0	0	0	0	0	0	0	0	0	0	0	0	0	0
ENSSSCT00000063403	0	0	0	0	0	0	0	0	0	0	0	0	0.010938	0	0	0	0.010356	0	0	0	0	0	0	0	0	0	0	0	0	0	0	0.036607	0	0	0	0
ENSSSCT00000045502	0	0	0	0	0	0	0	0	0	0	0	0	0	0	0	0	0	0	0	0	0	0	0	0	0	0	0	0	0	0	0	0	0	0	0	0
ENSSSCT00000004554	0	0	0	0	0	0	0	0	0	0	0	0	0	0	0	0	0	0	0	0	0	0	0	0	0	0	0	0	0	0	0	0	0	0	0	0
ENSSSCT00000004555	0	0	0	0	0	0	0	0	0	0	0	0	0	0	0	0	0	0	0	0	0	0	0	0	0	0	0	0	0	0	0	0	0	0	0	0
ENSSSCT00000039335	0	0	0	0	0.180567	0	0	0	0	0	0	0	0	0	0	0	0	0	0	0	2.05478	0	0	0	0	0	0	0	0.735348	0	0	0	0	0	0	0
ENSSSCT00000060565	0.466663	1.43173	0.89305	0	0.523419	1.04936	1.77558	0.407717	2.40628	0.305008	1.40734	0.295907	0.376497	0.097178	0.731302	1.04076	0.349597	1.33628	3.50441	2.79963	0.808032	3.60474	3.54362	1.87536	2.61037	3.07211	2.03889	0	2.22586	3.24534	2.10213	3.18186	0.193693	3.12797	3.30308	3.4273
MSTRG.276.4	0.014018	0	0	1.59089	0	0	0	0	0	0	0	0	0	0	0	0	0	0	0	0	0	0	0	0.01289	0	0	0.010478	0	0.011511	0	0	0	0	0	0	0
MSTRG.276.5	0.828715	0	0	0	0.010885	0	0	0.013148	0.006895	0	0	0.842862	0.01443	0	0.963397	0	0	0	0.007319	0.087355	0.082974	0.029411	0.103757	0.412566	0.05789	0.057713	0.050852	2.42123	0.069029	0.092324	0.173113	0.096293	0.049978	0.045042	0.016608	0.222905
ENSSSCT00000044986	0.106471	0.045983	0	1.07126	0	0	0	0	0	0.871744	0	0	1.5822	1.63211	0	0	0.997946	0	0.004445	0	0.797456	0.004455	0	1.93182	0	0.010318	1.34496	1.45714	0.59312	0.010136	0.123051	0.803605	2.62301	0	0.016516	1.51939
MSTRG.276.7	0	0	0	0	0	0.09511	0	1.35331	0	0	0	0	0.075407	0	0	0	0	0	0.062758	0	0.048116	0.012414	0	0.036587	0	0.172057	0.017316	0	0	0	0.02508	0.359886	0.057752	0.183264	0.013392	0.0397
MSTRG.277.1	0.154498	0.303377	0	0	0	0.414467	1.37285	0.28788	1.22452	0	0	0.414577	0.317525	0	0	0.31414	0.317287	0.783305	0	0	0.151538	0	0	0	0.337179	0	0	0	0	0.29424	0	0	0	0	0.286393	0
MSTRG.249.1	0	0	0	0	0	0	0	0	0	0	0	0	0	0	0	0	0	0.401452	0.718835	0.106609	0.853289	0.351471	0	0.509817	0	0	0.161319	0	0.277771	0	1.09933	0.588539	1.17637	0.472141	0	0.372166
MSTRG.250.1	0	0	0	0	0	0	0	0	0.213511	0	0	0	0.223423	0.108494	0	0	0	0.088226	0.29196	0.337982	0.467208	0.221769	0.249307	0.670675	0.0727	0	0.217879	1.18948	0.112352	0.615911	0.327477	0.233953	0.117985	0	0.084998	0.409054
MSTRG.251.1	0	0	0	0	0	0.025705	0	0	0.643602	0	0.068505	0	0	0	0	0.319169	0	0	0.496068	0	0.184758	0	0.393729	0.464868	0	0	0	0.881702	0.350686	0.259091	0.148478	0	1.24636	0	0	1.43373
MSTRG.252.1	0	0	0	0	0	0	0	0	0	0	0	0	0	0.249781	0	0	0	0	0.209912	0.203045	0	0.511848	0.214167	1.02425	0.216086	0	0.193733	0	0.3239	0.253084	0.503463	0.8167	1.07566	0.140641	0.295832	0.236027
MSTRG.253.1	0	0	0	0	0	0	0	0	0.249471	0	0	0	0	0	0	0	0	0	0.194355	0.373196	0.318061	0.166312	0.372173	1.18413	0	0.205009	0.187753	0.397486	0.450909	0	0.283358	0.467603	0.653282	0	0.133579	0.136948
MSTRG.254.1	0.081554	0.079536	0.052565	0.050136	0.054516	0	0.034265	0.062744	0.209279	0.026051	0.10528	0.048387	0.265812	0.135998	0.055575	0.041247	0	0.275372	0.775228	0.70924	0.661389	0.596106	1.06963	0.973278	1.02799	0.471514	0.772125	0.848601	0.995303	0.296198	0.646099	0.661047	1.02018	0.436935	0.594396	0.810248
MSTRG.255.1	0.102011	0	0.049189	0	0	0.024425	0	0.047639	0.025108	0.013651	0.098519	0	0.024293	0.101811	0.052006	0	0	0	0.635787	0.564646	0.565786	0.43056	0.743532	1.32604	0.653705	0.410545	0.61124	0.351872	0.653812	0.262232	0.384773	0.49438	0.497675	0.285482	0.349077	0.542354
MSTRG.256.1	0	0	0	0	0	0	0	0.066028	0.069599	0	0	0	0	0.070556	0	0	0	0	0.528914	0.512857	0.27493	0.392901	0.21718	0.691839	0.598384	0.234441	0.110631	0.392418	0.306482	0.093203	0.071107	0.119351	0.59234	0.079454	0.252317	0.133341
MSTRG.257.1	0	0	0	0	0	0	0	0	0.319284	0	0	0	0.050369	0	0	0	0	0	0.26767	0.862329	0.336226	0.666586	0.126274	1.46331	0	0	0.046138	0.398797	0.206152	0.131795	0	0.349854	0.093277	0	0.114855	0
MSTRG.258.1	0.066183	0	0	0	0	0	0	0	0.064994	0	0.060251	0.058606	0.346558	0	0	0	0	0	0.26802	0.130617	0.072942	0.135017	0.197727	0.874371	0.216468	0.186716	0.325129	0.137593	0.420856	0.084229	0.308107	0.498163	0.19346	0.134298	0.128136	0.27083
MSTRG.259.1	0	0	0	0.182119	0	0	0	0	0	0	0.360492	0	0.191789	0	0	0	0	0	0.304677	0.195865	0	0.917417	0.507549	1.14859	0.28107	0.346582	0.024269	0.259972	0.342256	0.317405	0.46672	0.026239	0.406141	0.210286	0.858835	0.176452
MSTRG.260.1	0	0	0.046973	0	0	0	0	0	0.191813	0	0.047516	0.172959	0.101884	0.098207	0	0	0	0.066684	0.259448	0.111249	0.253362	0.251556	0.251772	0.499359	0.194473	0.093234	0.202985	0	0.661493	0.37896	1.30596	0.525444	0.416514	0	0.316807	0.501116
MSTRG.261.1	0	0.185893	0	0	0	0.044763	0	0	0	0.182355	0	0	0	0.190397	0	0	0	0.075866	0.404271	0.199706	0.370489	0.369675	0.326499	1.06962	0.470336	0.159065	0.589899	0.526163	0.348967	0.358785	0.759858	1.23169	1.03526	0.214409	0.259719	0.691763
MSTRG.262.1	0	0	0	0	0	0	0.148843	0	0.162005	0	0	0	0	0.163411	0	0	0	0.267102	0.146828	0	0.480566	0.400486	0.480886	0.83508	0.808941	0.556621	0.480604	0.228643	0.277683	0.560643	0.471717	0.500594	0.532226	0	0.309553	0.709212
MSTRG.263.1	0.040304	0.078156	0	0.039133	0.040211	0.145739	0.036365	0.022154	0.286169	0.03843	0.155116	0	0.312203	0.207245	0.081984	0	0	0.159719	0.676918	0.51914	0.586076	0.305871	0.413706	0.955751	0.369193	0.702819	0.459251	0.667827	0.587973	0.398387	0.724855	0.703032	0.425442	0.301839	0.352259	0.949023
MSTRG.264.1	0	0.028893	0.142547	0.086584	0.054272	0.05637	0.107146	0.085021	0.172523	0.019982	0.113972	0.039352	0.262033	0.112158	0.058349	0	0.088387	0.19721	0.523584	0.32204	0.63675	0.466942	0.348253	0.968521	0.514833	0.66542	0.789204	0.447837	0.527207	0.614682	0.562484	0.563444	0.241364	0.147465	0.634156	0.872741
ENSSSCT00000043635	0	0	0	0.0278	0.009962	0	0.001299	0	0.03357	0.003507	0.039582	0.003964	0.028122	0	0	0.011748	0	0.019477	0.086107	0.102894	0.085474	0.053077	0.11048	0.087997	0.063681	0.082003	0.032033	0.00133	0.024541	0.098079	0.061673	0.044566	0.031699	0.03976	0.043629	0.127882
ENSSSCT00000059678	0.060231	0.012743	0.076815	0.166925	0.061766	0.054615	0.024711	0.091152	0	0.022776	0.076421	0	0.062367	0.025011	0	0	0	0.078095	0	0.034549	0	0.026234	0.02051	0	0	0.020011	0	0	0	0.021598	0.05882	0.06344	0	0	0.083723	0.063872
ENSSSCT00000064623	0	0	0	0	0	0	0	0	0.019366	0.023024	0	0	0	0	0	0	0	0.054099	0	0	0	0	0	0	0	0	0	0	0	0	0	0	0	0	0	0
ENSSSCT00000041085	2.19814	1.66973	0	0.676216	0.384478	1.2414	1.20093	2.20321	2.95708	1.33336	2.37535	0	2.63391	1.4383	0.9795	0.843807	1.39349	1.82575	3.20474	3.35305	4.24147	2.13301	3.75785	3.69338	1.40186	3.65857	3.62926	1.6038	3.82416	3.32506	2.3258	2.67126	1.11046	3.76718	1.44819	2.11176
ENSSSCT00000047736	0	0	0	0	0	0	0	0	0	0	0.185238	0	0	0	0	0	0	0	0	0.212543	0	0	0	0	0	0	0	0	0	0	0	0	0	0	0	0
ENSSSCT00000004556	0	1.63227	1.06923	0.877492	1.28897	0.243639	0.5859	0.297507	3.77332	0.734357	1.09822	1.105	1.9773	0.522782	0.924527	0.464706	0.948663	2.70537	1.21162	1.32238	0.774505	0.883864	0.761733	0.931345	1.85392	0.628814	1.2835	1.71514	1.26171	1.58381	1.10969	1.51123	0.874211	0.339925	1.76907	2.42862
ENSSSCT00000040676	0.00694	0.069121	0.013352	0.013476	0.006889	0.01326	0.006261	0.188188	0.19869	0.013234	0.109265	0	0.092075	0.020381	0.014081	0	0.007054	0.022293	0.225138	0.036196	0.177829	0.207367	0.117289	0.145102	0.112833	0.418131	0.309481	0.108954	0.12972	0.203837	0.082234	0.104742	0.075019	0.036524	0.166705	0.234642
MSTRG.266.1	0	0	0	0.273192	0	0	0.253868	0	0	0	0	0	0	0	0	0	0.294876	0.352248	0.24785	0.293812	0.140835	0.353579	0.141135	1.03763	0	0.54009	0.619885	0.201019	0	0.678174	0	0	1.24518	0	0.167684	0.382029
ENSSSCT00000004557	1.85755	1.99615	1.8364	11.423	3.39035	2.26468	3.32768	2.50542	2.4958	2.93456	4.11719	2.69049	3.93882	2.66725	2.82261	2.70709	3.04945	3.74659	0.232724	0.688324	0	1.37217	0.225599	0.319097	2.77321	1.69399	0.272429	1.68689	1.15593	0.455294	1.44602	1.69641	0.585577	0	0.260705	0.200834
MSTRG.265.9	0	0	0	0.629263	1.51003	0	0	0	0	0	0.544051	0.287733	0.303532	0	1.44403	0	0.680341	0.635263	0	0	0	0	0	0	0	0	0	0	0	0	0	0	0	0	0.506623	0
MSTRG.265.10	0	0.018858	0	0.037448	0.104108	0.006486	0.057583	0.465271	2.19384	0.017636	0.018204	0	0.030683	0	0.010277	0.632805	0	0.036311	0	0	1.49454	0.048812	0	0	0.029357	0	0.008098	0	0	0	0	0	0	1.50498	0	0
MSTRG.267.1	0.049261	0.271009	0.67812	0.18749	0.169065	0.149653	1.13293	0	0.315898	0.244715	0.434696	0.301859	1.28873	0.126528	0.17786	0.396641	0.293951	0.284344	0.043845	0.102364	0	0	0.042049	0.015083	0.098095	0.04004	0	0	0.057527	0	0	0.016432	0	0	0.152327	0
MSTRG.268.1	0.071777	0.396586	0.304423	0.250886	0.159135	0.304455	0.744321	0.280267	0.336149	0.134444	0.363865	0.498588	0.710682	0.312189	0.409457	0.477439	0.183225	0.149531	0.126065	0.066623	0.12019	0.065079	0.051193	0.129579	0.109263	0.060301	0	0	0.107104	0.119392	0.155233	0.068655	0.138148	0.159508	0.029272	0.069323
MSTRG.269.1	0	0	0	0	0	0	0	0	0	0	0.024027	0.09623	0	1.06414	0	0.048412	0.476292	0	0	0	0	0	0	0	0	0	0	0	0	0	0	0.383401	0	0	0	0
MSTRG.270.1	0.240619	0	0	0	0	0	0.120956	0.235384	1.34859	0	0	0	0	0	0	0	0	0	0	0	0	0	0	0	0	0.207925	0	0	0	0	0	0	0	0	0	0
MSTRG.271.1	0.614404	1.13229	0.512434	1.31061	0.423571	0.643312	0.881972	0.784211	1.64057	0.813722	1.28677	0.760602	0.380741	1.95184	0.545527	1.10753	0.673922	0.813248	2.51003	6.31501	4.44055	2.49807	3.51962	2.74962	3.34316	2.34891	3.80253	3.45223	2.51685	1.67624	4.64922	2.50242	7.22648	5.84456	2.40841	3.05928
MSTRG.272.1	0	0	0.163469	0	0	0	0	0.203551	0.153257	0	0.324067	0.265636	0.592785	1.03576	0.137559	0	0.694505	0.397267	0	0	0	0	0.145053	0	0	0	0	0.079309	0	0	0	0	0	0	0	0
MSTRG.273.1	0.280286	0.054077	0.340761	0.068376	0.601431	0	0	0	0.791872	0.671487	0.804619	0.124722	0.994284	0	0.06876	0.14176	0.355086	0.850625	0.107183	0	0	0	0	0	0	0	0	0	0.127858	0.076348	0.052993	0	0	0	0	0.132499
MSTRG.274.1	0.19771	0.409969	0.148033	0.127975	0.497404	0.004407	0.118923	0.127711	0.323276	0.439869	0.751384	0.175075	1.12207	0.058393	0.27917	0.13266	0.267979	0.682916	0.058657	0.068818	0	0	0	0	0	0	0.055014	0	0	0	0	0	0	0.141488	0.060472	0.123994
ENSSSCT00000061803	0	0	0	0	0	0	0	0	0	0	0	0	0	0	0	0	0	0	0	0	0	0	0	0	0	0	0	0	0	0	0	0	0	0	0	0
ENSSSCT00000061166	0	0	0	0	0	0	0	0	0	0	0	0	0	0	0	0	0	0	0	0	0	0	0	0	0	0	0	0	0	0	0	0	0	0	0	0
MSTRG.326.1	0	0	0	0	0	0	0	0	0	0	0	0	0	0	0	0	0	0	0	0.007843	0	0.033867	0.018045	0.036249	0	0	0	0	0	0	0	0	0	0	0.008427	0
MSTRG.326.7	0	0	0	0	0	0	0	0	0	0	0	0	0	0	0	0	0	0	0.011174	0.621259	0	0.049309	0.021001	0	0	0.556142	0	0	0.006647	0.00716	0	0.000581	0.025662	0	0.225454	0.007071
MSTRG.326.6	0	0	0	0	0	0.037063	0	0	0.001377	0	0	0	0	0	0.310941	0	0.004265	0	0.051935	0.586657	0.159787	0.305896	0.383711	0	0.004207	0.726343	0.942078	0.816719	0.167713	0.013156	0.336102	0	0.006224	0	0	0.076601
MSTRG.326.5	0	0	0	0	0	0.034253	0	0	0	0	0	0	0	0	0	0	0.067497	0	0	2.31445	0	0.287724	4.05939	0.278114	0	0	0	0	0	0	0	0.078458	0	0	1.00584	0
MSTRG.326.3	1.32854	0.037258	1.15455	0	0.761786	0.10384	0.982267	0.650472	0.003905	0.018939	0	0.154573	1.37835	0	0.090509	0	0.462032	0	5.13654	7.61225	5.43709	8.91132	2.68661	9.95489	6.52784	0.81318	5.86884	1.56023	9.80541	7.0379	3.55614	5.73918	0.676034	3.82173	2.76268	2.5002
MSTRG.326.4	1.12293	0	1.53191	0.155567	0.476714	0.449778	0.408637	0.591444	0.022739	0.603065	0.032384	0.631929	0.270983	0.014213	0.054511	0.053479	0.188929	0.229655	6.89238	7.25856	5.59183	8.74848	2.93436	9.91959	6.0413	0.902114	3.71427	1.90233	8.22529	6.89268	3.45067	4.6806	0.701884	4.28236	2.66692	1.37686
MSTRG.326.8	0.009377	1.9114	0.233528	0.007251	0.074704	0.029909	0	0.473379	2.64526	0.016312	0.659153	0	0.629867	1.1596	0	0.005967	0	0	3.8527	0.012901	2.55584	0.664377	1.91968	0.376793	0.253188	2.9975	2.61354	4.30563	0.288505	3.69209	3.26998	1.90496	3.94243	0.506841	1.23645	5.48443
MSTRG.326.10	0	0	0	0	0	0	0	0.620807	0	0	0	0	0.608966	0	0.225583	0	0	0	0.051	0.404996	0.217975	0.328349	0.402457	0.352329	0	0.559098	0.841404	0.823491	0.171543	0	0.267653	0.02941	0	0	1.64872	0
MSTRG.326.9	0	0	0	0	0	0	0	0	0	0	0	0	0	0	0	0	0	0	0	0	0	0.512215	0	0	0.281336	0	0	0	0	0	0	0	0	0	0	0
MSTRG.326.11	0	0	0	0	0	0	0	0	0	0	0	0	0	0	0	0	0	0.037641	0	0	0.009686	0	0	0	0	0	0	0	0	0	0.001404	0	0.973563	0	0.105818	0.003025
ENSSSCT00000004558	0	0	0.005695	3.00378	0	0	3.63955	0	0	0	0	0.012524	0.852307	1.28869	0	2.88627	0	0	0.208392	0.881986	0.573027	0.300198	0.00768	0.028029	1.0969	0.201679	1.11581	1.46212	0.622303	0	0.182423	0.658974	2.69497	1.5189	1.34667	0.032878
MSTRG.326.13	0	2.03585	0	0	0	0	0	0.510078	2.64174	0	0.632891	0	0.812877	2.00888	0	0	0	0	3.76395	0	1.80448	0.637048	1.71817	0.375654	0.272036	4.28793	4.21209	3.112	0.287092	3.63881	3.28081	1.72434	1.97338	0.509741	1.00869	4.97037
MSTRG.326.14	0	0	0	0	0	0	0	0	0	0	0	0	0	0	0	0	0	0	0.203624	0	0.439411	0	0	0.188693	0	0	0	0	0	0.235334	0	0.752739	0	0	2.0883	0.081113
MSTRG.326.15	0	0	0	2.38137	0	1.45602	0	0.394152	0	2.2188	0	0	0.133934	0.316349	3.37416	1.21398	1.79168	0.265845	1.17598	0.270229	0.640975	0.471064	0.191103	0.500296	0	0.098111	0.627587	0.362556	0	0.191174	0.115916	0.748335	2.5285	0.324053	1.71656	0.309631
MSTRG.326.17	0.762742	0	0	0	0	0	0	0.02438	0	0	0	0	0	0	0	0	0	0	0	0	0	0	0.028743	0.016682	0.029856	0.096533	0.097278	0	0	0	0	0.074307	0.138999	0.021227	0	0.254492
MSTRG.326.16	0	0	0	0	0	0	0	0	0	0	2.60298	0	0	0	0	0	0	3.87444	0	0	0	0	0	0	0.456189	0	0	0	0	0	0	0	0	0	0	0
MSTRG.326.18	0	0	0	0	0	0	0	0	0	0	0	0.000629	0	0	0	0	0	0	0.206349	0	2.10761	0	0	0.188235	0	0	0	0	0.002819	0.21499	0	0.747833	0	0	2.27358	0.065433
MSTRG.326.19	0	0.071062	0	0	0	0	0	0	0	0	0	0	0	0	0	0	0	0	0	0	0	0	0	0	0	0	0	0	0	0	0	0	0	0	0	0
MSTRG.326.20	0	0	0	0	0	0	0	0	0	0	0	2.55707	0	0.002038	0	0	0	0	0	0.006389	0	0.015254	0.003364	0.004863	0.003039	0.011604	0	0.012187	0	0	0.25259	0.003593	0.002643	0.007831	0.001384	0.005539
MSTRG.326.21	0	0	0	0	0	0	0	0.518549	0	0	0	0	0	0	0	0.017711	0	0	0	0	0	0	0	0	0	0	0	0	0	0	0	0	0	0	0	0
MSTRG.326.22	0	0	0	0	0	0	0	0.409579	0	0	0	0	0.388747	0	0	0	0	0	0.072183	0	0.164914	0.305775	0.274005	0.606422	0	0.590926	1.31352	1.05804	0.146974	0	0.251204	0.803261	0	0	0.703397	0.06224
MSTRG.326.23	0	0	0	0	0	0	0	0	0	0	0	0	0	0	0	0	0	0	0.005591	0	0.000671	0.060425	0.002289	0.006411	0	8.57791	0	0.2422	0.03088	0	0.006271	0.001521	0	0	0	0
ENSSSCT00000058130	0	0	0	0	0	0	0	0	0	0	0	0	0	0	0	0	0	0	0	0	0	0	1.71893	0	0	0	0	0	0	0	0	0	0	0	0	0
MSTRG.278.1	0	0	0.063237	0	0	0	0	0.145761	0.126208	0	0.063328	0	0	0.130888	0	0.017533	0	0	0.292542	0.430052	0.251819	0.479096	0.196395	0.584017	0.130576	0.450753	0.619536	0.499286	0.179922	0.190872	0.195226	0.849198	1.26823	0.848626	0.606806	0.187376
MSTRG.279.1	0	0	0	0	0.197601	0.182558	0	0	0	0	0	0	0	0	0	0.200344	0	0	0.245377	0.240075	0.33939	0	0.76036	0.304728	0.280441	0.658467	0.089729	0.969748	0.159813	0.213925	0.985596	1.04742	0.754263	0.093728	1.25114	0.374511
ENSSSCT00000004560	0.983157	1.33701	0.977432	1.16837	1.61804	0.575638	0.569904	1.05432	0	0.496915	0.96306	0.337456	1.37814	1.37273	1.95669	1.07658	0	1.49661	5.49016	5.3035	5.16286	12.4493	13.8863	5.139	2.68383	8.57197	6.69229	4.81864	8.12587	3.51029	18.1345	15.0386	8.75037	13.8196	9.02268	10.5573
MSTRG.280.2	0	0	0	0	0	0	0	0	1.06859	0	0	0	0	0	0.025359	0	0.704061	0	0	0	0.87132	0	0	0	0.078184	0.027539	0.37917	0.00424	1.56676	0	0.242569	1.07878	0.593959	0	0.510432	0.109503
MSTRG.281.1	5.02842	4.07384	2.64402	2.2674	5.92875	4.40184	5.89886	8.48278	9.78382	2.61544	4.88571	4.70358	5.19918	6.2486	5.22054	3.77792	3.34419	3.72612	6.58489	7.96887	7.46385	6.59738	11.1422	6.71753	5.23498	9.51526	9.52129	8.22101	9.90239	8.64137	9.07251	11.5727	11.1351	10.7303	9.62555	9.57395
ENSSSCT00000043535	15.3974	11.7054	0	17.2341	20.7963	13.4562	12.8948	27.7923	24.7476	18.9239	0	4.68734	21.9418	18.2089	17.6033	20.6485	20.0816	7.86274	7.47537	15.4701	0	0	16.7061	25.2356	20.5933	27.6611	0	17.1132	0	16.1779	7.9774	0	41.9501	0	0	0
MSTRG.294.1	0	1.18858	0	0	0.504446	0.041519	0	0	0.084444	0	0.566189	0	0	2.35804	0	0.435683	0	0.894584	0	0.388809	2.67632	1.52481	0.281831	1.13847	0.584864	0	0	2.50771	0	1.97974	0.799352	0	0	0	0	0.091316
MSTRG.294.3	0	0	2.42834	0	0	0	0	0	0	0	0.280539	0	1.72726	0	1.21457	0	0.003885	0.168457	0.123542	0	0	0	0	0.173969	0.058529	0.254226	0.306809	0	0.093788	0	0	0.231159	0.309974	0	0.141649	0
MSTRG.294.2	0.243564	1.44677	0	1.98388	0.828651	1.75935	2.16576	2.33566	2.78672	2.39184	0.561375	1.12658	1.89906	0.042621	0	0.401274	0.023629	1.90538	5.966	7.63217	4.30382	4.83017	6.56172	7.50225	4.97368	3.81234	6.52095	1.93596	2.1856	4.39469	5.6729	6.08308	3.89297	5.21514	5.54005	5.54706
MSTRG.294.4	0.091691	0.083249	0.056885	0.056376	0	0.07898	0.057842	0.066054	0.198549	0.017781	0.049211	0.016946	0.025056	0.140398	0.08266	0	0.044426	0.035678	0.009837	0.030025	0.011022	0.194838	0.000853	0.022376	0.012782	0.035457	0.027685	0.04394	0.004509	0.016869	0	0.037992	0	0	0.056367	0.036689
MSTRG.294.5	0	0	0	0	0	0	0	0.206599	0	0	0.093924	0.217146	0	0	0	0	0.101961	0	0.534267	0.905633	1.05486	0.608814	0.321515	1.34441	0.781217	0.037492	2.13452	0.227888	0.408641	0	0.19347	0.931814	0.093303	0.142439	0.828541	1.02214
MSTRG.294.6	0.13791	0.014853	0.022597	0.107223	0.251982	0.034258	0.124063	0	0.106598	0.044561	0.06909	0	0.072961	0	0	0	0.023626	0	0.703847	0.151102	0.213651	0.959733	0.310402	1.05859	0.547368	0.918865	0.179458	0.267817	0.379953	0	0	1.39213	0.335628	0.288485	0.751633	0
ENSSSCT00000058859	0	0	0	0	0	0	0	0	0	0	0	0	0	0	0	0.082503	0	0	0	0	0	0	0	0	0	0	0	0	0	0	0	0	0	0	0	0
MSTRG.294.8	0.117263	0.022825	0.11776	0.003062	0.166099	0	0.069298	0.007131	0	0.032825	0.156298	0	0.18148	0.012758	0.049333	0.006753	0.041607	0	1.17113	1.78596	1.14046	0.966864	1.22246	1.15397	1.08872	0.81594	1.56455	1.99218	0.892186	1.37366	1.19282	1.34414	0.722202	0.852174	0.820342	1.15674
MSTRG.294.9	0	0	0	0	0	0	0	0	0	0	0.084657	0.214211	0	0	0	0	0	0	0	0	0	0	0	0	0	0	0	0	1.48254	0	0	0	0	0	0	0
MSTRG.294.10	0	0	0	0	0.238137	0	0	0	0	0	0	0	0	0	0	1.33753	0	0	0	0	0	0	0	0	0	0	0	0	0	0	0	0.329672	0	2.07552	0	0
ENSSSCT00000059464	0	0	0	0	0	0	0	0	0	0	0	0	0	0	0	0	0	0	0	0	0	0	0	0	0	0	0	0	0	0	0	0	0	0	0	0
ENSSSCT00000004562	1.68351	0.082292	0	0.000931	0	0	0	0	0.373537	0	0	0	0.022101	0.000183	0	0	0	0	0.145359	0	0.092312	0.140748	0.034516	0.016942	0.08597	0.010198	0.010906	0	0.185102	0.071562	0.06182	0.054133	0	0.041534	0.029837	0.094058
MSTRG.294.12	0.015422	0.000996	0	0.000939	1.16515	0.000492	0	0.033861	0.257231	0	0	0	0	0	0	0.072001	2.29536	0.003675	0.000349	0.000122	0	0.000325	0.061933	5.1e-05	0	0.10255	0	0.001118	0	0	0.39591	0.000218	0.317424	0.154939	0.000288	0.000377
ENSSSCT00000060952	0	0	0	0	0	0.317043	0.235507	0	0	0.257972	0.271577	0	0	0	0.2193	0	0	0	0.00675	0.02872	0.388218	0	0.014345	0.112778	0.375551	0.063597	0.354711	0.118615	0.365234	0	0.303734	0.540865	0.147675	0	0	0
ENSSSCT00000056848	0	0	0	0	0	0	0	0	0	0	0	0	0	0	0	0	0	0	0	0	0	0	0	0	0	0	0	0	0	0	0	0	0	0	0	0
MSTRG.282.1	0	0	0	0	0	0.081917	0	0	0	0	0	0	0	0	0	0	0	0	0.34305	0.089538	0.114292	0	0.06807	0.081163	0.053359	0	0.114734	0.430351	0.206558	0	0.172062	0.011534	0.835027	0.249239	0	0.203787
ENSSSCT00000004563	0	0	0	0	0	0	0	0	0	0	0	0	0	0	0	0	0	0	0	0	0	0	0	0	0	0	0	0	0	0	0	0	0	0	0	0
ENSSSCT00000061187	0.179799	0	0.27283	0.323255	0.231945	0.173129	0.303076	0.191993	0.198817	0.245863	0.198774	0.217559	0.266851	0	0.350462	0.230342	0.102771	0.19827	1.43206	0	0	0	0	0	0	0	0	0	2.95114	0	0	0	0	0	0	0
MSTRG.284.1	0.120789	0.036396	0.232391	0.113759	0	0	0	0.027008	0	0.057586	0	0	0.249505	0.236129	0.374953	0	0	0.044004	0.088247	0.749299	0	0.040415	0.571213	0	0	1.03679	0	0.095425	0.619324	0.825712	0.112285	1.53892	0.424147	0.270833	0.221667	0.113629
MSTRG.285.1	0.109364	0.176029	0.090494	0.021365	0.076839	0.105111	0.178587	0.143098	0.280063	0.119805	0.387934	0.077845	0.351814	0.087628	0.209928	0.088258	0.089365	0.213505	0	0	0	0	0	0	0	0	0	0	0	0	0	0	0	0	0	0
MSTRG.286.1	0	0	0	0	0	0	0	0	0	0	0	0	0	0	0	0	0	0	0	0	0.005229	0	0.160229	0	0	0.004433	0	0	0	0	0.310481	0	0.316492	0	10.5708	0
MSTRG.286.2	0	0	0	0.567557	0	0.788805	0	0	0.67474	0	0.412796	0.234673	0	0	0	0	0.449975	0	0	0	0	0	0	0	0	0	1.23194	0	0	0	0	0	0	0	0	0
ENSSSCT00000004565	5.36876	5.62953	6.4053	4.81567	13.0089	5.03384	6.2944	11.7286	9.68582	7.01141	11.0218	7.95879	9.7532	9.37311	8.33833	9.04358	6.40935	11.2943	7.00912	6.45909	7.21535	6.89362	7.86283	5.85642	6.00828	10.5812	6.83807	6.35649	9.02607	7.1675	10.1339	12.4544	9.36887	9.78287	0	11.5136
ENSSSCT00000042139	0.168712	0	0.162297	0	0	0	0	0.210668	0.094923	0	0	0	0	0	0.046472	0.045989	0	0.136583	0.262782	0.210463	0	0	0	0.172185	0.302198	0	0	0	0	0	0.306566	0.081317	0	0	0.098367	0.308394
MSTRG.288.1	1.79537	2.30433	1.62279	2.73804	1.4619	1.44994	2.35523	3.23484	3.35459	2.15232	2.95384	2.20262	2.55062	2.75161	2.59155	1.22106	1.31289	3.34872	18.0055	24.533	19.8808	14.3102	0	20.3569	0	11.4219	0	17.4475	14.7026	0	15.7041	12.9135	13.3915	16.2936	11.5216	11.6554
ENSSSCT00000048036	1.31642	2.25462	1.24693	1.75071	0.68556	0.653637	1.0695	2.09377	2.45688	3.02624	2.44592	1.42322	1.19967	1.31785	1.46248	0.833955	0.864191	1.5751	9.6828	9.62008	8.28866	10.1274	5.30424	15.4492	6.42273	7.20153	9.45139	5.23284	14.774	9.41944	5.81079	7.09589	6.97562	4.46991	6.34913	4.83993
ENSSSCT00000041834	0	0.087039	0	0	0	0	0	0.500786	0	0	0	0	0	0	0	0	0	0	0.139017	0.015915	0.085049	0.104328	0.017602	1.18186	0.127871	0.568644	0	0.142447	0.018813	0.100287	0.140898	0.225308	0.610463	0	0.228362	0.103238
ENSSSCT00000037187	0	0	0	0	0	0	0	0.020806	0	0	0	0	0	0	0	0	0	0	0.028663	0	0.039254	0	0.066004	0.123191	0	0	0	0	0	0	0	0	0	0	0	0
ENSSSCT00000004567	0	0	0	0	0	0	0	0	0	0	0	0	0	0	0	0	0	0	0	0.114593	0.096231	0	0	0	0	0	0	0	0	0	0.125999	0	0	0	0.27509	0
ENSSSCT00000026115	0.040201	0.065725	0	0	0	0	0	0	0.147963	0.216385	0	0	0	0	0	0.065213	0	0	0.337446	0.020549	1.0752	1.39247	0.06863	9.89572	1.23174	0.856512	0.068941	2.60699	0.943324	1.44934	0.15096	0.047372	0.080517	0	0.148667	0.336109
MSTRG.290.1	0	0	0	0	1.08626	0.194162	0	0	0	0	0	0	0	0	0	0	0	0	1.25494	0	1.3286	1.39934	1.83553	1.55012	0.668505	0.063458	1.21032	0.663981	0.463558	0.075271	1.65134	0.831838	0.479361	0.294987	0.622739	0.539436
MSTRG.291.1	0	0	0	0	0	0	0	0	0	0	0	0	0.139913	0	0	0	0	0	0	0.070729	0.131544	0.010364	0.338811	0.553025	0	0.757329	0.331901	0.375515	0.370777	0	0.135917	0.281341	1.74235	0	0	0.382314
MSTRG.292.1	0	0	0	0	0	0	0	0	0	0	0	0	0	0	0	0	0.278698	0	0	0.629189	0.389085	0.307306	0	0	0.268469	0	0.135805	0	0	0.284016	0	0.48142	1.30467	0	0	0
ENSSSCT00000021803	0	0	0	0	0	0	0	0	0	0	0	0	0	0	0	0	0	0	0	0	0	0	0	0	0	0	0	0	0	0	0	0	0	0	0	0
ENSSSCT00000004568	2.30086	3.36925	3.32221	2.80769	3.47871	4.09461	5.2846	5.09333	4.83466	1.54556	2.71767	2.41497	3.20126	3.67687	4.75112	3.83462	2.34537	4.29714	55.6295	36.6493	64.2749	33.2272	38.6216	42.868	27.8232	20.8521	53.8282	34.7427	31.7853	61.854	33.2939	29.3614	35.6037	51.7894	35.7125	35.0479
MSTRG.296.2	0	0	0	0	0	0	0	0	0	0	0	0	0	0	0	1.11871	0	0	0	1.18192	0.671594	0	2.59964	0	3.87004	0.342943	1.87528	0	3.21531	0	2.74972	1.94726	0	0	2.94614	1.11443
MSTRG.296.3	1.1201	0	0	0	0	0.004347	0.007996	0	0	0	0.004384	0.00732	0	0	0	0	0	0	0.164492	10.983	0.553718	9.02517	12.2253	3.06752	16.8616	0.270691	1.64732	0.461865	0.011862	0.00429	7.96706	1.65703	0.008547	7.01636	0.013612	0.004757
ENSSSCT00000046873	0	0	0	0	0	0.25154	0.002362	0.384827	0	0.030162	0	0.026862	0	0.005414	0	0	0	0	0.420978	0.083666	0.0612	0	0.220487	0.245202	0.025984	0	0.087341	0	0.050894	0.278601	0	0.042233	0.172055	0.409061	0.065525	0.003126
ENSSSCT00000050406	1.09194	2.00545	1.49383	2.31729	1.98703	1.72385	2.07139	2.57979	2.47941	1.42509	2.21392	1.39582	1.30881	2.46274	2.06638	1.80242	1.46294	2.85323	8.74969	8.00577	9.71076	8.87516	7.33058	9.53727	9.168	6.39353	7.6343	6.28845	7.64687	7.56323	6.3148	8.99859	8.45294	5.95852	11.6154	7.41338
ENSSSCT00000004569	0	0	0	0	0.671717	0.275736	0	0	0	0	0.061982	0	0	0	0	0	0	0	3.48417	0.022507	0.939677	0.028822	4.12724	1.41428	0.786654	0.790225	0.004042	0.059138	0.177699	1.16084	0.396011	0.04057	1.03991	7.52189	1.68581	0.015908
ENSSSCT00000048579	1.2388	1.14349	1.19189	1.2548	1.56854	1.46874	1.05478	2.12076	1.49017	1.5004	0.697981	1.91236	1.27264	1.40938	1.69312	2.31139	1.70123	1.51889	1.00895	1.17039	2.0396	1.06503	1.91337	2.0372	2.23123	1.33252	2.41575	2.02252	3.1561	2.07905	2.53896	2.54282	3.0019	3.76222	2.95335	1.55789
MSTRG.299.1	0	0	0	0.090339	0.150845	0	0	0.128057	0	0	0.147692	0.187252	0	0	0	0.162816	0	0	0.0894	1.31825	0.650917	0.544636	0.907933	0.798514	0.477937	0.293794	0.458073	0.344375	0.892277	0.19935	0.793492	1.90457	0.128204	0.355605	0.40844	0.822565
MSTRG.300.1	0	0	0	0	0	0.025892	0.002844	0	0	0	0.017609	0	0	0	0	0.125605	0	0.028574	0.354541	0.358038	1.95788	1.02866	0.450854	0.257304	1.12269	0.151309	1.17961	1.71745	0.646338	0.321454	0.674115	0.853892	1.16549	0.819673	1.33307	1.62343
MSTRG.301.1	0.32633	0.054371	0.116565	0.275078	0.263164	0.164985	0.184252	0.33706	0.307008	0.126355	0	0.334876	0.162742	0.312641	0.286865	0.364287	0.14192	0.292504	0	0	0.634674	0	0.357105	0.353793	0.500788	0	0.543241	0.354234	0.619312	0.321305	0.637596	0.678061	0.603386	0.421142	0	0
MSTRG.302.1	0.199482	0.065346	0.431503	0.214015	0.008797	0.438001	0	0	0	0.210172	0	0	0.227656	0.174455	0.344121	0.094286	0	0.176661	0.145177	0	0	0.210223	0.625606	0.377932	0.488313	0.316659	0.771884	0.268843	0.136748	0.537155	0.866923	0.254978	0.525001	0	0.276078	1.43802
MSTRG.303.1	0.848626	2.72914	0	0	0	2.19058	0	1.34198	2.77148	0	0	3.05227	0	1.85493	0	0	0	2.07793	7.12485	11.4014	13.7724	1.47132	9.22033	7.66271	7.4226	3.57013	5.31588	11.0017	4.47772	14.1113	9.90672	0	5.00121	10.8415	7.3674	1.51193
ENSSSCT00000056974	1.99568	1.04892	2.35182	3.79836	2.5693	0	3.65866	1.28865	0.036339	1.5198	2.16752	0	2.18187	0	2.58057	0	2.29651	1.21654	9.73644	6.34721	4.27937	7.61397	3.34355	10.0444	3.88921	5.60562	6.11095	3.90348	6.00181	7.99882	4.26238	7.53803	6.38987	1.42589	3.73788	6.25034
ENSSSCT00000004571	1.36086	0.294764	0	0	0.873904	0.331945	0.873794	1.33742	1.21989	1.23986	1.84355	0	1.89272	1.49279	2.54896	3.31821	1.85024	0.817978	0.590369	2.0741	1.25233	1.84868	1.0446	1.28835	1.66981	0.664287	2.85783	2.70543	1.10167	4.00085	1.12276	2.24268	2.47239	4.31712	0.685667	1.30081
ENSSSCT00000061092	0.407486	0.281415	0	0	0	0.175212	0	0.21394	0.174335	0	0	0	0	0.348429	0	0	0	0.324048	0.867042	1.6615	1.78165	0.407482	1.34034	0.793528	1.02199	1.12802	1.7652	2.05628	1.03874	3.33763	1.44516	0	0.876728	1.89318	1.10717	0.272636
ENSSSCT00000048037	0.394375	0.559867	0.450437	0.661209	0.525646	0.599786	0.537899	0.769332	0.586503	0.413965	0.316109	0.729648	0	0.277137	0.462539	0	0.121185	0.620544	5.95362	3.25551	3.02381	5.03537	3.56033	2.95731	3.73546	3.58046	3.67111	3.64726	4.14905	7.4807	3.91006	3.0606	2.76951	3.63196	3.19138	2.89595
MSTRG.305.1	0	1.86339	0	0	1.37737	2.11227	3.45629	3.5185	0	0.626217	0	1.0982	5.15032	0	2.30384	0.942946	3.16433	0	0.000376	0	0	1.19077	0	5.54316	5.3318	0.02657	2.26539	0	0	0	1.45746	1.51787	0	0	0	3.45266
MSTRG.305.3	2.05162	0	0.032502	0	1.41196	2.11231	1.52983	0.009004	0.205035	0	0	0	0.011798	0	0.012721	1.64907	2.06586	3.18357	2.51983	1.9237	0	1.43085	3.27067	0.019799	0.956917	1.55775	0.219207	0	0	0	2.16417	0.869711	0.033969	0	0	0
MSTRG.305.2	2.21836	1.88136	4.32494	4.33956	0.141471	1.67663	0.942772	0.059804	2.58993	1.4879	0	4.11342	0.086315	0	1.78489	0.035038	2.63435	2.30194	0	0.03947	2.11075	4.51432	0.131602	0.04859	0.306934	0.036043	1.31416	0	0	0	0.097733	0.095938	0.147461	0.380396	2.21925	0.167648
MSTRG.305.4	0	0	0	0	0	0	0	0	0.57547	0.012468	1.97635	0.01526	0	0	0	0	0	0	0	0	0.001212	0	0	0	0	0	0	1.17251	0.009634	0	0	0	0	0	0	0.016548
ENSSSCT00000056296	0	1.09886	0	0	0	0	0	0	0	0	0.945589	0	0	3.12412	0	0	1.51834	0	0.772834	0.25305	1.35458	0.213522	2.8366	0	5.25559	0.636944	0.320652	0	3.46412	1.88702	2.00873	2.07048	0	0	2.06847	0
MSTRG.305.6	0	0	0	0.000195	0	0	0	1.03883	0	0	0	0	0	0	0	0.435125	0	0.000102	0.211383	1.86695	0.000195	0	0	0	0	0.000977	0.003583	0.199852	0	0.513799	0.000885	2.4366	0	0	0	0
MSTRG.305.7	0	0	0	0	0	0	0	0	0	0	0	0	0	0	0	0	0	1.03947	0	3.47749	0	0	0	0	0	3.09149	0.449942	0.083615	0	2.51608	0.239938	0	0	0	0	0
MSTRG.305.8	0	0	0.004066	0	0	0	0	0	0	0	0.006308	0	0	0	1.47307	0	0	0	0	0	0	0	0	0	0	0.004678	0	0	0.00368	0	0.008744	0.006858	0	0	0.00298	0
MSTRG.305.9	0	0	0	0	0	0	0	0	0	0	0	0	0	0	0	0	0	0	1.86351	0	0	0	0	0	0	0	0	0	0	0	0	0.002907	0	0	0	0
ENSSSCT00000054067	0	1.32148	0	0	0	0	0	0	0	0	0	0	0	0.137995	0	0	0	0	0	0	0	0	0	0	0	0	0	0	0	0	0	0	0	0	0	0
ENSSSCT00000004573	0.393212	0.307096	0.451749	0.432081	0.634732	0.184955	0.157095	0.349918	2.84929	1.57126	0.577332	0.377274	0.260439	0.281584	0.364375	1.13818	0.141061	0.462284	0.219284	0.494436	0.223893	0.670056	0.648824	0.290901	1.33334	0.697078	0.385685	2.80648	0.672422	0.212258	0.35256	0.74118	1.02818	1.38003	0.541713	0.987416
MSTRG.304.1	0	0	0	0	0	0	0	0	0	0	0	0	0	0	0	0	0	0	0.269014	0.455708	0	0.62447	0.600243	0	1.20068	0.291495	0	0	0.357353	0.290751	0.355857	0	0	0.352682	0	0.290135
ENSSSCT00000053391	0	0.01586	0	0	0	0.01198	0	0	0.008173	0	0.649653	0	0	0	0	0.238051	0.630549	0	1.32566	0.011469	0.259845	1.34193	0.935015	0.721	0	1.29154	0.017111	0	0.18455	0.037618	0.00857	0.597599	0.003789	0	0.002454	0.327573
ENSSSCT00000038356	0	0	0	0	0	0	0	0	0	0	0	0	0	0	0	0.153551	0	0	0	0	0	0	0	0	0	0	0	0	0	0	0	0	0	0	0	0
ENSSSCT00000004574	0	0	0.226101	0	0	0.300369	0.30624	0	0	0	0	0	0	0	0	0.287902	0	0	1.00911	2.80573	2.05204	2.98586	1.54076	1.38898	0.972119	2.01561	3.39738	1.2524	2.39805	2.14124	4.59521	1.65161	2.59286	2.01302	1.31271	1.13073
ENSSSCT00000055583	0	0	0	0	0	0	0	0	0	0	0	0	0	0	0	0.03991	0.001822	0.034656	0.001967	0.003119	0	0	0	0	0	0	0	0	0	0.005293	0	0	0	0	0	0
ENSSSCT00000064165	0	0	0.0671	0	0	0.116541	0.035493	0	0	0	0	0	0	0	0.031832	0	0	0	1.71032	2.15243	1.95125	1.72107	1.37865	1.24874	0	1.93883	0.909599	0.08002	0.126625	1.92689	1.549	1.53923	3.75529	3.20728	2.79988	2.2841
MSTRG.312.7	0	0	0	0	0	0	0	0	0	0	0	0	0.027077	0	0	0	0	0	1.07695	0	0	0.354986	1.28563	0.715387	0	0.128154	0	0.25037	0	0	0.046968	0.656408	0	0	0.036307	0.120237
MSTRG.312.6	0.503443	0.675702	0.420296	0.532947	0.632485	0.452619	0.596593	0.636337	0.699712	0.399718	0	0.460895	0.481396	0.460831	1.43056	0	0.006359	0.759024	0	0	0	0	0	0	4.1856	0.040041	0	1.74785	0	0.698891	0	0	0	0	0.037984	0
MSTRG.306.1	0	0	0.400937	0	0	0.224879	0	0.436755	0.391505	0	0.31126	0.289158	0	0.342768	0	0.487515	0.174682	0.189826	1.39431	0	0	0	0	0	0	0.08205	0.084056	1.31933	1.51025	0.047199	0.198889	0	0	0.31347	0	0.460699
ENSSSCT00000065783	9.06599	8.21041	8.67168	9.91933	4.23379	7.74825	8.98836	12.0376	13.8809	9.26966	11.9166	9.97241	6.41016	11.3411	9.6977	9.49322	3.81457	6.02621	10.7956	3.84532	3.64943	4.16368	4.13678	4.53919	3.83818	5.26841	3.91749	8.60425	11.3722	5.28275	4.09789	4.40273	3.30709	3.88354	11.2208	4.23053
ENSSSCT00000004575	0	0	0.862287	0.056803	0.078808	0	0	0.547644	0.230524	0	0	0	0.177847	0.267236	0	0.961543	0.404728	0	0.269074	0.228335	0	0	0.095078	0.126051	0.077858	0.343633	0.310996	0.712049	0.28549	0	0.260419	0.106922	0.31935	0.514931	0	0.847249
ENSSSCT00000038719	0	0	0	0	0	0	0	0	0	0	0	0	0	0	0	0	0	0	0	0	0	0	0	0	0	0	0	0	0	0	0	0	0	0	0	0
ENSSSCT00000042834	0	0	0	0	0	0	0	0	0	0	0	0	0	0	0	0	0	0	0	0	0	0	0	0	0	0	0	0	0	0	0	0	0	0	0	0
ENSSSCT00000048004	0	0	0	0	0	0	0	0	0	0	0	0	0	0	0	0	0	0	0	0	0	0	0	0	0	0	0	0	0	0	0	0	0	0	0	0
ENSSSCT00000055465	4.84163	10.5904	10.7152	3.64044	11.1785	14.1052	15.0253	7.30535	54.0932	16.9568	9.92904	4.07006	14.4683	8.25702	10.8033	14.5424	10.5231	17.0963	1.36567	1.31258	26.147	12.7694	17.5383	14.7127	10.2481	9.45474	25.9866	25.4445	20.0371	12.052	15.0803	13.4289	15.6767	16.4326	15.2077	11.4909
ENSSSCT00000004577	0	0.026872	0.014094	0	0	0	0.002798	0	0.013455	0.004606	0	0.004904	0	0	0.003155	0	0	0	0	0.07148	0	0.011263	0	0.105382	0	0.039152	0	0.260143	0	0.0363	0	0.078806	0	0.07752	0.154089	0.064264
ENSSSCT00000050649	0.002877	0	0	0.002135	0.005381	0	0	0	0	0	0	0	0	0	0	0.124304	0	0	0.008488	0.711597	1.23143	0.550216	0.020607	0.666225	1.7401	0.439674	0.013884	2.1487	1.44407	0.352181	0.008212	0.582947	0.012124	0.817986	1.09703	0.858135
ENSSSCT00000004578	0.189101	0.784817	0.154114	0.585743	0.418497	0.672653	0	0.03596	0.998585	1.17867	3.21196	0.169799	0.975273	0.853545	0.593777	0.89741	0.920964	0.470551	0	0.121481	0	0.126395	0	0	0	0.148226	0	0	0.127603	0.113833	0	0	0	0	0	0.039564
ENSSSCT00000064833	19.9628	25.6084	13.8985	25.6253	12.0034	20.6195	20.2198	17.4944	29.083	19.9668	14.1248	19.5556	35.356	18.9663	22.8062	16.1208	18.9533	21.8469	0.898625	0.599777	0.611071	0.397118	1.12095	3.20081	4.04619	0.555673	1.26679	1.12154	0.648071	5.26252	2.43154	0.396613	1.01065	3.1258	0.724658	1.39982
MSTRG.309.1	0.642866	0.268952	0.493318	0.299105	0	0.169179	0.026214	0.145652	0.323361	0.263833	0.03954	0.427563	0.385804	0.047288	0.186676	0.456728	0	0.059362	0.082092	0	0	0	0	0	0	0.087173	0.076608	0	0	0.060865	0	0	0	0	0	0
MSTRG.310.1	0.149645	0.148423	0	0	0	0	0	0	0.191945	0	0.147104	0.182544	1.10082	0	0	0	0	0.123002	0	0	0	0	0	0	0	0	0	0	0	0.06118	0	0	0	0	0	0
MSTRG.313.2	0	0	0.151829	0	0	0	0	0	0	0	0	0.008151	1.95974	0	0	0	0	0.23646	4.55899	0	0	0.273887	0	0	0.15363	0	0.549716	0	0	0.007426	0.446579	0	0.011412	2.40731	0.170483	1.96019
MSTRG.313.1	29.2029	21.2745	11.6206	37.5311	7.57055	10.5973	14.82	4.8289	30.9343	25.9428	12.0837	19.1396	58.3917	11.7356	7.38635	14.4699	11.4414	20.1556	6.46051	16.7767	18.4412	12.2568	15.6207	10.7337	12.3695	11.6576	17.455	14.7343	14.3374	17.1226	14.8837	11.9857	0.157961	15.7929	12.434	10.7416
ENSSSCT00000004580	0	0.717945	4.47301	0.757836	2.05441	0.902851	0	3.30571	1.71883	0	0	0	0.722536	0	1.20684	0	1.06177	1.68713	2.12781	0	0	0.907954	0	7.78072	0.68529	1.6594	0	0	0.454609	0.834306	0.774222	0	8.95187	0	1.17801	0
ENSSSCT00000004581	0.963367	0.586103	0.24806	0.383684	0.074248	0.141481	0.097194	1.0072	0.302932	0.374665	0.334628	0.128835	0.513632	0.397581	1.40026	0.875607	0.961733	0.428512	3.01411	2.69041	3.20072	2.13019	3.19308	2.67975	0.933356	5.07601	3.9849	3.16967	2.85012	1.76113	6.33521	0.956948	8.34752	5.52324	9.9129	4.96361
ENSSSCT00000052670	0	0	0	0	1.46802	0	0	1.97817	0	0	0	0	0	1.14182	0	0	0	0	0.459573	0	0.50965	0.280557	0	0.257069	0.459725	1.99652	0.9112	0	0	0	0.22523	1.44386	0.378407	1.24303	2.30302	5.64051
MSTRG.314.3	0	0	0	0	0	0	0	0	0.090684	0	0	0	0	0	0.093918	0	0	0	0	0	0	0	0	0	0	0	0	0	0.002949	0	0.043082	0	0.30713	4.0529	0.212305	0.985362
ENSSSCT00000033622	1.74264	1.54432	2.13278	2.46242	1.45988	1.07252	0.742571	0.945848	3.17662	1.29371	2.16527	0.770532	1.32083	1.23144	0.756922	2.13397	1.07626	3.49666	4.72497	7.61019	0.35249	4.77356	3.22175	4.8023	2.8476	3.59549	8.10532	5.05959	4.64552	3.30111	7.50721	3.87627	2.83656	3.72022	4.13083	3.83118
ENSSSCT00000056258	0.54092	0.480623	1.09225	0.43457	0	0.344178	0.681745	1.07967	0.555232	0.762464	0.096836	1.257	0.910369	0.843049	1.06014	0.328914	0	0	0.293372	1.19095	0.295285	0.722719	0.762035	1.63034	1.13217	1.0054	0.699481	1.8318	0.387159	0.631783	0.676579	2.38252	1.84543	2.00486	2.26536	2.34144
MSTRG.316.3	0.825356	1.28745	0.130042	0.316366	0.995519	1.73742	1.07718	0.617546	1.08272	2.11687	0.295614	0	1.96068	1.34978	0.751559	0.302194	1.45201	0.202343	3.17787	1.34569	0.397096	2.1965	2.83014	3.9294	0.600651	4.53901	2.20273	1.75398	3.2648	5.31879	0.530092	1.05955	2.00027	3.75304	2.14615	0.750385
MSTRG.316.4	0	0.193014	0	0.28956	0	0.042354	0.265983	0.199721	1.18112	0	0.344993	0	0.639315	0	0.105824	0.223589	0	0.163236	1.39505	0.736939	0.608092	0.74208	0.453062	0.335886	0.638554	0.751587	0.500696	0	0.268011	0.341589	0.717097	0.982195	0.959081	0.247514	0.333553	1.10777
MSTRG.316.5	0	0.190978	0	0.346968	0.049092	0.046861	0.06629	0.615441	0.359402	0	0.099998	0	0.31963	0	0.11666	0.25239	0	0.041478	0.442667	0.869423	0.397018	0.823805	0.781787	0.329179	0.301613	0.605411	0.535298	0	0.380044	0.310795	0.732457	0.599781	0.779519	0.27222	0.325164	1.2109
MSTRG.316.6	0	0	0	0	0	0	0	0	0	0.245727	0	0	0.807988	0	0	0	0	0.101058	0	0	0	0	0.171521	0	0	0.210685	0	0	0.044968	0	0.047846	0	0	0	0	0.143512
MSTRG.316.7	0	0.196536	0	0.501661	0	0.032948	0.09596	0.237043	0.616749	0	0.128021	0	0.270344	0	0.083077	0.283715	0	0.004461	0.402146	0.663836	7.69374	0.769187	0.715715	0.665781	0.845452	0.70053	0.637457	0	0.382813	0.177203	0.750185	1.34359	0.171875	0.206623	0.342803	1.47573
MSTRG.316.8	0.052021	0.060358	0	0	0	0	0	0	0	0	0	0	0.152065	0	0	0	0	0	0	0	0	0	0.393654	0	0.183082	0.185462	0	0	0.239151	0	0	0	0	0	0	0.163125
ENSSSCT00000004582	0	0	0	0	0	0	0	0	0	0	0	0	0	0	0	0	0	0	0	0	0	0	0	0	0	0	0	0	0	0	0	0	0	0	0	0
MSTRG.316.10	0	0.004933	0	0	0	0	0	0	0.273765	0	0	0	0	0	0.219277	0	0	0	0	0	0	0.31433	0	0.005827	0	0	0.476676	0	0.002315	0	0.008028	0.005632	0	0	0	0
MSTRG.316.11	0	0	0	0	0	0.023753	0	0	0	0	0.086042	0	0	0	0.355137	0	0	0	0.02213	0.136379	3.41884	0.149881	1.26131	0	0.686855	0	0	0	1.06894	0	0.695913	0	1.26498	0	0.1625	0.284513
ENSSSCT00000004583	0	0	0	0	0	0	0.017014	0	0	0	0	0	0	0	0	0	0	0	0.028577	0.026976	0	0.006937	0.047967	0.019245	0.036746	0.028917	0.023297	0.017249	0.06769	0.015858	0.01873	0.040582	0.038321	0	0	0.017739
ENSSSCT00000004584	1.81177	1.80505	2.15644	2.29317	2.12799	1.58948	1.58915	1.58776	3.71586	2.27947	1.76225	1.80551	4.02574	2.21626	1.43967	2.13629	1.83454	2.30126	3.00342	2.60851	3.84282	3.25146	3.69565	5.28785	4.18513	3.94034	4.28589	3.80911	4.07193	3.63905	3.11293	3.85412	4.06147	5.50993	4.84671	2.84198
MSTRG.315.2	0.419464	1.32967	2.15573	1.57817	1.44347	1.05424	0.684343	0.613954	4.07664	2.05185	0.214685	1.74556	3.75313	0.404887	1.2088	0.695281	0.996441	1.87759	0	0	0	0	0	0.256171	0	0	0	0	0.406109	0	0	0	0	0	0	0
ENSSSCT00000052552	0.08984	0	0.084085	0	0.107072	0	0	0	0	0	0	0	0	0	0.167752	0	0.104037	0	0.038831	0.007899	0.04362	0.007119	0	0	0	0.050947	0	0	0	0	0.105411	0	0.057028	0.007428	0	0.02134
MSTRG.319.1	0	0	0	0	0	0	0	0	0	0	0	0	0	0	0	0	0	0	0	0.110857	0	0.037901	0.169913	0	0.317107	0.100338	0	0.294281	0.034384	0.200163	0.390377	0.114238	1.08154	0.119019	0	0
MSTRG.318.2	0	0	0	0	0	0	0	0	0	0	0	0	0	0	0	0	0	0	0.660845	2.17534	1.90045	0.624288	0.605198	1.85348	0.347488	0.672584	2.03856	0	0	1.0525	0	0.309757	0.298922	1.08042	2.0183	0
MSTRG.318.3	0	0.27616	0	0.208086	0	0.34449	0.25724	0.2214	0.099845	0.072999	0.183058	0.099477	0.23574	0.156604	0.145023	0.269797	0	0.242506	0.272012	0.383965	0	0.457665	2.01866	0	0	0.73764	0	3.03386	1.73281	1.16833	0.999027	0.573685	0.691115	1.19117	0.252609	0.013732
ENSSSCT00000047086	0	0	0	0	0	0	0	0	0	0	0	0	0	0	0	0	0	0	0	0	0	0	0	0	0	0	0	0	0.203958	0	0	0	0	0	0	0
ENSSSCT00000043821	0.042132	0	0.098979	0	0	0	0	0	0	0	0	0	0	0	0.055648	0	0.054858	0	1.85826	1.36434	0.980748	2.41883	1.11528	3.03827	3.11966	1.53188	1.31018	0.026342	2.52281	0.655188	3.72726	3.49466	1.52562	0	1.82095	2.24469
MSTRG.320.1	0	0	0	0	0	0	0	0	0	0	0	0	0	0	0	0	0	0.055712	0	0	0	0	0	0	0	0	0	0	0	0	3.97338	0	0	0	0	0
MSTRG.318.6	0	0	0	0	0	0	0	0	0	0	0	0	0	0	0	0	0	0	0.256868	0	0	1.93857	0.009652	0.222101	0.389215	1.30226	0	0	0.656811	0.013588	0	0	1.51394	1.16169	0	0.760952
ENSSSCT00000037006	0	0	0	0	0	0	0	0	0	0	0	0	0	0	0.078621	0	0	0	0.507432	0	0	0.496226	0	0	0	1.97248	0	0.009762	0	0	0.222939	0	0	0.418367	0	0.325787
ENSSSCT00000004585	0	0	0	0	0	0	0	0	0	0	0	0	0	0	0	0	0	0	0	0	0	0	0	0	0	0	0	0	0	0	0	0	0	0	0	0
ENSSSCT00000063827	0	0	0	0	0	0	0	0	0	0	0	0	0	0	0	0	0	0	0	0.00791	0.010493	0.011418	0.009224	0.017785	0.028027	0.031831	0.008941	0.021901	0	0.022787	0.189404	0	0	0.004337	0.013653	0
ENSSSCT00000021979	0	0	0	0	0	0	0	0	0	0	0	0	0	0	0	0	0	0	0	0	0	0	0	0	0	0	0	0	0	0	0	0	0	0	0	0
MSTRG.322.1	0.065903	0.192173	0	0.063988	0.131501	0.06296	0.178385	0.122799	0.06472	0	0.126659	0	0.068066	0.164024	0.067028	0.06633	0	0.160058	0	1.32302	0.383006	1.007	0.617679	0.672598	0	0	0.655765	0.81979	1.37418	0.992501	1.21334	2.16224	0	0.959756	0.782199	1.01985
ENSSSCT00000004587	0.152203	0.295882	0.325368	0.328398	0.185426	0.287256	0.542896	0.660322	0.491242	0.128355	0.189689	0.269556	0.676649	0.603071	0.175497	0.306208	0.154724	0.934465	5.73897	2.08124	2.76525	1.99416	3.51139	3.12524	4.7458	3.45447	2.61512	3.93042	3.45047	5.29365	2.26463	4.11214	3.27966	5.90299	4.10198	5.49535
MSTRG.320.3	0	0	0	0	0	0	0	0	0.201575	0	0.468034	0	0	0	0	0	0	0.007036	1.18589	0.232167	2.04352	4.56758	1.23526	1.29595	0.36633	3.05125	1.4622	0.549049	0.546387	0.045042	0.075082	3.89016	0.785291	0.566229	3.67435	1.47094
ENSSSCT00000046807	0	0	0	0	0	0	0	0	0	0	0	0	0	0	0	0	0	0	0	0	0	0	0	0	0	0	0	0	0	0	0	0	0	0	0	0
ENSSSCT00000004588	0.764993	0.6593	1.38841	0.741933	1.60616	0.406015	0.306765	1.18152	0.834731	0.806414	1.47229	0.451609	0.70231	0.507725	0.691597	0.254084	0.858022	0.961996	1.20818	0.527223	0.990447	0.780317	0.870665	0.693125	0.338524	1.28055	0.354773	0.468878	1.00657	0.320523	1.6195	0.274395	1.28833	0.571758	1.78294	0.71805
MSTRG.323.1	0.093729	0.147931	0.139643	0.045502	0.005844	0.111928	0.09498	0.054359	0.470643	0.155672	0.133354	0.072364	0.368282	0.092495	0.128455	0.070163	0	0.094517	1.18085	0.625352	0.374295	1.89701	0.283925	1.03765	0.680672	3.06764	0.409009	0.937042	2.80241	0.632219	0.713471	0.440942	2.01255	0.588184	0.225706	1.38415
ENSSSCT00000023062	0	0	0	0	0	0	0	0	0	0	0	0	0	0	0	0	0	0	0	0	0	0	0	0	0	0	0	0	0.015719	0	0	0	0	0	0	0
ENSSSCT00000045479	0.023895	0.167807	0.038904	0.033435	0.01192	0.046055	0.032339	0.048833	0.267161	0.068295	0.155324	0.057289	0.334563	0.011894	0.036454	0.012025	0.024291	0.070716	0.49123	0.152699	0.144961	1.15836	0.152823	0.471758	0.164439	1.53068	0.230984	0.431862	1.26306	0.303544	0.211522	0.287372	0.476477	0.115158	0.126018	0.533539
MSTRG.324.3	0	0	0	0	0	0	0	0	0	0	0	0	0	0	0	0	0	0	0	0	0	0	0	0	0	1.73381	0	0	0	0	0	0	0	0	0	0
ENSSSCT00000051639	1.5824	2.5404	2.03041	2.11267	1.27615	1.24051	2.79979	2.07706	2.11286	1.70023	4.45418	1.24789	1.68304	0.338119	1.31876	1.64293	1.18774	4.21076	19.9915	2.58727	0.81308	8.31441	1.29807	5.42097	2.57795	8.69637	2.23729	3.14266	9.21812	1.64078	4.36814	2.11718	3.51142	24.5121	0.62687	25.3324
ENSSSCT00000004592	0	0	0	0	0	0	0	0	0	0.028196	0	0	0	0	0	0	0	0	0	0	0	0	0	0	0	0	0	0	0	0	0	0	0	0	0	0
ENSSSCT00000034426	1.36076	1.39095	1.07269	1.12937	0.62364	0.812283	0.70861	1.14902	0.830481	0.347166	0.586337	0.347033	0.766149	0.564786	1.2473	0.975007	0.789652	0.923957	10.415	12.9214	12.8525	14.2958	16.3651	11.818	4.83163	11.0905	6.61037	4.0961	8.80572	6.26764	15.2235	8.0576	7.7278	6.16237	7.42349	10.6357
MSTRG.331.3	0	0	0	0	0	0	0	0.011903	0	0	0	0	0	0	0	0	0	0	0	0	0.033188	0.00687	0.036733	0.037851	0	0.001828	0.02027	0.010831	0.008111	0.02162	0.038232	1.94436	0.001043	0.005107	0.704374	0.030975
MSTRG.329.1	0	0	0	0	0	0	0	0	0	0	0	0	0	0	0	0	0	0	0	0.065338	0	0	0	0	0	0	0.336435	0	1.3348	0	0	0	0	0	0	0
MSTRG.330.1	0	0	0	0	0	0.035334	0.215298	0	0	0	0	0.104595	0	0	0.154717	0	0	0.096107	0	0.118981	0.752478	0.211759	0.499035	0.443841	0.237588	0.319689	0.761916	0	0.104498	0.218768	0.451296	0.50135	0.771793	0.126403	0.32679	1.04045
ENSSSCT00000004593	0	0	0	0	0	0	0	0	0	0	0	0	0	0	0	0	0	0	0	0	0	0	0	0	0	0	0	0	0	0	0	0	0	0	0	0
MSTRG.328.1	0	0	0	0	0	0	0	0	0	0	0	0	0	0	0	0	0.116558	0	0	0	0	0.063311	0.280634	0	0	0.170861	0	0	0.153425	1.10816	0	0.799838	0	0	0.454433	0.316398
MSTRG.333.1	0.029359	0	0	0	0	0	0	0	0	0	0.013742	0	0	0	0.008795	0	0	0	0.244403	0.036548	0.063589	0.070493	0.15745	0.216019	0.119006	0.007595	0.026986	0	0.04209	9.10334	0.151655	2.22197	0.0356	0.092242	0.682057	0.090779
MSTRG.333.2	0	0	0	0	0	0	0	0	0	0	0	0	0	0	0	0	0	0	0	0	0	0	0	0	0	12.6229	0	0	0	0	0	0	0	0	0	0
MSTRG.333.3	0	0	0	0	0	0	0	0	0	0	0	0	0	0	0	0	0	0	0	0	0.160983	0	0	0	0	0	0	0	0.145956	0	0	1.75721	0	0	14.284	0
ENSSSCT00000004594	2.88322	2.99845	1.94815	2.31013	1.5256	2.11196	0.858184	3.97066	3.00392	2.09503	2.47624	1.799	0.912791	2.7954	3.02683	2.72502	2.4016	2.67043	14.5639	16.4882	4.81726	2.12084	10.1981	14.0743	12.6643	2.48361	15.9884	10.6265	7.27544	1.73732	15.2434	5.17519	13.4377	16.3234	1.17971	8.47252
ENSSSCT00000034018	0	0	0	0	0	0	0	0	0	0	0	0	0	0	0	0	0	0	0	0	5.17076	4.54139	0	0	0	0	0	0	0	0	0	0	0	0	0	6.2145
ENSSSCT00000004597	0	0	0	0	0	0	0	0	0	0	0	0	0	0	0	0	0	0	0.204354	0	0.231331	0	0	0.35237	0	0	0	0	0.104999	0.098189	0.110851	0	0	0	0.052801	0.162399
ENSSSCT00000004596	0.020325	0.019756	0	0.029602	0.020278	0	0	0	0	0	0	0	0	0.020235	0	0	0	0	0.916195	0.317939	0.088125	0.614252	0.204727	0.425216	0.796533	1.58437	0.191982	0.501302	2.34411	0.3225	0.265006	0.418806	1.35452	0.727016	0.276956	1.26674
ENSSSCT00000004598	0	0	0	0	0	0	0.042394	0	0.030608	0	0.060203	0	0.064705	0	0	0	0	0	0.166584	0.048901	0.030417	0	0.013369	0.031969	0.124755	0	0.117146	0.043416	0.170757	0.02953	0.062071	0	0.152609	0.052677	0	0
MSTRG.336.1	0	0	0	0.354025	0	0	0.164492	0.339705	0.358076	0	0	0	0	0	0.370845	0	0	0	0.485173	0	0.354062	0	0.622485	0	0	0.172309	0	2.01894	0	0	0	0	0	0	0.334571	0
ENSSSCT00000047196	2.76746	3.5472	3.75349	4.24413	6.43913	2.43821	2.73205	5.50163	3.25603	3.63892	2.04236	4.69616	3.91019	5.0956	4.55633	3.99811	4.32265	4.29226	5.32562	4.44579	4.92793	5.28259	4.32594	5.41832	3.68402	5.86022	4.51935	3.67863	4.1427	4.49381	3.77749	6.56241	5.28973	5.88992	7.56661	5.02551
ENSSSCT00000004599	0	0	0	0	0	0	0	0	0	0	0.011584	0	0	0	0	0	0	0	0.013478	0	0.021624	0.029896	0	0	0	0	0	0	0	0	0	0	0.003857	0	0.014181	0
ENSSSCT00000021974	0	0	0	0	0	0	0	0	0	0	0	0	0	0	0	0	0	0	0	0	0	0	0	0	0	0	0	0	0	0	0	0	0	0	0	0
MSTRG.339.1	0.176108	0.130794	0	0.701494	0	0.258834	0.162969	0.08414	0.273201	0.36856	0	0	0.462647	0	0.091853	0.272691	0.021116	0.0538	0.25252	0.57432	0.39996	0.9541	0.448982	0.281633	0.829284	0.203194	0.318897	0.959893	1.39907	0.123451	0.421938	0.515523	0.19555	0.663991	0.117673	0.508052
MSTRG.340.1	0	0	0.064447	0.454058	0.258185	0	0	0	0	0	0	0	1.07996	0.25894	0	0.313347	0.325833	0	0.212792	0.982148	0.957958	0.263968	0	0.654246	0.049701	0.658024	0.201769	0	0.08629	1.33746	0.231966	0.06361	0.190572	1.30924	0.417054	0.489361
MSTRG.341.1	0	0.063321	0	0	0	0	0.130617	0	0	0.137345	0.207101	0	0.074759	0	0	0.072853	0.147165	0	0.128849	0.643223	0.384469	0.117395	0.443009	0.441763	0.142698	0.25723	0.730518	0.631033	0.447079	0.357565	0.338427	0.303769	1.08379	0.400877	0.3467	0.055155
MSTRG.342.1	0.167288	0	0	0.112406	0	0	0	0	0.738428	0.330057	0.275475	0	0.297729	0	0	0	0	0	0.103041	0.11001	0	0.107462	0	0.820578	0.920421	0.218838	0.101957	0.44206	0.846032	0.10914	0.121963	0.242302	0.312717	0	0.373926	0.108908
ENSSSCT00000056666	2.0971	1.66202	0.590077	1.28793	6.6904	1.31347	1.23462	2.02401	1.24953	2.0606	1.26434	1.87969	1.50443	1.3613	1.70145	1.46547	1.40481	2.31245	5.97013	6.69653	3.61243	4.41687	5.71348	5.18385	6.05336	5.96673	3.90791	4.20537	4.81962	5.61198	4.16635	5.41073	3.26206	3.63212	4.78342	3.92048
ENSSSCT00000063024	0	0	0	0	0	0	0	0	0	0	0	0	0	0	0	0	0	0	0	0	0	0.057155	0	0	0	0.016098	0	0	0	0	0	0	0.007504	0.033157	0.045635	0
MSTRG.344.1	0	0	0	0	0	0	0	0	0.120703	0.177568	0	0.164907	0.191377	0	0	0	0.189312	0	0.650891	0.334581	0	0.561325	0.158964	1.14037	0.576657	0.454944	0.621827	1.1615	2.03204	0.873416	0.58763	0.800572	0.129886	0.20878	0	0.955657
ENSSSCT00000025418	0	0	0	0	0	0	2.57558	0	0	0	0	0	0	0	0	0	0	0	0	0	0	0	0	0	0	0	0	0	0	0	0	0.004574	0	0	0	0.463082
MSTRG.343.4	0	0	0.057144	0	0	0	0.010072	0.0104	0	0	0	0	0	0	0	0	0	0	0.070354	0.091158	0.049767	0	0.108857	0.178768	0.099581	0.063303	0.122476	0.066896	0.589241	0.082399	0.066528	0.169185	0.086489	0.179562	0.052324	1.31986
ENSSSCT00000046954	0.099703	0.078325	0.020086	0.078559	0.04458	0.079192	0.092689	0.11672	0.19539	0.135482	0.068894	0.03698	0.227364	0.041575	0.094927	0.011342	0.021226	0.080104	1.17192	0.312881	0.212326	1.00174	0.251877	0.680593	0.317872	1.60414	0.140842	0.326586	1.07293	0.282961	0.364287	0.210264	0.840232	0.54435	0.180786	1.65227
ENSSSCT00000038446	0	0	0	0	0	0	0	0	0	0	0	0	0	0	0	0	0	0	0.251374	0	0	0	0	0	0	0.121223	0	0	0.821738	0	0.078584	0	0.321757	0	0	0.070827
ENSSSCT00000065529	0	0.023743	0	0	0	0	0	0	0	0	0	0	0.014675	0	0	0	0	0	0	0	0	0	0	0	0.046537	0	0	0	0	0	0.104463	0	0.371583	0.016404	0.072004	0
ENSSSCT00000062995	0	0	0	0	0	0	0	0	0	0	0	0	0	0	0	0	0	0	0	0	0	0	0	0	0	0	0	0	0	0	0	0	0	0	0	0
MSTRG.348.1	5.96146	8.18785	5.76092	1.73585	6.45423	6.05788	8.2082	8.28847	2.26227	6.60319	6.48693	0.489453	3.75518	5.40407	1.78635	5.20422	1.56188	1.48351	0.781161	0.31604	4.83568	3.27393	8.05911	6.1753	4.52893	1.78303	0.604233	5.68986	4.85638	0.770727	0.335201	7.83574	3.03366	8.98153	11.1545	10.9605
MSTRG.348.3	0.025503	0.101789	0.048116	0.000273	0.03485	0.005561	0.061408	0.02539	0.018055	0.008449	0.004302	0.00158	0.025683	0.016033	0.02298	0.034233	0.013542	0.039306	0.969045	0.277223	0.927134	0.255853	0.547402	0.752899	0.194125	0.486084	0.385027	0.792722	1.10284	0.560459	0.258623	0.911983	0.757133	0.603664	0.50749	0.60178
MSTRG.348.2	0	2.02269	0	0.686657	2.60249	1.96759	0.223117	3.06497	1.7259	1.01222	4.12946	1.19365	1.03083	0.785703	2.08068	1.05332	1.63641	1.80902	0.844841	0.355722	0.797979	1.01065	2.33599	1.92702	3.28268	0.390156	0.427042	0.795844	2.01421	0.666073	0.378623	3.56266	0.539369	3.79299	2.47656	1.28662
MSTRG.348.4	0.986305	0.283022	0.812332	1.72801	1.16481	0.286844	1.34968	0.197595	2.98816	0.358178	0.713062	0.396479	2.15852	1.54777	2.30805	2.12565	1.40497	2.01439	0.808432	0.479352	0.952819	0.206231	0.824162	0.234632	0.333815	2.06894	0.729215	0.616175	2.54262	0.910532	0.593957	0.340426	2.27671	1.78133	1.46561	0.846232
ENSSSCT00000058049	0.389106	0.164599	0.826191	0.732416	0	0.225371	0.225293	0.170307	2.604	0	0.412193	0.440858	0.434979	0.530725	2.6473	1.14064	0	3.23038	0.485157	1.68296	0.344048	0.184847	0.65181	0.16684	0.160778	0.800663	2.27771	0.311764	1.07909	0.900283	2.67448	0.261663	0.569538	0.79322	0.85861	0.403698
ENSSSCT00000004602	1.36372	0.650456	1.5556	1.02217	0	0.480748	0.471435	0.917764	3.72482	0	0.47841	0.443418	1.06389	1.60877	3.26023	0.625604	0	3.58614	0.527067	7.14854	3.97857	1.09339	4.33502	2.20864	2.00219	2.64422	2.76916	3.93521	3.02456	1.58401	2.90868	3.2196	0.953009	1.60726	3.18439	4.49716
MSTRG.348.10	0	0	0	0	0	0	0.199189	0	0	0	0	0	0	0	0	0	0	0	0.491259	4.06535	0.491995	0.964564	1.67175	1.58177	2.02685	1.60412	3.1271	0.664595	1.52328	9.52181	3.41742	1.62068	0.842043	1.8438	1.63087	0.836514
MSTRG.348.11	0	0	0	0	0	0	0	0	0	0.042486	0	0	0	0.0505	0	0	0.024337	0	0.776216	2.78107	1.50633	0.305015	0.435075	0.631812	0.249128	0.483581	1.97776	1.00252	1.47699	8.04748	2.16006	0.673693	0.452368	0.567987	0.903446	0.76498
MSTRG.348.9	0.003074	0	0	0.575941	0	0	0.011717	0.03794	0.01737	0.051523	0	0.454185	0.010405	0.013764	0.017555	0.017392	0	0.018447	1.77702	3.28772	2.46203	1.72075	1.36468	1.15777	1.80068	4.64827	7.99014	0.807563	1.50725	2.90297	4.53896	1.37322	0.810289	0.940992	1.39382	2.3018
MSTRG.348.7	0	0	0	0	0.031541	0	0	0	0.015749	0	0.074884	0	0	0	0	0	0.007315	0.000626	0.654481	0.307081	1.68821	0.46864	0.295217	0.812874	0.858359	1.4538	0.377536	3.76863	2.15295	0.882372	0.410896	0.385122	1.40303	0.820197	0.457034	1.6265
MSTRG.348.8	0	0.298862	0	0.930934	1.53161	0.305281	0.614968	0.284036	1.94127	0.639162	0.454276	0.87844	1.36695	1.45552	2.52139	1.45357	1.60584	2.28216	0.886506	0.517764	0.996382	0.211837	0.754319	0.241887	0.355139	2.73412	0.812201	0.636487	1.75009	0.975369	0.635414	0.364565	2.1822	1.82929	2.00408	0.873802
MSTRG.348.12	0	0	0	0	0	0	0	0	0	0.01455	0.138761	0.002867	0.040541	0.076095	0	0	0	0.019022	0.887864	0.370617	0.655839	0.949321	1.13863	2.33715	1.88883	2.10019	5.26494	1.25909	2.54475	1.08518	2.96313	1.68197	2.66323	0.799091	1.43058	0.696797
MSTRG.348.13	0	0	0	0.000128	0	0	0	0	0.002674	0	0	0	0	0.079656	0	0	0	0	1.54303	0.390323	1.24411	0.33237	0.448811	0.971609	0.304282	0.490716	0.363714	0.833621	1.37304	1.15174	0.322438	1.03541	0.620085	0.804536	0.619604	0.878044
MSTRG.348.15	0	0	0.001299	0	0	0	0	0	0	0	0	0	0	0	0	0	0.000329	0.00438	14.2517	5.72548	5.92888	2.8939	3.75614	2.55194	1.63298	1.96648	1.97788	6.29049	3.754	0.916786	3.19558	1.56942	2.75829	1.69318	2.48435	4.77761
MSTRG.348.14	0	0	0	0	0	0	0	0	0	0	0	0.967837	0	0.299722	0	0	0	0.00054	4.49188	0.42877	0.714518	0.513688	0.416119	0.560723	0.49196	2.35389	5.46432	1.1628	1.31834	1.39	2.07705	0.779302	1.38766	0.621001	1.35559	0.669046
ENSSSCT00000048439	0	0	0	0	0	0	0	0	0	0	0	0	0	0	0	0	0	0	0	0	0	0	0	0	0	0	0	0	0	0	0	0	0	0	0	0
ENSSSCT00000043883	0.157457	0	0.023538	0.7986	0.177403	0.585601	0.389952	0.406386	0.276638	0.151955	0.066211	0	0.326571	0.083352	0.193391	0.087135	0.018655	0.578293	2.32065	2.26561	0.951867	0.754564	1.43778	0.899295	0.925495	3.66879	3.59639	0.975336	1.66538	1.32531	3.27024	0.810004	2.92822	0.705169	0.629458	1.93232
ENSSSCT00000060649	0.062938	0.139803	0.520674	4.4889	0.631042	0.159816	0.820802	0.090236	2.15076	0.297206	0.048084	4.61792	0.266487	0.089841	0.16531	0.206799	6.02697	0.801338	0.334094	0.204255	0.068733	0.020721	0.080134	0.042571	0.056143	1.56419	0.586132	0.170585	0.038977	0.124033	0.244132	0.320229	1.45426	0.380496	0.119843	0.042291
ENSSSCT00000037556	0	0	0	0	0	0.12006	0	0	0	0	0	0	0	0	0.531785	0	0	0.417735	0	0.348226	0	0	0	0	0	0	1.27392	0.104986	0.085574	0.1365	0	0.0799	0	0	0	0
ENSSSCT00000004603	0	0	0	0	0	0	0	0	0	0	0	0	0.077835	0	0	0.255993	0.144618	0	0	0	0	0	0	0.0724	0	0	0	0	0	0	0	0	0	0.034936	0	0
MSTRG.349.2	0.115518	0.028247	0.027956	0.14073	0.08517	0.096338	0.17522	0.11173	0.08305	0.0478	0.083905	0.140315	0	0.202306	0.602152	0	0.074404	0.099989	0.206085	0.265075	0.217901	0.40749	0.463574	0.16845	0.417246	1.56573	0.517209	0.089995	0.638648	0.263145	1.00091	1.10499	1.64839	0.000128	1.98834	0.964269
MSTRG.349.3	0	0	0	0	0	0	0	0.117241	0	0	0	0	0	0	0	0	0	0	0	0	0.066027	0.293903	0	0.035383	0	1.359	0	0.330588	0	0	0	0	0.707832	1.36131	0.509693	1.16579
MSTRG.335.1	1.67528	0.175566	1.12014	1.01103	4.82831	0.851278	1.67994	0.834107	6.90334	2.24264	0.550436	0.367873	1.20201	0.323675	0.512232	1.34437	0.662238	1.87681	0	0	0.175392	0.061414	0.07709	0	0.175944	0.082796	0.175155	0	0	0.16517	0	0	0.260733	0	0.055246	0.139899
ENSSSCT00000065157	4.04422	3.0032	1.54991	5.66142	5.92511	9.28921	1.73197	1.33918	3.42965	3.23565	5.51296	4.02264	2.93963	4.25132	5.66925	4.27361	0.910122	4.7576	2.91563	2.63558	2.22216	1.49702	1.12217	4.80554	4.70712	0.702112	2.24877	2.38036	0.713401	0.439297	1.24513	3.5679	0.071551	3.25633	1.78176	3.16213
ENSSSCT00000004604	0.022049	2.2347	0.108253	0	0.467479	0.014888	1.87493	0.20857	1.12533	0.164797	0.008101	1.24842	0.015908	0.024709	0.394781	0.055708	2.9887	0	0.027835	2.31097	0.015184	1.21558	0.48398	0.626186	3.15232	0.593978	0.429175	0.047462	2.37333	0.27288	1.20444	0.55387	3.45071	0	1.58338	0.042607
MSTRG.345.3	0	0	0.069177	0.005321	0	0	2.01417	0	0	0	1.35761	0	0	0	0	0	0	0.104719	0	0	0	0	0	0	0	0	0	0	0	0	0	0	0	0	0	0
MSTRG.345.4	0	0	0	0	0	0	0	0	0	0	0	0	0	0.207603	0	0	0	0	0	0	0	0	0	0	0	0	0	0	1.13946	0	0	0	0	0	0	0
MSTRG.346.1	2.06129	1.22508	2.19461	1.05206	12.9067	0.61258	2.46181	5.64578	3.80389	5.69937	1.62073	1.84745	2.93745	0.774691	1.12623	2.43354	1.41819	1.84562	0.022845	0	0.099696	0.052363	0	0	0.134682	0	0.021426	0	0	0.080417	0.064253	0	0.027788	0.115104	0	0.024146
ENSSSCT00000060052	0.058995	0.120202	0.078076	0.130746	0.134348	0.027277	0.062189	0.186093	0.03396	0.1541	0.361386	0	0	0	0.024049	0.023025	0.023676	0.036658	0	0.024691	0.02296	0.024119	0.020284	0.018039	0.035255	0.110511	0.01964	0.032772	0.021519	0.076347	0.047329	0.084728	0.05107	0.013254	0.053862	0.022244
ENSSSCT00000022196	0	0	0	0	0	0	0	0	0	0	0	0	0	0	0	0	0	0	0	0	0	0	0	0	0	0	0	0	0	0	0	0	0	0	0	0
MSTRG.357.1	0	0	0	0	0	0	0	0	0	0	0	0	0.054076	0	0.202214	0	0	0	0.009768	2.43739	0	0	1.64244	0	0	0	0.363799	0	0	0	0	0	0	0	0	0
ENSSSCT00000004605	0.800447	0	1.34126	1.11113	0.309291	0.508241	1.69959	1.33513	1.80909	0.204404	2.05288	1.11184	1.47169	1.48841	0.592771	1.48687	0.106712	1.84891	2.89973	0	0.568024	1.68622	0.007026	2.9627	2.69657	2.57767	1.87657	2.17535	1.72952	0	2.74634	3.53754	1.83911	0.622146	1.18375	1.39644
MSTRG.357.3	0.048661	0.030921	0.005174	0.083359	0.578293	0.015705	0.063599	1.29794	0	0.727213	0	0.008278	0.018261	0	0.190498	1.60355	0.53514	0.070662	0	0	0.046862	0.024548	0	0	0	0	0	0	0.005235	0.442669	0	0.038544	0	0	0.041927	1.40945
MSTRG.357.4	0.475196	1.48931	0.013106	0.072676	1.48759	0.091912	0.008789	0	0	1.54485	0	0.009882	0.75716	0	0.090614	0	1.84684	0.048417	0.006658	0.007486	0.484615	0.008404	0	0	0.007137	0	0	0	0.02999	0.970585	0.026531	0.010399	0	0.00795	0.773539	0
ENSSSCT00000062806	0	0	0.054086	0	0	0	0	0	0.020849	0	0	0	0	0	0	0	0	0.051458	0	0	0	0	0	0	0	0	0	0	0	2.14239	0	0	0	0	0	0.020194
ENSSSCT00000040870	0	0	0	0	0	0	0	0	0	0	0	0	0	0	0	0	0	0	0	0	0	0	0	0	0	0	0	0	0	0	0	0	0	0	0	0
ENSSSCT00000058434	0.023069	0	0	0.023155	0	0	0	0	0	0	0	0	0	0	0	0.022095	0	0	0	0	0	0.005538	0	0	0	0	0	0	0	0	0	0	0	0	0	0
ENSSSCT00000057650	0	0	0	0	0	0	0	0	0	0	0	0	0	0	0	0	0.003852	0	0	0.003905	0	0.023043	0.008275	0	0.005318	0	0.001338	0.015472	0	0	0.004612	0.382391	0	0.016359	0	0
ENSSSCT00000065502	0	0	0	0.018085	0	0	0	0	0	0	0	0	0	0	0	0.059775	0.007011	0	0.005366	0	0	0	0.004007	0	0.009163	0.00497	0.004685	0	0	0.004485	0.003174	0	0.003065	0	0	0.00235
ENSSSCT00000036796	0	0	0	0	0	0	0	0	0	0	0	0	0	0	0	0	0	0	0	0	0	0	0	0	0	0	0	0	0	0	0	0	0	0.175591	0	0
ENSSSCT00000060523	0	0	0	0	0	0	0	0	0	0	0	0	0	0	0	0	0	0	0	0	0	0	0	0	0	0	0	0	0	0	0	0	0	0	0	0
ENSSSCT00000057712	0.489274	0	0.207966	0.738295	0	0.876704	0.109522	0	0.041089	0	0.058392	0.769337	0.315206	0	1.05386	0	0	0.171203	0.171415	1.58203	0.52165	0.405633	0.875705	0.098019	0.207993	0.174586	0.089362	0	0.310307	0	0	0.105054	0	1.45317	0.413884	0.471208
MSTRG.357.13	0	0	0	0	0	0.119562	0	0	0.062649	0.340575	0.096061	0	0	0	0.05723	0	0	0.140428	0	0	0	0	0	0	0	0	0	0	0	0.390694	0	0	0	0	0.651966	0
ENSSSCT00000048083	0	0.015804	0.015641	0	0	0.015533	0	0.075742	0	0	0	0	0	0	0.049611	0.065296	0.016529	0.013163	0.617361	0.228022	0.110283	0.877108	0.131574	0.379842	0.434878	0	0.074651	0.270202	1.17769	0.136038	0.300307	0.314555	1.28539	0.350536	0.022379	1.03904
MSTRG.350.1	0	0	0	0	0	0	0	0	0	0	0	0	0	0	0	0	0	0	0	0	0	0	0	0	0	1.69287	0	0	0	0	0	0	0	0	0	0
ENSSSCT00000004606	0	0	0	0	0	0	0	0	0	0	0	0	0	0	0	0	0	0	0	0	0	0	0	0	0	0	0	0	0	0	0	0.017963	0.005679	0	0	0
ENSSSCT00000027213	0	0	0	0	0	0	0	0	0	0	0	0	0	0	0	0	0	0	0	0	0	0	0	0	0.014461	0	0	0	0	0	0	0.0509	0.02741	0	0.803443	0
ENSSSCT00000044349	0	0	0	0	0	0	0	0	0	0	0	0	0	0	0	0	0	0	0	0	0	0	0	0	0	0	0	0	0	0	0	0	0	0	0	0
ENSSSCT00000044238	0	0	0	0	0	0	0	0	0	0	0	0	0	0	0	0	0	0	0	0	0	0	0	0	0	0	0	0	0	0	0	0	0	0	0	0
MSTRG.355.1	0.538332	0	0	1.89638	0.093761	0	0.207178	0.12334	1.82888	0.920239	0.147299	0.016478	1.36963	0.112952	0.847793	0.226859	0.831584	0.143397	0	0.532999	0.728363	0	0.048737	0.023985	0	0.576737	0.559554	0.040932	0.059039	0.363153	0.638233	0.026744	0.02563	0.05378	0.04166	0.06191
ENSSSCT00000004608	0	0	0	0.004487	0	0	0	0	0	0	0.030343	0	0	0	0	0	0.344375	0	0	0	0	0.11405	0	0	0	0	0	0	0	0	0.257362	0	0	0	0	0
ENSSSCT00000048916	0	0	0	0	0	0	0	0	0	0	0	0	0	0	0	0	0	0	0	0	0	0	0	0	0	0	0	0	0	0	0	0	0	0	0	0
MSTRG.355.4	0	0.052431	0	0	0	0	0	0.020887	0	0	0.039942	0	0	0	0	0.028929	0	0.046557	0.151998	0.050781	0.087002	0.570608	0.384199	0.161793	0.023454	0.203649	0.037753	0.189037	0.143447	0.187468	0.150207	1.53161	0.440082	0	0.656536	0.156127
ENSSSCT00000038230	0.07838	0.205981	0.117546	0.858777	0.254995	0.01378	0.55854	0.090572	0.260077	0.157644	2.89162	0.056902	0.205209	0.076922	0.189641	0.110301	0.090928	1.22923	0.387871	2.88932	1.22174	1.08393	1.00112	0.409398	1.77167	1.24138	1.70895	0.729503	0.947471	1.74914	0.432811	2.18827	0.407419	1.21491	0.2934	1.84467
ENSSSCT00000038791	0.200125	0	0	0	0.316332	0	0	0.146064	0	0	0	0	0.344136	0	0	0	0.208292	0	0	0	0	0	0	0	0	0	0	0	0	0	0	0	0	0	0	0
ENSSSCT00000060427	9.49509	10.1006	7.55204	11.1593	10.2061	9.25832	9.76633	12.0901	11.24	11.21	12.1677	10.7283	14.5644	13.8071	13.3447	11.9291	14.6205	14.9935	9.34689	6.55688	6.72007	5.90933	6.88981	8.63099	7.66349	7.14431	7.21129	7.22144	8.16817	9.87303	8.16929	7.24598	6.93487	8.86484	6.83447	9.56024
ENSSSCT00000061209	0.239504	0	0.523665	0.122755	0	0	0.209337	0.465982	0.804826	0.197037	0.117182	0.157498	0	0.547382	0.704748	0.162545	0	0	0	0	0	0.26424	0	0	0	0	0	0.112505	0	0.356866	0	0	0	0	0.13331	0
ENSSSCT00000029261	0	0	0	0.004635	0	0	0	0	0	0	0	0	0	0	0	0	0	0	0	0	0	0	0	0	0	0.050135	0	0	0	0	0	0	0	0	0	0
ENSSSCT00000004609	0.533031	0.451087	0.778462	0.384901	0.476284	0.632974	0.461976	0.837347	0.311422	0.227683	0.791265	1.10514	0.320541	0.531901	1.56948	0.787321	0.969795	0.508262	1.12775	0.714744	0.959926	1.47423	0.645853	0.586342	1.52725	2.21562	0.836476	1.13678	1.74883	1.63407	0.996309	2.02981	1.53477	1.1986	2.42395	1.40964
ENSSSCT00000021725	0	0	0	0	0	0	0	0	0	0	0	0	0	0	0	0	0	0	0	0	0	0	0	0	0	0	0	0	0	0	0	0	0	0	0	0
ENSSSCT00000021166	0	0	0	0	0	0	0	0	0	0	0	0	0	0	0	0	0	0	0	0	0	0	0	0	0	0	0	0	0	0	0	0	0	0	0	0
MSTRG.352.1	0.528805	0.697134	0.729962	0.841822	0.296747	0.103895	0.047835	0.552193	0.237094	0.485549	0.366684	0.799059	0.784841	0.292864	0.220938	0.361753	0.164171	0.349304	0.048155	0	0.052801	0	0.098864	0.110991	0	0	0.045164	0.074611	0.049609	0.153015	0.054556	0.058512	0.029434	0.060961	0	0.102306
MSTRG.353.1	0.903515	1.18499	0.35884	0.82542	0.200317	0.192455	0.030294	0.471717	0.114085	0.262196	0.122265	0.795914	0.762901	0.400443	0.341483	0.374765	0.136526	0.36396	0	0.07012	0	0	0	0	0	0	0.056055	0.056308	0.061264	0.157945	0.033687	0	0	0	0	0
MSTRG.354.1	0.575155	0.160727	0.609075	0.831606	0.109505	0	0	0.156289	0.290074	0.205258	0.092347	0.179107	1.27914	0.175481	0.155791	0.722155	0	0.230484	0	0	0	0	0	0.097832	0	0	0.08002	0	0	0	0	0.051575	0	0.072362	0.043979	0
ENSSSCT00000062973	0	0	0	0	0	0	0	0	0	0.037879	0	0	0	0	0	0.026731	0.013441	0.034132	0.166764	0.140265	0.028946	0.354413	0.080691	0.067753	1.35796	0.124475	0.030673	0	0.087875	0.05804	0.031311	0.31398	0.116595	0.356153	0.305505	0.173863
ENSSSCT00000037228	0	0	0	0	0	0	0	0	0	0	0	0	0	0	0	0	0	0	0.823218	0.1632	0	0	0.259551	0	0	0.445459	0	0	0.370915	0	0	0	0	0	1.01962	0
ENSSSCT00000058706	0	0	0.190544	0	0	0.391965	0	0	0.325335	0.288124	0	0	0.241941	0	1.10873	0	0	0	2.08518	1.32746	1.24643	4.70215	0.765218	0.953784	1.04016	3.00409	1.75201	0	1.31955	3.61312	0.857094	7.06496	2.99773	6.43078	1.02102	1.57262
ENSSSCT00000037646	0	0.028423	0	0	0.029005	0	0	0.027672	0	0	0	0	0	0	0	0	0	0.012621	0	0	0	0	0	0	0	0	0	0	0	0	0	0	0	0	0.548547	0
ENSSSCT00000039329	1.73114	1.41465	0.1204	1.05362	0.020398	0.707322	1.21568	0.706629	0	0.017566	1.04944	0.061604	0.416657	1.22549	0.628983	0.274744	0.010486	0.380842	4.18125	2.47045	2.98774	3.61216	1.27607	1.11926	1.09759	0.704711	2.70867	1.06818	1.06083	1.55734	2.12926	2.12668	2.80039	2.77113	1.5899	2.27569
ENSSSCT00000027054	4.30455	9.0491	6.79271	7.95426	4.53362	3.91566	3.74981	6.00661	6.11883	6.80735	6.38247	3.98173	11.6727	4.40267	5.36477	6.3359	4.01828	8.01704	4.65724	28.1744	20.3145	6.07706	20.0243	14.3413	11.9896	20.2979	19.4807	17.6757	16.3007	12.5211	12.7894	2.35641	10.0332	15.1853	11.1306	9.27589
MSTRG.360.7	0	0	0.02518	0.007618	0.029804	0.021857	0	0.035327	0.010751	0	0.110998	0	0.000275	0	0	0	0	0.008456	1.91028	0.280693	1.1878	0.223798	0.686294	2.06993	1.04857	0.380719	1.18985	2.46581	1.14339	0.492038	0.581845	2.04745	4.03504	0.306479	1.71111	1.54995
MSTRG.360.8	0.049987	0	0	0.001361	0	0.001499	0	0.056884	0.050921	0.062567	0.02789	0	0.057399	0.00338	0.015795	0.079336	0	0.01993	1.34778	1.9962	0.985907	0.417633	1.09222	1.2455	0.733407	1.55692	0.594421	0.358837	0.807436	0.686058	0.820643	5.04874	1.4809	1.70392	0.421111	0.481781
MSTRG.360.9	0.027141	0.068784	0.034369	0.472919	0.225592	0.097047	0.06534	0.104162	0	0.037532	0.105851	0	0.02741	0.189032	0.06744	0	0	0.021972	0.527019	3.39534	2.89063	1.31848	2.78187	1.99336	1.67257	2.03848	2.31495	2.42788	1.78972	1.57748	0.923148	2.64937	5.57132	1.48487	1.89387	2.8634
MSTRG.356.1	0	0	0	0	0	0	0	0	0	0	0	0.31989	0	0	0	0	0	0	0	0	0	0	0	0	0	0	0	0	0	0.335447	0.362447	0	0	1.21094	0.326501	0.339834
ENSSSCT00000004611	0	0	0	0	0	0	0	0	0	0	0	0	0	0	0	0	0	0	0	0	0	0.189192	0	0	0	0	0	0	0	0	0	0	0	0	0	0
MSTRG.358.2	1.30625	1.6932	0.424991	1.37548	0.695379	1.38479	1.40266	1.79338	0.845351	1.38996	1.25753	2.15895	1.81833	1.11823	0.763468	1.57389	2.36257	0.679039	1.23894	1.76399	0.534959	1.27156	1.26961	1.94693	1.47534	0.69643	0.698637	0.836608	0.439008	1.48877	1.32026	0.908403	0.546116	1.7959	0.840906	0.758834
ENSSSCT00000050000	0	0	0	0	0	0	0	0	0	0	0	0	0	0	0	0	0	0	0	0	0	0	0	0	0	0	0	0	0	0	0	0	0	0	0	0
ENSSSCT00000053756	0.446032	0.431198	0	0.097141	0.344172	0	0	0	0.243218	0	0	0	0	0.408022	0.759236	0	0	0.301593	0	0	0	0	0	0	0	0	0	0	0	0	0	0	0	0	0	0.003504
MSTRG.359.1	0	0	0	0	0	0	0.014273	0	0	0	0	0	0	0	0	0	0	1.58121	0.852661	0.321492	0.035529	0.011134	0	0.427042	0	1.38508	0.772656	0.861849	0.613295	0	0.673095	1.23151	2.50691	0.905549	1.03777	1.97131
ENSSSCT00000030224	2.20525	2.23322	0.562484	2.28892	2.32944	2.0505	1.62009	1.49073	3.42852	2.29277	2.75683	0.336688	2.87691	1.88405	0.487951	3.024	0.481961	0.187199	5.61955	6.37967	7.12977	5.73908	7.32901	5.13664	5.10667	4.82906	7.53662	5.72886	7.07126	5.61893	7.09939	4.3009	3.25257	3.56294	3.86515	4.49393
ENSSSCT00000044633	0.045782	0.014933	0.014779	0	0	0	0	0.028627	0	0.029298	0	0	0	0	0	0.015463	0.01554	0	0.026596	0.016043	0.044754	0.070362	0.05239	0.031359	0.01522	0	0	0	0.047936	0.021942	0	0	0	0.118929	0	0.028905
MSTRG.374.1	0	0	0	0.016159	0.866468	0.223368	0	0.315794	0.000282	0.005035	1.2371	2.13259	0	0.423996	0	1.1542	0.02082	0	0	0.013878	0	0.0424	0.613709	0	0	0.200327	0.475811	0	0.777956	0.010775	0	0.013185	0.141	0.022089	0.013122	0.669245
ENSSSCT00000048282	6.114	3.03871	11.3929	7.32306	2.55893	11.8971	2.358	3.67846	2.95461	2.91218	1.92752	2.36811	16.0817	2.08555	2.65629	2.718	5.05772	8.29857	0	0	0.052209	0	0	0.081401	1.62722	0	0.006303	0	0	0.52402	0	0	0	0	0	0
MSTRG.374.2	0	0	0	0.007089	0.202352	0.399765	0	0.455592	0	0	0	0.569197	0	0.128313	0	0.35026	0	0	0	0	0	0	0	0	0	0	0	0	0	0.116793	0	0	0	0	0	0
MSTRG.374.4	0.000615	0	0.003418	0.029261	0	0.046084	0	0.160193	0.01418	0	0	0	0	0.226702	0	0.308607	0	0.015382	0	0	0	0	0	0	0	0	0	0	0	0.023182	0	0	0	0	0	0
MSTRG.374.5	0	0.030982	0.023918	0.02548	0.401597	0	0.011482	0.011265	0	0	0	0	0	0.02107	0.015713	0	0	0.189167	0	0	0	0	0	0	0	0	0	0	0	0	0	0	0	0	0	0
ENSSSCT00000058643	5.09764	1.63866	1.6521	6.95819	0.046843	5.7052	2.0128	4.12687	3.33932	1.72361	1.99292	2.74227	1.80004	3.06222	2.80896	1.88994	2.36983	4.33417	0	0	0	0	0	0	0.007094	0	0.011772	0.004957	0	0.039896	0.006258	0	0	0.034626	0	0
MSTRG.374.7	0	0	0	0.406216	0	0	0.227626	0.742728	0	0.129113	0	0	0	0	0	0	0.228497	0	0	0	0	0	0	0	0	0	0	0	0	0	0	0	0	0	0	0
MSTRG.374.8	0	0	0	0	0.353097	0	0	0	0.685145	1.17299	0	0	0	0	0	0.95592	0	0.296575	0	0	0	0	0	0	0	0	0	0	0	0.012194	0	0	0	0	0	0
ENSSSCT00000028886	0	0.15993	0	0	1.23808	0	0	0.244559	0	0	0	0	0.476861	0	0	0.335829	0	0	0	0	0	0	0	0	0	0	0	0	0	0	0	0	0	0	0	0
ENSSSCT00000036887	0	0	0.756844	0	0.630592	0.212116	0.646361	0	1.31105	0.634518	0.651576	0	1.14957	0	0	0	0.74315	0.902917	0	0	0	0	0	0	0	0	0	0	0	0.003228	0	0	0	0	0	0
MSTRG.374.11	1.163	0	0	0	0	0	0.132441	0	0	0	0.566428	0.295005	0	0	0	0	0	0	0	0	0	0	0	0	0	0	0	0	0	0	0	0	0	0	0	0
MSTRG.374.12	2.69091	0	0.00221	0	0	0.3649	0.03676	0	0.002467	0.021313	0.02415	0	0.020816	0	0.002123	0	0.009064	0.02122	0.157775	0.557345	0.37553	0.164049	0	0.726663	0.071963	0	0	0.383077	0.000106	1.11664	0.741099	0.339697	0	1.34155	0.161932	0
ENSSSCT00000025934	0.119731	0	0.108491	0.043842	0.086029	0.162535	0.513898	0.048864	0	0.083932	0.093516	0.044931	0.077175	0	0.069041	0.034128	0	0.047646	0	0.057171	0	0	0.043847	0.297455	0.203334	0.042528	0	0.034484	0.156247	2.37545	0	0	0.057507	0	0	0.070494
MSTRG.362.1	1.2038	0.898962	0.019613	0.349114	0.832113	0	0.165555	0.430828	0	0.737823	0.245712	0.981088	0.382851	0	0.381723	0.184679	0.653791	0.075024	0	0	0	0	0	0	0.259309	0	0	0	0	0	0	0	0	0	0	0.174357
MSTRG.363.1	3.88437	2.47823	4.19583	2.89357	1.46223	4.32184	1.25336	8.47253	0.216676	6.95374	2.78383	5.29851	0.721579	7.45019	5.06218	9.10065	1.10441	1.57858	0	0.010656	0.048904	0.010409	0.060499	0.118891	0.90179	0	0.008434	0.042363	0.059123	0.583978	0.045001	0.010981	0.020053	0.175049	0	0.060962
ENSSSCT00000004616	224.631	213.375	252.916	179.821	323.574	287.124	220.586	317.268	348.387	238.126	331.163	187.069	255.132	320.706	210.491	252.016	185.561	293.538	648.609	773.892	486.474	477.157	842.952	626.627	688.07	570.884	680.559	766.981	869.104	665.476	725.863	611.379	709.377	891.873	792.211	674.367
ENSSSCT00000062386	0.379856	0.688508	0.145773	33.5037	0.580913	0.258941	2.27484	0.706138	0.197249	0.400702	0.197488	0	0.708685	0.505849	0.643526	0.33705	0	0.635458	127.832	0.735612	9.09265	75.3892	58.7716	4.62598	3.87068	76.1453	10.6755	0.37302	11.0892	0.712108	28.9814	8.5254	18.0007	1.09	1.04975	11.3785
MSTRG.365.3	10.2504	39.1075	7.75656	33.6859	11.1395	44.9118	118.855	54.9235	56.3413	13.5126	39.5082	79.3598	87.1693	13.3359	8.96833	24.5177	15.0633	37.8048	148.614	126.97	386.39	23.4411	104.549	191.405	159.945	96.5849	201.185	36.7792	182.374	63.9994	100.035	95.8685	162.257	39.8074	21.3934	123.542
ENSSSCT00000020567	0	0	0	0.07349	0	0.030338	0	1.47955	0	0	1.23225	0	0	0	0.237561	0	0	0	3.25146	4.84933	6.78272	0.134135	7.45487	1.91664	1.26063	1.12024	4.6395	6.74449	6.68884	1.27787	3.92689	3.56762	6.06478	4.94457	3.30254	5.9279
ENSSSCT00000020045	0	0	0	0	0	0	0	0	0	0	0	0	0	0	0	0	0	0	0.430775	0.659253	0.545753	0	0.313426	0	0.075856	0.317248	0.249168	0	0.515831	0.140314	0	0.399755	0.252287	0.724753	0	0.157971
ENSSSCT00000019947	0	0	0	0	0	0	0	0	0	0	0	0	0	0	0	0	0	0	0.190244	1.33779	0.623982	0	0.190529	0	0	0	0	0	2.39015	0.085315	0.767977	0	0.909757	0.793644	0	0.274186
ENSSSCT00000004617	0.219025	0.257694	0.312086	0.56555	0.277025	0.480092	0.368077	0.512223	0.166748	0.079918	0.682879	0.466382	0.029679	0.577424	0.392227	0.112408	0.307115	0.344672	2.01556	1.77208	0.656812	2.32531	1.0699	2.21248	0.562958	1.27855	0.950566	2.2857	1.95333	0.607527	0.420957	0.403272	1.28264	2.50644	2.18114	0.975126
MSTRG.370.1	0	0	0	0	0	0	0	0	0	0	0	0	0	0.138443	0	0	0	0	0	0.621183	0.560767	0.415692	0	0.362697	0	0	0.399847	0	0.211453	0.353234	0.124021	0	1.67282	0	0.792189	0.090847
MSTRG.371.1	0	0	0	0	0	0	0	0	0	0	0.214772	0	0	0	0	0	0	0	0.051591	0	1.2989	0.119388	0.095151	0.207053	0.149833	0.258119	0.365694	0	0.180007	0.138713	0.327693	0.352653	0.117062	0.12497	0.023525	0.260061
MSTRG.369.2	0.444046	0.155459	0	0	0.2231	0	0	0.08128	0.209338	0	0.025603	0	0.109519	0	0.053944	0.044709	0.10155	0.153946	1.02072	1.44788	1.86619	0.929384	1.04205	1.31499	0.597826	0.48766	0.412177	0	0.129564	1.52166	0.555457	0.025928	0.273057	0	0.216072	1.76932
MSTRG.372.1	0.373346	0.090723	0.179575	0.180341	0	0.177444	0.168427	0.173916	0	0.177992	0	0.165302	0.183159	0	0	0	0	0	0	0	0	0	0.944114	0	0	0.510769	0.505664	0.258728	0.670166	0.350202	1.14436	1.06663	0	0.627839	0	0.605848
MSTRG.369.3	0	0	0.013963	0	0	0.088708	0.12306	0.013413	0	0.041987	0	0	0.151266	0	0	0.223709	0	0	0.137019	0.264795	0.061442	0.190573	0.343077	0.110682	0.479245	0.067749	0.46073	0	0.131124	0.019879	0.607066	2.84177	0.100785	0.060693	0.142286	0.015284
MSTRG.373.1	0.20906	0.298562	0.240701	0.150204	0.141232	0.051815	0.058886	1.03381	0.520383	0.134632	0.487491	0	0.43572	0.619056	1.34149	0.170674	0.633875	0.087817	1.3946	3.35698	1.16119	4.17281	2.87679	1.89506	1.67972	8.71093	2.49195	0.929023	6.03838	1.58599	1.6176	8.65218	3.1772	5.12733	6.18626	2.07083
MSTRG.373.2	0	0	0	0	0	0	0	0	0	0	0	0	0	0	0	0	0	0	2.50272	0	0	0	0	0	0	0	0	0	0	0	0	0	0	0	0	0
ENSSSCT00000004618	0	0	0	0	0	0	0	0	0	0	0	0	0	0	0	0	0	0	0	0	0	0	0	0	0	0	0	0	0	0	0	0	0	0	0	0
ENSSSCT00000004619	0	0.069075	0	0.068999	0.017725	0	0	0.066208	0.034895	0	0	0	0	0	0.036139	0	0	0.041567	0.299177	0.111311	0.291035	0.239996	0.304654	0.180413	0.07058	0.330484	0.352674	0.147498	0.918069	0.167152	0.600889	0.596089	0	0.415684	0.146555	0.330527
ENSSSCT00000004620	0.010186	0.049734	0	0.046	0	0	0	0.018364	0.046526	0	0	0	0.04306	0.09386	0.023851	0	0	0	0.12608	0	0.210992	0.358335	0.210991	0.145056	0	0.219633	0.118646	0.15273	0.043224	0.267192	0.118597	0.206285	0.054882	0.198692	0.177672	0.265628
ENSSSCT00000021373	0	0	0	0	0	0	0	0	0	0	0	0	0	0	0	0	0	0	0	0	0	0	0	0	0	0	0	0	0	0	0	0	0	0	0	0
ENSSSCT00000054090	0	0	0	0	0	0	0	0	0	0	0	0	0	0	0	0	0	0	0	0	0	0	0	0	0	0	0	0	0	0	0	0	0	0	0	0
ENSSSCT00000004622	0	0	0	0	0	0	0	0	0	0	0	0	0	0	0	0	0	0	0	0	0	0	0	0	0	0	0	0	0	0	0	0	0	0	0	0
ENSSSCT00000057234	0	0	0	0	0	0	0	0	0	0	0	0	0	0	0	0	0	0	0	0	0	0	0	0	0	0	0	0	0	0	0	0	0	0	0	0
ENSSSCT00000037854	0	0	0	0	0	0	0	0	0	0	0	0	0	0	0	0	0	0	0	0	0	0	0	0	0	0	0	0	0	0	0	0	0	0	0	0
ENSSSCT00000063023	0	0	0	0	0	0	0	0	0	0	0	0	0	0	0	0	0	0	0	0	0	0	0	0	0	0	0	0	0	0	0	0	0	0	0	0
ENSSSCT00000047043	0	0	0	0	0	0	0	0	0	0	0	0	0	0	0	0	0	0	0	0	0	0	0	0	0	0	0	0	0	0	0	0	0	0	0	0
ENSSSCT00000004623	0	0	0	0	0	0	0	0	0	0	0	0	0	0	0	0	0	0	0	0	0	0	0	0	0	0	0	0	0	0	0	0	0	0	0	0
ENSSSCT00000004624	0	0	0	0	0	0	0	0	0	0	0	0	0	0	0	0	0	0	0	0	0	0	0	0	0	0	0	0	0	0	0	0	0	0	0	0
ENSSSCT00000056414	0	0	0	0	0	0	0	0	0	0	0	0	0	0	0	0	0	0	0	0	0	0	0	0	0	0	0	0	0	0	0	0	0	0	0	0
ENSSSCT00000038294	0	0	0	0	0	0	0	0	0	0	0	0	0	0	0	0	0	0	0	0	0	0	0	0	0	0	0	0	0	0	0	0	0	0	0	0
ENSSSCT00000040736	0	0	0	0	0	0	0	0	0	0	0	0	0	0	0	0	0	0	0	0	0	0	0	0	0	0	0	0	0	0	0	0	0	0	0	0
ENSSSCT00000056948	0	0	0	0	0	0	0	0	0	0	0	0	0	0	0	0	0	0	0	0	0	0	0	0	0	0	0	0	0	0	0	0	0	0	0	0
ENSSSCT00000004626	0	0	0	0	0	0	0	0	0	0	0	0	0	0	0	0	0	0	0	0	0	0	0	0	0	0	0	0	0	0	0	0	0	0	0	0
ENSSSCT00000048722	0	0	0	0	0	0	0	0	0	0	0	0	0	0	0	0	0	0	0	0	0	0	0	0	0	0	0	0	0	0	0	0	0	0	0	0
ENSSSCT00000004625	0	0	0	0	0	0	0	0	0	0	0	0	0	0	0	0	0	0	0	0	0	0	0	0	0	0	0	0	0	0	0	0	0	0	0	0
ENSSSCT00000004628	0	0	0	0	0	0	0	0	0	0	0	0	0	0	0	0	0	0	0	0	0	0	0	0	0	0	0	0	0	0	0	0	0	0	0	0
ENSSSCT00000004629	7.33839	6.18013	6.24916	8.92765	18.9737	6.11139	6.85087	8.2463	7.6284	7.24206	11.3832	6.50095	6.79821	8.48405	7.31382	7.44465	6.1018	7.21763	18.8118	16.1581	4.0929	13.7048	14.4686	13.0166	11.9169	12.8363	14.3586	10.6969	15.7237	14.718	7.91622	7.02332	4.86188	16.7679	16.0764	6.1357
MSTRG.376.1	0	0	0	0	0.207874	0.099525	0	0.097059	0	0.0596	0	0	0	0	0	0.314035	0	0.126086	0.323603	0.565138	0.687891	0	1.01554	0.371597	0.311179	0.634098	0.434822	0.56601	0.51895	0.173833	1.33634	0.223645	0.549272	0.912747	0.25762	0.830575
MSTRG.375.1	0	0	0	0	0	0	0	0	0	0	0	0	0	0	0	0	0	0	0	0	0	0	0	0	0	0	0	0	0	0	0	0	1.2469	0	0	0
ENSSSCT00000020420	0	0	0	0	0	0	0	0	0	0	0	0	0	0	0	0	0	0	0	0	0	0	0	0	0	0	0	0	0	0	0	0	0	0	0	0
ENSSSCT00000004630	0	0.042066	0.136553	0	0.129532	0	0.130753	0.123623	0.085001	0	0	0.038323	0	0	0.128527	0.071171	0	0	0.606025	2.72805	0.737012	1.09675	1.48086	0.945118	1.21161	1.07826	0.861868	0.538342	1.18272	1.26405	0.648	1.73027	0.507397	0.641763	1.2982	1.16836
MSTRG.379.1	0	0.276132	0	0.254222	0.118096	0.098722	0.148772	0.11028	0.046149	0.240516	0.179373	0.020754	0.14536	0.023686	0.312531	0.246136	0.228026	0.075992	0	0	0	0	0	0.887928	0.264643	0.849298	0.334081	1.00717	0	0.124121	0	1.10357	0.397526	0	1.20583	0
MSTRG.380.1	0.118947	0	0	0.087772	0.236751	0	0.214105	0.194525	0	0.113416	0.114016	0.104803	0	0.118418	0.241953	0	0.181376	0.030815	0.834602	0.607989	0.073903	0.060665	0.333029	0.71927	0.536495	0.146124	0.304635	0.721264	0	0.43219	0.7237	1.66394	0.258357	0	0.738718	0.510096
MSTRG.381.2	0	0	0	0	0	0	0	0	0	0	5e-06	0	0	0	0	0	0	0	0.633649	0.303074	1.20047	0.484576	1.72578	1.21045	2.75781	0.198668	0.128469	3.43208	0.339765	2.05085	1.23323	0.074346	12.2927	0.278268	6.63075	0.449479
MSTRG.381.1	0	0	0	0	0	0	1e-06	0	0	0	0	0	0	0	1e-06	1e-06	0	0.000118	0.622693	0.56765	1.17684	0.566661	1.17489	1.24365	1.28512	0.243369	0.944441	1.87997	0.713964	0.974309	3.66889	0.238582	0.491297	0.878154	1.03613	2.36374
ENSSSCT00000059782	0	0	0	0	0	0	0	0	0	0	0	0	0	0	0	0	0	0	0	0	0	0	0	0	0	0	0	0	0	0	0	0	0	0	0	0
ENSSSCT00000004631	4.25847	0.949043	0.616554	1.14066	4.22955	2.23178	3.34213	2.72382	1.27874	1.60643	0.540846	0.499988	0	0.394342	3.61852	10.4932	3.07908	1.20236	2.00938	70.1718	11.4891	2.64524	2.41648	22.8924	2.72189	1.45528	0.437863	3.64774	30.7586	4.58469	49.3887	1.26124	3.18858	0.559984	5.94232	21.2095
ENSSSCT00000038588	0.375215	0.440091	0.594584	0.527199	0.503292	0.314649	0.312769	0.13492	0.302335	0.468897	0.460994	0.233187	0.565197	0.354182	0.263238	0.026318	1.78718	0.260182	0.180454	1.21777	0.66638	1.79717	1.51069	0.261954	3.34638	0.395347	1.65605	2.80282	0	4.13526	0.782196	1.98232	1.44637	1.16006	5.69115	1.83991
MSTRG.381.6	0.319195	0.388734	0.316042	0.391465	0.084167	0.144003	0.266881	0.580226	0.250182	0.320286	0.353389	0.263676	0.515109	0.324115	0.426749	0.078754	3.86334	0.422696	0.228327	0.412436	0.602059	1.10993	30.8558	0.548562	3.9233	0.049966	0.329688	12.9329	0.016558	11.2898	0.452885	0.117475	3.83707	1.55276	8.74627	0.996894
MSTRG.381.7	0	0	0	0	0.062855	0	0	0	0	0.075105	0	0	0	0	0	0	0	0	2.85816	2.83186	6.31878	2.68243	4.44111	10.8345	7.14387	0.724334	0.051392	7.0336	2.92212	5.02695	4.35079	1.4712	1.82363	1.78947	3.18334	2.74248
MSTRG.381.8	0	0	0	0	0	0	0	0	0	0	0	0	0.092767	0	0	0.208112	0	1.9e-05	0.583071	0.913161	0	0.781352	1.18707	1.91002	4.41121	0.255663	0.133712	1.9623	0.182695	0	0.533605	0.807077	0	0.211726	0	0.370912
MSTRG.381.9	0	0	0	0	0	0	0	0	0	0	0	0	0	0	0	0	0	0	1.58819	0.749507	0	1.19312	1.9038	1.94377	5.08016	0.679723	0.248829	2.65394	0.85228	0	0.408923	0.747329	0	0.344392	0	0.400226
MSTRG.381.10	0	0	0	0	0	0	0	0	0	0	0	0	0	0	0	0	0	0	1.93855	1.09457	3.20043	1.60557	2.02022	1.83532	21.7074	7.21554	1.37646	3.86949	1.099	7.49743	2.5316	22.6482	5.11604	7.3022	8.30554	1.62175
MSTRG.384.1	0	0.958363	0	0	0	0	0	0.490946	0.407726	0	0	0	0	0	0	0	0	1.20079	1.75353	5.67428	3.80464	1.45741	2.16871	3.83139	1.87437	2.40146	6.14059	3.34557	2.79144	0.964172	6.26436	7.03749	0.48541	3.32938	2.96351	0.473565
MSTRG.384.2	0	0	0	0	0	0.010684	0	0	0	0	0	0	0	0	0	0	0	0	0.009151	0.111611	0.001683	1.50908	0.187106	0.011414	0	0.01057	0.000654	0.015501	0.075358	0.005272	0.038383	0.009026	0.010256	0	0	0
ENSSSCT00000042180	1.301	1.16437	1.09731	1.51342	2.04233	2.18176	2.28878	1.71649	1.63295	1.82114	1.54993	0.974815	1.18481	2.00241	2.22869	1.24728	1.39216	2.00514	10.5014	8.47664	10.8436	8.3709	19.0178	10.3794	12.9121	7.74857	16.4453	15.6652	11.6855	9.34343	8.12655	8.40844	6.19781	12.0547	8.58287	10.505
MSTRG.384.4	0	0	0	0	0	0.004729	0.073064	0.010509	0.032427	0	0.004822	0.008596	0.026309	0.011198	0.024594	0	0.011435	0	0.718617	6.24754	1.97677	1.38943	2.16524	1.44175	2.93182	0.645019	1.79963	1.36563	0.892159	1.11283	2.49208	1.00271	0.771285	0.589599	0.896293	0.907478
MSTRG.384.5	0	0.031349	0	0	0	0.003364	0	0	0	0	0	0	0	0	0	0	0.016846	0.007355	0.143568	0.585992	0.210521	0.100362	0.698387	1.38863	1.37381	0.105177	0.22117	0.672119	0.549794	0.577983	1.62359	0.11538	0.093536	0.068573	0.554486	0.280729
ENSSSCT00000004632	0	0	0	0	0	0	0	0	0	0	0	0	0	0	0	0	0	0	0	0	0	0	0	0	0.42344	0	0	0	0.035202	0	0	0	0	0	0	0
ENSSSCT00000065954	0	0	0	0	0	0	0	0	0	0	0	0	0	0	0	0	0	0	0.183636	0	0	0	0	0	0	0	0	0	0	0	0	0	0	0	0	0
ENSSSCT00000038159	0	0	0.28485	0.443639	0	0	0.470724	0	0.142163	0	0	0.23284	0.418638	0	0	0	0.29652	0	0.276982	0.733681	1.18509	0.127796	1.91072	1.80603	0.613016	0.429246	0.638177	1.2084	0.252629	0.322076	0.821055	0.632458	1.18725	0.501948	1.42934	2.06878
ENSSSCT00000063309	0	0	0	0	0	0	0	0	0.657037	0	0	0	0	0	0	0	0	0	0	0	0.099266	0.190318	0.066433	0	0.227431	0	0	0.550241	0.073396	0.792176	0	0	0	0	0.163197	0.217693
ENSSSCT00000037881	0	0	0	0	0	0	0	0.018878	0.018344	0.008887	0	0	0.020927	0	0	0	0	0	0.194372	0.333382	0.242889	0.190767	0.386817	0.367256	0.399904	0.104335	0.424205	0.335145	0.24098	0.253019	0.351181	0.224205	0.120592	0.077284	0.156666	0.149598
MSTRG.382.1	0	0.357756	0	0	0	0	0	0	0	0	0	0	0	0.349935	0	0	0	0	0	0.384339	0	0	0.58123	0	0.732935	0	0	0.510134	0.335798	0.173491	1.66178	0.396061	0	0	0.31071	0
ENSSSCT00000033751	0.047273	0.136799	0.067349	0.162678	0.047641	0.05648	0.215959	0.199025	0.047011	0.0733	0.079274	0.021195	0.123604	0.084592	0.108208	0.096362	0.02056	0.135447	3.47808	1.60241	0.867627	3.64904	1.05959	1.26513	0.927506	5.417	1.06709	1.4558	3.41399	1.55553	1.05178	1.08756	3.53679	2.37647	0.966084	3.41499
MSTRG.386.2	0	0	0	0	0	0	0	0	0	0	0	0	0	0	0	0	0	0	0.019997	0	0	0.00826	0	0	0	0.02089	0	0	0.019377	0.569716	0	0	0	0	0	0
ENSSSCT00000004638	0	0	0	0	0	0	0	0	0	0	0	0	0	0	0	0	0	0	0	0	0	0	0.058315	0	0	0.063791	0.137418	0	0.06383	0	0.068543	0	0	0	0.06042	0
MSTRG.388.1	0	0.213787	0	0	0.005456	0	2.02454	1.21023	0	0.599422	0	0	0	0.619765	0.564079	0	0	0.999636	8.49339	11.5527	8.80709	8.6421	12.0985	9.9623	9.82256	8.22642	10.3409	8.88581	12.0626	7.15081	9.75236	9.47799	8.23124	9.15857	10.9203	10.1039
ENSSSCT00000004637	0	1.95855	0	0	1.6963	0.035427	0.012412	0	0	0.619991	0	0.850292	0.040519	0	0	0.335255	0.013985	0	0.31531	0.444875	0.235668	0.302867	0.366145	0.256342	0.19492	0.860251	0.166544	0.446905	0.356882	0.871305	0.295078	0.745062	0.721976	0.210096	0.225401	0.255796
ENSSSCT00000032585	1.94515	0	2.02421	1.978	0.173876	2.3787	0	1.90704	3.40909	0.850686	2.05982	1.1909	3.38835	1.62051	2.0445	1.99967	1.81677	1.8615	0.432054	0.001653	0.837658	0	0	0.46949	0	0.002895	0.582073	0.405334	0.002274	1.09861	0.549622	1.30801	0	0	0.560478	0.768457
ENSSSCT00000030957	0	0	0	0	0	0	0	0	0	0	0	0.001533	0	0	0	0.049133	0	0	0	0	0	0.003453	0.011099	0.523171	0.002642	0	0.000716	0	0	0	0.600416	0.099404	0	0	0	0
MSTRG.388.5	0.0438	0.039203	0	0.021263	0	0.082411	0.101468	0.144915	0.021506	0.204231	0.124234	0.077571	0.100766	0.032704	0.066821	0	0.082516	0.152825	1.17036	1.3218	1.60861	1.25953	2.35477	2.13908	1.74008	1.66791	1.46018	1.37432	1.66352	1.37588	1.5458	1.5518	1.49926	0.484048	1.61233	1.46827
ENSSSCT00000021690	0	0	0	0	0	0	0	0	0	0	0	0	0	0	0	0	0	0	0	0	0	0	0	0	0	0	0	0	0	0	0	0	0	0	0	0
ENSSSCT00000004636	0	0	0	0.03304	0	0	0	0	0	0	0.080153	0	0	0	0.06922	0.137	0.190187	0.027549	0.090863	0	0.067005	0.034711	0.280925	0.06946	0.102492	0.320498	0	0.141494	0.298665	0.160241	0.263409	0.19316	0.036841	0.473065	0.124899	0.477496
ENSSSCT00000035404	0	0	0	0	0	0	0	0	0	0	0	0	0	0	0	0	0	0	0	0	0	0	0	0	0	0	0.575145	0	0	0	0	0	0	0	0	0
MSTRG.385.1	0.700733	1.05355	0.85675	0.844667	0.074523	0.085011	0	0.744233	0.66589	0.126204	1.23865	0	1.39958	0.484342	2.0863	0.60428	0.491628	0.524694	2.20439	0	1.55053	0.944908	0	0	1.73086	1.08418	0.921843	0	0.705363	1.48218	0.816732	0	1.76332	2.56946	0.513676	1.51987
ENSSSCT00000056163	0	0	0	0.260786	0.017391	0	0	0.607536	0	0	0.272171	0.667732	0	0	0	0	0	0.020082	0.254543	0	0	0	0.033163	0	0	0	0.183578	0	0	0	0	0	0	0	0.228273	0.266363
MSTRG.385.3	0.668147	1.08663	0.784527	1.24039	0.898921	0.745481	0.685616	1.03816	0.80176	0.603863	1.72643	0	1.21429	0.576181	1.84795	0.987913	0.4498	1.13479	2.37698	3.86486	3.19341	2.52293	4.33241	4.70039	2.3113	3.15714	2.89867	5.14091	5.66814	1.87968	5.12537	2.40135	3.44363	1.90516	3.42851	3.87121
MSTRG.385.4	0	0	0	0	0.592425	0	0	0	0	0	0	0	0.021641	0	0	0	0	0	0	0	0	0	0.031607	0	0	0	0	0	0.017662	0	0.004799	0.05933	0	0	0	0
ENSSSCT00000037551	0	0.296745	0	0	0	0	0	0.250997	0	0	0.259746	0	0	0	0	0.389487	0	0	0	0.31011	0	0	0	0	0	0.049335	0	0	0	0	0	0	0	0.278654	0	0
ENSSSCT00000043979	0	0	0	0	0.093457	0	0.004559	0	0.011399	0	0	0.017965	0	0.02719	0.041666	0	0.013882	0.022111	0	0.011508	0	0.020799	0	0	0	0.010325	0.039351	0	0	0	0.064047	0	0	0.002449	0	0
ENSSSCT00000037683	0.738863	2.20536	1.76964	2.65663	1.6364	2.08581	2.22119	1.06654	2.66639	1.88376	1.40862	0.247415	2.82556	1.5971	4.19598	1.17601	1.46811	1.90958	1.14727	3.02033	1.09673	1.84865	1.70442	0.48323	0	1.01321	1.88215	1.57168	0.792173	0.696647	1.44719	2.07422	0.310423	1.74627	1.21738	0.598832
MSTRG.385.8	0.389735	0	0.096048	0	0	0.062827	0	0.093632	0	0	0.031677	0	0.610909	0	0.166014	0	0	0	0.215255	0.430412	0.679291	0.586216	0.446352	0.534365	0.35964	0.425092	0.706155	0.483776	0.707723	0.408572	0.990682	0.551847	0.694806	1.2878	0.183089	0.28629
MSTRG.385.9	0.734378	0.352683	0.079649	0.18946	0.218169	0	0.395298	0.195636	0	0.274362	0	0	0.591951	0	0	0.449765	0	0	0.901619	1.14536	1.27846	0	1.07088	1.52223	1.04762	0	0	0.948021	1.73544	1.17007	0.28237	0.542394	0.415156	0	0.252491	0.712226
MSTRG.385.10	1.69053	1.45163	0.17381	0.627369	0.17246	0.062448	0	0.70663	0.503546	0.142197	1.98474	1.18139	2.87955	0.380483	2.59189	0.824552	1.31167	0.283076	1.10812	0	1.13542	0.605944	0	0	0	1.0609	1.68421	0	0.506923	0.438255	0.658245	0	0.232696	0.838864	0.46536	0.639447
ENSSSCT00000043663	0	0.051251	0	0	0	0	0	0	0	0.040044	0	0	0	0	0	0	0	0	0.048924	0.093987	0.052594	0.04794	0.048804	0.170515	0.023578	0.056447	0	0	0.031694	0	0	0.224728	0	0.121197	0.060028	0.177508
ENSSSCT00000024281	0	0	0.010901	0	0	0.019139	0	0.015944	0	0.000478	0.009167	0	0	0	0	0	0.01391	0	0.132216	0.280902	0.13402	0.203852	0.330371	0.590852	0.273788	0.114285	0.151765	0.138549	0.133315	0.126181	0.290068	0.225662	0.259974	0.070347	0.161187	0.080649
ENSSSCT00000004640	0	0	0	0	0	0.780514	0	0	1.07781	0.349463	0	0	0	1.43053	0	0.094164	0	0	0.822271	0.210478	0.07416	0.746526	0.081902	0.499917	0.362453	1.29052	0.618902	0.233454	1.36404	0.788794	0.140047	0.370747	1.70903	0.873847	0.057011	0.388927
ENSSSCT00000040415	0	0	0	0	0	0	0	0	0	0	0	0	0	0	0	0	0	0	0	0	0	0	0	0	0	0	0	0	0	0	0	0	0	0	0	0
MSTRG.394.3	0.134959	2.40458	2.35988	2.29355	0.599805	1.74521	1.48572	1.71214	3.06938	0.497958	1.28191	2.84814	2.18485	1.4103	0.649027	1.74176	0.509829	0.964043	22.1515	24.2424	12.6779	25.84	17.9319	27.7513	12.5017	16.8918	26.3974	12.348	24.8294	22.0151	18.6484	18.0647	10.223	17.1182	23.8897	21.1803
MSTRG.394.4	0.643845	0.053995	0.191525	0	0.611388	0.248905	2.4622	1.58008	0.854161	0.682839	0.741791	1.72674	0	0.155659	5.10816	0	1.17549	1.67328	6.13048	7.34194	10.1906	10.3513	11.3485	14.3482	6.39801	10.8297	7.36199	6.43048	6.33733	4.5758	10.8866	6.84598	15.7083	10.7693	17.2738	14.4753
ENSSSCT00000065387	0	0	0	0.166292	0	0	0	0	0	0	0	0	0	0	0	0	0	0	0.442281	0.778763	0.16858	0.549362	0.632303	0.794376	0.331063	1.26664	0.280354	0.285853	0.570639	0.388039	0	0.168396	0.113162	0	0.348772	0
ENSSSCT00000042776	0	0.02387	0.204991	0.555824	0.034772	0	0.027626	0.557711	0	0.033797	0.033845	0.00699	0.021505	0.009041	0	0	0.614132	0.001893	0.021534	0.056856	0.015905	0.020194	0.026564	0.045225	0.049131	0.011067	0.025889	0.029139	0.327264	0.028009	0.195068	0.214187	0.012737	0.024579	0.026386	0.012814
ENSSSCT00000050067	2.39703	2.51758	3.8064	1.39188	3.55417	0.988968	3.38122	5.47783	2.22634	0.937843	2.47264	1.40014	2.16913	1.53578	3.6948	2.39432	3.21335	2.54003	6.54881	20.8975	9.76498	10.7191	8.71016	12.1311	16.2815	8.87798	9.07227	17.9137	5.92494	9.5901	11.0573	16.8141	2.10489	7.7135	4.69648	9.05954
ENSSSCT00000037764	0	0	0	0	0	0	0	0.675584	0	0	0	0	0.131079	0	0	0	0	0	0	0	0	0.326481	0	0	0	0.550845	0.441852	0	0	0	0.274886	0.103596	0	0	0	0.141233
ENSSSCT00000050899	0	0	0	0	0	0	0	0	0	0.248601	0	0	0	0	0.460089	0	0.729745	0	0.617767	0.904478	0.21	0.155099	0.976516	0.791375	1.81612	0	0.704696	0.330551	0.294303	0.668988	0.836966	0.321428	0.561931	0.397007	0.713408	1.05027
MSTRG.394.12	0.010537	0	0	0	0	0	0	0	0	0.017908	0	0	0	0	0	0	0	0.004723	0.014442	0.186761	0	0	0	0.614464	0	0	0	0.016263	0	0.129585	0.024766	0.18363	0	0.159468	0.096381	0
MSTRG.394.13	0.145668	1.52757	0	2.30457	0	1.01876	0.169875	0.696213	0	0.447634	0.768511	0	0.483059	1.21371	0.123953	0.67703	0	0.720622	4.84012	9.23392	3.61417	4.4435	4.70598	4.50051	7.93671	4.20494	3.8741	5.03583	4.41261	4.62129	5.47464	7.37172	1.50114	3.46958	3.9648	1.2898
MSTRG.394.14	0.700132	0.059217	0	0	0	0.265354	0.187845	0.726463	0	0.790073	0.378705	0	0	0.159523	0.259155	0	0	1.68655	4.14272	4.62724	3.24453	3.84513	3.74819	4.39601	5.3169	3.51184	3.37435	4.6662	3.21144	2.70016	3.83541	4.99631	1.53121	3.27312	3.57102	1.77399
MSTRG.394.15	0.123734	0.062983	0.043428	0.12767	0.038762	0.467653	0.141309	0.390528	0.012739	0.063153	0.11605	0.046308	0.098029	0.128998	0.048781	0.249502	0.090905	0.12233	2.32886	4.53399	2.31654	3.0501	2.16346	4.47896	2.26791	1.53961	2.26865	3.43482	2.514	3.53004	2.03518	1.55799	1.91563	1.85271	1.49941	2.34784
ENSSSCT00000040347	2.43369	1.68742	0	1.24189	0	0.339788	0.334617	0.692776	0	0.964674	0.284415	0	1.09229	1.75884	0.11932	1.65447	0	1.37068	3.42607	4.6717	1.9356	3.10933	2.84511	5.03264	6.50388	3.11603	2.49391	3.58351	3.17713	3.10345	3.3302	6.30586	0.923763	2.30155	3.20546	1.29787
MSTRG.394.17	0.063063	0.065201	0.020221	0.028252	0.020972	0.172872	1.23797	0.156083	0.097342	0.047798	0.173517	0	0.057041	0.009313	0.01069	0.071618	0	0.053163	4.08516	3.09269	1.77082	2.37289	4.90272	5.29017	6.67914	1.87813	1.50152	1.94248	6.20872	3.46448	5.83048	4.40341	3.45532	4.21925	2.55256	2.58433
ENSSSCT00000049004	0	0	0	0	0	0	0	0	0	0	0	0	0	0	0	0	0	0	0	0	0	0	0	0	0	0	0	0	0	0	0	0.027315	0	0	0	0
ENSSSCT00000004642	0	0	0	0.153473	0	0.101009	0.047698	0	0.051916	0.049651	0	0.046813	0	0.05263	0	0.106416	0	0.042798	0	0.358821	0.102155	0.053924	0.338444	0.100894	0	0.224842	0	0.329721	0.241156	0	0.238154	0.056887	0	0	0.169779	0.148947
ENSSSCT00000004643	0	0	0	0	0	0	0	0	0	0	0	0	0	0	0	0	0	0	0.412304	0	0	0	0	0	0	0	0	0	0	0	0	0	0	0	0.069247	0
ENSSSCT00000065444	0.029554	0.127899	0.057147	0.071378	0.044451	0.028376	0	0.221245	0.058339	0	0.114029	0.026302	0.030524	0.274507	0.366443	0	0.390015	0.03607	0	0.415885	0.470337	0.093107	0.694836	0	0.088722	0	0	0.248827	0.746444	0	0.713919	0	0	0	0	0
ENSSSCT00000043551	0	0	0	0	0	0	0	0	0	0	0	0	0	0	0	0.21905	0	0	0.097438	0	0	0.737011	0	0.390209	0	1.66648	0.44754	0	0	0.049659	0	0.591594	1.72665	0.579336	0.901507	0.102047
ENSSSCT00000057193	0	0	0	0	0	0	0	0	0	0	0	0	0	0	0	0	0	0	0	0	0	0	0	0	0	0	0	0	0	0	0	0	0.258996	0	1.41781	0.274659
MSTRG.392.5	0	0	0	0	0	0	0	0	0	0	0	0	0	0	0	0	0	0	0	0	0	0.008453	0	0	0	0	0.039845	0	0	0.448092	0.021719	0.014966	0	0	0	2.18654
ENSSSCT00000065993	0.571952	0.767374	0.550541	0.442099	0.407266	0.6234	0.462393	0.009298	0.777975	0.535903	0.597352	0.386112	0.686679	0.598821	0.412408	0.30849	0.530982	0.605038	1.06321	2.30148	0.725198	0.009922	0.237586	0.705028	1.83308	0.304581	0.150564	0.398156	0.453725	1.38645	0.368388	0.329668	0.040204	1.07959	0.741283	1.34894
ENSSSCT00000054860	0	0	0	0	0.010945	0	0	0	0	0	0	0	0	0	0	0	0	0	0	0	0	0.588224	0	0	0	0.472781	0	0	0	0	0.203886	0	0.465922	0	0	0
ENSSSCT00000058280	0.02069	0.001551	0	0	0	0	0.008643	0	0	0.014228	0	0	0.426238	0	0.447516	0	0	0	0.690212	0.032935	0	0.582667	0.181011	0.418412	0	0.346174	0.159066	0.605273	0.372062	0	0.467715	0.616814	1.29846	1.08092	1.11027	0.217641
MSTRG.393.4	0	0.027094	0	0	0	0.022642	0	0.009476	0	0	0.049527	0	0	0.021354	0	0	0	0	0.55432	0.43825	0	1.48969	1.6371	0.536625	0	0.471689	1.02866	0	0.429942	0	0.943109	0.73452	0.020165	0	0	0.175701
MSTRG.393.5	0	0	0	0	0.023239	0	0.007842	0	0	0	0	0	0	0	0	0	0.028259	0	0.140857	0	0.36445	0.145442	0.173966	1.01645	0.12632	0.10306	0	0	0.710535	0.017237	0.068867	0.052442	0.046966	0.079698	0.066105	0.149577
MSTRG.393.6	0	0	0.034594	0.024444	0	0	0	0	0	0	0	0	0	0	0	0	0	0	0.475286	0	1.20047	0	0.082908	0.64504	0	0.392797	1.09098	0	0.55486	1.12891	0.423864	0.414685	0	0	0	0.194244
ENSSSCT00000004644	0	0	0	0	0	0	0	1.08957	0	0.017918	0	0	0	0	0	0	0	0.001809	0.107921	0	0	0	0	0	0.002719	0	0	0	0.002492	0	0	0	0	0	0	0
ENSSSCT00000061211	0	0	0	0	0	0	0	0	0	0	0	0	0	0	0	0	0	0	0	0	0	0	0	0.006468	0	0	0	0.754459	0	0	0.00159	0.005246	0	0	0	0
MSTRG.393.9	0	0	0	1.82006	0	0	0	0	0	0	0	0	0	0	0	0	0	0	0	0.012951	0	0.023561	0	0.012296	0.003175	0	0	0	0	0	0	0	0	0	0	0.013667
ENSSSCT00000004645	0.110995	0	0	0.228469	0	0	0	0	0	0	0	0	0	0	0.056445	0.167571	0	0	0.194617	0.108369	0	0.166997	0.04674	0.092889	0.111013	0	0	0.153838	0.101265	0.271804	0.008352	0.078232	0	0.248873	0.145376	0.032369
ENSSSCT00000047609	0	0	0	0	0	0	0	0	0	0	0	0	0	0	0	0	0	0	0	0	0	0.024649	0	0	0	0.020404	0.018528	2.28952	0	0	0	0.023634	0.108333	0	0	0
MSTRG.390.2	5.26557	5.71554	4.44179	3.42098	2.41645	2.40037	6.24069	8.56905	5.21991	6.43542	6.32945	5.28231	6.39443	9.32987	7.82594	5.79549	8.03614	5.08275	9.03337	22.9874	20.2835	10.3972	14.055	19.8811	10.7002	16.4034	16.1104	9.84923	14.5036	14.9003	7.19091	14.0275	17.7785	18.4998	19.071	11.3032
MSTRG.390.3	0.490252	1.31672	0.900338	1.46054	2.83031	3.05836	2.27558	1.26375	0.787203	1.03509	3.7469	0.631414	0.878515	2.09239	2.10022	0.545099	1.26239	2.35255	12.0891	3.41265	1.65143	3.54449	2.72445	6.04597	4.68853	5.76097	3.17558	2.72179	2.90079	6.7105	2.27601	3.41737	7.77731	1.55451	4.66846	1.67951
ENSSSCT00000038797	0.035077	0.022238	0.016872	0.006982	0	0.100033	0.090604	0.081448	0	0.025085	0	0.015531	0.018114	0.009168	0.024205	0.035305	0.057086	0.028397	6.49044	1.52516	3.40419	1.29544	2.87982	3.79966	2.23592	1.50459	3.77721	2.26096	1.26844	2.44817	1.25627	1.27998	2.13841	2.04129	2.10285	2.53466
ENSSSCT00000004646	0	0	0	0	0	0	0	0	0	0	0	0	0	0	0	0	0	0	0	0	0	0	0	0	0	0	0.154777	0	0	0	0.016018	0	0.01994	0	0.001526	0
ENSSSCT00000004647	0	0	0	0	0	0	0	0	0	0	0	0	0	0	0	0	0	0	0	0.006806	0.17189	0	0.002977	0.003559	0	0	0.142479	0	0	0	0	0	0.005432	0.00276	0	0
ENSSSCT00000064357	0	0	0	0	0	0	0	0	0	0	0	0	0	0	0	0	0	0	0	0.213458	0	0	0	0	0	0	0	0	0	0	0	0	0	0	0	0
ENSSSCT00000037891	0.096873	0	0.077871	0.128846	0	0.324547	0	0.201794	0.083405	0.281044	0.194956	0.514505	0.166292	0	0	0	0	0	0.728245	2.36559	2.94163	0.152784	1.32076	1.89329	2.67447	0.732311	0.768383	1.24871	0.801066	0.7762	1.6939	1.2486	4.00482	1.64736	2.23375	1.80562
MSTRG.389.1	0	0	0.31276	0	0	0	0	0	0	0	0	0	0	0	0	0	0	0	0.144687	1.358	0.315705	0.116072	0.102684	0	0	0	0	0	0.08602	0	0.257699	0	0.68286	0	0	0
ENSSSCT00000062596	0	0	0	0	0	0	0	0	0	0	0	0	0	0	0	0	0	0	0	0	0	0	0	0	0	0	0	0	0	0	0	0	0	0	0	0
MSTRG.404.1	0.009619	0.002416	0.009565	1.32292	1.44669	0.002375	0.006676	0.015676	0.010816	0.03862	0.021154	0	0.136503	0	0	0.002502	0	0	33.9221	0.381574	4.0504	0.399001	0.111955	0.238031	0.073749	0.058432	17.07	0.113043	0.147798	14.847	2.61022	0.111004	0.207071	0.109572	8.60354	11.4368
ENSSSCT00000004648	19.1107	24.7015	22.7703	26.5117	14.8227	21.528	24.3665	25.0771	23.1598	29.6209	16.668	23.1688	21.3117	12.4881	15.6094	17.0531	16.4273	27.9722	52.6054	57.5573	68.0763	48.1441	45.3424	77.8685	36.7518	32.155	63.4033	48.6512	48.7632	33.4089	56.0004	35.9666	29.809	41.6198	26.8374	34.6423
ENSSSCT00000043384	0.5592	0.776831	0.793342	0	0	0.495127	0.797527	0.73747	0.961521	0.919092	0.177562	0.403865	1.00927	1.15086	0.285985	0.44665	0.382748	0.814624	0	2.711	0	2.83483	4.47517	3.54811	1.16848	3.5144	0	3.21336	0.87926	0	0	2.20604	0.645709	1.67855	0	0
ENSSSCT00000048337	0.064665	0	0	0	0	0	0.001165	0	0	0.001297	0	0	0	0	0	0	0	0	0.006023	0	0	0.001992	0.012922	0.003925	0.019088	0.104585	0	0	0.001893	0.011441	0.00107	0	0	0	0	0
MSTRG.404.5	0.257724	0	0	0	0.170187	0.259491	0.262685	0	0.228027	0.355448	0	0.007359	0.379715	0	0	0	0	0.393749	0	0.901911	0.089668	0	0.078823	0.274719	0	0	8.66623	0	0.018956	0.087053	0	0.789182	0.099973	1.48836	0.092638	0.597812
ENSSSCT00000036716	0.989725	0.293941	0	0.668016	1.36228	0	0.67042	0	1.10331	1.28078	0.095495	0.764218	1.69696	1.05656	0.841465	0	0.854072	0.698287	0	0	0	0	0	0	0	0	0	0	0	0	0	0	0	0	0	0
ENSSSCT00000039085	0.936311	0.311862	0.032907	0.52067	0.125816	0.068643	0.916897	0.036507	0.052033	0.961411	0.004646	0.397603	1.85244	0.522196	0.552852	0.076964	0.560845	0.595979	0	0.004753	0	0.003865	0.001876	0	0	0.005774	0	0.008477	0	0	0.007769	0.004798	0.004652	0.034724	0.001786	0.001359
ENSSSCT00000059566	1.25916	1.36852	0.379948	0.502475	0.138073	2.11727	1.14878	1.49738	0	2.25483	0	2.535	3.18158	0.263539	0.520847	1.21198	1.27576	0.59661	0	0	0	0	0	1.91462	0	0	0	0	0	2.10839	0	0	0	0.657587	0	0
MSTRG.405.6	0.275524	0.272639	0	0	0	0.551605	0.744147	0	0	0.664918	0	0.279803	0	0.496727	0	0.362655	0	0.298252	3.6569	0	0	1.88554	0	0	0	0	3.56992	0	0	0.195528	0	0	0	0	0	0
MSTRG.405.5	1.82698	7.41193	6.66729	7.67686	1.62286	3.27243	3.90531	4.04817	6.01313	4.02873	3.35913	3.22721	3.60526	1.52187	3.85428	2.79702	3.03333	6.40909	38.0652	15.0265	22.0999	27.5136	12.7689	38.2963	14.6483	19.9983	23.5076	14.7413	10.8366	21.1008	14.7887	13.9221	3.86287	7.69734	16.7904	16.9269
ENSSSCT00000048760	0	0	0	0	0	0	0	0	0	0	0.085568	0	0	0	0.026261	0	0	0	0.022981	0.052442	0	0	0	0.026352	0.002442	0.010368	0.064554	0	0.002238	0.014118	0.090672	0	0	0	0.059231	0
MSTRG.407.1	0	0	0	0	0	0	0	0	0	0	0	0	0	0	0	0	0	0	0.20702	0.245753	0	0.040477	0.134151	0.500028	0.078239	0.718916	0.065596	0.168811	1.05458	0.08519	0.439141	0	1.34798	0.131263	0.010815	0.299752
MSTRG.408.1	0	0	0	0	0	0	0	0	0	0	0	0	0	0	0	0	0	0	0.317601	0	0	0	0	0.128275	0	0.358588	0	0.678273	1.76399	0.024226	0.954394	0	0.785091	0	0.013719	0
MSTRG.408.2	0	0	0.080453	0	0	0	0	0	0	0	0	0	0	0	0	0	0	0	0	0.173329	0	0.796786	0	0.012377	0.124073	0	0	0.187565	0.117168	0.055978	0	0	0.350405	0.373168	0.06331	0.962322
ENSSSCT00000038851	0	0	0	0	0	0	0	0	0	0	0	0	0	0	0.006617	0	0	0	0	0.006794	0.006318	0.014666	0	0.01055	0.011018	0	0.006491	0	0.014266	0.006133	0.014669	0.014288	0	0	0	0.016321
ENSSSCT00000060259	0	0	0	0	0	0	0	0	0	0	0	0	0	0	0	0	0	0	0	0	0	0	0	0	0	0	0	0	0	0	0	0	0	0	0	0
ENSSSCT00000062128	0	0	0	0	0	0	0	0	0	0	0	0	0	0	0	0	0	0	0	0	0	0	0	0	0	0	0	0	0	0	0	0	0	0	0	0
ENSSSCT00000054145	0	0	0	0	0	0	0	0	0	0	0	0	0	0	0	0	0	0	0	0	0	0	0	0	0	0.046741	0	0.001173	0	0.045705	0	0	0	0	0	0
ENSSSCT00000038730	0.384254	0.411859	0	0	0.085476	0	0	0.534933	0	0	0	0	0.41039	0.082209	0	0	0.56118	0	0	0	0	0	0	0	0	0	0	0	0	0	0	0	0	0	0	0
ENSSSCT00000063294	0.556798	0.832447	0.493914	0	0.472088	0.460056	0.508112	0.683446	0.008004	0.007771	0.56125	0.332986	0.719699	0.560614	0	0.480567	0.459049	0.006598	0.03702	0.051021	0.016382	0.008843	0.016502	0.00079	0.021189	0.003637	0.011363	0.047293	0.027893	0	0.035202	0.032099	1.3e-05	0.054883	0.005088	0.002487
MSTRG.409.7	0	0	0	0.910494	0	0.241107	0	0	1.3975	1.42279	0	0	0	0.338503	2.21014	0	0	1.25509	4.62101	6.22832	3.64762	6.95199	3.41816	5.36137	2.10355	8.78871	4.49629	2.50352	8.28037	6.19284	3.95939	4.04284	5.18925	2.97873	2.81737	6.1767
MSTRG.409.8	0	0	0.678964	0.906387	0	0	0.530045	0	1.00134	0	0.328884	0.654001	0	0	0	0.158841	0	0.750867	1.37444	0	1.24615	0.200362	1.32515	0.191147	2.19905	0.605948	0.963666	1.38429	1.227	0	2.00761	1.87624	0.774338	1.72346	0.210209	1.45339
ENSSSCT00000004650	0	0	0	0	0	0	0	0	0	0	0	0	0	0	0	0	0	0	0	0	0	0	0	0	0	0	0	0	0	0	0	0	0	0	0	0
ENSSSCT00000063865	0	0	0	0	0	0	0	0	0	0	0	0	0	0	0	0	0	0	0	0	0	0	0	0	0	0	0.128967	0	0	0	0	0	0	0	0.916818	0
ENSSSCT00000065626	0	0	0	0	0	0	0	0	0	0	0	0	0	0	0	0	0	0	0	0	0	0	0	0	0	0	0	0	0	0	0	0	0	0	0	0
ENSSSCT00000042817	0	0.060595	0	0.020176	0.041464	0	0	0.01936	0.020407	0	0	0.016653	0.082381	0.041065	0.103349	0.020915	0.094954	0.016823	0.129466	0.149832	0.019977	0.105982	0.175162	0.051747	0	0.415681	0.0693	0	0.112803	0.03918	0.268432	0.255137	0.466032	0.116134	0.558172	0.600429
ENSSSCT00000030479	0	0	0	0	0	0	0	0	0	0	0	0	0	0	0	0	0	0	0	0	0	0	0	0	0	0	0	0	0	0	0	0	0	0	0	0
ENSSSCT00000064036	0	0	0	0	0	0	0	0	0	0	0	0	0	0	0	0	0	0	0	0	0	0	0	0	0	0	0	0	0	0	0	0	0	0	0	0
ENSSSCT00000004653	0	0	0	0	0	0	0	0	0.047773	0	0	0	0	0	0	0	0	0.039383	0	0	0	0	0	0	0	0	0	0	0	0	0	0	0	0	0	0
ENSSSCT00000004655	0	0	0	0	0	0	0	0	0	0	0	0	0	0	0	0	0	0	0.03317	0	0	0	0	0	0	0.146763	0	0	0	0	0	0	0	0.070002	0	0.104446
ENSSSCT00000056832	0	0	0	0	0	0	0	0	0	0	0	0	0	0	0	0	0	0	0	0	0	0	0	0	0	0	0	0	0	0	0	0	0	0	0	0
ENSSSCT00000045110	0	0	0	0	0	0	0	0	0	0	0	0	0	0	0	0	0	0	0	0	0	0	0	0	0	0	0	0	0	0	0	0	0	0	0	0
ENSSSCT00000061940	0	0	0	0	0	0	0	0	0	0	0	0	0	0	0	0	0	0	0	0	0	0	0	0	0	0	0.136978	0	0	0	0	0	0	0	0	0
ENSSSCT00000004658	0	0.012316	0	0	0	0	0	0	0	0	0	0	0	0	0	0	0	0	0.034055	0	0	0.045936	0.009059	0.056465	0	0	0.006382	0	0	0	0.046504	0	0	0	0.028053	0.040707
MSTRG.395.3	0	0	0	0	0.201457	0	0	0.003262	0	0	0.008058	0	0.006966	0.009364	0.001046	0	0	0	0	0.008162	0.010952	0	0.287829	0	0	0.005156	3.1e-05	0	0.078432	0.007426	0.013941	0.010472	0.04273	0.026546	0	0
ENSSSCT00000048885	0.584372	1.50069	0.122436	0.674737	0	1.20619	0.674494	0.760336	0.913465	0.429752	0.873773	0.821359	2.43217	1.34484	1.08354	0.491859	1.22335	0.32475	0.946303	1.428	1.07144	1.07531	0.746339	2.14551	1.50308	0.565621	0.803284	1.83661	0.468001	1.25499	1.6115	2.03117	0.344219	0.94816	1.35743	0.149478
MSTRG.395.5	0	0	0	0	0.018552	0	0	0	0	0	0	0	0	0	4e-06	0	0	0	0	0.365666	0.830807	0	0.826722	0.768201	1.08024	0.201515	1.43095	0	0	0.392014	1.19045	0	0.369104	0	0.813968	0.077314
MSTRG.395.7	0	0.012023	0.008109	0.004092	0.01936	0.00604	0.021571	4.1e-05	0.00338	0.007957	0.000265	0.007248	0.017174	0	0	0.004242	0.003649	0.014996	1.6e-05	0	0.871793	0.000168	0.80599	0.360101	0	0	0	0.000203	0	0.398758	0	0	0	0	0	0.111002
MSTRG.395.6	0	0	0	0	0.265634	0	0	0	0	0	0	0	0	0	0	0	0	0	0.037924	1.74279	2.19052	0.593455	1.53367	1.62257	2.24161	0.401043	2.18691	0	1.39898	0.672437	1.15385	0	1.58036	1.14373	0.522789	0.233384
MSTRG.395.8	0.153111	0.244234	0.131455	0.088626	0	0.147336	0.506099	0.253405	0.100912	0.460582	0.152684	0.206569	0.21507	0.225424	0.137583	0.163816	0.046785	0.445038	0.218209	0.378415	0.415954	1.06421	0.101831	1.91367	0.726516	0.500195	0.820286	1.71527	0.133314	0.884408	0.2648	0.03733	0.646732	1.2491	0.883494	0
MSTRG.401.1	0	0.057777	0.175037	0.153199	0.079044	0.11623	0.197448	0.097804	0.221825	0.348101	0.149725	0.153606	1.75025	0.01098	0.243547	0.209457	0.505097	0.210051	0.819897	1.57533	4.29782	1.80471	1.06365	1.64114	2.37089	2.17942	1.52289	0.819801	0.817486	0.941303	3.20938	2.02372	2.90396	0.511032	2.15162	0.425652
ENSSSCT00000057506	2.94829	3.01092	3.14158	3.58221	3.25377	3.47059	3.3924	4.48897	3.12575	3.03017	4.47683	3.29768	1.29688	4.10679	3.83014	2.21197	2.6575	4.75017	4.44134	4.55751	3.81847	2.52211	4.32033	1.52679	3.58936	1.67238	4.62169	4.35836	5.61355	4.7499	3.20295	2.44839	5.83723	6.43217	6.8904	4.72407
ENSSSCT00000004659	0.178889	0	0	0	0	0.257649	0.184034	0	0.220217	0.079625	0	0	0	0	1.22005	0	0	0.552701	0.389772	0.626152	0.452686	0.316537	1.19149	13.6056	4.01568	1.45292	0.203319	0.939199	0.208687	0.718891	0	1.92805	3.76731	0.706304	3.07559	0.600441
ENSSSCT00000053296	0.756053	0	0.525802	0	1.46006	0.025468	0.060012	0	0	0	0	0	0.055067	1.72584	0.356375	2.04014	0.0271	0.021582	1.83311	0.069593	0.583401	0.37684	2.16578	2.18626	0.448617	1.03986	0.352694	2.52786	0.464699	1.36955	3.2667	2.02633	0.726607	2.61675	1.37573	0.440633
ENSSSCT00000043530	6.42371	8.81435	7.00481	5.13895	7.76381	7.95837	8.33071	6.02419	11.2318	6.17816	8.4144	9.81663	4.87789	6.55269	8.06784	6.96307	9.85853	7.37597	14.8103	1.9207	2.11335	11.7889	16.0036	14.7287	1.36071	14.4655	1.73955	15.5526	1.49485	15.2533	11.18	21.1678	21.2034	18.9485	15.8983	16.5375
MSTRG.402.2	2.73985	1.8254	2.79718	3.32085	1.69891	0.991064	2.75604	2.19442	5.00094	3.41304	5.72991	3.37639	2.77671	6.53116	3.6879	1.98753	3.23605	5.23042	1.57572	0.820615	0.378048	1.48424	0.642387	0	0.560809	1.20588	0.176439	1.87087	0.227586	0.725681	2.44758	0.279631	0.713197	0	0	0.184739
MSTRG.402.1	1.33727	4.82933	1.16868	5.00689	1.6983	5.55467	4.83441	2.4745	8.82506	4.50949	3.92709	1.79488	2.8018	3.41241	3.12276	2.86091	4.4567	4.44379	6.24211	1.15047	1.04914	10.1251	8.41611	11.3855	0.834963	9.12907	0.35414	13.0363	0.214165	9.17806	5.57996	6.49575	4.34219	9.82281	8.3145	10.4476
MSTRG.402.5	0	0	0	0	1.11386	0	0.458465	0	0.55792	0.646272	0.37637	0.395746	3.27315	0	0.954406	1.03889	0	0	0.6391	0	14.0476	0	0	0	0.217576	0	0	0	0	0	1.31664	1.58295	0	0	0	0
MSTRG.402.6	0.814954	0.471639	0.895747	0.166709	0.532935	0	0	0.622808	1.11565	0.497952	0.401901	0.313084	0.241418	1.58096	0.697191	0.448535	0.511875	0.48843	0.139842	0.273288	0.118284	0.864169	0.79079	0	0.516156	0.691291	0.271392	0	0.48643	0.788193	0.563626	0.378175	0.648503	0	0	0.183323
MSTRG.402.7	0.248842	0.444618	0.891683	0.156711	0.405367	0	0	0.650393	1.13339	0.497284	0.391905	0.305748	0.221392	1.64478	0.701747	0.132384	0.5158	0.586919	0.147038	0.345095	0.214262	1.00083	1.9368	0	0.740743	0.698863	0.532334	0	0.487189	1.4218	0.607592	0.545869	1.13246	0.494223	1.31396	0.702421
MSTRG.402.8	0	0	0	0	0	0	0	0	0	0	0	0.014015	0	0	0	0	0	0	0	0.280139	0	0	0	0	0	0	18.4285	0	0	0	0	0	0	0	0	0
ENSSSCT00000058349	0	0	0	0	0	0	0	0	0	0	0	0	0	0	0	0	0	0	0	0	0.016054	0	0	0	0	0.020433	0	0	0	0	0	0	0.027484	0	0	0
ENSSSCT00000004660	0.192165	1.01418	0.027193	0.386477	0.768438	0.029501	0.041194	1.03348	0.751904	0.358628	0.531144	0.050845	3.77535	0.389667	0.132987	0.256719	0.217094	0.001139	0	0.557611	0.016286	0.318588	0.378222	0	0.108887	0.036847	0.075521	0.308495	0.382046	0.539922	1.36479	0.123805	0.05118	0	0.063005	0
MSTRG.402.11	0.211023	1.05469	0.077018	0.733583	0.791787	0.01683	0	1.14938	0.516375	0.927062	0.378501	0	1.7661	0.899133	0.325089	0.439761	0.332255	0.001535	0.136988	3.57991	0.022103	0.842952	0.744901	1.24037	0	0	0	0.07379	4.36193	4.86094	1.01761	1.00466	0	1.70332	0	1.47228
MSTRG.403.1	0	0.021189	0	0	0.288308	0.017087	0	0	0.31837	0	0	0.192044	0.457216	0	0.101191	0	0	0	0.367479	1.37979	1.71295	0.228058	0.867125	0.317744	0.220384	0	0	0.619761	1.00154	0.200235	0.265074	0.481174	0.511256	0.500058	1.47327	0.155817
MSTRG.403.2	0	0.032292	0	0	0.437687	0.052083	0	0	0	0	0	0	0	0	0.192337	0	0	0	0.34371	0	0	0	0.129855	0.092155	0	0	0	0	0	0	0.266089	0	0	0	0.249187	1.36364
ENSSSCT00000004661	0.933765	3.70332	0.938987	0.860838	2.32471	2.07002	1.34425	2.3787	1.62366	0.679075	1.88051	1.65625	1.29032	2.1882	2.50938	2.49708	3.28144	1.88081	4.80376	3.98106	4.71837	3.11623	3.49757	0.895359	2.98342	2.26586	1.09919	3.01833	1.06679	4.72429	2.31228	1.85942	2.82977	2.28071	3.00359	2.58728
ENSSSCT00000065461	0	0	0	0	0	0	0	0	0	0	0	0	0	0	0	0	0	0	0	0	0	0	0	0	0	0	0	0	0	0	0	0	0	0	0	0
ENSSSCT00000064634	0.564408	0.366421	0.226228	0.362823	0.233218	0.267802	0.291753	0.612819	0.230947	0.833712	0.290214	0.456059	0.507149	0.585073	0.849576	0.322597	0.716153	0.608851	1.1577	1.10531	0.974861	1.1164	0.877722	1.41246	1.01575	2.05308	1.01906	1.25456	1.30793	1.32444	1.64505	1.33286	3.90891	1.6747	3.0107	1.81741
MSTRG.398.1	0	0	0	0	0	0	0	0	0	0	0	0	0	0	0	0	0	0	0.080134	0.833233	0.171424	0	1.20554	0.025224	0	0	0.359576	0	0.154619	0.332851	0.354246	0	0.099385	0.322603	0	0.631077
MSTRG.399.1	0	0	0	0.022226	0	0.190164	0	0	0	0	0	0	0	0	0	0	0	0	1.80976	1.54749	0.47549	0.138068	0.356817	0.530227	0	0.297251	0.083082	0.728346	0.584769	0.562959	0.046933	0	0.31679	0.899337	0.625572	0.107672
MSTRG.400.1	0	0.105486	0	0.184398	0	0.030585	0.097917	0.101108	0.106576	0.103478	0	0.180669	0.112086	0.340331	0	0	0.220644	0.087858	0.896855	1.09131	0.421525	0.110699	0.138955	1.20838	0.144793	0.102571	0.699831	0.482832	0.917836	0.371381	0.599957	0.289615	0.234398	0.254893	0.199161	0.204695
ENSSSCT00000045517	0	0	0.079809	0	0.024371	0	0.052526	0	0	0	0	0	0	0	0.007961	0	0	0	0	0	0	0	0	0	0	0	0	0	0	0	0	0.253068	0.115227	0	0.213211	0
ENSSSCT00000051154	0.537669	0.209151	0	0.140764	1.20005	0.008634	0	1.27394	0	0.399268	0.094096	0.145948	0.046669	0	0.604774	0	1.0741	0.081937	0.436398	0.598804	0.424416	0.311126	0.463239	0.361791	0.092775	1.38464	0.248006	0.299857	0.341711	0.229866	0.190581	0.062737	2.7795	0.744618	0.301532	0.383994
ENSSSCT00000004665	0.429934	0.601298	0.775578	0.46146	0.552455	0.713052	0.758519	0.197054	1.11688	0.434728	0.984061	0.379886	0.951787	0.213207	0.409511	0.415776	0.016087	0.838565	2.89419	2.53731	2.74312	1.36338	3.62128	1.78884	1.72895	1.36264	2.8569	3.28475	3.25568	2.96439	2.9953	2.93743	0.094589	2.7141	2.72867	3.47499
ENSSSCT00000052828	0	0.211879	0	0.432136	0	0	0	0	0	0	0	0.212918	0.175673	1.22758	0	0.20225	0	0.705305	0	0	0	0	0.229521	0	0	0	0	0	0	0.099162	0	0	0	0	0	0.472736
ENSSSCT00000047133	0	0	0.025338	0	0	0.040889	0	0.053679	0	0	0	0.014577	0	0	0.055974	0	0	0.030652	0.319044	0.025785	0.068021	0.187826	0.213606	0.249593	0.058784	0.383497	0.161255	0.038651	0.26508	0.295932	0.134965	0.174536	0.072629	0.173731	0.09157	0.230616
MSTRG.427.2	0.060625	0.040265	0.140428	0.020161	0.020821	0.019937	0.056393	0.082651	0.088784	0.028356	0.120626	0.119842	0.275558	0.001246	0.041601	0.083597	0	0.076111	0	0.510475	1.57083	0	0	0.520965	0.590961	0	0.774019	0.346948	0	0	1.59268	0	0.065296	0.250439	0	0.584741
MSTRG.427.3	0	0	0	0	0	0	0	0	0	0	0	0	0	0	0	0	0	0	0	0	0	0	0	0	0	0	0	1.87938	0	0	0	0	0	0	0	0
ENSSSCT00000064605	12.8044	10.0573	8.15292	13.1416	17.2521	9.1989	9.93092	13.4489	3.88729	14.2669	17.0567	14.7017	2.19228	15.5221	8.9462	13.3548	11.3485	16.5156	2.14372	2.54651	1.19218	2.43036	2.26446	5.53164	1.15583	5.96906	5.43293	4.39467	1.56774	2.32233	5.65454	3.17409	1.68119	1.34413	4.75036	2.35669
MSTRG.428.2	0	0	0	0	0	0	0	0	0	0	0	0	0	1.39435	0	0	0	0	0	0	0	0	0	0	0.104307	0.402352	0	0	0.027511	0	0	0	0.417628	0	0.223372	0
ENSSSCT00000004666	0	0	0	0	0	0	0	0	0	0	0	0	0	0	0	0	0	0	0	0	0	0.065186	0.06892	0.032611	0.063629	0	0.039477	0	0.058304	0	0	0	0	0	0	0
MSTRG.429.1	0.722414	0	0.076923	0.017187	0.635173	0.017195	0.176098	0	0.008527	0.008581	0.026096	0.514277	0.735835	0.705057	0.018398	0.23716	0.708396	0.029253	0.540581	0.947193	1.23966	0.363587	0.855377	0.876926	1.36281	0.308076	0.980687	1.20665	0.81008	0.598187	0.881972	0.766952	0.404745	0.591363	0.599935	0.846666
MSTRG.429.2	0	0	1.64228	1.84537	0.043671	0.55835	1.44253	0	0	1.44565	1.638	0	0.012538	0	0	1.89038	0	1.87329	4.34913	4.39502	1.56571	4.45885	5.03847	0.67926	1.62519	1.54521	2.08758	1.65194	6.5288	1.17888	0.875463	3.02032	1.06191	5.45392	0.046725	3.78167
MSTRG.429.3	0	0	0	0.007713	0	0	0	0	0	0	0.013413	0	0	0.025682	0	0	0	0	0	0.010555	0	0.112466	0	0.999933	0	0.004291	0.547351	0	0.993296	0	0.011072	0.004391	0	0	0.005163	0
MSTRG.429.4	0.025445	0	0	0.014471	0.026484	0.093158	0	0.16765	0	0	0.018302	0	0.018222	0	0	0.009618	0.006746	0	0.020946	1.99388	0	0	0	0.032275	0.039645	1.96635	0.016149	0	0	1.06982	2.26924	0.477285	0.776363	0.014285	0.794754	0.036242
MSTRG.429.5	0	0	0	0	0	0	0	0	0	0	0	0	0.008552	0	0	0	0	0	0.69396	0	0.378813	0	0	1.32257	0	0	0	0.969726	0	0.303778	0.736664	1.07377	0	0	0	1.03615
MSTRG.429.7	0	0.023351	0	0	0	0	0.005152	0	0.023592	0	0	0	0	0	0	0	0	0	0	0	0.051162	0.022667	0	0.012259	0	0.929094	0	0.773549	0.092929	0.016945	0.018938	0.02132	0	1.41082	0	0.238019
MSTRG.429.6	0	0	0	0.005349	0	0	0	0	0.007159	0	0	0	0	0	0	0.004168	0	0	0.003625	0	0	0.540964	1.41212	0.184085	0	0.082834	1.20837	0	0.272241	0.016578	0.111107	0.016852	1.81511	3.18889	0	0.948189
MSTRG.429.8	0	0.037399	0	0.005157	0	0	0	0	0.00646	0	0.060497	0	0	0.342095	0	0	0	0	0	0.041468	0	0	0.010934	0	0	0.298053	0	0.009109	0.042902	0.007524	0.157211	0.443198	0	0.628313	0.058191	0
MSTRG.429.9	0.009688	0	0	0	0	0	0	0	0	0	0	0.012005	0	0	0	0	0	0	0	0	0.001386	0.130192	0.06289	0.012265	0	0	0.085104	0.01051	0.017022	0	0	0.009678	0	0.12319	1.0784	0.01222
ENSSSCT00000056555	0	0	0	0	0	0	0	0	0	0	0	0	0	0	0	0	0	0.24746	0.269473	0.332312	0.140945	0	0	0	0	0.178782	0	0.551737	0	0	0.348849	0	0	0.228046	0.369644	0.032721
ENSSSCT00000004667	0	1.01638	0	0	0	0.718285	0	1.70589	1.20483	0	0	0	0	0	0	0	0	0	6.27873	1.6877	3.48664	2.8061	1.54924	1.7542	4.51744	2.20681	5.91317	3.43311	3.1287	1.90659	0	2.50188	1.70391	0	3.1079	3.09907
ENSSSCT00000027938	0.001222	0	0	0	0	0	0	0	0	0	0	0	0	0	0.011945	0	0	0	0.034426	0	0	0.041184	0	0	0	0.114622	0	0	0	0	0	0.009588	0	0	0.00044	0
MSTRG.429.11	0	0.834673	0.112112	0.509193	0	0	0.118073	0	1.12545	0.318161	0	0.087962	0.148529	0	1.85376	0	0	0.6379	0	0.871239	0	0	0	0	0	2.14755	0	0	0	2.89775	0	0.271417	1.50078	0	0.84873	0
MSTRG.429.14	0	0	0	0.004654	0	0	0	0	0.014191	0	0	0	0	0	0	0	0	0	0	0.007	0.005663	0	0	0	0	0.053417	0	0.007614	0	0	0.097593	0.026201	0.848736	0	0.672699	0
ENSSSCT00000054070	0	0	0	0	0	0	0	0	0	0	0	0	0	0	0	0	0	0	0	0	0	0.08166	0	0	0	1.22471	0	0	0	0	0.03194	0.017909	0.043852	0	0	0.143089
ENSSSCT00000046141	0.041445	0	0	0	0	0	0	0.215458	0	0	1.19173	0	0	0	0	0	0	0	0	0	0	0	0	0	0	0	0	0.016972	0	0	0.016729	0	0.027485	0	0	0.02304
ENSSSCT00000004668	0.032601	0.046818	0.062722	0.142043	0.016344	0.062289	0.087213	0.089827	0.080038	0.062091	0.05496	0.071377	0.033671	0.064668	0.264674	0.131001	0.082685	0.202362	0.71633	0.728332	0.911383	0.31408	0.756986	0.456715	0.209926	0.335225	1.03079	0.524814	0.925222	0.355438	0.70978	0.642146	1.04631	0.919379	0.514946	0.626745
MSTRG.412.1	0	0	0	0	0	0	0	0	0	0	0.207366	0	0	0	0	0	0	0	0.299351	0.098338	0	0	0.551221	0.564658	0.334876	0	1.54418	0.167817	0.153425	0.565968	0.021934	0.180959	0.853878	0	0.254606	0
MSTRG.410.1	0	0	0	0.278307	0	0	0.140805	0	0	0	0	0	0	0	0	0	0	0.171461	0.265042	0	0.309262	0.162433	0.123697	0.308791	0.50737	0	0.218007	0.196433	0	0	0.429788	0	0.156887	0	0	1.149
ENSSSCT00000051054	0	0	0	0	0	0	0	0	0	0	0	0	0	0	0	0	0	0	0	0	0	0	0	0	0	0	0	0	0	0	0	0	0	0	0	0
MSTRG.413.1	2.77518	0.025761	1.29949	1.32463	1.61104	0	1.04178	0	2.52976	1.10479	1.43103	0.860012	1.22777	0.900134	0.881738	1.64815	1.92676	1.1698	2.93718	1.74858	3.04268	0.998753	5.39156	3.42059	1.40197	3.20286	2.12403	2.23395	4.7025	2.97297	3.23739	3.16215	3.20916	4.30166	2.65657	3.55042
MSTRG.413.2	0	0.146579	0	0	0.072571	0	0	0	0	0	0.176496	0.032531	0.05261	0	0	0	0.050321	0.05205	1.1408	0.272972	0.144566	0.502585	0.157195	0.409399	0.119415	0.283451	1.46734	0.675937	1.53169	1.39994	0	0.107077	0.851398	0.041186	0.285615	0.046079
MSTRG.413.3	0	0.123825	0.191886	0	0	0	0	0	0.151715	0	0	0	0	0	0	0	0	0.531561	0	0	0	0.862677	0	0.360956	1.48262	0	0	0.5341	0	0.209869	0	0	0	0	0	0.216962
ENSSSCT00000004669	0.659204	3.12886	0.886044	1.09082	2.17961	1.94962	1.43194	2.6742	2.47038	1.77529	2.91687	0.608965	3.72987	3.13457	2.95194	1.7209	0.706581	1.68111	3.00364	2.77616	3.14668	1.97235	2.30645	2.40413	1.16983	2.6769	1.85587	3.24333	1.95226	1.62663	1.67977	4.8818	2.28243	2.227	5.16015	4.2718
ENSSSCT00000044248	0.123675	0.239824	0.059338	0.106605	0.504324	0.218919	0.33183	0.104458	0	0.178503	0.12984	0.146378	0.063708	0.091255	0.125472	0.248332	0.131367	0.14981	0.020159	0.098871	0.20874	0.032616	0.113953	0.278133	0.355662	0.100617	0.051491	0.726107	0.021855	0.136066	0.776031	0.174306	0	0.846713	0.916628	0.030632
ENSSSCT00000004670	0	0	0	0	0	0	0	0	0	0	0	0	0	0	0	0	0	0	2.28282	0	0	1.20079	0.271153	0.87689	0	2.85474	0	0	1.12486	0	0	0.564315	3.10718	0	0	1.35491
ENSSSCT00000058327	0	0	0	0	0	0	0	0.011984	0	0	0	0	0	0	0	0	0	0	0	0	0	0	0.008382	0	0.024348	0.0073	0.002467	0	0.003852	0	0	0.006815	0	0	0	0
MSTRG.415.1	0	0	0.210103	0	0.663018	0	0	0.229569	0	0.202911	0.181631	0	0	0	0	0.054486	0	0	0.614745	0.042884	0.362532	0.34655	0.564078	0.348644	0	1.05153	0.283608	0.608011	1.11893	0.175981	1.30169	0.176768	1.57435	0.221836	0	0.823602
MSTRG.416.1	0	0	0	0	0	0	0	0	0	0	0.228458	0	0	0	0	0	0	0	0.401718	0.319529	0	0.309006	0	0.062459	0.304671	1.87697	0	0.506813	0.586264	0	0.46052	0.395129	0.066257	0.164666	0	0.299374
MSTRG.417.1	0.021675	0.16206	0	0	0	0	0	0.118055	0	0	0.171863	0.063486	0	0	0	0.093973	0	0	0.596554	0	0.3238	0	0.268985	0.590461	0.117865	0.534203	0	0.168693	0.089747	0.432244	0	0	0.064983	0.373842	0.174406	1.25477
MSTRG.418.1	0	0	0	0	0	0.104487	0	0	0	0	0.31452	0	0	0	0.332053	0	0	0	0.145292	1.36027	0.155343	0.279739	0.076639	0.166602	0.04876	0.307028	0.38564	0	0	0.264693	0.206367	0	0.353462	0	0	0
ENSSSCT00000022320	0.916163	1.22883	0.85994	0.907278	1.18563	0.979412	0.450853	0.734342	2.02538	1.27182	0.866282	0.731884	1.14867	0.444636	1.52458	0.707415	0.958212	1.00554	0.855534	0.739457	1.05615	1.73773	0.693908	1.83604	0.821694	1.55567	0.818021	1.6086	1.15926	1.06935	0.537934	1.21804	1.52289	0.569186	0.980529	0.865545
ENSSSCT00000020669	0	0	0	0	0	0	0.211208	0	0	0	0	0	0	0	0	0	0	0	0	0	0	0	0	0	0	0	0	0	0	0	0	0	0	0	0	0
ENSSSCT00000046717	0.088421	0.028696	0	0	0.07349	0.070511	0.10615	0.068488	0.028993	0	0.028441	0	0	0.029392	0	0	0.030012	0.023901	0.0494	0.3237	0.243534	0.030115	0.364278	0.11977	0.088038	0.111613	0.528509	0.245513	0.214941	0.373645	0.177727	0.063537	0.223579	0.099295	0.094408	0.138865
ENSSSCT00000049899	0	0	0	0	0	0	0	0	0	0	0	0	0	0	0	0	0	0	0	0	0	0	0	0	0	0	0	0	0	0	0	0	0	0	0	0
ENSSSCT00000050380	0	0	0	0	0	0	0	0	0	0.081893	0	0.080909	0	0.181925	0	0	0	0.066572	0.00488	0	0	0	0	0	0	0	0	0	0.153382	0.258408	0	0.294959	0	0.102434	0	0
ENSSSCT00000062651	0	0	0	0	0	0.026391	0	0	0.004831	0	0.031351	0	0	0	0	0.032755	0	0	0.044502	0	0	0	0.035473	0	0	0	0	0	0	0	0	0	0	0	0	0
MSTRG.437.1	0.233151	0	0	0	0	0	0	0	0.115057	0	0	0	0	0	0	0	0	0	0.697624	0.681446	0.45507	0.472057	0.399035	0.239146	0.23214	0	0.391209	1.94537	0	0.662703	0.579522	0.70475	0.502298	0.2627	0.21501	0.220433
ENSSSCT00000029492	114.775	0	23.5393	0	20.9727	0	0	0	0	79.9724	0	0.068562	0	0	0	0.162206	28.1333	136.571	0	0	0	0	0	0	0	0	0	1.63159	0	0	0	0	0	0	0	0
MSTRG.438.2	1.14031	19.2096	7.38097	33.4267	0	14.4763	44.9402	10.3379	15.7841	8.47073	2.00705	58.0754	35.1919	125.67	84.9649	133.023	10.8355	19.4376	0.269622	0.249519	4.71516	0.121435	1.98299	1.8477	2.96342	0.239386	2.3979	0	0.789743	6.71577	3.83034	0.091599	1.10568	3.26108	0.108314	0.56219
MSTRG.438.3	19.1573	33.136	59.0128	86.5449	2.18914	22.4871	54.1701	24.8629	50.2021	42.2177	3.9958	10.0691	53.8459	13.6475	13.8882	17.8936	32.0207	52.5778	0	0	0	0	0	0	0	0	0	1.12919	0.021889	24.3458	0	0	0	4.19172	0	2.59458
MSTRG.438.7	0	161.663	0	0	108.401	137.689	148.342	87.6357	0	79.0505	141.354	0.103138	109.893	1.11072	0	0	97.9285	0	0	0	0	0	0	0	0	0	0	0	0	0	0	0	0	0	0	0
MSTRG.438.6	0	0	0	27.6315	0	0	0	0	0	0	0	6.35373	0	0	10.6386	0	0	0	0	0	0	0	0	0	0	0	0	0	0	0	0	0	0	0	0	0
MSTRG.438.4	0	0	0	0	112.204	0	0	0	0	0	0	0	0	0	0	0	0	0	0	0	0	0	0	0	0	0	0	0	0	0	0	0	0	0	0	0
MSTRG.438.5	0	0.169392	0.146559	0	27.8881	0.101812	0.707927	0.211999	0	0.52811	0	0	1.89386	0	0.104449	0.09482	0.69843	0.202859	0	0	0.022787	0	0.001405	0	0.000331	0	0	0	0	0	0	0	0	0	0	0
MSTRG.438.8	17.6861	0	75.5213	178.231	7.46555	0.024171	0.022828	18.2432	10.7608	5.09192	0.024374	13.5168	21.2293	1.72307	0	4.89851	6.97206	0	0	0	0	0	0	0	0	0	0	0	0	0	0	0	0	0	0	0
MSTRG.438.9	0	0.075919	0	0.07252	0.030648	0	0	0	0	0.261904	0.016462	71.1573	1e-06	0	0.008151	0.015707	0	0	0	0	0	0	0	0	0	0	0	0	0	0	0	0	0	0	0	0
MSTRG.438.10	0.343802	1.55081	1.63246	1.34306	2.52785	0.989499	4.6456	0.718041	0.252419	1.42976	0.426367	1.65332	3.90048	6.49903	12.7563	3.03283	2.26415	1.29203	0	0	0.063947	0	0.000105	0	0.008539	0	0	0	0	0.186204	0	0	0	0	0	0
MSTRG.438.11	0	0	0	0	0	0	0	0	0	0	0	2.09386	0	14.3728	13.7394	6.29089	0	0	0	0	0	0	0	0	0	0	0	0	0	0	0	0	0	0	0	0
MSTRG.438.12	0	0	0	0	0	0	0	0	0	0	0	7.39185	0	29.192	14.2982	13.5432	0	0	0	0	0	0	0	0	0	0	0	0	0	0	0	0	0	0	0	0
ENSSSCT00000062814	0	0	0	0	0	0	0	0	0	0	0	0	0	0	0	0	0	0	0	0	0	0	0	0	0	0	0	0	0	0	0	0	0	0	0	0
MSTRG.438.13	0	0	0	0	0	53.0913	0	0	0	0	0	5.12239	16.2955	0	0	0	0	0	0	0	0	0	0	0	0	0	0	0	0	0	0	0	0	0	0	0
MSTRG.438.15	102.476	0	0	0	0	0	0	0	0	0	7.27486	3.32393	0	0	0	0	0	0	0	0	0	0	0	0	0	0	0	0	0	0	0	0	0	0	0	0
MSTRG.438.16	10.7671	0	0	0	0	0	0	0	0	0	17.7106	3.43733	0	0	0	0	0	0	0	0	0	0	0	0	0	0	0	0	0	0	0	0	0	0	0	0
MSTRG.438.14	60.9407	0.092105	49.6507	0.035585	0	0	0	0	0	0	137.041	4.5185	0	0.01	0	0	0	0	0	0	0	0	0	0	0	0	0	0	0	0	0	0	0	0	0	0
MSTRG.438.17	8.14024	42.4999	0	14.0112	0.37014	13.6876	22.2539	42.2255	28.9761	55.6802	3.13957	9.50655	14.6713	2.33199	2.37325	4.0839	34.8105	20.5122	0	0	0	0	0.04092	0	0	0	0	0	0	2.0143	0	0	0.01049	0	0	0
MSTRG.438.19	3.09079	20.9565	0	3.36356	0	7.49015	7.24206	11.7143	6.59733	7.99965	2.77466	0.580371	4.72389	2.1689	1.57886	1.36637	30.0744	80.8213	0	0	0	0	0.037208	0	0.290548	0	0	0	0	2.64543	0	0	0	0.662599	0	0
MSTRG.438.18	2.23142	14.4233	2.84427	12.5039	0.909085	5.47752	28.6926	12.2054	5.49942	48.9174	1.77262	4.2623	17.8858	1.00182	1.50478	2.22287	24.6653	12.2036	0	0	0	0	0.000882	0	0	0	0	0	0	2.81671	0	0	0	0	0	0
ENSSSCT00000054214	0	0	0	0	0	0	0	0	0	0	0	0	0	0	0	0	0	0	0	0	0	0	0	0	0	0	0	0	0	0	0	0	0	0	0	0
ENSSSCT00000004677	0	0	0	0	0	0	0	0	0	0	0.025027	0	0	0	0	0	0	0.024491	0	0	0	0	0	0	0	0	0	0	0	0	0	0	0	0	0	0
ENSSSCT00000051787	0	0.04591	0.016206	0	0.013771	0.014966	0.042616	0.029337	0.030923	0.060124	0.057016	0.042174	0.002846	0.047023	0	0.031693	0.024008	0.062024	0.014013	0.057542	0.076442	0	0.119611	0.048125	0.01552	0.022321	0.155881	0	0.056523	0.059296	0.015797	0.049725	0.032983	0	0	0.088867
ENSSSCT00000004678	0.546584	0.657602	0.633606	1.16704	1.19902	0.722478	0.83464	1.47035	11.7444	0.729092	0.941983	0.637078	7.06938	0.972036	1.34889	1.0224	0.547611	1.36302	4.27842	3.76181	5.57219	5.48751	3.55088	5.81926	1.84762	5.1416	3.83089	2.92502	3.41698	3.89397	4.42831	2.79414	5.45674	4.9278	4.26214	5.12581
MSTRG.420.2	0	0	0	0.512009	0	0	0	0	0.294502	0	0	0	0	0	0	0	0	0	1.6717	0	0	0.907424	0.564359	1.27784	1.95677	0.29191	0.371595	1.4441	0.387978	0	0.1735	0.34842	0.950352	0.22662	0.535673	0.227298
MSTRG.420.3	0.027205	0	0	0.587809	0	0	0	0.038836	3.52006	0.01016	0.010571	0	1.42041	0	0	0.05072	0	0	0.33315	0.027786	0.551803	0.441909	0.406128	0.060044	0.018414	0.814992	0.306391	0.035665	0.301514	0.066916	0.242569	0.541911	0.638927	0.023424	0.017969	0.063774
ENSSSCT00000060099	0	0	0	0	0	0	0	0	0	0	0	0.012796	0	0	0	0	0	0	0	0	0	0.036725	0	0	0.018212	0	0	0	0	0	0.014498	0	0.015644	0	0	0
ENSSSCT00000004679	0	0	0	0	0	0	0.075941	0	0	0.086412	0	0	0	0	0.046086	0	0	0.146736	0.673776	0	0	0	0	0	0.045117	0	0	0	0	0	0	0	1.94416	0	0	0.125751
ENSSSCT00000038263	0	0	0	0.034705	0.035661	0	0	0.066603	0	0	0.034434	0	0.035071	0.035585	0	0	0.072672	0	0.004095	0	0	0	0.030511	0	0	0.100872	0	0	0.059037	0	0	0	0	0	0	0
ENSSSCT00000004680	0	0	0	0	0	0	0	0	0.026011	0	0	0	0.026261	0	0	0	0	0	0	0	0	0	0	0	0.020042	0	0.04422	0	0	0	0	0	0	0.029694	0	0.039053
ENSSSCT00000004681	2.78357	2.81997	2.98945	2.11891	2.02173	1.39139	2.59267	5.57519	6.33697	3.66909	2.45765	2.57401	3.6044	1.56458	1.97488	1.65549	2.52798	6.45888	14.1447	10.8775	15.6341	4.43745	4.26804	9.38316	3.41606	3.31736	12.6754	10.6476	9.43243	12.5138	9.16575	3.35415	4.40667	10.3381	5.75971	6.27009
ENSSSCT00000061498	0	0	0	0	0.045226	0	0	0.067314	0	0	0	0	0	0	0	0	0	0	0	0	0.072382	0.016374	0.061567	0	0	0.041224	0.04292	0	0.021091	0	0.216785	0.050702	0	0.044913	0.169026	0.048598
ENSSSCT00000066086	0.22819	0	0.109174	0.040299	0	0	0	0.237012	0	0	0.039984	0	0.067966	0.059857	0	0	0	0	0	0	0.161211	0.344945	0	0.161713	0	0.271011	0.038324	0.021285	0	0	0.054342	0	0.073669	0	0.038084	0
ENSSSCT00000041271	0	0	0	0	0	0	0	0	0	0.019395	0	0	0	0	0	0	0	0	0	0	0	0	0	0	0.052516	0	0.00037	0.168291	0	0	0.050059	0	0.024103	0	0	0.064729
ENSSSCT00000052160	0	0	0	0	0.020158	0	0	0	0.019842	0	0	0.035604	0	0	0	0	0	0	0.035965	0.083318	0	0.063756	0.034493	0	0.030169	0.177207	0	0	0.084796	0.038094	0	0.043482	0	0.045076	0	0
MSTRG.424.6	0	0	0	0	0	0	0	0	0	0	0	0	0	0	0	0	0	0	0	0	0	0	0	0	0	0.991189	0.08739	0	0.257051	0	0	0	1.6947	0	0	1.06967
ENSSSCT00000059055	0.02047	0.046269	0.019497	0	0.099347	0.034621	0	0	0.048383	0.032867	0.025692	0.008115	0.029739	0.026584	0	0	0.01793	0.023607	0.373332	0.278844	0.418509	0.253947	0.582745	0.504931	0.399688	0.124012	0.554044	0.569456	0.439465	0.346797	0.401967	0.217746	0.668826	0.335773	0.1686	0.44128
MSTRG.425.2	29.1936	38.0883	25.1642	43.7739	37.6401	30.2889	34.1003	37.521	56.5634	31.0857	37.066	26.6972	54.4844	36.1449	39.802	34.1123	28.7779	40.5745	140.27	134.102	114.178	143.384	113.338	157.201	137.421	128.309	132.753	107.578	112.789	118.343	125.469	119.263	73.1082	128.805	100.843	103.225
ENSSSCT00000004682	0	0	0	0	0	0	0	0	0	0	0	0	0	0	0	0	0	0	0	0	0	0	0	0	0	0	0	0	0.440588	0	0	0	0	0	0	0
MSTRG.430.1	0.044374	0.058926	0.060122	0.057291	0.007794	0.104413	0.179099	0.094474	0.07672	0.022347	0.090237	0.066466	0.05632	0.068424	0.031782	0.28272	0.036973	0.012649	1.57482	3.27114	0.806765	1.29919	1.405	1.5478	0.931467	0.949958	1.63813	0.71202	1.20325	1.77991	0.780908	1.49932	3.44126	0.718567	0.767103	0.823345
ENSSSCT00000004683	1.78883	5.29772	4.13922	5.65235	8.41369	6.37864	3.34908	6.08432	8.363	4.56044	5.42049	3.61812	4.20406	3.29036	2.85113	5.54742	5.8507	3.21663	2.88612	2.54698	3.17874	5.32115	4.17227	3.13427	8.03638	4.02339	3.69133	4.61872	2.5803	3.53189	4.2667	5.3639	0.747092	5.22189	4.59208	5.46704
ENSSSCT00000057546	1.3301	0.991628	1.85681	1.11096	1.84663	0.901063	2.90859	3.35954	0.602495	1.06206	1.35766	1.47503	1.30821	0.660948	1.21771	0.795327	1.00648	2.13301	2.64014	0.719122	0.362295	0.798337	0.862805	1.61788	1.83001	1.62329	0	1.76315	0.899813	2.01001	1.49181	1.23459	0.617153	0.491248	1.67932	1.26477
MSTRG.434.1	0	0	0	0	0	0	0	0	0	0	0	0	0	0	0	0	0	0	0.254394	0	0	0	0	0	0	0.540281	0	0	1.17345	0	0	0	0	0.616838	0	0
MSTRG.435.1	0	0	0	0	0	0	0	0	0	0	0	0	0	0	0	0	0	0	0.186263	0.348205	0	0	0.261869	0.340323	0	0	0	0	0	0	0	0	0.125311	1.12153	0.186166	0
ENSSSCT00000029071	0	0	0	0	0	0	0	0	0	0	0	0	0	0	0	0	0	0	0	0	0	0	0	0	0	0	0	0	0	0	0	0	0	0	0	0
ENSSSCT00000037343	0	0	0	0	0	0	0	0	0	0	0	0	0	0	0	0	0	0	0	0	0	0	0	0	0	0	0	0	0	0	0	0	0	0	0	0
ENSSSCT00000044335	0	0	0	0	0	0	0	0	0	0	0	0	0	0	0	0	0	0	0	0	0	0	0	0	0	0	0	0	0	0	0	0	0	0	0	0
MSTRG.433.1	0	0.308705	0	0	0	0	0	0	0	0	0	0	0.174834	0	0	0	0	0	0	1.17843	0.01722	0	0.225689	0.225415	0.966323	0	0.079402	0	0.438314	0.302447	0.080877	0	0	0.943471	0.461543	0
MSTRG.431.1	0	0	0	0	0	0.113462	0.107158	0.11065	0	0	0	0	0.122664	0	0	0	0	0.094226	0	0.248036	0	0	0	0	0.354754	0	0	0	0	0.167945	0.11916	0.319501	0	0.577201	0	0.16759
ENSSSCT00000004688	4.55699	8.21467	3.85489	6.66007	3.7779	3.29381	6.59716	8.68403	5.59763	4.79509	4.86815	4.19803	3.05052	5.81913	7.8643	4.59155	3.90221	5.73647	46.8989	42.3449	35.2776	34.3572	32.8785	43.6303	6.77346	39.6522	33.5156	26.8463	44.1953	31.0211	30.208	20.0233	7.19026	51.5817	41.1181	43.9721
ENSSSCT00000062855	0	0	0	0	0	0	0	0	0	0	0	0	0	0	0	0	0	0.496428	0	2.80067	0.859224	0.664823	0.446595	0	0.049607	0	0.287852	0	0.671129	0	0	0.411346	0.105857	0.614433	0.281125	1.79061
MSTRG.432.3	0	0	0	0	0	0	0	0	0	0	0	0	0	0	0	0	0	0	0	0	0	0	0	0	0	0	0	0	0	0	0	14.611	0	0	0	0
MSTRG.432.4	0	0	0	0	0	0	1.72216	0	0	0	0	0.002569	0	0	0	0	0	0.014883	0	0.053437	0.037788	0	0	0.022033	0.010593	0.03083	0	0.003147	0.014536	0.004668	0	0.022642	0.355953	0	0.029864	1.23606
ENSSSCT00000060707	0	0	0	0	0	0	0	0	0	0	0	0	0	0	0	0	0	0	0	0	0	0	0	0	0	0	0	1.58388	0	0	0	0	0	0	0	0
ENSSSCT00000004689	0.700777	0.667254	0.732681	1.17073	0.464977	0.626057	0.717443	0	0.813328	0.484276	0.577238	0.63225	1.03157	0.84558	0.83173	0.673732	0.672321	0.589803	2.04909	3.08519	1.66464	0.762598	2.01605	2.72881	0.325998	2.20039	0.32957	0	1.95304	2.08967	1.13264	1.87321	1.42712	3.13562	2.179	2.22157
MSTRG.447.3	0	0	0	0	0	0	0	0.611789	0	0	0	0	0	0	0	0	0	0	1.90073	0.174622	1.46846	1.01903	0.88694	0	1.7119	0	3.22049	1.49581	2.48208	0.003574	2.5646	0.2834	0	0.004544	0	0
ENSSSCT00000050981	0	0	0	0	0	0	0	0	0.132275	0	0	0	0	0	0	0	0	0	0	0	0	0	0	0	0	0	0	0	0	0	0.375808	0	0	0	0.232631	0
ENSSSCT00000041262	0	0	0	0.016278	0	0	0.10779	0	0	0	0	0	0	0	0	0	0	0	0.035596	0.067949	0.028761	0.020814	0.345433	0.062476	0.033402	0.052858	0.049326	0.050752	0.045342	0	0.020473	0.021957	0	0.002745	0.103553	0
MSTRG.447.5	0	0	0	0	0	0	0	0	0	0	0	0	0	0	0	0	0	0	1.12964	0	0	0	1.32294	0	0	0.001124	1.54308	0	0	0.09826	0.001193	2.29075	0	0	0	0.917892
ENSSSCT00000004690	0	0	0	0	0	0	0	0	0	0	0	0	0	0	0	0	0	0	0	0	0	0	0	0	0	0	0	0	0	0	0	0	0	0	0	0
ENSSSCT00000064111	0	0	0	0	0	0	0	0	0	0	0	0	0	0	0	0	0	0	0	0	0	0	0	0	0	0	0	0	0	0	0	0	0	0	0	0
ENSSSCT00000047113	0.779509	0.81166	0.614453	0.83643	1.76629	0	1.3249	1.19393	0.56514	1.11458	0.726542	0	0.250887	0	2.11513	0.881383	0.411872	0.01422	20.9759	6.56198	4.67354	18.8101	5.23102	7.44991	13.5417	13.8974	12.8234	8.89611	5.50878	11.8411	15.1057	7.29509	7.57687	3.81224	12.9007	10.2406
ENSSSCT00000004691	0.687947	0.89642	0.5281	0.699824	0.064349	0.816814	0.062565	1.07833	0.212148	0.078092	0.426431	0.604338	1.0578	1.4417	1.07397	0.461316	0.320937	2.15009	9.74884	7.99457	7.8224	7.907	2.18294	11.187	7.53252	9.04534	10.5666	9.56397	7.77782	7.67092	10.1959	9.72296	7.25541	14.5818	10.4468	3.84456
MSTRG.441.3	0	0	0	0	0	0	0	0	0.018341	0	0	0	0	0	0	0	0	0	0.419247	0.117013	0.016503	0.056961	0.158239	0.068423	0	0.131882	0.480945	0.046511	0.017039	0.070426	0.037102	1.89364	0.065093	1.17914	0.617538	0.033557
MSTRG.441.4	0	0	0	0	0	0.318653	0	0	1.12853	0	0	0	0	0.022215	0	0	0	0.016998	0.070676	0.071915	0.89291	0.857524	3.49493	2.43904	2.34273	0.081528	0.958316	0.016704	0.076013	0.369644	0.477625	1.35101	1.04667	0.119315	0.077398	0.535594
ENSSSCT00000004692	0	0	0	0	0	0	0	0	0	0	0	0	0	0	0	0	0	0	0	0	0	0	0	0	0	0	0	0	0	0	0	0	0	0	0	0
ENSSSCT00000037145	0	0	0	0	0	0	0	0	0	0	0	0	0	0	0	0	0	0	0	0	0	0	0	0	0	0	0	0	0	0	0	0	0	0	0	0
ENSSSCT00000046216	0	0	0	0	0	0	0	0	0	0	0	0	0	0	0	0	0	0	0	0	0	0	0	0	0	0	0	0	0	0	0	0	0	0	0	0
ENSSSCT00000058756	0	0	0	0	0.017705	0	0	0.066551	0	0	0	0	0	0	0	0	0	0.013931	0.062356	0.06308	0.058793	0.073047	0.015225	0.091472	0.07248	0.086404	0.029927	0.037267	0.08177	0.024991	0.033186	0.057867	0.10043	0.037141	0.049344	0.11804
ENSSSCT00000004693	0	0.013231	0.01391	0	0.396163	0.007866	0	0	0.829505	0.039024	0	0.065048	0	0	0	0	0.008151	0	1.92759	3.04309	2.78023	1.11868	3.01289	1.97175	0.124899	0	2.72312	2.72044	4.11778	1.23577	2.33428	2.04269	2.18144	1.5507	1.84125	3.11545
MSTRG.450.1	0.466347	0.497669	0.640762	0.55371	0.602334	0.578352	0.625409	0.592951	0.564214	0.645108	0.70384	0.711534	0.791524	0.55945	0.890344	0.682207	0.497259	0.623069	1.81531	2.32076	2.05751	2.96159	0.344754	1.39833	2.52941	2.52937	2.22683	0	1.04352	1.80568	2.67168	0.672698	2.16032	0.603123	1.60851	0
MSTRG.450.3	0	0	0.018652	0	0	0.021278	0	0	0	0	0	0	0	0	0	0	0.003776	1.06488	0	0	0	0	0	0	0	0	0	0	0	0	0	0	0	0	0	0
ENSSSCT00000004694	2.79576	4.8944	4.08321	4.30181	4.84018	2.43956	4.30234	5.51384	5.01828	3.101	5.10282	2.5336	3.53001	2.7889	5.18673	4.13462	3.98177	4.27505	6.99292	7.89081	6.63506	2.83749	4.77025	4.91037	1.85028	3.9071	4.47236	6.96067	6.66776	3.63817	4.99801	4.75648	5.63606	6.14238	5.82932	6.09213
ENSSSCT00000058265	0.181019	0.075844	0.038006	0	0	0.509722	0.026735	0.055213	0	0.055377	0.074694	0.051341	0.050904	0.039333	0.020091	0	0	0.047977	0.242986	0.208026	0.368996	0.7423	0.20021	0.118558	0.409762	0.611709	0.418274	0.108129	1.20268	1.28401	0.794467	0.331975	0.810982	0.661481	0.238841	0.105669
MSTRG.450.4	0	0	0	0	0	0	0.106012	0.014547	0	0.06066	0	0.034785	0.026899	0	0	0	0	0	0.029009	0	0.121567	0.066954	1.01679	0.580367	0.401555	0	0	1.82603	0	0.479112	0.016057	0.532796	0.326363	0	0.309213	2.87018
MSTRG.450.5	0	0.387223	0	0.11976	0	0	0	0.050405	0	0.046705	0	0.054655	0	0	0	0.045356	0	0	0.239432	1.92836	0.532282	0.493854	0.765443	0.626405	0.236381	0.788837	0.306303	1.05867	0.434003	0.876719	0.130378	0.282538	0.298785	0	0.412207	0.766688
ENSSSCT00000045320	0	0	0	0	0	0	0	0	0	0	0	0	0	0	0	0	0	0	0	0	0	0	0	0	0	0	0	0	0	0	0	0	0	0	0	0
MSTRG.442.1	0	0	0	0	0	0	0	0	0	0	0	0	0	0	0	0	0	0	0.224756	0	0.600759	0.42372	0	0	0.084228	0	0	0	0.230386	0	0	1.35865	0	0.502508	0.507444	0.67109
MSTRG.443.1	0.133612	0	0	0	0	0	0	0	0	0	0	0	0	0	0	0	0	0	0.356761	0.399028	0.258186	0.136288	0.225821	0	0.396438	0.075769	0.22307	0	0	0	0	0.438515	1.59119	0	0.611773	0.19608
MSTRG.444.1	0	0	0	0	0	0	0.197206	0	0	0	0	0	0	0.268732	0	0	0	0	0.513577	0.649328	0.261054	0.222948	0.034515	0.041268	0.217622	0.460669	0.336629	1.51468	0.19243	0.401799	0.219295	1.17598	1.12163	0	0	0.411228
MSTRG.445.1	0.11195	0	0	0	0.33284	0	0	0.186697	1.31049	0	0	0	0.364216	0.111452	0	0	0	0.255126	0	0	0.016306	0	0	0	0.111465	0.105808	0	0	0	0	0	0.110227	0.172106	0	0.154085	0.105315
ENSSSCT00000004696	3.44328	2.67334	1.62534	4.32265	2.01463	1.83234	3.03952	2.43477	5.57015	3.8974	2.82312	2.59976	6.7682	2.82505	2.8944	3.82367	3.0704	3.68051	1.80158	0.936724	1.62477	1.74987	2.17494	1.97333	1.47454	2.67842	3.04278	1.93084	2.42366	2.94134	1.67076	3.89466	1.92438	0.911275	1.90332	1.25127
MSTRG.453.1	45.0446	3.64943	30.0601	3.49495	70.4179	1.12735	13.1855	1.66581	1.65399	32.6962	1.54915	48.2921	31.9954	23.4603	84.663	51.4605	61.27	55.6585	10.4036	10.8231	10.1181	0.451409	0.235776	1.48694	0.696358	0.821552	9.69808	8.77796	15.4075	33.9889	6.90948	0.068887	0.470171	12.0931	4.27499	0.420049
ENSSSCT00000055657	0	0	0	0	0	0	0	0	0	0	0	0	0	0	0	0	0	0	0	0	0	0	0	0	0	0	0	0	0	0	0	0	0	0	0	0
MSTRG.452.2	10.5749	7.2155	5.26349	10.0976	5.996	5.83951	8.00971	5.87973	18.4593	8.73995	7.59136	6.63282	14.5594	8.3658	7.1522	8.27854	6.56019	9.46927	6.0103	7.20937	6.34911	5.00476	7.48305	5.75335	5.61945	5.80115	8.55946	6.41051	8.45403	8.12059	8.31388	7.24893	0	4.65498	3.85709	5.29652
ENSSSCT00000022018	0	0	0	0	0	0	0	0	0	0	0	0	0	0	0	0	0	0	0	0	0	0	0	0	0	0	0	0	0	0	0	0	0	0	0	0
ENSSSCT00000004697	0.175409	0.63425	0.15897	0.623247	0.309663	0.500696	0.31253	0.170045	0.460696	0.420683	0.424767	0.454291	0.427551	0.330599	0.878395	0.351512	0.513263	0.684089	0.453575	0.480377	0.750341	0.346921	0.517405	0.28238	0.25106	0.441164	1.01049	0.424942	0.954047	0.832555	0.741295	0.495723	0.879828	0.165498	0.376819	0.744985
MSTRG.449.1	0.05377	0.017364	0.068652	0.069378	0	0.084391	0	0.074894	0.070172	0.017033	0.034419	0.015819	0.052675	0.124401	0.018169	0	0	0.021693	0.998099	0.947427	1.02413	0.571797	0.938322	0.515772	0.72542	0.664039	1.0015	1.05078	1.10272	0.761788	0.736911	0.984492	1.0198	0.885404	0.802039	0.703205
MSTRG.454.1	0	0	0	0	0	0	0	0	0	0	0	0	0	0	0	0	0	0	0	0	0	0	0	0	0	0	0	4.09165	0	0	0	0	0	0	0	0
MSTRG.454.2	0.152885	0	0.121157	0	0.123463	0	0.012021	0	0.994581	0	0	0.018632	0.068543	0	0.23256	0.198395	0	0	0.335582	0.027105	3.28193	4.65558	0.713012	0.393208	0.045071	0.036973	0.807767	0.060456	3.56992	0.289104	0.398693	2.35393	0.019656	0.507486	0.381094	0.006675
MSTRG.454.3	0	0	0	0	0	0	0	0	0	0	0	0	0	0	0	0	0	2.52439	0	0	0	0	0	0	0	0	0	0	0	0	0	0	0	0	0	0
ENSSSCT00000030561	2.86037	3.38045	2.55645	3.36108	2.74851	2.85587	2.92898	3.58304	0.536937	3.22606	3.89138	3.26848	2.79315	4.68462	3.96602	3.52501	3.37137	1.90659	1.87057	1.67041	1.38657	1.8477	2.01297	1.94461	3.93025	3.64721	7.95044	3.75282	2.03683	1.88404	2.9877	3.64756	9.58417	10.9251	2.70062	12.6309
MSTRG.454.5	0.622237	0.507643	0.444608	0.447577	0.793707	0.581398	0.096136	0.212734	1.60834	1.0806	0.847738	0.444723	0.911831	1.61787	0.390578	0.448929	0.470668	0.699331	0.3219	0.358854	0.559419	0.586435	0.482665	0.865562	0.291783	1.08229	0.628123	0.467414	0.597883	0.513975	0.576185	0.796826	0.320904	0.22781	0.287953	0.537812
ENSSSCT00000004699	0	0	0	0	0	0	0	0	0	0	0	0	0	0	0	0	0	0	0	0	0	0	0	0	0	0	0.01074	0	0	0.030222	0	0	0	0	0	0
ENSSSCT00000059612	3.38011	3.27108	1.27157	3.63231	1.43166	2.89118	0.756613	3.47839	1.22868	2.84099	1.59061	2.14251	4.05799	1.98667	1.93988	1.44088	1.92629	2.45801	0.197801	0.003092	0.001346	0.013044	0.003381	0.004725	0.413969	0.00351	0.281487	0	0	2.08808	0	0.001705	0.001715	0	0.171042	0.523244
ENSSSCT00000046257	1.46292	1.89487	0.410503	0.746435	0.171511	0.919447	0.988321	2.61821	0.551233	0.230827	0.850038	0.260813	0.43155	0.404377	0.651773	0.370445	1.37567	1.41348	2.93383	2.60941	2.69524	3.33702	4.64356	4.85054	5.34751	8.08325	2.73751	2.94784	6.30224	2.77627	3.32919	7.18803	2.15434	5.02426	3.72741	4.07357
ENSSSCT00000054920	0	0	0	0.062518	0	0.114166	0	0	0	0.363984	0	0	0.226556	0	0	0	0.160134	0.083814	0	0	0	0	0.142311	0.269444	0.377645	0.180228	0	0	0.212283	0.645367	0	0.145378	0	0.517098	0	0
ENSSSCT00000004701	0.266455	0	0	0	0	0	0	0	0	0	0.539598	0	0	0.223022	0	0	0	0	0	0	0	0.643415	0	0.258313	0.285328	0	0	0.438921	0	0.547383	0.278164	0	0	0	0	0
MSTRG.456.1	0	0	0	0	0	0	0	0	0	0	0.266561	0	0.102881	0	0	0	0	0	0	0	0.268685	0.354214	0.496001	0.117194	0.123975	0.553112	0.135123	0.339402	0.463235	0.087385	0.138809	0.419824	1.9307	0.155105	0.187882	0.467236
MSTRG.457.1	0.282715	0	0	0	0	0	0	0	0	0.265525	0	0	0	0	0	0	0	0	0	0.839892	0.617684	0.86946	0.189441	0.500608	0.28149	0.497	0.309161	0	0.128966	0.139924	0.283654	0.877676	2.74246	0	1.23741	0.484042
MSTRG.458.1	0	0.004931	0	2.17402	0	0	0	0	0	0	0	1.29795	0.737927	0	0	0	0	0	0	0	0	0	0	0	0	0	0	0	0.031701	0.011048	0	0	0	0.016955	0	0.002018
ENSSSCT00000004702	1.56575	0.960474	1.34319	0.950844	1.21762	1.61639	0.87323	1.75657	2.25736	1.39715	1.55317	0.866478	1.06475	0.131439	1.68705	1.27729	1.07511	1.5472	2.31307	4.35317	3.43045	4.20161	3.64466	3.75779	3.25875	3.98222	3.64788	3.43395	4.64893	2.87513	3.44162	4.49209	5.34491	3.32143	4.26398	4.58029
MSTRG.458.3	0	0	0	0	0	0	0.387325	0	0	0	0	0	0	1.67928	0	0	0	0	1.72502	0	0	0	0	0	0	0	0	0	0	0.207327	0	0	0	0	0	0
MSTRG.458.4	0	0	0	0	0	0	1.00128	0	0	0	0.031879	0	0	0.108101	0.085995	0	0	0	0.163268	0	0.947763	0.11393	0	0	0.084242	0.011556	0	0	0	0	1.34102	0	0.111743	0.20339	0	0.187953
ENSSSCT00000029401	0	0	0	0	0	0	0	0	0	0	0	0	0	0	0	0	0	0	0	0	0	0	0	0.020225	0	0	0	0	0	0	0	0	0	0	0	0
ENSSSCT00000041797	0.142333	0.073673	0.047683	0.251469	0.109073	0.104872	0.12277	0.021489	0.63746	0.039826	0.058187	0.075807	0.129095	0.036781	0.216926	0.060137	0.042017	0.108087	0.016441	0.009645	0.017938	0.004334	0.007884	0	0.009196	0.004663	0.050078	0.025603	0.033538	0.031695	0	0.015805	0.0199	0.044371	0.026231	0.013033
MSTRG.460.1	0	0.097921	0.142724	0.96569	0	0.689448	0	0	0	0	0	0.309797	0	0	1.11776	0	0	0	0	0	0	0	0	0	0	0	0	0	0	0	0	0	0	0	0	0
ENSSSCT00000039874	0	0	0	0	0	0	0	0	0	0	0	0	0	0	0	0	0	0	0	0	0	0	0	0	0	0	0	0	0	0	0	0	0	0	0	0
MSTRG.463.1	2.66936	2.6988	8.82142	3.42926	1.18006	1.90773	0	2.24066	6.93807	1.08083	1.21603	4.71154	2.71793	0.736895	1.63788	3.49856	6.90849	0.480207	0	0	0	0	0.167658	0	0	0	0	0	0	0	0	0	0	0	0	0
MSTRG.463.2	3.78739	1.48163	4.2758	9.88766	2.28448	0.373675	2.59563	4.05575	2.44481	1.69468	3.82926	1.30863	2.18206	0.496513	6.59284	1.09492	1.78955	2.08826	0	0	0.121861	0	0	0.238423	0	0	0	0.252125	0.067152	0	0	0	0	0.986411	0	0.610129
MSTRG.463.3	0.068715	0.08691	0.013495	1.37768	0.015551	0.08963	0.024335	0.183242	0.040142	1.15455	0.003994	0.183059	0.127487	0.036452	0.03485	0.733835	0.623733	0.003407	0	0	0	0	0.013305	0.031816	0.05976	0	0.051467	0	0	0.13757	0	0	0	0.017596	0	0
MSTRG.463.4	0	0	0	3.90868	0.647205	0.210558	0	0	0.148478	0	0	0	0	0	0	0	0.628161	0	0	0	0	0	0	0	0	0	0	0	0	0	0	0	0	0	0	0
MSTRG.463.5	0	1.78407	0	3.66946	1.57651	5.45148	1.51957	0.825552	2.8288	0	0	0	1.32636	0	0	0	2.2246	4.25033	0	0	0	0	0	0	0	0	0	0	0	0	0	0	0	0	0	0
MSTRG.463.6	0	0	0.53593	1.03274	1.07052	0.127034	0	0	0.149649	0	0.363518	0	0	0	0	1.77203	1.03771	0	0	0	0	0	0	0	0	0	0	0	0	0	0	0	0	0	0	0
MSTRG.463.7	0.101087	0.26878	6.65015	0.594347	5.32221	0	0.115748	0.259922	1.137	0.25194	0.155639	6.11303	0.300687	0.193107	0.033361	1.02799	1.3688	0	0	0.071064	0	0.057944	0	0.190429	0	0.090306	0	0	0	0	0	0.048902	0.098155	0	0.124682	0
ENSSSCT00000004703	5.48467	12.8137	18.106	24.5487	8.83097	24.8164	12.8475	12.9465	41.5038	11.3584	4.99537	14.3986	14.7899	8.94975	15.7558	21.2702	23.5572	14.1106	0	0	0.152486	0	0	0.879431	0.799442	0	0	0	0	0.487951	0	0	0	0	0	0
ENSSSCT00000064779	7.5103	8.12427	1.20566	10.6381	12.3361	10.4171	10.3645	14.535	16.9612	14.3973	13.1619	0.714453	14.8058	8.26017	8.66795	14.3818	19.8635	11.2685	0.060294	0	0.180057	0	0.389295	0.033052	0.717003	0	0.623722	0	0	5.0094	0.340406	0	0.233794	1.21561	0	0.179673
MSTRG.464.1	2.21416	1.00182	0.452901	1.8559	1.94802	0.118079	0.443904	0.711468	1.47607	0.085301	1.0133	1.0834	0	0.831383	0.09461	0.455283	0.099008	0.560711	0	0	0.01594	0	0	0.090993	0	0	0	0	0	0.047696	0	0	0	0.063837	0	0
MSTRG.464.2	0.069856	0.560854	0.168	0.231167	0.38982	1.84442	0.689541	0.318659	0.3058	0.218102	0.223612	0.154337	0.215725	0.34211	0.592453	0.349611	0.071013	0.395023	0	0	0.123803	0	0	0.071294	0	0	0.113711	0	0	0.35716	0.064831	0	0	0.125697	0	0
MSTRG.464.3	0.640362	0	0	0	2.51931	0	0.14997	0.439464	0.151425	1.40356	0.249767	0	0.15679	0.094756	0.219008	0.250627	0.456737	0	0	0	0.137782	0	0	0	0	0	0	0	0	0.081104	0	0	0	0	0	0
MSTRG.464.4	0	0	0.937819	0	0	0	0	1.31789	0	0.661245	0.90986	0.541694	1.28423	0.349392	0.759191	1.49438	1.74707	0	0	0	0	0	0	0	0	0	0	0	0	0	0	0	0	0	0	0
ENSSSCT00000051754	0.064064	0.093628	0.068262	0.034665	0.055445	0.062895	0.009584	0.10763	0.068196	0.033527	0.06947	0.032673	0.068992	0.109979	0.036221	0.087427	0.01558	0.03613	0.095332	0.044086	0.224222	0.156929	0.104903	0.124436	0.059097	0.033744	0.092975	0.081897	0.174222	0.133118	0.032124	0.076742	0.222162	0.062042	0.040951	0.176331
ENSSSCT00000052059	0	0	0	0	0	0	0	0	0	0	0	0	0	0	0	0	0	0	0	0	0	0	0	0	0	0	0	0	0	0	0	0	0	0	0	0
ENSSSCT00000045626	0	0	0	0	0	0	0	0	0	0	0	0	0	0	0	0	0	0	0	0	0	0	0	0	0	0	0	0	0	0	0	0	0	0	0	0
ENSSSCT00000020721	0	0	0	0	0	0	0	0	0	0	0	0	0	0	0	0	0	0	0	0	0	0	0	0	0	0	0	0	0	0	0	0	0	0	0	0
ENSSSCT00000052581	0.057628	0.186838	0.055715	0.126081	0.019293	0.096621	0.09592	0.031529	0.18331	0.027658	0.027944	0.068411	0.139809	0.024065	0.103257	0.087391	0.039219	0.20626	0	0	0.009389	0.022073	0	0.009868	0	0.018277	0	0	0	0.031903	0	0	0.021198	0.01084	0	0.008914
ENSSSCT00000058714	1.65735	2.04922	0.7054	1.71138	0.8928	1.68576	1.91159	2.53776	2.8702	1.42002	1.32559	1.53797	1.87023	1.0255	0.894329	1.64604	0.94937	0.995199	1.16677	0.98908	1.8905	1.0356	1.03189	1.28968	0.559941	1.25428	1.73232	0.705545	1.87935	1.60966	0.793593	0.527707	2.63053	1.18853	1.19797	2.08057
MSTRG.462.2	0	0	0.156571	0.171054	0	0	0	0.071646	0	0	0	0	0	0	0.166418	0	0.297889	0.062066	0	0.351058	0.04963	0	0	0	0.55215	0.019859	0	0	0	0.351499	0.18744	0	1.75484	0	0	0
ENSSSCT00000004710	0.119311	0	0	0.22126	0.227753	0	0	0.202306	0	0	0	0	0.246453	0	0	0	0	0	0	0.227994	0	0	0	0.242316	0.118794	0	0	0.304271	0.201376	0	0	0	0	0	0	0
MSTRG.469.2	0	0	0	0	0.112272	0	0	0	0	0	0	0	0	0	0	0	0	0	0	0	0	0	0	0	0	0	0	0	0	0	0	0	0	0	0	0
MSTRG.470.1	0.012945	0.012582	0	0	0	0	0	0.036059	0.018496	0	0.009938	0.022925	0	0.022511	0	0	0.013159	0.003687	0.118954	2.75648	0.115983	0.102435	0.032651	0.150866	1.92818	0.116963	0.064841	2.16013	0.105048	0.139568	0.077925	0.17786	0.208251	0.143204	0.396223	0.08518
ENSSSCT00000004711	0.39025	0.989202	0.247735	0.611602	0.84023	0.636139	0.780848	0.941087	0.612083	0.487849	0.571997	1.73373	2.33053	0.704197	0.391018	0.513557	1.37178	1.06462	1.57842	0.798586	1.37875	1.13182	1.9185	1.21037	0.264153	1.09593	2.08282	0.267188	2.30967	2.48791	1.77133	2.1114	2.16954	2.10654	1.94825	0.992453
ENSSSCT00000024609	0	0	0.449624	0	0.025468	0	0	0	0	0	0.077957	0	0	0	0	0	0	0	0	0.064435	0.069724	0.035724	0.192021	0.091306	0.15714	0	0.051712	0.064983	0.265527	0.040147	0.048618	0.158864	0.104564	0.042671	0.06649	0.017223
ENSSSCT00000004712	0	0	0	0	0	0	0	0	0	0	0	0	0	0	0	0	0	0	0	0	0	0	0	0	0	0	0	0	0	0	0	0	0	1.17261	0	0
MSTRG.471.2	0	0.011263	0.044587	0.901765	0.618468	0.044058	0.407763	0	0.04529	0.045515	0.080693	0.081373	0.047871	0.023072	0.023688	0	0	0	1.20993	0.970514	1.10434	0.694441	1.785	0.920966	0.795265	0.69273	0.758367	0.708706	2.1053	1.54845	1.40299	1.16989	1.63213	1.7746	0.338003	1.95872
MSTRG.471.3	0.011519	0.212722	0	0.02663	0.027363	0	0	0.012443	0	0.052172	0.13982	0	0	0.027305	0	0.700659	0.025313	0.12871	1.35649	0.297437	0.172844	1.17719	1.02314	0.630889	0.073182	0.190047	0.162276	2.80488	0.681003	0.725537	0.597782	0.082979	0.088486	0.085968	0.56549	0.771588
ENSSSCT00000061721	0.025163	0	0.341711	0.179805	0.025104	0.495015	0.284722	0.960702	0.782125	0	0	0.697286	0.437827	0.088082	0.707361	0	0.118104	0	0	0.947098	0.758318	0	0	0	0.928135	0.534396	0	0.012296	0	0	0	1.36798	0.958224	0.157205	0	0
MSTRG.471.5	0	0	0	0	0	0	0	0	0	0	0	0	0	0	0	0	0	0	0	0	0	0	0	0	0	0	2.34565	0.023514	0	0	0	0	0	0	0	0
MSTRG.471.6	0.051522	0.089372	0.504625	0.033802	0.649951	0.627045	0.328294	0.209164	0.114232	0.455016	0.547032	0.04854	0.498536	0.174655	0.647768	0.616139	0.130559	0.162821	1.25837	2.37652	2.27838	1.43965	2.33208	2.23689	1.70439	1.2073	1.31197	2.07363	2.43935	2.19425	1.93962	1.89637	1.56961	1.22639	1.50876	2.31532
MSTRG.471.7	1.2785	1.5761	0	0	0	0	0	0	0.106195	0	0	0	0	1.25371	0	0	1.01464	1.01732	0	0	0.650042	0	0	1.11459	0	1.1118	1.35617	0	0.88988	0.341155	0.860572	0	0	1.89619	2.94811	0.894236
ENSSSCT00000025750	0	0	0	0	0	0	0	0	0	0	0	0	0	0	0	0	0	0	1.21121	0.035599	0.003136	0.583951	0.018272	0.003516	0.009433	0	0.037597	0.022986	0.039889	0.009875	0.021794	0.003707	0.031003	0	0.010078	0.022749
MSTRG.471.9	0	0	0	0	0.988684	0	0	0.031983	0	0.278354	0.562832	0	0	0	0	0	0	0	1.14404	2.21261	0.994626	0.153991	0.868466	0.18349	0.119456	0.225102	0.551563	1.04866	3.82531	0.174903	0.897968	0.393481	2.43344	0.784436	0.081186	0.700933
ENSSSCT00000024566	0.025984	0.057136	0.024996	0.025355	0.025924	0.099293	0.023444	0.143023	0	0.012388	0.046292	0.099022	0.003086	0.048244	0.026427	0	0.013207	0.081824	0.565103	0.604484	0.357147	0.397001	0.46196	0.902497	0.400034	0.336497	0.429863	0.491207	0.410665	0.288087	0.469801	0.496316	0.213658	0.258284	0.325836	0.380876
ENSSSCT00000031991	0	0	0	0	0	0	0	0	0	0	0	0	0	0	0	0	0	0	0	0	0.05795	0	0	0	0	0	0	0.008892	0	0	0	0	0	0	0	0
MSTRG.473.1	0.140123	0.060533	0.176203	0	0	0	0	0.063994	0.178979	0	0	0.162198	0	0.182352	0	0	0	0.148286	0.649663	0.95538	0.130728	0	0.492508	1.30576	0	0	0.210241	0.25387	0.355111	0.984254	0.906014	0.52823	0	0.20535	0.455473	0.344621
MSTRG.474.1	0	0.062475	0	0	0	0	0.108445	0.058685	0	0.031868	0	0	0	0	0.115707	0.017467	0	0	0.165329	0.215445	0.45811	0.131124	0.109729	0.131195	0.309101	0	0.026827	0.300214	0.555909	0.517465	0.173473	1.22489	0	0	0.265397	0.281161
ENSSSCT00000066122	0	0	0	0	0	0	0	0	0	0	0	0	0	0	0	0	0	0	0	0	0	0	0	0.243534	0	0	0	0	0	0	0	0	0.1175	0	0	0
ENSSSCT00000045226	0	0	0.012178	0	0	0	0.082411	0	0	0.089653	0	0	0	0	0	0	0.052288	0.066725	0.080055	0.183277	0.324028	0	0	0.059419	0	0	0.06346	0.226552	0.053266	0.136861	0.054271	0	0	0	0.105049	0
MSTRG.466.1	0	0	0	0	0	0	0	0	0	0	0	0	0	0	0	0	0	0	0.323021	0	0	0	0	0	0	0	0	0	0	0.184756	0	0	0	1.22064	0	0
ENSSSCT00000050791	0	0	0	0	0	0	0	0	0	0	0	0	0	0	0	0	0	0	0	0	0	0	0	0	0	0	0	0	0	0	0	0	0	0	0	0
MSTRG.468.1	0	0	0	0	0	0	0	1.2016	0.316646	0	0	0	0	0.321	0	0	0	0	0	0.336694	0.156548	0	0	0	0	0	0	0	0	0.303967	0	0	0	0	0	0
MSTRG.467.2	15.1908	10.6426	8.39813	9.70664	11.1744	6.67716	14.3111	14.6122	8.63489	14.4386	18.5641	14.0175	9.1566	20.2271	16.7609	13.6549	21.9316	11.9889	12.8626	5.97954	9.15364	12.0886	9.00413	12.4435	11.922	8.06542	9.02027	7.23553	8.42632	11.322	8.67362	5.91552	11.5405	10.0713	11.5553	12.2433
ENSSSCT00000026265	0.83912	0.368745	0.577506	0.653557	0.337066	0.355703	0.398034	0.460144	0.294419	0	1.40193	0.351679	0.592979	0	0.473358	1.26348	1.87614	0.408362	0	0	0.310512	0	0	0	0	0.744551	0	0	0.616565	0.23128	0	0	0	0.142971	0	0
ENSSSCT00000063357	0	0	0	0	0	0	0	0	0	0	0	0	0	0	0	0	0	0	0	0	0	0	0	0	0	0	0	0	0	0	0	0	0	0	0	0
ENSSSCT00000062352	0	0.132708	0	0	0.147979	0	0.17041	0.195373	0.122824	1.09208	0	0.153678	0	3.001	0.172563	0	0	0.160875	2.17533	5.08689	2.90503	2.29014	1.08173	1.49726	1.09446	0.486697	2.61969	0.786588	1.18641	0.77791	2.04138	4.2318	1.89343	2.03757	1.79761	2.52573
ENSSSCT00000054951	0.062022	0.064333	0.070044	0.075437	0.05826	0.055768	0.103131	0.045539	0.071849	0	0.057559	0.050982	0.035445	0.0437	0.105762	0.088504	0.065508	0.041029	0.474664	0.847105	0.685028	1.02921	0.443098	0.702711	0.487731	0.084677	0.984119	0.325807	0.742147	0.602102	0.964151	0.474385	0.396409	1.40115	0.487455	0.976714
ENSSSCT00000058723	0	0	0.473596	0	0	0	0	0	0	0	0.065938	0	0	0.082396	0.196693	0.175602	0	0	0.536985	0	0.085964	0.76824	0.655325	0.657687	0.092493	4.9025	0.492261	0.743544	1.28481	0.448186	0.280592	0.816962	0.362693	0.836636	0.553619	0.533101
ENSSSCT00000063899	0	0	0	0	0	0	0	0	0	0	0	0	0	0	0	0	0	0	1.42506	3.14155	0	0	0	0.357241	0	0	0	0	0	0	0	0	0	0	0.330936	0
ENSSSCT00000052268	1.12064	0.461618	1.53974	0.005857	1.95848	0.013803	0.149466	0	1.27842	0.05084	0.372391	2.66672	0.623144	0	0	0	1.31727	0.4275	2.01591	3.98446	3.25517	2.86635	2.42663	2.09239	2.42087	3.75289	2.84519	3.91867	2.25856	3.13681	1.76751	3.65892	1.19431	0.940669	3.88542	2.62922
ENSSSCT00000040949	1.31958	3.72196	0.015887	1.68631	0.139533	2.33022	1.56968	2.6313	4.11641	2.85446	1.20013	0.058075	4.4233	2.91187	3.67268	2.85825	1.42451	2.62991	3.81643	1.72226	3.34879	3.29859	2.90812	5.46217	2.62222	1.91868	8.40137	2.92453	3.65704	3.69703	2.33419	3.0511	4.22243	1.90264	2.85049	0
MSTRG.477.3	0.017417	0	0	0	0	0.038684	0	0.016227	0	0.009214	0.075643	0	0	0	0	0.026295	0	0	0.123784	0.205741	0.280921	0.447159	0.56573	1.69841	0.491313	0.343496	0.453607	0.197722	0.252046	0.615355	0.456852	0.303232	0.329479	0.155497	0.259707	0.308267
MSTRG.477.4	0	0	0	0	0	0	0	0	0	0	0	0	0	0	0	0	0	0	0	0	0	0	0	0	0	0.002042	0	0	0	0	0	0	0	0	0	2.815
MSTRG.477.5	0	0	0	0	0	0.408933	0	0	0	0	0.38589	0	0	0	0	0	0	0	0.835149	0	0.241795	0.122452	0.001447	0.002565	0.213579	2.71009	0	0	0.348123	0.364829	0.211942	0.404699	0	0	0	0.973466
ENSSSCT00000065506	5.05581	5.79357	0	7.42458	13.5485	0	4.18001	8.19427	7.65975	8.4336	14.2684	5.9799	10.6482	4.38697	7.82156	7.11698	8.85025	8.87194	0	3.24106	2.68886	2.93015	2.13591	0	2.66471	2.98359	3.62362	6.38157	5.43661	0	7.69995	2.78229	4.02104	5.84549	5.56827	4.03674
ENSSSCT00000038411	0	0	0	0	0	0	0	0	0	0	0	0	0	0	0	0	0	0	0	0	0	0	0	0	0	0	0	0	0	0	0	0	0	0	0	0
ENSSSCT00000004718	0	0	0	0	0	0	0	0	0	0	0	0	0	0	0	0	0	0	0	0	0	0	0	0	0	0	0	0	0	0	0	0	0	0	0	0
ENSSSCT00000022075	0	0	0	0	0	0	0	0	0	0	0	0	0	0	0	0	0	0	0	0	0	0	0	0	0	0	0	0	0	0	0	0	0	0	0	0
ENSSSCT00000062918	0	0	0	0	0	0	0	0	0	0	0	0	0	0	0	0	0	0	0	0	0	0	0	0	0	0	0	0	0	0	0	0	0	0	0	0
MSTRG.478.1	0.007306	0	0	0	0	0	0.012583	0.012993	0	0.013298	0	0.01235	0.028808	0.013884	0.014184	0	0	0.01129	0.217096	0.351757	0.285382	0.52478	0.510086	0.632673	0.458308	0.169194	0.27851	0.476182	0.261345	0.155515	0.368771	0.639609	0.214478	0.323515	0.301567	0.50399
MSTRG.479.1	0	0	0	0	0	0	0	0	0	0	0	0	0	0	0	0	0	0	0	0	0	0	0	0	0	0	0	0.263777	0	0	0	0	0	1.28018	0	0
ENSSSCT00000065620	0	0	0	0	0	0	0	0	0	0	0	0	0	0	0	0	0	0	0	0	0	0	0	0	0	0	0	0	0	0	0	0	0	0	0	0
ENSSSCT00000066143	0	0	0	0	0	0.041041	0	0	0	0	0	0	0	0	0	0	0	0	0.031549	0.113731	0.06642	0.024137	0.123726	0	0.061329	0.019494	0.056535	0	0	0.054652	0.017944	0.068029	0	0.044847	0.047772	0
ENSSSCT00000004719	0	0	0	0	0	0	0	0	0	0	0	0	0	0	0	0	0	0	0	0	0	0	0	0	0	0	0	0	0	0	0	0	0	0	0	0
ENSSSCT00000004721	0	0	0	0	0	0	0	0	0	0	0	0	0	0	0	0	0	0	0	0	0	0	0	0	0	0	0	0	0	0	0	0	0	0	0	0
ENSSSCT00000042299	3.39229	2.46166	2.83178	4.58862	2.62712	3.27138	4.36498	3.42035	4.49392	4.23521	3.58814	2.78923	4.44496	3.63619	3.40256	3.09774	3.12827	3.49665	11.9481	6.61467	5.70645	9.57936	8.50143	9.504	7.74913	10.7679	7.8108	6.98859	7.20212	8.702	9.04517	9.18657	4.97741	9.27442	8.14512	7.61138
MSTRG.481.1	0.529386	0.536003	0	0.666593	0.518533	0.252871	0.248772	0.124587	0.562061	0.394351	0.13281	0.244156	1.52637	0.245673	1.11189	0.49037	0.241803	0.223215	0.122702	0.246167	0	0.51046	0	0	0.405283	0.130297	0.115082	0.372596	0	0	0	0	0	0	0	0.129689
MSTRG.482.1	0.144827	0.476157	0.68665	0.399554	0	1.24029	0.894606	0.188904	0.710408	0.546029	0.685501	0.521617	1.11632	0.292779	0.188166	0.568932	0.697069	0.11964	0	0.197013	0.143502	0.226115	0	0	0	0.189683	0.061682	0	0	0.406809	0.073395	0.155875	0.159995	0.162366	0.095621	0.139023
ENSSSCT00000004930	0	0	0	0	0	3.46217	0	0	0	3.00742	4.36002	0	0	3.75634	0	0.723754	0	0	0	9.27792	0	0	0	0	5.43333	6.33885	0	0	0	0	0	0	0	8.2928	5.21462	0
MSTRG.484.1	0.326639	0.241443	0.140265	0.281636	0.027493	0.494422	0.70727	0	0.284863	0.310465	0.113832	0.658747	1.48822	0.14439	0.589305	0.451384	0.442314	0.352248	0.030336	0	0.022534	0.147941	0	0.444065	0	0.137079	0.121071	0	0	0.120286	0	0.141242	0.045636	0	0.112976	0.136439
MSTRG.485.1	0.694911	0	0.205287	0	0.215228	0.712646	0	0.271556	0	0.560224	0.335417	0	1.61855	0.371542	0.642849	0.699191	0.247331	0.489462	0.073925	0.108991	0.032261	0.054956	0.103841	0.033568	0.189872	0.113616	0.087776	0.084419	0.055569	0.078248	0.155555	0.153427	0	0.071761	0.099482	0.155955
MSTRG.486.1	0.019865	0.019308	0.019109	0	0.03934	0.076006	0.008962	0.055522	0	0	0	0.01759	0	0.019776	0.040408	0	0	0.064328	0.097067	0.12446	0.028934	0.081051	0.041968	0.040548	12.7191	0.111103	0.182408	0.288818	0.009062	0.168544	0.099654	5.93478	0.412602	0.044319	0.163684	0.280311
ENSSSCT00000004723	0	0	0	0	0	0	0	0	0	0	0	0	0	0	0.013437	0	0	0	0	0	0	0	0	0	0.027098	0.024724	0	0.096576	0	0.012331	0	0.061699	0	0	0.022918	0
ENSSSCT00000004725	0.077134	0.266368	0	0.040335	0	0	0	0	0	0.023628	0	0	0	0.004022	0.201511	0.053341	0.233299	0.319135	0	0	0	0	0	0	0	0	0	0	0	0	0	0	0	0	0	0
ENSSSCT00000062959	0	0	0	0	0	0	0	0	0	0	0	0	0	0	0	0	0	0	0	0	0	0	0	0	0	0	0	0	0	0	0	0	0	0	0	0
ENSSSCT00000048904	0.031561	0	1.12136	1.25078	1.11488	0	0	0.02054	0.005141	0.343951	1.41119	0	0	1.06093	0.236874	0	0	0.254633	3.59785	2.57585	2.06797	1.72803	3.03163	2.28736	1.2983	2.0863	0	3.55045	3.47599	4.81051	3.54623	0	0.831683	0.447229	2.73501	3.18585
MSTRG.508.4	0	0	0.285389	0.288333	0.015238	1.22485	0.043507	1.46245	0	0.063125	0.003975	0.51907	1.19313	0.009621	0	0	0	0.321386	3.49096	3.28175	3.9816	2.38298	2.9729	2.40133	1.08101	1.84295	8.42511	2.8298	2.997	1.07003	2.91328	3.36697	0.887515	0.06836	3.20013	1.59625
MSTRG.508.5	0	0.912734	0	0	0.002322	0.355447	0.006401	0.05493	3.40953	0	0.000963	1.50318	1.42312	0.091396	0	1.42099	1.52444	0.413993	0	0	0	0	0	0	0	0	0	0	0	0	0	0	0	0	0	0
MSTRG.508.6	0.000462	0	0.013534	0	0	0	0.750436	0	0	0	0	0.002966	0	0	0.923434	0	0.011202	0.002851	0	0	0	0	0.097168	0	0	0	0	0.078678	0.982001	0.033122	0.051147	0	0.687876	0	0	0
ENSSSCT00000064116	1.09384	0.069776	0	0	0	0.009232	0.004023	0	0.004777	0	0	0	0	0	0	0	0	0	0.010193	0	0.018222	0.640785	0.00173	0.042509	0.002976	0	0.014394	0.016687	0	0.407134	0.00366	0.011881	0.011506	0	0	0.00892
MSTRG.508.8	0	0.041414	0	0	0.082292	0	0.188534	0	0.08057	0	0.105998	0	0.908151	0.16488	0	0.047268	0	0.370807	0.218976	2.12106	0.499714	0	0.330943	0.492884	0.811985	0	0	0	0.124297	0	0	2.63753	1.5317	0	0	0.812995
ENSSSCT00000054799	0	0	0	0	0	0	0	0	0	0	0	0	0	0	0	0	0	0	0	0	0.042506	0	0	0	0	0	0	0	0	0	0	0	0	0	0	0
ENSSSCT00000045995	0	0.051597	0	0	0	0	0	0	0	1.17036	0	0	0	0	0	0	0	0.607576	0.178812	0.770443	0.154234	0	0.270629	0.578511	1.02736	0	0	0	0.174159	0	0	0	0.455277	3.95109	0	0.843657
ENSSSCT00000060012	0	0	0	0	0	0	0	0	0	0	0	0	0	0	0	0	0	0	0	0	0	0	0	0	0	0	0	0	0	0	0	0	0	0	0	0
MSTRG.508.12	0.100389	0	0.047876	0.016188	0.068529	0.202718	0.030087	0.015534	0.159483	0.047693	0.100336	0.057359	0.108712	0.033197	0.016872	0.033562	0.033898	0.013498	1.20211	1.42744	1.69464	1.03052	1.25829	1.52649	1.13084	0.508114	2.11136	0.761735	1.19304	1.12463	1.07918	1.74917	1.14026	1.07006	0.711523	1.43147
MSTRG.508.13	1.97663	0	0	0	0	0	0	0	0	0	0	0	0	0	0	0	0	0	0.60433	0	0.694677	0	0	0	0	0	0.338584	0.029457	0	0	0.367746	0	0	0	0	0
MSTRG.489.1	0.05495	0.027809	0	0.043027	0.043982	0.038142	0.117469	0.042622	0	0.03227	0.033255	0.097318	0.034606	5.18144	0.055888	0	0.030297	0.070542	0.127433	0.155123	0.053359	0.213501	0.111555	0.183047	0.05718	0.136781	0	0.055681	0.101483	0.014505	0.257969	0.085436	0.270349	0.250585	0	0.283655
MSTRG.489.2	0.223145	0.14753	0.241993	0.287266	0.238743	0.120363	0.188289	0.35348	0.421813	0.142868	0.379109	0.118059	0.279288	0.402889	0.164999	0.287059	0.059864	0.325136	1.23398	0.629434	1.29921	0.57015	0.555102	0.532944	0.670281	0.828816	0.0137	1.26661	1.33825	1.09306	1.41132	1.33948	0.027558	0.02475	0.389064	1.47133
MSTRG.489.3	0	0	0	0	0	0	0	0	0	0	0	0	0	0	0	0	0	0	0	0	0	0	0	0.043049	0	0	0	0	0	0	0	0	0	0	0.02571	0
ENSSSCT00000057791	0.084907	1.73373	1.85471	2.55231	4.11404	1.67035	1.09932	3.26967	1.78625	1.24636	1.12295	1.25241	1.28133	0.126793	1.85889	2.49385	1.17235	3.07145	1.15787	1.42806	0.981592	0.68062	0.892756	0.567098	0.457905	0.985469	1.1429	2.38619	1.34974	1.28081	1.19569	0.551086	0.813653	1.72765	1.08418	2.5431
ENSSSCT00000052276	0	0	0	0	0	0.093298	0	0	0	0	0	0	0	0	0	0	0	0.030452	0	0	0	0	0	0	0	0	0	0	0.214626	0	0	0.479428	0	0	0	0
MSTRG.489.6	4.15327	0	0	0	0	0	1.52586	0	0	0	0	0	0	0	0	0	0	0	0.027524	0	0	0	0	0	0.046375	0.00648	0	0	0.02365	0.062874	0.087108	0	0	0.042884	0.012581	0.047806
MSTRG.490.1	0	0	0	0.192016	0	0	0	0.12534	0.132118	0.064139	0	0	0	0	0.136829	0	0	0.053368	0.134708	0.555609	0.130637	0.205156	0.287094	0.137303	0.334876	0.445033	0.120165	0	0.552944	0.178827	1.21415	0.42272	0.617559	0.292602	0.089498	0.126559
MSTRG.491.1	0	0	0	0.165418	0	0	0	0	0	0	0	0	0	0.339222	0	0	0	0	0.040942	1.42145	0.736185	0.55089	0.266133	0.843303	0.595406	0.558748	1.16051	0.604497	0.147663	0	0.117945	0.75715	0.088535	0.269313	0.089107	0.131423
MSTRG.492.1	0	0	0	0.107836	0	0	0	0	0	0	0	0.337915	0	0	0	0	0.499379	0	0.324436	0	0.358106	0	0	1.30498	0	0	0	0	0.611864	0.402701	0.670023	0.329424	0.040081	0.159633	0.23387	0
MSTRG.493.1	0	0.086187	0	0	0	0.08471	0	0.145807	0	0.084546	0	0.078518	0	0.088275	0	0.089244	0	0.020458	0.389864	0.286106	0.291884	0.270885	0.6267	1.31173	0.264415	0.260214	0.465207	0.491583	0.355542	0.502382	0.552022	0.374502	0.370069	0.714743	0.199336	0.344917
MSTRG.494.1	0	0	0	0.265657	0	0	0	0	0.497586	0	0	0	0	0.474162	0	0	0	0	0.50847	0.808185	0.361626	0.258417	1.18939	0.087909	0	0.518393	0.587919	0.526697	0.673755	0	0.681211	0.451175	0.527984	0.284023	0.464924	0.23475
MSTRG.495.1	0	0	0	0	0	0	0	0	0	0	0	0	0	0	0	0	0	0.239279	0.526133	0.30092	0.683071	0.048238	0	0.852162	0.587098	0.034919	0.656298	0	0.010786	0.346903	0.326202	0	0.398388	1.4878	0	0
MSTRG.496.1	0	0	0.266179	0	0.207045	0	0.249654	0	0	0	0	0.245022	0	0.25894	0	0	0	0	0.216722	0.611099	1.20774	0.166523	0	0.275336	0.06061	0.415815	0.465425	0.617443	0.499839	0.313022	0	0	0.203704	0.469967	0	0.253791
ENSSSCT00000004726	0.489368	0.073834	0	0.7545	0.045587	0.536012	0.098264	0.064238	0.059375	2.45089	0.089375	0	0.088861	0.594397	0.340008	0.846074	0.021475	0.206761	0.638378	3.19562	0.191952	0	0	0.568261	0.436488	0	1.77916	0.128323	2.59445	0.238644	0.955061	0	0.818722	0.216088	0	0.348549
ENSSSCT00000051535	2.57824	2.5026	2.78468	3.02883	1.39584	2.03413	2.81204	3.06	4.40223	1.0747	2.71498	3.34656	3.46011	2.42591	3.1378	1.91758	3.57057	3.55554	0.575099	0.893491	1.76331	1.20881	1.27443	1.07974	1.14377	1.06964	0.772831	0	1.09253	1.02619	1.65868	1.11715	0.861229	0	1.90523	1.9406
ENSSSCT00000052865	0	0	0	0	0	0	0	0	0	0	0	0	0	0	0	0	0	0	0	0	0	0	0	0	0	0	0	0	0	0	0	0	0	0	0	0
ENSSSCT00000056202	0	0	0.153482	0	1.19131	0.143802	0	0.527375	0	0.967814	0	0.297399	0.303441	0.17446	0.330415	0.307865	0	0.192255	2.18823	1.03027	1.63221	2.67901	1.53845	2.63623	1.40125	1.07902	0.938748	2.4739	1.47212	1.47365	2.31462	1.01584	2.35527	4.85922	1.83789	2.27526
ENSSSCT00000050145	0	0.006125	0	0.066632	0.400346	0.053639	0.071615	0.150335	0	0	0.018423	0	0.185829	0.111824	0.415383	0.145911	0	0.272448	0.325684	0	0.103018	0.20019	0.427161	0.456444	0.466578	5.62195	1.2181	0	0.815945	0.450572	0.067008	1.7008	0.197526	0	1.97655	0.130329
MSTRG.489.12	0	0	0.336777	0	0.189114	0.013137	0	0	0	1.18098	0	0.256683	0.283644	0	0.214261	0.168745	0.019906	0.031545	0.227241	2.02818	0.280822	1.02207	0.42777	0.139906	0.031421	0.782773	1.28459	0.077758	0.240251	0.031943	0.031277	1.30631	0.28144	0.174975	0.762139	0.656661
MSTRG.489.13	0	0	0	0	0	0	0	0	0	0	0	0	0	0	0	0	0	0	0	0	0	0	0	0	0	0	0	0	0	0	0.007837	2.39426	0	0	0	0
MSTRG.489.14	0.012613	0	0	0	0	0	0	0	0	0	1.43023	0	0.11628	0.195227	0	0	0	0	0	0	0	0	0	0.01599	0	0	0	0	0	0	0	0	0	0	0.011573	0
ENSSSCT00000024170	0.118496	0.572796	0.234096	0.211695	0.307798	0.265821	0.380799	0.549407	0.275318	0.22176	0.495524	0.427892	0.627495	0.43889	0.364339	0.389515	0.498913	0.617621	2.43113	1.40758	1.55481	1.17716	2.49721	1.73792	2.06438	1.70734	1.72972	2.42771	2.60334	1.93155	2.45456	2.39853	2.12722	1.33423	1.22303	2.8052
ENSSSCT00000004728	0	0	0	0	0	0	0	0	0	0	0	0	0	0	0	0	0	0	0	0	0	0	0	0	0	0	0	0	0	0	0	0	0	0	0	0
ENSSSCT00000058947	0	0	0	0	0	0	0	0	0	0	0	0	0	0	0	0	0	0	0	0	0	0	0	0	0	0	0	0	0	0	0	0	0	0	0	0
MSTRG.499.1	1.2201	0	0	0.358213	0	0	0	0.675277	0.001966	0	0	1.13261	0.110439	0.116104	1.22845	0.028809	0.560685	0.016661	2.75942	0.005187	1.78668	1.35725	3.16956	0.835161	0.186017	2.75455	0.117866	0.995373	0.440153	1.58636	2.89355	3.18877	4.29788	1.86168	0.165657	1.72145
ENSSSCT00000060364	0	1.11029	0	0.306941	0.732307	0.883705	0	0.73672	1.27664	0.82016	1.30245	0	0.21162	0	0.785417	0	0.314255	0.116312	3.35426	0.404787	2.94993	6.08376	3.62733	1.29811	0.432015	1.22608	0.576549	2.1289	0.370137	0.42183	0.325264	3.63929	0.194493	0.164485	0.51543	3.65311
MSTRG.499.3	0	0.209078	0.278366	0.016594	0.06341	0.22521	0.106348	0	0.134949	0	0.11355	0.152754	0.121737	0.418919	0.239161	0	0	0.143134	0.099273	1.28573	0	0.271419	0.125349	0.183681	0	0.148621	0.798442	0.082728	0.667264	0	0.552399	0.17003	2.09738	0	1.20124	0.361968
MSTRG.499.4	0	0.252642	0.766796	0.271571	0.354559	0	0.899413	0.015781	0.008338	0.016111	0.00818	0.007519	0.238627	1.12951	0.114916	0.06462	0	0.010242	0.155653	3.1671	0.127354	0.29637	0.308719	1.16862	0.095267	0.152312	0.028921	0.673179	1.19499	0.616279	1.62484	0.603621	0.69904	2.04133	0.936212	0.86555
ENSSSCT00000004729	0	0	0	0.061558	0	0	0	0	0	0	0	0	0.046397	0	0.074291	0.32646	0	0	0.221885	0	0.158677	0.139666	0.086564	0.367436	0	0.051763	0.101992	0.17744	0.321094	0.234668	0.493381	0.309263	0	0.209341	0.271163	0.122324
MSTRG.487.1	0	0	0	0	0	0	0.210559	0	0	0	0	0	0	0	0.202053	0	0	0	0.426071	1.10223	0.255663	0.096438	0	0.299244	0.252615	0	0	0	0.12338	0.162464	0	0.124917	0.071262	0.257607	0	0
MSTRG.488.1	0	0	0	0	0	0	0	0	0	0	0	0	0	0	0	0.022332	0.024435	0	0	0.729844	0	0	0.029988	0	0	0	0	0.179393	0	0.205689	0	0.193	1.56744	0	0	0.020873
MSTRG.498.1	0	0	0	0	0	0	0	0	0	0	0.205946	0	0	0	0	0.101127	0	0.173068	0	0.737784	0	0	0	0.275998	0.212852	1.2123	0.38368	0.592594	0	0.194481	0.646684	0.286401	0.171269	0.034752	0.260892	0
MSTRG.500.1	0.94525	0	0.779528	1.18861	0	0	0	0.842957	1.03352	0.172339	0	0	0.843483	0.597654	1.05572	0.939769	0	0	2.1413	0	1.73217	0.321258	0.534262	0.252871	0.353761	0.536112	2.25601	1.61786	2.9155	0.227489	2.04467	0.464888	1.82295	0.805812	1.31951	1.98737
MSTRG.500.2	0	0	0	0.044672	0.027641	0.760755	0	0.014009	0	0	0.086814	0	0	0	0	0	0	0.544793	0	1.36355	2.9562	0	0.068585	1.98557	0	1.28281	0	0	0.010881	0.449126	0.057978	0.753897	0.447986	0.272389	0.018858	0.084652
MSTRG.500.3	0	0.686544	0.051054	0	0.18191	0.136657	0.42382	0	0	0	0	0	0.255906	0	0	0.075516	0.213234	0.705652	0.343255	0.191569	0	0.597136	0	0	0	0	0.571934	0	0.045042	0	0.642859	0.55661	1.00398	0.209746	0	0.567232
MSTRG.500.6	0.065371	0.021074	0.014512	0.211084	0.020067	0.096079	0.036296	0.036854	0.273577	0	0	0.011815	0.103395	0.186045	0.108323	0.026992	0.511127	0.06508	1.23768	1.25982	2.25109	1.86196	1.03577	0.936503	0.604832	1.09843	0	1.69025	2.24678	0.963602	2.25734	1.90623	0	0	1.14153	1.39982
MSTRG.500.4	0	0	0	0	0	0.154452	0	0	0	0	0	0	0	0	0	0	0	0.105132	0	0	0	0	0	0	0	0	0	2.69724	0	0	0.000139	0.006166	0	0	0	0
MSTRG.500.5	0.014721	0.021354	0.043047	0	0	0.042162	0	0	0.032575	0.012958	0.480779	0.248811	0	0.073625	0	0	0.018419	0.023478	0.563935	1.51154	3.87964	0.470982	0.093136	1.45434	1.00541	0.663176	2.73158	0.372794	0.457049	1.43926	1.79253	2.97858	4.47215	1.2705	1.28405	1.56297
MSTRG.500.7	0.054408	0.046575	0.077547	0.141885	0	0.040593	0	0.141577	0.117327	0.00468	0.022029	0.070955	0.027417	0.173715	0.048653	0	0	0	0.981932	1.88595	2.78821	2.35454	1.14365	1.24375	0.610765	1.30685	1.73325	0.325871	1.59944	1.40477	2.91552	2.46566	0.970009	0.808139	1.74016	0.51181
ENSSSCT00000044507	0	0	0	0	0	0	0	0	0	0.080943	0.200081	0	0	0	0	0	0	0	0	0	0	0.069437	0	0.207621	0.114425	0	0.044052	0.607826	0.080224	0	0.014771	0.126543	0.275499	0	0	0.010818
ENSSSCT00000021115	0	0	0	0	0	0	0	0	0	0	0	0	0	0	0	0	0	0	0	0	0	0	0	0	0	0	0	0	0	0	0	0	0	0	0	0
MSTRG.500.9	0.263785	0.160224	0.117725	0.11917	0.101034	0.261391	0.140049	0.382946	0.234554	0.122737	0.20376	0.174789	0.225959	0.143653	0.095069	0.160633	0.139351	0.173784	1.23551	2.61449	3.71337	1.81973	1.95398	1.28309	0.555656	0.855218	2.6191	1.70502	2.77041	2.0412	2.64411	2.30941	2.41214	0.790143	0.95703	1.84038
ENSSSCT00000021536	0	0	0	0	0	0	0	0	0	0	0	0	0	0	0	0	0	0	0	0	0	0	0	0	0	0	0	0	0	0	0	0	0	0	0	0
ENSSSCT00000022139	0	0	0	0	0	0	0	0	0	0	0	0	0	0	0	0	0	0	0	0	0	0	0	0	0	0	0	0	0	0	0	0	0	0	0	0
ENSSSCT00000004730	0	0	0	0	0	0	0	0	0.007817	0	0	0	0	0	0	0	0	0	0	0	0	0.011114	0	0.008153	0	0.069441	0	0	0.203621	0	0.012693	0.005153	0.01673	0	0.024825	0.001352
ENSSSCT00000039201	0.013866	0.050332	0.029988	0	0.064769	0.075358	0.041529	0.032162	0.075461	0.010972	0.032689	0.045708	0.044933	0.004124	0.022354	0.011582	0.011698	0.018631	0.223272	0.359738	0.087486	0.407467	0.465454	0.465719	0.594978	0.64472	0.101869	0.635101	0.163658	0.4227	0.196859	0.305383	0.627685	0.264903	0.084056	0.551818
ENSSSCT00000062332	0	0	0	0	0	0	0	0	0	0	0	0	0	0	0	0	0	0	0	0	0	0.007722	0	0	0	0	0	0	0	0	0	0	0	0	0	0
ENSSSCT00000020035	0	0	0	0	0	0	0	0	0	0	0	0	0	0	0	0	0	0	0	0	0	0	0	0	0	0	0	0	0	0	0	0	0	0	0	0
ENSSSCT00000055965	0	0	0	0	0	0	0	0	0	0	0	0	0	0	0	0	0	0	0	0	0	0	0	0	0	0	0	0	0	0	0	0	0	0	0	0
ENSSSCT00000065167	0	0	0	0	0	0	0	0	0	0	0	0	0	0	0	0.022179	0	0	0	0	0	0.052437	0	0	0	0	0	0	0.24125	0.019449	0.050067	0	0	0	0.03295	0
ENSSSCT00000055714	0	0	0	0	0	0	0	0	0	0	0	0	0	0	0	0	0	0	0	0	0	0	0	0	0	0	0	0	0	0	0	0	0	0	0.00251	0
ENSSSCT00000054435	0	0	0	0	0	0	0	0	0	0	0	0	0	0	0	0	0	0	0	0	0	0	0	0	0	0	0	0	0	0	0	0	0	0	0	0
ENSSSCT00000058746	0	0	0	0	0	0	0	0	0	0	0	0	0	0	0	0	0	0	0	0	0	0	0	0	0	0	0	0	0	0	0	0	0	0	0	0
ENSSSCT00000063919	0	0	0	0	0	0	0	0	0.026541	0	0	0	0	0	0	0	0	0	0	0.115901	0	0.079617	0.041182	0.043345	0.271817	0.033855	0	0	0.850002	0.11652	0	0.025198	0.128097	0	0	0.102231
ENSSSCT00000062922	0	0	0	0	0	0	0	0	0	0	0	0	0	0	0	0	0	0	0	0	0	0	0	0	0	0	0	0	0.042224	0	0	0	0	0	0	0
ENSSSCT00000044722	0	0	0	0	0	0	0	0	0	0	0	0	0	0	0	0	0	0	0	0	0	0.117348	0	0	0	0	0	0	0	0	0	0	0	0	0	0
MSTRG.510.1	1.23547	1.92837	1.06739	2.05369	0.27881	2.5483	3.98427	2.65881	2.62398	2.23666	2.05153	2.88234	1.62056	2.22564	1.02272	2.13344	1.08305	0.634709	0.601278	0.690082	0	0	0.514987	1.53502	0.576496	0	0.970165	0.501243	0.644412	0.502316	0.86488	0.015701	0.287608	0.184369	0.614976	0.644924
MSTRG.510.2	3.42937	4.11941	1.56711	4.0152	0.278941	1.58024	2.1337	1.51166	2.97776	1.2235	4.23704	2.823	4.30567	4.08003	3.29599	2.20899	3.0819	5.14475	0	0	0	0.879223	0	0	0.023368	0	0	0	0	0.040881	0	0	0	0.104439	0	0
ENSSSCT00000040649	0	0	0	0	0	0.003794	0	0	0	0	0	0	0	0	0	0	0	0	0	0	0	0	0	0	0	0	0	0	0	0	0	0	0	0	0	0
MSTRG.510.4	0	0.433632	1.20492	0	0.126209	1.11444	0.194917	1.43101	2.14334	0.818821	0.647534	0	0	0	0.411113	0.013981	0.779559	0.425836	0	0	1.28052	0.008336	0	0	0.196123	0.24504	0	0	0.087135	1.31664	0	0	0	0	0	0.018393
MSTRG.510.5	0.599265	0.23264	0.7115	0.446527	0.95597	0.209133	0.675225	0.585642	0.410855	0.601063	1.22098	0.301326	0.569566	0.752848	0.09822	0.364277	0.271988	0.567701	0.043298	0.222495	0.094239	0.040581	0.203701	0.099296	0.096872	0.137014	0.265728	0.134849	0.095711	0.474284	0.439762	0.15678	0.052667	0.190338	0.134135	0.079628
MSTRG.510.6	0.311406	0.752879	0	0	0.405161	0	0	0	0	0.164014	0.513816	0	0.282485	0	0.66429	0	0.286187	0	0.045623	0	0	0.078428	0	0	0	0.167688	0.049155	0	0	0	0.025576	0	0	0	0	0
MSTRG.510.7	0.17651	0.629447	0.038936	0.134717	0.362995	0.424252	0.879125	0.369535	0.944036	0.18959	0.733051	0.599817	0.209109	1.45052	0.470495	0.611889	0.323494	0.367494	0.029641	0.034776	0	0.101911	0.056571	0.033989	0	0.094428	0.027244	0.046158	0.078947	0.156978	0.275479	0.125428	0.035875	0.021267	0.073316	0
MSTRG.510.8	0	0.580105	2.06107	0	0.134391	1.28594	0.21875	1.58861	2.26771	0.554869	0.166394	0	0	0	0.218553	0	0.768723	1.3822	0	0	0	0	0	0	0	0	0	0	0	0	0	0	0	0	0	0
MSTRG.510.9	0	0.000699	0	0.010608	0	0	0.004386	0	0.307464	0	0	0	0	0	0	0	0	0	0	0	0.00483	0	0.008623	0	0.017297	0	0	0	0	0	0	0	0	0	0	0
MSTRG.510.10	0.061314	0	0	0	0	0	0	0	0	0	0.005597	0.017321	0	0.597172	0	0	0	0	0	0	0	0	0	0.005867	0	0.754628	0.035222	0	0	0	0	0	0	0.394966	0	0
MSTRG.510.11	0	0	0.080889	0.710927	0	0.33677	0.106108	1.19947	4.35776	0	0	0	0.566064	0.751062	0	0.413685	0	1.01365	0	0	0	0	0	0.067813	0	0	0	0.081498	0	0.110867	0	0	0	0	0	0
ENSSSCT00000038363	0	0	0	0	0	0	0	0	0	0	0	0	0	0	0	0	0	0	0	0	0	0	0	0	0	0	0	0	0	0	0	0.741369	0.099631	0	0	0
ENSSSCT00000062194	0.369705	0	0	0	0	0	0	0	0	0	0	0	0	0	0	0	0	0	0	0	0	0	0	0	0	0	0	0	0	0	0	0	0	0	0	0
ENSSSCT00000026479	0	0	0	0	0	0	0	0	0.286024	0	0	0	0	0	0	0	0	0	0	0	0	0	0	0	0	0	0	0	0	0	0	0	0	0	0	0
ENSSSCT00000004731	0.041452	0.054907	1.29777	0.101684	0.874927	0.022348	0.052951	0.01865	0.306919	0.056754	0.023709	0.02224	0.093682	0.066168	0.147937	0.142144	0.063702	0.011341	0	0	0	0	0	0	0	0	0	0	0	0	0	0	0	0	0	0
ENSSSCT00000065769	0	0	0	0	0	0	0.037092	0	0	0	0	0	0	0	0	0	0	0	0	0	0	0.089732	0	0.044891	0.043794	0.013303	0.001836	0	0.018083	0	0.044131	0.022482	0.173098	0.066104	0.046746	0.008069
MSTRG.503.1	0	0	0	0	0	0	0	0	0	0	0	0	0	0.176446	0	0	0	0.186342	0	0	0	0	0	0.225517	0	0	0.192143	0	0	0	0	0.167187	1.35313	0	0.10349	0
ENSSSCT00000004735	0.126877	0	0	0	0	0	0	0	0	0	0	0	0	0	0	0	0	0	0	0	0	0.135591	0	0	0	0.059958	0	0	0.066782	0	0	0	0.129953	0	0	0.159021
ENSSSCT00000004736	0	0	0	0.101466	0	0	0	0	0	0	0	0	0	0	0	0	0	0	0	0	0	0	0	0	0	0	0	0	0	0	0	0.362187	0	0	0	0
ENSSSCT00000004737	0	0	0	0	0	0	0	0	0	0	0	0	0	0	0	0	0	0	0	0	0	0	0	0	0	0	0	0	0	0	0	0	0	0	0	0
ENSSSCT00000004739	0	0	0	0	0	0	0	0	0	0	0	0	0	0	0	0	0	0	0	0	0	0	0	0	0	0	0	0	0	0	0	0	0	0	0	0
ENSSSCT00000004740	0	0	0	0	0	0	0	0	0	0	0	0	0	0	0	0	0	0	0.032891	0	0	0	0	0	0	0	0	0	0	0	0	0	0	0	0	0
ENSSSCT00000023321	0	0	0	0	0.001153	0	0	0	0	0	0	0	0.001025	0	0	0.03068	0	0	0	0	0	0	0	0	0	0	0.002865	0	0	0	0	0	0	0	0.002685	0.000868
ENSSSCT00000030777	1.22754	0	0	0	0	0	0	0	0	0	0	0	0	0	0	0.109868	0	0	0	0	0	0	0	0	0	0	0	0	0	0	0	0	0	0	0	0
ENSSSCT00000037924	0.382653	1.54226	1.17975	1.76009	1.55579	1.2723	1.36841	1.44866	2.62873	1.71446	1.25637	1.46214	3.91139	1.16713	2.08144	1.39032	1.55697	2.04788	2.77056	2.00161	1.85961	1.92265	2.36777	3.20692	1.83638	2.83557	2.19975	2.43714	2.12964	2.85852	2.26478	2.19819	2.68485	2.41973	1.99653	2.58629
ENSSSCT00000025979	0	0	0.702052	0.140969	0.484531	0	0.621328	0.678416	0	0	0	0	0.660763	0	0	0.651873	0.288592	0	0	0	0	1.50849	0.687565	0	1.75375	0	0	0	0	0.025664	0.819709	0	0	1.11167	0.487482	0.87654
MSTRG.509.2	0	0	0	0	0	0	0	0	0	0	0	0	0	0	0	0	0	0	0	0	0	0	0	0	0.005244	0	0	0	0	1.29976	0	0.567775	0	0	0.496629	0
ENSSSCT00000053410	0.14747	0.1801	0	0.01508	0	0.244747	0	0	0.181809	0.111068	0.037405	0.377663	0	0.030924	0.164756	0	0	0.193822	0.371992	0.371233	0.2453	0	0.218534	0.192432	0.262946	0.212408	0.128808	0.341515	0.074321	0.014642	0.015427	0.376984	0.067259	0	0	0.014611
ENSSSCT00000004742	0	0	0	0	0	0	0	0	0	0.062508	0	0	0	0	0	0	0	0	0	1.61969	0	0	0	1.29218	0	0.059947	1.43283	0	1.14634	0.61543	0.896204	0.918619	0	0	0.454442	0
ENSSSCT00000038085	0.498098	0.340925	0.288069	0.281846	0.204137	0.376921	0.265835	0.349922	0.431283	0.289132	0.383077	0.347029	0.058576	0.35252	0.372811	0.280291	0.308021	0.427987	1.47551	0.15953	0.847067	0.007529	0.481685	0.052749	0.452496	0.948787	0.108785	1.34868	0.705353	0.360368	0.037878	0.438175	0.564101	0.479675	0.554349	1.23788
ENSSSCT00000057299	0	0.070679	0	0.33728	0	0	0.016983	0	0.013492	0	0	0	0.693398	0	0	0	0	0	0	0	0	0.261661	0.504699	0.285063	0	0	0.180982	0	0	0.232689	0.730692	0	0	0	0	0
MSTRG.517.4	0	0	0	0.084102	0	0	0	0	0	0	0	0	0	0	0	0	0	0	0.741851	3.04773	1.62781	1.04495	2.25861	0.915753	1.17814	0.107031	0.173	0.096247	0.047417	0.863001	0.835742	0.201297	2.81858	2.07487	1.19464	0.767357
MSTRG.517.5	0	0	0	0	0	0	0	0	0	0.023014	0.049211	0.045235	0	0	0	0	0	0	0.582308	0	0	0	0	0	0	0	0.306386	1.1799	0	0	0.509579	0.642448	0	0	0	0.285808
MSTRG.518.1	0	0.012481	0	0	0.006341	0	0.034002	0	0	0.024486	0	0.022683	0.013261	0	0	0	0	0.010395	0	0.440785	0.401725	0	0.629287	0	0	0.523835	0.599379	0.313838	0.401106	0	0.630997	0.719373	0	0.262206	0.508269	0.378557
MSTRG.517.6	0	0	0	0	0	0	0	0	0	0	0	0	0.029444	0	0	0	0	0	0	0	0	1.20953	0	0	0	0	0	0	0	0	0	0	0.034349	0	0	0
MSTRG.515.1	0	0	0	0	0.005231	0	0.015673	0	0	0	0	0	0	0	0.026899	0	0	0	0	0	0.011765	2.41899	0	0	2.77384	0	0	0	0.014278	4.34732	5.78409	0	0	0.118435	0.02872	1.23117
ENSSSCT00000004744	0.388318	0.491505	0.548087	0.398776	0.786166	0.452926	0.361844	0.502276	0.516493	0.345402	0.526632	0.345809	0.318108	0.600063	0.58265	0.374268	0.417291	0.452799	4.89335	3.3753	5.59047	2.01663	8.30282	3.43869	0.034289	3.11828	8.3422	4.65137	11.5609	0.792981	0.001147	5.51714	6.74078	3.53315	7.2356	6.40331
ENSSSCT00000058595	0	0	0	0	0	0	0	0	0	0	0	0	0	0	0	0	0	0	0.329434	0	0.777278	0.246987	0.257697	0.006925	0.052748	0.788235	0.218511	0.078297	0.38112	0.051784	0.540792	0.487261	0.447947	0	0.202308	0.578208
ENSSSCT00000044309	0	0	0	0	0	0	0	0.067814	0	0	0	0	0	0	0	0	0	0	0.04535	0	0	0.018562	0.102653	0.069087	0.047832	0.159083	0.010937	0.110056	0.127543	0	0	0.0047	0	0.13834	0.160963	0.167205
MSTRG.514.1	0	0	0	0	0	0	0	0	0	0	0	0	0	0	0.172645	0	0	0	0	1.28367	0	0	0	0.210965	0	0.244534	0	0	0	0	0	0.203284	0.296412	0.153472	0.251222	0
MSTRG.512.1	0	0	0	1.09271	0	0	0.318165	0	0	0	0	0	0.193726	0	0	0	0.339405	0	0.497499	0	0.182137	0.191328	0	0.191432	0	0.512338	0	0.519944	0.684512	0.530481	0	0	0	0.214492	0	0.35114
ENSSSCT00000034230	0.914966	1.10369	0.754091	0.636153	0.820768	0.702739	1.38834	1.58327	0.583561	0.852527	0.554307	0.541433	0.508103	0.516502	1.6552	0.796123	1.16507	0.847539	5.34222	3.87018	3.12781	6.27318	4.82182	3.72885	7.538	3.89398	4.03654	6.45953	5.27724	4.16905	3.23409	8.34204	2.09737	6.94994	3.60414	6.21069
MSTRG.520.1	0.721135	0	0	0	0.8786	0	0.735105	1.04441	0	0.708307	0.288561	0.397866	0	0.13941	0	0	0.608234	0	0	0	0	0	0	0	0	0	0	0	0	0	0	0	0	0	0	0
MSTRG.525.7	0	0	0	0.032988	0	0	0.103626	0	0	0	0	0.045684	0	0	0	0	0.050643	0.030298	0	0.095012	0.115161	0.134026	0.008878	0.501867	0.091986	0	0.036905	0.137275	0.052639	0	0.052711	0.063309	0.052332	0	0	0.01785
MSTRG.525.4	0	0	0	0.160272	0	0	0.404209	0	0	0	0	0.543922	0.617537	0.642863	0.275281	0.728441	0	0.638996	0.706155	0	0	0.855843	0.291959	0.80564	0.892946	0.886247	0.71224	0.88191	0.559639	0	0.662311	0.063559	0	0	0.72317	0
MSTRG.525.5	0	0	0	0.030238	0	0	0.253784	0	0	0	0	0	0.118818	0.304903	0.135326	0	0	0.063274	0.843801	0	0	0.853898	0.289774	0.921553	0.812221	0.842487	0.672134	0.835576	0.803322	0	0.647092	0.063142	0	0	0.721961	0
MSTRG.525.6	0	0.105156	0	0.163847	0	0	0.362995	0	0	0.704649	0.299659	0.486228	2.28234	0.589125	0.248754	1.49097	0	0.591232	0.863537	0.388862	0	0.809533	0.28476	0.890962	0.888184	1.59752	0.666539	2.46053	0.547972	0	0.658696	0.082626	1.14782	0	0.690275	0
MSTRG.525.3	0	0	0	0.283393	0.802846	0.283473	0.256295	0.287382	0	0	0	0	0.102266	0.764981	0.108838	0	0.632536	0.06301	1.43185	0	3.99186	1.95386	1.01555	1.64096	2.30487	3.09257	1.93775	0.725143	3.13162	1.95711	0.866078	2.51699	0	0.756701	1.46045	2.15788
MSTRG.525.1	3.86155	2.7355	4.42865	4.02893	1.64178	2.8017	2.44662	4.61354	4.98373	2.63041	3.73452	4.35585	4.43602	2.35079	4.98088	1.43858	2.50805	5.23237	8.24604	6.81136	7.37214	11.7067	6.62323	6.11735	8.39213	4.81654	9.55882	3.54757	8.21111	13.1899	10.34	9.49407	6.91378	9.80197	9.62013	13.0285
MSTRG.525.2	1.23715	1.33532	0.43096	1.80419	1.80659	0.438672	0.237488	0.825294	2.95751	1.4473	3.13807	0	0.100679	1.03363	0.398999	0	1.90243	0.061734	10.8702	12.5941	7.67056	8.69223	6.98425	7.71794	8.71618	6.38221	8.11958	5.52212	8.59041	7.28542	9.86477	9.00072	11.737	8.45961	8.61066	9.77095
MSTRG.525.8	0	0.092138	0	0.030717	0	0	0.260601	0	0	0.546119	0.267198	0	0.111221	0.277145	0.126893	0	0	0.060522	0.89242	0.434607	0	0.856004	0.262625	0.683162	0.823629	1.87069	0.614236	2.27333	0.616776	0	0.673436	0.037195	0.894568	0	0.674823	0
MSTRG.525.9	0	0	0	0.770867	0.719628	0.208691	0.865173	0.309294	0	0	0	1.16317	2.58008	1.05768	1.31858	0.746786	0.394981	0.554189	1.63229	0	3.39661	1.7308	1.02984	1.40421	2.067	2.62147	1.76783	0.757603	2.61703	1.45643	0.853817	2.19949	0	0.69261	1.09816	2.30816
ENSSSCT00000004747	0.02914	0	0	0	0	0	0.000809	0.017854	0.023724	0.073255	0.000307	0.00111	0	0.045451	0	0	0.030681	0.000278	0.000275	0.000436	0.046343	0.005725	0	0.073735	0	0.064316	0	0.116051	0.026029	0.000462	0.0326	0.006921	0.000418	0	0.025971	0
MSTRG.521.1	0	0	0	0	0	0	0.066636	0	0.233353	0	0.266034	0.284346	0	0	0	0	0	0.192369	0.195773	0	0	0.599399	0.11101	0	0	0.060698	0	0	1.26119	0.248227	0	0	0.300712	0.179998	0	0
MSTRG.524.1	1.9e-05	0	0	0.000674	0	0	0	0	0	0	0	0	0	0	0	0	0	0	0	0	0	0	0.000875	0	0.00281	0	0	0.035114	0	0	0.767201	0	0	0	0	0.002182
MSTRG.524.2	0.959297	0.684119	0.446022	0.663084	1.62918	0.359301	2.11903	1.60933	1.39058	1.11921	3.4549	1.40284	1.41787	1.91104	1.44297	1.48956	2.79047	0.133248	4.54966	4.95101	3.64908	2.77193	0.766778	1.80438	2.3128	4.66648	3.56675	2.38565	3.22894	2.71878	4.48834	4.13855	1.50266	1.60745	3.63484	2.52397
ENSSSCT00000055678	4.63219	10.0751	4.09264	3.80206	10.0223	3.05454	6.49441	5.56194	5.12648	4.21806	4.43555	4.65822	4.94773	14.986	11.668	4.61633	9.16242	5.18302	5.75441	16.4183	7.24122	8.70616	5.46819	1.82408	6.92723	4.66369	6.2118	6.33943	3.97223	7.35456	6.89821	9.39124	7.98023	7.12782	8.30638	10.2326
ENSSSCT00000045742	0.379541	0.838273	0.343349	0.195905	0.444975	1.4453	2.67495	1.26282	0.407645	0.243124	0.709351	0.247247	0.239778	0.71076	1.09406	0.816562	1.15444	9.18944	9.2345	3.35932	6.27259	2.08083	2.12397	9.96791	1.67182	16.7594	10.0088	0.816535	13.3711	1.03909	9.93092	13.9623	0.995408	2.20561	9.86099	1.92041
ENSSSCT00000063076	0.178766	0	0	0.269782	0	0	0	0	0	0	0	0	0	0	0	0.719784	0	0	2.09342	1.10719	1.32736	0	0.625187	0.719061	0.307855	2.82363	0.692605	1.65502	2.81668	0	0	0	0	0	1.51595	0.574345
ENSSSCT00000004748	0.743407	0.540321	0.330255	0.726868	3.75491	1.07787	3.69844	2.79522	1.13425	1.08784	1.82257	0.998345	0.951232	3.59273	1.66274	1.31495	1.94901	3.8515	4.93231	4.94231	6.61046	3.16599	5.14532	6.19831	3.18639	13.9535	9.41835	3.24835	9.14754	3.38122	9.65266	10.8327	3.94185	4.574	11.4299	6.27956
MSTRG.526.1	0	0	0	0	0	0	0	0	0	0	0	0	0	2.6786	0	0	0	0	0	0	0	0	0	0	0	0	0	0	0	0	0	3.49086	0	0	0	0
MSTRG.527.2	1.63821	0.582367	0.951218	1.29856	2.42805	1.42876	0.971464	0.925857	2.65264	0.406548	0.645093	0	2.11263	0.0183	1.12309	1.82702	0.181803	2.89139	3.02521	3.28618	5.20803	1.59669	5.70832	2.63372	3.26078	1.92354	4.26684	8.18212	2.29155	5.06935	4.14115	1.83647	2.27894	3.97669	2.59759	3.43449
MSTRG.527.1	4.37679	0.888326	3.04587	5.85561	8.8853	1.59863	4.28735	4.34436	5.63805	4.6545	3.60565	2.84237	22.0086	3.3806	2.30288	2.84078	1.69274	5.97677	13.2304	10.7991	12.4688	3.1542	12.9367	9.36916	9.12939	3.81938	9.06371	14.3482	15.8043	12.4306	11.6207	3.10131	10.7687	10.9962	9.54683	13.9079
MSTRG.527.3	2.00541	0.795904	1.11968	1.21453	1.66325	1.2838	1.44056	1.16076	1.33344	1.45646	0.8771	1.229	2.34159	0.55018	1.59429	1.91334	0.278646	2.25901	8.98788	11.7253	0.555245	2.89369	4.2194	0.968092	0.520685	1.66908	8.3757	0.937644	0.810132	3.98767	1.89492	0.305949	0.173716	5.67937	1.77778	0.790753
MSTRG.527.4	0.042872	0	0.035177	0.140352	0.061457	0	0	0	0.059583	1.45034	0	0	0.054721	0.015136	0.031493	0	0.245081	0	0	0.057584	0	0.044001	0.190333	0	0.051944	0	0.041704	0	0.066342	0	0	0.149461	0.16168	0.099837	0.100037	0
ENSSSCT00000020730	0	0	0.064181	0	0	0.233473	0.684543	0	0	0	0.578529	0	0	0.272966	0	0	0.160945	0	1.59699	0	2.36804	0.70536	0.788454	0.554526	0.755331	1.17083	2.28696	2.80539	2.6194	1.89434	0.246387	0.599885	3.92986	0.39793	1.91147	0.875909
ENSSSCT00000045669	0.504982	0	0.223611	0	0	0.596355	0.231492	1.05342	0	0	0.530446	0	0	0.340044	0	0	0	0	5.27568	3.25179	2.51539	0.495895	5.52326	1.66934	0.611268	2.41978	5.58764	5.12174	5.40367	4.56808	2.57712	1.12644	3.52191	3.12778	2.46755	2.25472
MSTRG.530.1	0.432815	0.149006	0.096385	0.099229	0.372713	0.048573	0.764423	0.138473	0.100365	0.364932	0.031013	0.287708	0.316661	0.325301	0.467485	0	0.363622	0.453192	0.213761	0.615337	0.17706	0.322795	0.306765	0.572365	0.964065	0.320837	0.170199	0.256324	0.417446	0.094178	0.307617	0.919882	0.381028	0.741751	0.244991	0.370626
MSTRG.531.1	0.449988	0.24517	0.224898	0.237822	0.369129	0.102248	0.788787	0.358889	0.12638	0.210237	0.246917	0.45298	0.177218	0	0.192185	0.468447	0.436073	0.294838	0	1.1998	0.351771	0.175024	0.43281	0.345423	0.937932	0.284209	0.369369	0.327002	0.700738	0.384178	0.300414	0.807106	0.391504	0	0.544761	0
ENSSSCT00000021516	0	0	0	0	0	0	0	0	0	0	0	0	0	0	0	0	0	0	0	0	0	0	0	0	0	0	0	0	0	0	0	0	0	0	0	0
ENSSSCT00000050259	0	0	0	0	0	0.014308	0	0	0.014708	0	0	0	0	0.010397	0	0	0	0	0.025809	0	0	0.015277	0.025504	0	0.014912	0	0	0.019927	0	0	0.015027	0	0.016215	0	0	0
ENSSSCT00000021872	0	0	0	0	0	0	0	0	0	0	0	0	0	0	0	0	0	0	0	0	0	0	0	0	0	0	0	0	0	0	0	0	0	0	0	0
ENSSSCT00000058414	0	0	0	0	0	0	0	0.015411	0	0	0	0	0	0	0	0	0	0	0.029743	0	0	0	0	0	0	0.086176	0	0	0.018597	0.031503	0	0.035959	0	0.037464	0	0
ENSSSCT00000062390	0	0	0	0	0	0	0	0	0	0	0	0	0	0	0	0	0	0	0	0	0	0	0	0	0	0.042017	0	0	0	0	0	0	0	0	0	0
ENSSSCT00000031283	0	0	0	0	0	0	0	0	0	0	0	0	0	0	0	0	0	0	0	0	0.035927	0	0	0	0	0	0	0	0.013164	0	0	0	0	0	0	0
MSTRG.522.1	0	0	0	0	0	0	0	0	0	0	0	0	0	0	0	0	0	0	0.290125	0.352727	0.141042	0	0	0	0	0	0.377847	0.166202	0.178743	0	0	0	0	1.12852	0	0
MSTRG.523.1	0	0	0	0	0	0	0	0.097047	0	0	0	0	0	0	0	0	0	0	0	1.16682	0.183906	0	0.088915	0.216485	0	0	0	0.524992	0.546015	0	0	0.957852	0	0	0.387534	0
ENSSSCT00000065061	0.006213	1.42489	0	1.54439	0.019878	0	0	0.123887	0	0	0.063829	0	0.116609	0.072271	1.44691	0.03591	0	0	0.016119	1.4482	0.068568	0.089522	1.5053	0.717972	0	0.060178	1.61286	0.069809	0.072966	0.113633	0.104108	0.105017	0.019677	4.07788	1.23287	1.51833
ENSSSCT00000045846	0.125387	0	1.14102	0	0.051458	0.937827	0.745601	0.214619	2.2301	1.28984	1.07812	1.25315	0.943117	0.101029	0	0.330348	1.1963	1.87454	5.39159	0.964395	0.742805	0.697847	0.523299	0.678041	0.851769	1.32034	1.11556	0.35153	1.43413	0.564645	1.46217	1.59454	0.394506	0	0.455607	1.24101
ENSSSCT00000041286	0	0	0	0	0	0	0	0	0	0	0	0	0	0	0	0.009472	0	0	0.01158	0.035944	0.128081	0.034941	0.050775	0.009653	0.040831	0.136098	0.047372	0.041404	0.045387	0.048419	0.189291	0.034408	0.01536	0.03181	0.021393	0.067027
ENSSSCT00000059940	0	0	0	0	0	0	0	0.006998	0	0	0	0	0	0.014956	0	0	0	0	0.111645	0.109262	0.129905	0.045895	0.050717	0.121661	0.052278	0.212484	0.135314	0.124826	0.346009	0.12024	0.079886	0.137247	0.153211	0.067201	0.109451	0.182168
ENSSSCT00000004754	8.4506	4.7772	2.0976	3.04891	12.1859	1.16585	2.18321	6.79536	11.8884	9.65501	10.6675	7.06512	12.55	7.12544	7.38097	7.23793	5.90584	7.61467	1.60547	3.29877	4.2405	2.84101	3.35313	1.37111	3.49407	1.00626	2.03326	3.39637	4.00779	4.86879	3.78217	1.03426	4.55781	4.27413	1.18361	3.32466
MSTRG.535.1	0	0	0.159247	0	0	0.120797	0	0.604516	0.163386	0	0.287698	0.147326	0	0	0	0	0	0	0.570108	0	0	0.693251	1.02962	0.949175	0.979836	0	0	0.691781	1.56874	0.574835	0	1.23978	0.550274	0.761011	0	0.724652
ENSSSCT00000004755	0.078817	0	0.119067	0	0.078635	0.316829	0.177428	0.259212	0	0	0.724945	0.106633	0.004477	0.502055	0.04141	0.024195	0.031649	0	0.100902	1.44415	0.152304	0.100495	0.564058	0.551123	0.249123	0.824107	0.017797	0.108148	0.569316	0.035569	0.383319	1.19825	0.333643	0.230298	0.249007	0.402982
MSTRG.537.1	0	0.276151	0	0	0	0	0	0	0	0	0	0	0	0	0.203489	0	0	0	0	1.46141	0.905345	0.203062	0.255323	0	0	0.696827	0	0	0	0.188616	0.32018	0.287418	0.433218	0.10318	0.182667	0.469599
ENSSSCT00000004756	0.08967	0.031641	0.073961	0.053607	0.16107	0	0	0.030481	0.032129	0.062235	0.262771	0	0	0.290534	0	0	0	0.052973	0.029119	0	0.031769	0.066744	0	0	0.044564	0.030922	0.027311	0.090691	0	0.030534	0.032825	0	0.123971	0	0.04503	0.076795
ENSSSCT00000059405	0	0	0	0	0	0.014826	0	0	0	0	0	0	0	0	0	0	0	0	0	0	0	0	0	0	0	0	0	0	0	0	0	0	0	0	0	0
ENSSSCT00000004759	2.69101	2.22275	1.56192	2.82308	3.35728	2.25911	5.10556	5.74142	2.94875	4.40302	3.07476	4.01635	4.02647	5.20633	5.62348	4.66679	1.9759	5.70621	6.93357	7.42979	5.40549	9.11844	4.72987	6.91795	7.22247	8.63865	10.1432	4.91158	8.26969	4.74774	6.4161	8.54549	3.81512	8.01769	6.52331	6.98676
MSTRG.556.2	0.021802	0	0.010698	0.010924	0.021752	0.031242	0.025445	0.439024	0.514331	0.411647	0.421142	0.019306	0.178219	0.367631	0.065728	0.054073	0	0.187975	2.78887	3.48867	4.28423	5.32827	7.09277	3.68708	1.33916	1.9091	2.57264	3.48503	1.51861	6.42512	1.46553	6.53363	1.75578	0.996334	5.34983	1.547
ENSSSCT00000051469	0.124036	0.07469	0.02785	0.090553	0.125059	0.060932	0.053987	0.06413	0.023241	0.039809	0.113962	0.059862	0.063659	0.058558	0.086942	0.06118	0.046199	0.08614	0.283685	0.28923	0.403362	0.808286	1.05042	0.326687	0.374669	0.406379	0.214416	0.550635	0.148018	2.17189	0.509511	0.546201	0.503313	0.389957	1.33414	0.284535
ENSSSCT00000004760	0	0	0	0	0.600609	3.57559	3.22905	0	0.554627	0	0.437142	0	0.677459	0.360067	0.648432	3.87304	0.113978	0.368793	4.79463	0.71227	6.0951	0.419913	3.27784	3.88158	1.5771	1.08549	2.44057	1.95686	1.61096	6.04589	0.986504	3.48656	1.64337	5.45038	0.675613	2.63626
MSTRG.558.1	0	0	0	0	0	0.079317	0	0.136906	0	0	0	0	0.15177	0	0	0	0	0	0.13079	0.372107	0.285383	0.438432	0.322367	0.808354	0.41406	0.277772	0.250855	0.232183	0.563079	0.138531	1.24436	0.203192	0.159091	0.164744	0.099779	0.199753
MSTRG.557.2	1.04015	0.485226	0	0	0	0	0	0	0	0	0.531239	3.18153	0.18661	0.307139	0	0.390511	0	0.12843	0	0.038109	0.203685	0.023793	0.071975	0.088258	0	0.032494	0.099967	0	0.085323	0	0.030099	0.129736	0	0.102444	0.046824	0
MSTRG.557.3	0	0	1.18257	0.400041	0	0	0	0.879961	0	1.58488	0	0	0	0	0	0.288379	0.827302	0	3.74537	0	0.443312	1.11537	5.62443	3.87235	3.36163	1.7436	5.29038	4.30251	5.78627	0	2.27699	0	4.37892	0	3.31437	5.97207
ENSSSCT00000004757	3.07662	3.85605	0	4.00355	5.17055	0	0	5.71543	5.60894	0	4.53519	0	3.64614	4.79454	3.4821	0	1.79613	3.25969	0	0	0	0	0	0	0	0	0	1.76733	0.676514	1.8425	0	5.91751	0	5.33959	1.62538	0
MSTRG.557.5	0	0	2.14955	0	0	0	0	0	0	1.87266	0	0	0	0	0	0	0	0.473621	0	7.75419	0	0	0	0	0.422793	0	0	0	0	0	3.05667	0	0	0	3.49734	0
MSTRG.557.6	0.092452	0	0	0	0	0	0.77696	0	0	0	0	0	0.03891	0	0	0	0	0	0.075737	0	0	0.101048	0	0	0.178178	0	0	0	0	0.318362	0.150187	0.181448	1.88965	0	0	0
MSTRG.557.7	0	0	0	0	0	0	0	0	0	0	0	0	0	0	0	0	0	0	0	0	0	4.42189	0	0	0	3.61644	0	0	0.002704	0	0	0	0	0	0	0
ENSSSCT00000041379	0	0	0	0	0	0	0	0.009989	0	0	0	0	0	0	0	0	0	0	0	0	0	0	0	0	0	0	0	0	0	0	0	0	0	0	0	0
ENSSSCT00000037698	0	0.001109	0.355717	1.55083	0.553874	0	0.418024	0.566309	0.501216	0	0	0	0	0.934165	0	0.3423	0.446934	0.331816	0	0	0	0	0	0	0.889038	0	0	1.29648	0	0	0	0	0	0	1.18611	0
MSTRG.559.2	0.032653	0.702727	0.553919	0.206543	0.729065	0.168366	1.13543	1.2444	0.977912	0.263799	0.540073	0.359651	0.12111	1.61853	0.462813	0.770245	0.783493	1.48388	2.9707	2.16677	4.80039	2.98882	2.72154	4.14158	3.79769	4.50158	2.71563	3.7074	5.54719	4.24936	3.95193	3.43494	3.92821	3.72713	4.85379	4.43019
MSTRG.559.3	1.60214	0.993599	0	0	0	0	0	0	0.213195	1.47773	1.16391	0.95124	0	0	0	0.09173	0.081077	0.027426	0	0.163298	1.9764	2.41686	1.59682	2.45465	0.157766	1.41967	1.50728	0.313128	2.74742	0	3.14255	0.322963	0	2.09849	0.25716	3.26273
ENSSSCT00000044632	0	0	0	0	0	0	0	0	0	0	0	0	0	0	0	0	0	0	0	0	0	0	0	0	0	0	0	0	0	0	0	0	0	0	0	0
ENSSSCT00000004761	0	0	0	0	0	1.69617	0	0	0	0	0	0	2.11397	0	1.83636	0	0	0	4.89369	5.78719	0	0	3.096	0	0	0	3.56577	0	0	2.59037	0	6.37783	2.74342	0	0	0
ENSSSCT00000051283	0.097536	0	0	0	0	0	0	0	0	0	0	0	0	0.08838	0	0	0	0	0	0	0	0	0	0	0	0	0	0	0	0	0	0	0	0	0	0
ENSSSCT00000004762	7.76178	14.5243	17.4292	13.2123	17.8318	10.0548	11.26	16.2579	19.3193	12.8783	14.2401	15.7657	13.9182	12.8929	17.1846	17.9574	23.4765	14.9236	10.671	10.4496	14.2232	11.3468	10.8948	21.0792	16.9304	12.2245	18.3512	12.9277	15.6587	18.1184	11.1234	16.6847	17.3321	23.8054	14.9246	12.4239
ENSSSCT00000048647	0	0	0	0	0	0.170947	0	0	0	0	0.066509	0	0	0	0	0	0	0	0.061045	0	0	0	0	0.547635	0.24943	0.356647	0.022784	0	0	0.160132	0	0	0.367786	0	0	0.103914
ENSSSCT00000045603	0	0	0	0.278382	0	0.11426	0.031346	0.121993	0.017059	0	0.101232	0	0.161197	0.033084	0.176781	0	0.121354	0.174437	0	0	0.251261	0	0.111412	0.344455	0.126231	0	0	0	0.065522	0.469835	0.034857	0	0.363371	0.119911	0	0.029077
ENSSSCT00000043574	0	0.060615	0	0.021908	0.007777	0	0	0	0	0.014865	0.030038	0.109684	0	0	0	0.015691	0.070129	0	0.081591	0.089457	0.035629	0.031805	0	0.20763	0.38436	0	0.116477	0.05402	0.007396	0	0.077115	0.114581	0	0.052229	0.378734	0.034685
ENSSSCT00000004763	0	0	0	0	0	0	0.06938	0	0	0	0	0	0	0	0	0	0	0	0.379667	0.168623	0.078599	0.082565	0.274646	0.683061	0.314059	0.076502	0	0	0.073848	0.07305	0.376311	0	0.087632	0.174321	0.415756	0.151529
ENSSSCT00000004764	0	0	0	0	0	0	0.049614	0	0.054001	0	0	0.048693	0	0	0	0	0.1118	0.044517	0.244223	0	0.026698	0.280452	0	0.140022	0	0.207369	0	0.076214	0	0.051839	0	0	0.118769	0	0.050457	0
ENSSSCT00000021364	0	0	0	0	0	0	0	0	0	0	0	0	0	0	0	0	0	0	0	0	0	0	0	0	0	0	0	0	0	0	0	0	0	0	0	0
ENSSSCT00000030834	47.8226	62.0083	57.9408	0	73.4131	67.2502	55.0391	0	91.8034	69.3924	0	56.3807	73.4234	72.2184	0	63.7898	46.4224	87.4756	103.769	117.732	0	81.7935	114.275	112.616	80.5495	101.411	115.925	95.7607	78.8511	87.0232	100.75	81.4395	0	86.4008	77.4171	0
ENSSSCT00000058496	0	0	0.750578	0.274345	1.56534	0.286533	0.745945	0.135019	1.54736	0.773323	1.19996	0	0	0.246684	0.405506	0.53362	0.54439	0.380872	1.32119	1.21419	0.432915	1.23085	3.01292	0.249469	0.862874	0	0.742718	1.9215	0.480633	0.913286	0.597228	0.837123	1.56469	0.532883	0.726113	0
ENSSSCT00000053939	2.32004	3.11524	1.58292	2.59125	0.856147	2.0304	1.54391	1.47015	1.37898	1.04603	3.23638	2.95244	3.00021	3.77688	2.95815	2.30722	2.35016	3.32987	4.14397	5.83178	4.86901	4.76457	0.551319	2.72851	5.02123	5.90318	5.33453	2.86267	6.75504	4.08303	5.8708	5.76507	5.13742	4.38466	4.16414	7.34028
MSTRG.546.3	0	0	0	0	0	0	0	0	0	0	0	0	0.030936	0	0	0	0	0.00791	0	0.316173	1.01704	0.515673	3.37216	2.95522	1.20357	2.67046	1.41406	0.120335	0.469285	0.713783	0.487554	1.55442	0	1.39276	2.23994	1.24726
ENSSSCT00000004766	0	0	0	0	0	0	0	0	0	0	0	0	0	0	0	0	0	0	0	0	0	0	0	0	0	0	0	0	0	0	0	0	0.005277	0	0.008334	0
ENSSSCT00000056541	0.336945	0.158956	0.402938	0.546901	0.562364	0.3351	0.140818	0.234195	0.422792	0.465653	0.211195	0.085865	0.704851	0.273722	0.153037	0.073549	0.080851	0.16626	0.68924	0.202304	0.674452	0.16963	0.787369	0.100038	0.170347	0.298747	0.615296	0.296653	0.409762	0.337466	0.490255	0.156293	0.604491	0.654902	0.738902	0.471162
MSTRG.546.5	0	0	0	0	0.234345	0	0.054831	0.097238	0	0	0.058544	0.107626	0	0	0	0.061164	0.123554	0.143177	0.450282	0.914414	0.199876	0.788061	0.570682	0.307482	0.356992	0.566697	0.580972	1.20951	1.15447	0.311219	0.21858	0.261573	0.267456	0.270244	0.247755	0.541686
MSTRG.540.1	0.165667	0.161028	0	0	0.330568	0.158268	0.149474	0.28091	0.232651	0	0	0.146701	0.335364	0	0.168494	0	0	0.268237	3.28153	2.1529	2.79188	2.68941	1.5909	0.749014	0.164949	1.31291	2.68221	0.114807	2.80147	2.53556	2.56307	0.534808	3.97815	3.61617	2.63743	1.4712
MSTRG.541.1	0	0	0	0	0	0	0	0	0	0	0.29133	0	0	0	0	0	0	0.282601	0.309034	0	0.250147	0	0.501934	0	0.689555	0	0	0.186284	0	0	1.49834	0.686986	0.398135	0.588076	0	0.17912
MSTRG.542.1	0	0.060533	0	0.046239	0	0	0	0	0.111525	0	1.05873	0	0	0.364704	0	0	0	0.296571	0.143464	0.218045	0.323709	0.162548	0.508143	0.130856	0.623717	0.701128	0.720169	0.195479	0	0.545657	0.301392	0.56765	0.793215	0.809077	0.59161	0.256743
MSTRG.544.1	0	0	0	0	0	0	0	0	0	0.314217	0	0	0	0	0	0	0	0	0.316906	0.395534	0.411949	0	0.305546	0.251277	0.352627	0.340102	0.294062	0	0	0.282099	1.33014	0.69699	0.215295	0	0	0
MSTRG.543.1	0.146672	0.080549	0	0.114639	0	0.140121	0.006617	0.103853	0.288076	0	0	0	0	0.292038	0	0	0	0	0.456905	0.320865	0.923615	0.618636	0.125199	1.40335	0.438108	0.138625	0.080196	0.203286	0.363975	0.443158	0.441476	0.287248	0.322348	0.328046	0.211296	0.275956
MSTRG.545.1	0.253068	0.081584	0.160674	0	0.541154	0.279239	0.418609	0.427929	0.497462	0.199475	0.243389	0.148276	0.473957	0.08398	0.343182	0.378666	0.207094	0.20385	0.615661	0.443075	0.918651	0.515844	0.616374	0.786456	0.655125	0.709578	0.454546	0.27534	0.22896	0.611145	0.810814	0.838287	0.934275	0.317762	0.575883	0.537636
ENSSSCT00000058910	1.17071	1.59981	0.497316	4.42792	2.59425	0.63205	0.667483	1.08646	1.16122	2.08696	0.747265	1.3117	6.68605	1.09323	0	0.047794	0.759167	1.1147	0.862963	0	2.51909	0.995853	3.32912	3.09719	2.82457	2.84354	2.13699	0	1.93534	2.1412	2.5442	1.90429	3.73984	2.19534	1.31271	1.14111
ENSSSCT00000041320	8.18581	20.1671	11.4804	12.4816	6.40627	1.6116	12.8913	6.74663	11.0727	13.5447	12.8929	6.95188	37.8263	6.86807	10.1913	2.54813	7.3881	14.3565	4.40441	0.866272	21.3768	4.47123	16.883	18.4149	13.4797	13.789	22.1032	24.9317	19.5282	17.9874	20.965	12.1799	18.4775	19.8285	12.6905	14.2793
ENSSSCT00000027965	0.352905	0.717896	0.296976	0.172143	0.365913	0.187296	0.00442	0.376704	0.846798	0.084921	0.049156	0	0.869084	0.042054	0.37964	0.137957	1.82185	0.365853	0.696501	0.399912	0.939452	0.835702	1.09483	0.723201	0.488452	0.610391	0.706254	0.526319	0.307465	0.70076	1.14494	0.058631	0.679995	1.15776	0.378039	0.252508
MSTRG.551.4	0.506722	0	0.037167	0.260532	0	0.052449	0	0.327768	0	0.482985	0	0.026393	0	1.88594	0.690529	0.088348	0.856093	1.35841	0	0	0	0	0.253076	0.325829	0.216353	0	0	0	0	0	0.359692	0	0	1.15187	0.222743	0.577714
ENSSSCT00000054078	0	0	0	0	0	0	0	0	0	0	0	0	0	0	0	0	0	0	0	0	0	0	0	0	0	0	0	0	0	0	0	0	0	0	0	0
MSTRG.552.1	0.151146	0.399973	0.126861	0.107864	0.056549	0.154504	0.278542	0.086426	0	0.126103	0.181282	0.099545	0.174254	0	0.134894	0.038031	0.115237	0.137352	0	0	0.583771	0	0.612677	0.921498	0.73214	0.746412	0.812233	0	0.663283	0.359607	1.10855	0.970984	0	0	0	0
MSTRG.550.1	0	0.303991	0.019753	0	0	0	0.460324	0	0.587897	0	1.21733	0.139871	0	0	0	0	0	0	1.30323	0.021442	0.710145	0.27229	0	0.322412	0.531571	0.682247	0.756847	0.05911	0.198869	0.297814	0.611727	0	0	0	0.720331	0
MSTRG.548.1	0	0.027007	0	0.04721	0	0	0	0	0	0	0	0.087139	0	0	0.214297	0	0.091797	0.187447	0.054612	1.20044	0.222586	0.067311	0	1.04212	0.238606	0	0.011597	0.168481	0.19012	0.218279	0.331041	0.408613	0.933764	0.497099	0	0.137224
MSTRG.549.1	0	0.038333	0	0.273507	0	0.536881	0	0	0.073309	0.006715	0.312078	0	0	0	0.286501	0	0	0	0.40366	0.833919	0.060178	0.431005	0.365491	0.5333	0.682953	0.653618	0.193998	0.443135	0	1.19502	0.257193	0.303122	0.78073	0.37897	0.129239	0.027825
MSTRG.555.1	0.177029	0.293441	0.04316	0.179604	0.058824	0.063555	0.160493	0.321598	0.296822	0.211167	0.33131	0.119819	0.225406	0.102387	0.240445	0.146351	0.134858	0.271215	0.426661	0.252329	0.703012	0.624231	0.419711	0.578795	0.706973	0.584665	0.281302	1.03949	0.432394	0.320457	1.18939	0.325405	0.483171	1.06839	1.232	0.313455
ENSSSCT00000039409	0.031149	0	0	0.085591	0	0	0.018291	0.029021	0	0.029701	0.030008	0	0	0	0	0.070541	0.031665	0	0.72798	1.01602	0.098606	0.066565	0.767108	0.070257	0	0.119401	0.730186	0.113442	0.143027	0.568722	0.204264	0.861054	0.939183	0.114003	0.095828	1.34838
MSTRG.555.3	0.057417	0.088671	0	0.055748	0	0.082279	0.215665	0.064058	0.044263	0	0.161251	0	0.008599	0	0.077083	0.057789	0	0.046482	0.727037	0.755794	0.704785	0.65398	1.86722	0.818367	0.650842	0.469755	1.16615	1.25735	0	0.878476	1.11483	0.634024	0.668138	0.197839	0.993693	1.37845
MSTRG.553.1	0	0	0	0.105103	0	0	0	0	0.17939	0	0	0	0	0.112257	0	0	0	0.339583	0	0.456853	0.16424	0.016102	0.045238	0	0.55237	0.106573	0	0.300065	0	0.091419	1.35647	0.788688	0.244155	0	0.206932	0.212151
MSTRG.554.1	0	0.424502	0	0	0	0.278151	0	0	0	0	0	0	0.150354	0	0	0	0	0	0	0.168736	0.282721	0	0.497058	0	0.292791	0.27518	0.223602	1.41037	0.067736	0	0.511212	0.72686	0.217498	0.14199	0.178996	0.136948
MSTRG.563.1	0.005682	0.003185	0	0	0	0	0	0	0	0	0.005802	0	3.18659	0	0	0	0	0	0	0	0.014652	0.007083	0.016494	0	0.010084	0	0	0.016268	0.005483	2.25142	0	0	0	0	0.005881	0
MSTRG.563.2	0	0	0	0	0	0	8.7e-05	0	2.12732	0	0	0	0.287426	0	0	0	0	0	0	0.112016	0	0.595112	0.004343	0.445311	0	0	0	0	1.47721	0.274729	0	0	0	0	0	0
ENSSSCT00000004769	0	0	0.906303	0.661634	1.06236	1.03374	0.969565	0.709246	1.28798	0.313544	1.19137	0.983002	1.30593	0.262589	0.867039	0.841176	0.424401	0.956343	1.53756	0.70913	0.694811	0.973058	0.402988	1.44928	0.875601	0.477409	0.40743	0.772547	0.349066	0.555089	0.751904	0.393066	0.646193	0.82717	0.80216	0.590999
MSTRG.563.4	1.63402	1.28685	0.216256	0.247054	0.112331	0.128873	0.452546	0.113381	0.344938	0.484611	0.10307	0.174607	0.023452	0.432493	0.166685	0.250903	0.741471	0.322666	0.998377	0.457308	2.87771	1.64192	1.6242	1.31969	1.60231	0.246179	1.29215	0.060557	1.4743	1.5257	1.17342	1.6522	3.90982	0.243578	2.59566	0.651538
MSTRG.563.5	0	0	0	0	0	0	0	0	0.806152	0	0.108784	0	0.255577	0	0	0	0	0	0.700995	0.153377	0.134199	1.13328	0	0.405026	0.7389	1.94288	1.49864	1.99175	1.00828	0.294318	1.72664	1.55553	0	0	0.590669	2.1865
ENSSSCT00000004771	0.00995	0	0	0	0	0	0	0.018448	0	0	0	0	0	0	0	0	0	0	0.068812	0.041561	0.230341	0.111645	0.076356	0.2817	0.118587	0.032102	0.072723	0.082883	0.009078	0.14924	0.039933	0.063707	0.064635	0.02231	0.03652	0.112231
ENSSSCT00000028234	0	0	0	0	0	0	0	0	0	0	0	0	0	0	0	0	0	0	0	0	0	0	0	0	0	0	0	0	0	0	0	0	0	0	0	0
MSTRG.562.1	0.015433	0	0.009964	0	0	0.014744	0	0.007189	0.015156	0	0	0.010745	0	0.007682	0	0	0	0	0	0	0.029972	0	0	0	0.023049	0.034424	0	0	0	0	0	0.582964	0	12.4064	0	0.031712
ENSSSCT00000053230	3.0511	0.95856	2.66648	2.96104	2.85747	2.59723	0.811097	3.5918	4.84439	3.01565	0.984722	2.73773	5.25794	3.3656	4.31564	3.15329	2.58347	1.6093	3.25587	12.3595	10.064	12.905	3.68363	11.7535	12.9119	6.41018	11.7373	9.26902	3.03826	10.3463	4.66251	4.66113	12.9362	0	12.3784	14.3538
ENSSSCT00000004773	0	0	0.048655	0	0	0	0	0	0	0	0	0	0	0	0	0	0	0	0	0	0	0.114314	0	0.31228	0	0	0.101124	0	0	0	0	0	0	0	0	0
MSTRG.564.1	0.170152	0	0	0	0.281216	0	0.026362	0	0	0	0.274852	0	0	0.200194	0.167811	0	0	0	0.403848	0.473804	0.999686	0.336602	0.671927	0	0	0.428845	1.24247	0.469278	0.468845	0.265724	0.170717	0	0.664283	0.381516	0.618205	0.300731
MSTRG.566.1	1.3984	0.039198	0	0	0.565514	4.38466	0	0	0.55431	0	0.172597	0	0	0	0	0	0	0.354586	0	0	0	0	0	0	0	0	0	0	0	0	0	0	0	0	0	0
ENSSSCT00000054872	9.09946	7.01035	17.0186	10.0888	6.92751	12.0732	8.87059	8.69696	11.2836	20.2941	8.38837	10.5364	15.871	5.99989	6.67243	7.97984	12.3793	8.16256	3.16809	3.41895	3.01533	2.91827	0.681035	1.63819	3.3758	0.946717	2.70429	1.72831	1.46099	3.07435	1.6386	1.30665	1.51964	3.82265	1.4107	1.55124
ENSSSCT00000004774	0	0	0.362614	0.971794	0.427605	1.71469	1.21374	0	0	1.01073	0	1.37485	1.36865	0.486702	0.030382	0.354925	0	0	0	0	0	0	0	0	0.013749	0	0	0	0	0.687323	0	0	0	0	0	0
ENSSSCT00000043295	0	0	0.267677	0	0	0	0	0	0.317479	1.7626	0	0	0.275831	0	0	0	0	0	0	0	0	0	0	0	0	0	0	0	0	0	0	0	0	0	0	0
ENSSSCT00000039108	0	0	0	0	0	0	0	0	0	0	0	0	0	0	0	0.05433	0	0	0	0	0	0	0	0	0	0	0	0	0	0	0	0	0	0	0	0
ENSSSCT00000059750	0	0	0	0	0	0	0	0	0	0	0	0	0	0	0	0	0	0	0	0	0	0	0	0	0	0	0	0	0	0	0	0	0	0	0	0
ENSSSCT00000004778	0	0	0	0	0.427608	0	0	0	0	0	0	0.545533	0.019725	0	0	0.416239	0	0	0	0	0	0	0	0	0	0	0	0.073606	0	0	0	0	0	0.036179	0	0
ENSSSCT00000043370	0.488351	0.536174	0.601583	0.151878	0	0.1328	0.296383	0.501863	0.7236	0.446618	0.43545	0	0.167733	0.063094	0.233768	0	0.504582	0.430512	0.512067	0.245952	0.264172	0.784979	0.63023	0.666901	0	1.11872	0.704769	0.202646	1.24615	0.687212	0.539671	0.637795	0.35337	0	0.320633	0.492869
ENSSSCT00000055894	0	0	0	0	0	0	0	0	0	0.024644	0	0	0.076946	0	0.05441	0	0	0	0	0	0	0.059511	0	0	0	0	0	0	0	0	0	0	0	0	0	0
ENSSSCT00000048502	0	0	0	0	0	0	0	0	0	0	0	0	0	0	0	0	0	0	0	0	0	0	0	0	0	0	0	0	0	0	0	0	0	0	0	0
ENSSSCT00000063190	0	0	0	0	0	0	0	0	0	0	0	0	0	0	0	0	0	0	0	0	0	0	0	0	0	0	0	0	0	0	0	0	0	0	0	0
ENSSSCT00000063801	0	0	0	0	0	0	0	0	0	0	0	0	0	0	0	0	0	0	0	0	0	0	0	0	0	0	0	0	0	0	0	0	0	0	0	0
ENSSSCT00000039423	0	0	0	0	0	0.421327	0	0	0	0	0	0	0	0.237861	0.295038	0	0	0	0	0	0	0	0	0	0.36251	0	0	0	0	0	0	0	0	0.336493	0	0
ENSSSCT00000056510	0.245378	0.116147	0.429916	0.356608	0.090871	0.088683	0.198069	0.068072	0.076827	0.143589	0.480499	0.467751	0.393597	0.568297	0.084691	0.304037	0.068723	0	0	0.234242	0.0943	0	0	0	0	0	0	0.133578	0	0	0	0	0.189513	0	0	0
ENSSSCT00000031111	0	0	0	0	0	0	0	0	0	0	0	0.166418	0	0	0	0	0	0	0	0	0	0	0	0	0	0	0	0	0	0	0	0	0	0	0	0
ENSSSCT00000042924	0.09104	0	0	0	0	0	0	0	0	0	0	0	0	0	0	0	0	0	0	0	0	0	0	0	0	0	0	0	0	0	0	0	0	0	0	0
ENSSSCT00000040324	0	0	0.209671	0	0	0	0.196655	0.203064	0	0	0.209973	0.193006	0	0	0	0.329057	0.219353	0	0	0	0.20953	0.222325	0	0	0	0	0.181945	0.30209	0	0	0	0	0.215913	0	0.199995	0.20504
MSTRG.565.1	0.273253	0	2.52204	0	0	0	0.183386	0	1.52553	0.878546	1.63011	0	9.24731	0.349643	1.53872	0	0	1.86921	3.71383	3.5978	2.25998	1.35245	1.50058	3.18525	2.11787	0.154893	0.642085	4.32714	0.672345	0.811244	0.390821	0	1.99849	1.28999	0.27074	0.993818
MSTRG.565.2	0	0	0	0	0	0	0	0	0	0	0	0	0	0	0	11.9107	0	0	0	0	0	0	0.016981	0	0.013183	0	0.003341	0.021585	0	0	0	0	0.003334	0	0	0.003476
ENSSSCT00000004780	2.14164	2.92939	1.45654	1.9704	4.02344	2.59937	1.50698	4.09556	1.97543	10.474	2.99959	1.21197	16.6014	3.90224	15.4587	0	1.7494	2.32527	2.69256	2.46177	1.90324	3.21842	2.33816	1.15658	2.07464	0.810652	2.9114	1.35391	2.26548	2.59009	2.86913	0.486409	2.5536	22.341	2.12215	12.5728
MSTRG.615.2	0	1.28644	1.06125	0.342267	1.34339	0.000608	0.02623	0.847346	0.035768	0	0	1.36609	2.49425	0	0.92737	0.093274	0.025333	0.782995	0.021767	1.71626	5.64198	0.06089	0.398891	2.31234	0.190406	0.233776	1.20477	4.18542	0.074462	3.53996	4.03046	0.16563	6.42008	0	0.059855	2.11586
MSTRG.615.1	0	0	0	0	0	0.000414	0	0	0	0	0	0	0	0	0	0	0	0	1.30358	0	0	2.2361	0	0	1.65665	1.40952	0.988335	0	1.62626	0	0	5.63898	0.397438	0	1.36799	0
MSTRG.615.3	0.198935	0	0.002032	0	0.041425	0.007867	0.785914	0	1.52164	0.171922	0.327191	0.05741	0.246953	0.542746	0	0.932346	0.886233	0	0.2673	1.31095	1.38577	0	0	0.916362	0.00017	1.43327	1.10752	0.414848	0	0.34235	1.12146	0.008715	0	0.479263	0.005589	0
MSTRG.615.4	0	0	0	0	0	0.00044	0	0	0	0	0	0	0	0	0	0	0	0	0	0	0	0	4.76773	0	0	0.00118	0	0	0	0	0	0	0	0	0	0
MSTRG.615.5	0	0	0	0	0.177715	0.030348	0	0	0.010871	0	0	0.22961	0.291791	0	0	0	0	0	1.2933	0	0.194861	2.79824	0	0	0	1.39993	0.922086	0.236019	0.39583	0	0	0	0	0	1.27301	0.134944
MSTRG.615.6	0	0	0	0	0	0.871637	0	0	0	0	0	0	0	0	0	0	0	0.682955	1.31146	0	0	0	0	0	0	0	0	0	1.18317	0.248426	0	0	0	0	1.85737	0
MSTRG.615.7	0	0	0	0	0	0	0	0	0	0	0	0	0	0	0	0	0	0	0	0	0	0	0	0	0	0	0	0	0	0	0	0	0	6.94182	0	0
MSTRG.615.8	0	0	0	0	0	0.014525	0	0	0	0	0	0	0	0	0.014501	0	0	0	0	0	0	0	0	2.09076	2.07241	0	0.912233	0	1.22371	0	0	0	0	0.01381	0	3.26928
ENSSSCT00000004784	0.717578	0.404323	0.446221	0.681937	0	0	0.03769	0.558661	0	0.606883	0.865149	0	0	0.713168	0.603439	0.037024	0	0.210686	0.014716	1.5181	0	0.016031	0.246301	0.571246	0.007295	0.017947	0.127255	0	0.009671	0.415519	0.597598	0.002314	0	0	0.027764	0
ENSSSCT00000063280	0	0	0	0	0	0	0	0	0	0	0	0	0	0	0	0	0	0	0	0	0	0	0.024195	0	0	0	0.087684	0	0	0.238999	0	0	0.255719	0	0	0
ENSSSCT00000065392	0.137664	0	0	0	0	0	0	0	0	0.083785	0	0	0.232332	0	0	0	0	0.045528	0	0	0	0	0	0	0	0	0	0	0	0	0.175444	0	0.121769	0	0.128057	0.098162
ENSSSCT00000004783	0	0	0	0	0	0	0.046979	0	0.015364	0.162798	0	0	0	0.034744	0	0	0	0	0.114914	0	0.243508	0.555075	0	0.106085	0	0.843153	0	0	0.136545	0.293779	0.195558	0	0	0	0.111114	0.069981
ENSSSCT00000048442	0	0	0	0.787833	0	0	0	0	0.508156	0	0	0	1.25908	1.0062	0	0	0	0	0	0	2.92362	0	0.00753	0.024301	0	3.01495	0	0	1.17924	0	0	0.000449	1.71734	0	1.36695	0.358824
ENSSSCT00000050370	0	0	0	0	0	0	0	0	0	0	0	0	0	0	0	0	0	0	0	0	0	0	0	0	0	0	0	0	0	0	0	0	0	0	0	0
ENSSSCT00000004787	0	0	0	0	0	0	0	0	0	0	0	0	0	0	0	0	0	0	0	3.67564	0	1.15349	0	0	0	0	0	0	0	0.00059	0	0.000111	0	0	2.72322	0
MSTRG.574.5	0	0	0	0	0	0	0	0	0.643095	0	0.42791	0.789192	0	0	1.2746	0	0	0	3.66571	0	0	0	3.2547	0	0	0	0.447751	3.15181	1.1277	2.86758	1.72302	0	1.52363	3.02611	0.074293	4.03725
MSTRG.574.6	0	0	0	0	0	0	0	0	0	0	0	0	0	0	0	0	0	0	0	0	0	0	0	2.59117	0	0	1.21268	0	1.39605	0	1.73807	1.46324	0	0	0	0.384543
MSTRG.574.7	0.804891	1.10531	0.406461	0	0.532592	0.822289	0.639257	0.813088	0	0.549628	0.419686	0.084747	0	0	0.096011	0.774601	0.486463	0.967964	0.019668	0	0	0	0	0	2.03068	0	2.22823	0	0	0.000109	0	1.96223	0	0	0	0
ENSSSCT00000004786	0	0.0458	0	0	0	0	0	0	0	0	0	0.041516	0.048422	0.046909	0	0	0	0.038146	0.439931	0.073804	0.045754	0.096126	0.301657	0	0.234575	0	0.116427	0	0.429027	0	0.094551	0.403853	0	0	0.129707	0.485372
MSTRG.571.1	0.454982	0	0	0.715831	0	0	0	0	1.05913	0.973935	0.474836	0.738301	1.43989	0	0	0.305287	0.596647	0	1.31559	2.03205	0.992584	0.830537	1.51125	0	0	1.12486	0.023302	0.525502	1.14705	0	1.0836	0.692568	0.553332	0.955765	0.813396	0
ENSSSCT00000004788	0	0	0.599248	0.001121	0	0.714184	0.391121	0	0	0.537385	0	0	0	0	0.376179	0	0	0.57808	0	0	0	0	0	0	0.017	0	0	0	0	0.723717	0.012193	0	0	0	0.007861	0
ENSSSCT00000064722	0.328355	0.144125	0.012746	0.483596	0.095659	0.047736	0.021682	0.22332	0.429807	0.029657	0.394011	0.360791	0.743884	0.035915	0.02441	0.343212	0.28714	0	0.823145	0.825868	0.523791	0.785172	0.634339	0.808222	0.144996	0.696955	0.88372	0.512027	0.622658	0.011355	0.483895	0.526044	0.232979	0.342664	0.604297	0.045325
MSTRG.573.1	0	0	0	0	0	0	0	0	0	0	0	0	0	0	0	0	0	0	0	0	0	0.372847	0	0	0	0	0	0	0	0	0	0	1.23025	0	0	0
ENSSSCT00000004790	0.02492	0.010045	0.685916	0	0.01348	0.418415	0	0.016508	0	0.005585	0.315442	0.757867	1.25235	0	1.10951	1.07892	0.277278	0.010859	1.73608	2.19193	0.248441	1.24728	1.81861	3.54979	3.41416	3.01873	5.3612	1.54135	1.29592	1.58291	1.71863	1.92713	2.83223	0.726507	1.31092	3.89316
ENSSSCT00000035193	5.05218	5.38426	4.55651	5.65529	6.73408	4.01161	3.85099	6.36669	5.68093	4.77297	6.78299	4.61912	8.47342	5.04116	5.27253	0.447111	4.53797	7.60411	9.14758	3.19392	8.90972	8.59342	6.46692	2.8334	3.82498	7.30907	0.363003	4.90453	8.22608	9.12973	6.19071	7.50671	3.68112	7.76249	7.15824	7.09353
MSTRG.577.3	0	0	0	0	0	0	0	0.005151	2.34529	0	0	0	0	0.268264	0	0.845088	0	0	0.022976	0.204059	0.0141	0.470533	0.023183	1.46567	3.45453	0.982021	1.7563	2.21432	0	0.804442	1.81085	0.420396	0	0.37355	0.005881	0.603048
MSTRG.577.4	0	0	0	0	0	0	0	0	0	0	0	0	0	0	0	0.279955	0	0	0.371675	0	0	0	0	1.02355	0	0	0.311559	0	0.275713	0	0	0.652551	0	2.0592	0	0
MSTRG.577.5	0	0	0	0	0	0	0	0	0	0	0	0	0	0.50443	0	3.0495	0	0	0	0	0	0	0	0.955137	0	0	0	0	0	0	0	0	0.32836	0	0	0.05832
ENSSSCT00000036555	0.089874	0	0.045818	0.087083	0	0	0.103926	0	0.114531	0	0.048637	0	0	0.152574	0	0	0.073928	0	0.166334	0	0	0.303771	0	0	0	0	0	0	0.071537	0.097124	0.148888	0	0.048187	0	0.281579	0
ENSSSCT00000055393	0	0	0	0	0	0	0	0	0	0	0	0	0	0	0	0	0	0	0	0	0	0	0	0	0	0	0	0	0	0	0	0	0	0	0.015393	0
ENSSSCT00000021269	0	0	0	0	0	0	0	0	0	0	0	0	0	0	0	0	0	0	0	0	0	0	0	0	0	0	0	0	0	0	0	0	0	0	0	0
ENSSSCT00000053401	0	0	0	0	0	0	0	0	0	0	0	0	0	0	0	0	0	0	0	0	0	0	0	0	0	0	0	0	0	0	0	0	0	0	0	0
ENSSSCT00000058715	0.195278	0.209493	0.073724	0.116805	0.040833	0.048875	0.117391	0.094803	0.094919	0.087269	0.088664	0.089881	0.137381	0.110217	0.123785	0.128729	0.020803	0.048665	0.286459	0.46204	0.078591	0.224238	0.434912	0.296101	0.410269	0.515556	0.136576	0.232719	0.983823	0.245489	0.325982	0.258523	0.226093	0.422769	0.116749	0.564223
ENSSSCT00000004792	0	0	0	0.01174	0	0	0.033547	0	0	0	0	0	0	0	0	0	0	0	0	0	0	0	0	0	0.014018	0.006092	0	0	0	0	0	0	0	0	0	0
MSTRG.575.1	0.084083	0	0.161772	0	0.159389	0	0.227594	0.156674	0	0.081777	0.081002	0	0.256186	0.149002	0.134263	0	0	0	0.732663	1.86666	1.19043	0.167247	0.561269	0.680507	1.06993	0.649271	1.02056	0.899682	1.56417	0.852916	0.484241	0.609831	1.36366	0.08484	0.5285	0.234134
ENSSSCT00000022113	0	0	0	0	0	0	0	0	0	0	0	0	0	0	0	0	0	0	0	0	0	0	0	0	0	0	0	0	0	0	0	0	0	0	0	0
ENSSSCT00000038684	1.58355	1.53292	1.01532	1.42487	0.195001	0.947765	1.07212	1.29069	1.31023	0.957347	0.141475	1.38401	1.46852	1.65163	1.78952	0.644626	1.05801	1.77319	6.60349	4.1636	4.92359	0.087729	5.27101	1.78406	0.358216	3.20446	4.44186	2.36372	5.52601	6.17923	4.99796	1.01968	2.54549	5.51414	5.69327	6.67385
MSTRG.578.2	0	0	0	0.074378	1.15284	0	0	0	0	0	1.78564	0	0	0	0	0	0	0	0.225134	1.01677	0	0.832803	0	0	0.72059	0	1.4093	1.91795	0	0	1.71582	0.410223	2.29907	0	0	0.224204
ENSSSCT00000004795	4.97228	5.7428	3.14892	4.99436	6.18955	4.54602	4.18995	7.02323	7.54549	4.90966	6.02152	5.04089	3.88331	6.60714	6.17074	4.4247	5.79202	3.44761	13.7815	5.40272	10.3677	5.28628	4.84286	9.86979	4.49403	9.555	11.5523	5.59228	5.17157	7.66787	11.7745	6.05398	3.10838	6.46316	12.3027	12.9747
ENSSSCT00000048009	0	0	0	0	0	0	0	0.268687	0	0	0	0	0.966333	0	0	0	0	0	0	0.699664	0	0	0	0	0	0	0	0	0	0	0	0	0	0	0	0
MSTRG.583.3	0	0	0	0	0	0	0.083854	0	0	0	0	0	0	0	0	0	0	0	0	0	0	0	0	0	0	0	0	0	0	0.019446	0	0	0	0.008185	0	0
ENSSSCT00000028080	0	0	0	0	0	0	0	0	0.432048	0	0	0	0	0.259466	0	0.422643	0	0	0.206511	0	0	0	0	0	0	0	0	0	0	0	0	0	0	0.200116	0	0.214761
MSTRG.583.5	0.037786	0.055093	0.03635	0.018344	0.01885	0.018049	0.036938	0.163013	0.008628	0	0	0.053351	0.019513	0.095606	0	0.019016	0	0.088422	0.126914	0.078915	0.843395	0.928888	0.485312	0.555485	0.431241	0.610844	0.72678	0.298343	0.372097	0.697479	0.532966	0.376761	1.52693	0.529848	0.180019	0.63053
ENSSSCT00000004796	2.31643	2.21754	1.5732	0.373927	1.28451	1.75195	2.7656	3.47017	2.80371	2.34468	3.55097	1.91312	1.50764	3.19887	3.35784	1.45375	1.59249	2.89587	3.06824	4.26923	4.24324	2.03317	2.36778	2.4581	0.671141	2.24643	3.99934	3.41081	7.26029	5.00176	0.454261	2.74343	4.71432	2.79522	2.33703	1.549
MSTRG.582.2	0	0	0	0	0	0	0	0	0.001558	0	0	0	0.117921	0	0	0	0.007861	0.024843	0.066445	0	0	0	0	0	0.794384	0	0	0	0	0	0	0	0.012071	0.005126	0	0.059409
ENSSSCT00000063337	0.060743	0.172211	0.20113	0.125981	0.067964	0.117495	0.153258	0.207754	0.171646	0.05212	0.157647	0.107577	0.279737	0.101898	0.117999	0.266139	0.173021	0.137568	0.775542	1.07031	0.958593	1.04948	0.428148	1.06355	0.004354	0.732446	0.983889	0.67124	0.022691	0.560439	0.51174	1.22536	0.752604	0.99942	0.718742	1.07896
ENSSSCT00000049315	0	0.00739	0	0	0	0	0	0.00034	0	0	0	0	0	0	0	0	0	0	0.00878	0	0	0	0.006669	0.003649	0	0	0.006349	0	0	0	0.004685	0.004543	0	0	0	0.001871
MSTRG.579.1	0	0	0	0.39224	0	0	0	0	0.271732	0.554049	0	0	0.30007	0	0	1.11258	0	0.031361	0	0	0	0	0	0	0	0	0	0	0	0	0.063852	0	0	0	0	0.260299
MSTRG.580.1	0.281584	0	0.186024	0	0	0	0	0	0.156588	0	0	0	0	0.057417	0	0	0	0.090635	0.26421	0.322377	0.186129	0	0.214297	0	0.60464	0	0.270457	0	0.377613	0	0	0	0.367293	1.13913	0.116736	0.935106
ENSSSCT00000057867	0	0.016633	0	0.03828	0.08591	0	0	0.03029	0	0.066531	0.110737	0.039797	0.070693	0.103917	0.060913	0.111947	0.110127	0.030477	0	0.0679	0.017606	0.101236	0	0	0.163129	0	0.139374	0	0.068691	0.038394	0	0.051557	0	0.030694	0	0.099804
ENSSSCT00000043694	0	0	0.116453	0	0	0	0.056776	0	0	0	0.069889	0.080954	0	0	0.0192	0	0	0	0	0	0	0	0	0	0	0	0	0	0.062878	0.087367	0.084534	0.138437	0	0.054086	0.11047	0
ENSSSCT00000004798	3.13507	1.00759	1.10242	1.08495	5.51087	1.49384	3.22716	0.801776	7.15964	4.11462	1.35661	1.22331	4.2137	1.83317	1.54769	1.52852	2.0033	2.24323	1.32165	1.02038	0.851505	0.81794	1.46511	0.649797	1.72781	0.686161	0.609306	3.26906	0.746641	0.808384	1.11272	1.61488	0.7428	3.5182	0.927566	3.14315
ENSSSCT00000029077	0	0	0	0	0.284284	0	0	0	0	0	0.485826	0	0	0.291715	0	0.679587	0.626813	0	0	0	0.350616	0	0	0	0	0	1.01132	0	0	0	0	0	0	0	0	0
ENSSSCT00000024655	0.098753	0	0	0	0	0	0	0	0	0	0	0	0	0	0.114893	0	0	0	0	0.165382	0	0	0.055547	0	0	0	0	0	0	0	0	0	0	0	0	0
ENSSSCT00000004799	0	0	0	0	0	0	0	0	0	0	0	0	0	0	0	0	0	0	0	0.067103	0	0	0	0	0	0	0	0	0	0	0	0	0	0	0	0
ENSSSCT00000042078	0	0	0	0	0	0	0	0	0	0	0	0	0	0	0	0	0	0	0	0	0	0	0	0	0	0	0	0	0	0	0	0	0	0	0	0
ENSSSCT00000050922	0	0	0	0	0	0	0	0	0	0	0	0	0	0	0	0	0	0	0	0	0	0	0	0	0	0	0	0	0	0	0	0	0	0	0	0
ENSSSCT00000056993	0	0	0	0	0	0	0	0	0	0	0	0	0	0	0	0	0	0	0	0	0	0	0.110107	0	0	0	0	0	0	0	0.06192	0	0	0	0	0
ENSSSCT00000064737	0.036418	0.057908	0.035268	0.059268	0.028797	0.046641	0.066102	0.051284	0.024003	0.075741	0.011773	0.076725	0.074027	0.034126	0.062146	0.023862	0.049693	0.034429	0.380749	0	0.314232	0.270128	0	0.255557	0.35615	0.20288	0.157817	0.320902	0.404557	0.487778	0.200887	0.332901	0.578905	0.17626	0.424016	0.359527
ENSSSCT00000045175	0	0	0	0	0	0	0	0	0	0	0	0	0	0	0	0	0	0	0	0	0	0	0	0	0	0	0	0	0	0	0	0	0	0	0	0
ENSSSCT00000064080	0	0	0	0	0	0	0	0	0	0	0	0	0	0	0	0	0	0	0	0	0	0	0	0	0	0	0	0	0	0	0	0	0	0	0	0
ENSSSCT00000031034	0	0	0	0	0	0	0	0	0	0	0	0	0	0	0	0	0	0	0	0	0	0	0	0	0	0	0	0	0	0	0	0	0	0	0	0
ENSSSCT00000062484	0.109157	0.218322	0.04808	0.135004	0.069661	0.051035	0.144214	0.195386	0.102731	0.085781	0.133035	0.193132	0.174484	0.248441	0.314911	0.12566	0.192919	0.232537	0.968413	0.903713	0.613644	0.924244	0.681695	1.02674	1.2191	1.8454	0.736963	0.697011	0.754919	0.215263	1.10334	1.19023	1.35439	1.1947	0.764621	0.453901
ENSSSCT00000004800	0	0	0	0	0	0	0	0	0	0	0	0.012802	0.013929	0	0	0	0	0	0.037865	0.015261	0.047344	0	0.193736	0.05436	0.063705	0.043327	0.00995	0.020049	0.024056	0.57045	0.063949	0.060323	0	0.027659	1.12754	1.10218
ENSSSCT00000054506	0	0	0	0	0	0	0	0	0	0	0	0	0	0	0	0	0	0	0	0	0	0	0	0	0	0	0	0	0	0	0	0	0	0	0	0
ENSSSCT00000061099	0	0	0	0	0	0	0	0	0	0	0	0	0	0	0	0	0	0	0	0	0	0	0	0	0	0	0	0	0	0	0	0	0	0	0	0
ENSSSCT00000050647	0	0	0	0	0	0	0	0	0	0	0	0	0	0	0	0	0	0	0	0	0	0	0	0	0	0	0	0	0	0	0	0	0	0	0	0
ENSSSCT00000021407	0	0	0	0	0	0	0	0	0	0	0	0	0	0	0	0	0	0	0	0	0	0	0	0	0	0	0	0	0	0	0	0	0	0	0	0
ENSSSCT00000020564	0	0	0	0	0	0	0	0	0	0	0	0	0	0	0	0	0	0	0	0	0	0	0	0	0	0	0	0	0	0	0	0	0	0	0	0
MSTRG.586.1	0	0	0	0.147396	0	0	0	0	0	0	0	0	0	0.300753	0	0	0	0.245797	1.07822	0	0.294822	0.602362	2.44006	0.928049	1.04142	0.840788	0.757812	0.416603	1.52351	0.858677	1.20479	1.27581	2.27793	0	0	0.284191
ENSSSCT00000004803	0.024708	0.024016	0	0	0	0	0.022293	0	0	0	0.011902	0	0	0	0	0	0	0.028404	0	0	0.02201	0	0.018982	0.025091	0	0	0.067296	0	0.078899	0.008968	0.02479	0	0.02675	0.027424	0.033895	0.011622
MSTRG.590.2	0	0	0	0.951008	0.597532	0	0.980141	1.67244	0.714794	0.53732	0	0.471367	0.988772	0.625899	0.49195	0.389856	0.983957	0	0.944694	0.848159	0	0	0	2.41891	1.38273	0.516075	1.39811	1.34418	0.621519	0.469284	1.16701	1.17091	0	0.891896	0	1.24039
MSTRG.590.1	11.435	10.8254	7.36036	12.828	3.587	13.0042	6.16114	2.08422	22.7	10.0384	6.4088	6.10823	31.3366	5.8141	3.54353	4.54989	2.01579	5.98583	3.01361	2.6306	4.07979	3.19361	5.81107	3.97572	2.84605	1.12697	3.6817	2.7709	3.3057	5.3909	5.21015	4.49873	2.72017	0	4.66944	3.55943
ENSSSCT00000042969	0.054322	0	0	0	0.024102	0.023079	0.021797	0	0	0.045296	0.004323	0.005103	0.024951	0	0.080839	0.010607	0.006087	0.019557	0.129022	2.46468	0.406627	2.37065	0.041139	0.882226	0.627709	0.221719	1.10732	1.23553	0.88918	0.64746	0.363059	1.08594	0.156706	2.66297	0.073168	2.41872
ENSSSCT00000004804	2.59572	3.53164	2.6233	5.92225	1.08684	1.57611	3.41472	2.76823	6.73676	4.33961	2.15308	2.50539	10.085	2.79014	1.96833	1.58014	3.29177	8.00428	3.31736	2.61626	4.18042	0	2.62401	2.48723	1.55475	1.53229	1.9427	1.90059	2.3268	1.95495	0.964964	1.14022	3.07078	4.46749	2.17191	0
MSTRG.590.5	0	0	0	0	0	0	0	0	0	0	3.14871	0	0.616598	0	0	0	0.001444	0.002429	0	0.003792	0	0	0	0.00145	0	0	0	0	0	0	0.00301	0.003398	0	0	0	0.006981
MSTRG.587.1	0.244556	0.171013	0.16925	0.085413	0.087766	0.252123	0.039686	0.245874	0.167598	0.166919	0	0.077509	0.536056	0.087578	0.197284	0.08854	0	0.178043	0.576267	0.773003	0.63981	0.660428	0.949528	0.536889	0.869317	0	0.927477	0.822391	1.00323	0.776237	0.694181	0.424084	1.04335	0.532566	0.33539	0.491982
MSTRG.588.1	0	0.526322	0	0.016177	0	0	0	0	0	0.062221	0.172544	0	0	0.233599	0	0	0	0.175346	0.161884	0	0.452997	0.79734	0.196736	0.253644	0.645583	0.215209	1.44181	0.706236	0.264743	0.294502	0.073831	0.811262	0	0	0.155427	0.258613
MSTRG.589.1	0	0.171021	0	0	0	0.365413	0.073336	0	0	0.137678	0	0	0.181723	0.067591	0	0.16554	0	0.154828	0.313204	0.123818	0.387203	0.543296	0.326499	0.225439	0.309432	0.367838	0.149271	0.263744	0.446677	0.458849	0.83949	0.308694	0.414105	0.025729	1.13803	0.478567
MSTRG.624.1	0	0.098991	0.004546	0.179051	0.590136	0	0.125769	0.678239	0.028193	0.268698	0.613603	0.026545	0	0	0.446135	0.202438	0.513423	0.230688	0.596349	0.656246	0.593526	0	2.71055	0.466897	2.29134	0	0	0	1.98808	0.293513	0	0	1.62429	0.556517	0.961877	0.586632
MSTRG.624.2	0	0	0	0	0	0	0.002122	0.276525	0	0.21343	0	0	0	0	0	0.079583	0	0	0	1.06387	0.417277	0.614739	0.071808	2.13227	0	1.54954	0.681912	1.3414	0.4355	1.23494	1.60866	0.672201	0	0.459308	0.245419	1.69715
ENSSSCT00000062273	0	0	0.419931	0	0	0.004395	0	0	0	0	0	0	0	0.759193	0	0	0	0	0	0	0	0.011566	0	0	0	0.006603	0	0	0	0	0	0.072547	0	0	0	0
ENSSSCT00000024260	0.600549	1.05072	0.546859	1.15674	0.049806	0.347354	1.10169	0.037251	0.917006	0.388884	0.625193	0.870597	1.15253	0.412291	0.97357	0.460546	0.281275	1.14305	3.24718	1.73483	1.47578	1.92366	0.483768	0.819095	1.13036	0.993679	2.36356	1.1353	2.07912	1.37026	1.29215	1.80514	2.74767	1.14396	1.58341	1.01935
ENSSSCT00000004805	0.11353	0	0	0	0.43026	0.341212	0	0.400273	0	0.171443	0	0	0	0	0	0.355684	0.047783	0	0	0.740087	0.578449	0.466103	0	0.561344	0	0.601951	0.545146	0	0.165738	0.781115	0.593395	1.18515	0.062089	0.15726	0.493426	0.745592
MSTRG.624.6	0	0	0	0	0	0	0.001372	0	0	0	0	0	0	0	8.1705	0	0	0	0	0	0	0	0	0	0	0	0	0	0	0.011713	0.00374	0.00398	0	0	0	0
ENSSSCT00000028667	0.375641	0.167288	0.150066	0.272523	0	0.543041	0	0.386405	0	0.196024	0	0	0	0.617282	0.229525	0.14806	0	0.217948	0	0.209023	0.242365	0	0	0.243246	0.212262	0	0	0	0.129038	0.222883	0	0	0	0.241307	0.103289	0.1901
MSTRG.624.8	1.98496	1.72223	0.04297	1.54512	0.724136	1.6e-05	0.975756	0.407254	1.40346	0.968974	1.20835	1.11038	1.51146	0.00022	1.21414	0.920527	0.909511	0.922739	3.39014	0.176887	4.35581	1.69704	4.02259	0.355417	0.11902	2.33286	3.48638	3.19559	0.056262	2.15719	0.517974	1.86168	3.60248	2.44784	0.485705	0.683434
MSTRG.624.9	0	0.022995	0.561315	0	0	0.036475	0	0.864924	1.53714	0	1.19945	0.926638	0	0	0	0	0	0	0	4.21679	1.07604	1.86606	2.03865	3.71325	0	0	3.16194	2.13065	2.68573	2.77548	3.40846	3.3329	3.6647	1.66481	3.00727	1.54664
ENSSSCT00000047364	15.1859	12.7212	10.613	20.2439	14.4351	11.6001	9.83314	13.3259	7.88582	13.111	14.162	13.3026	8.84461	13.8285	8.61125	10.4369	11.5381	16.0814	8.72425	4.86275	7.75117	4.71281	4.85143	8.00705	7.15404	4.05463	2.26553	5.77511	7.4344	9.91739	4.93341	6.05159	3.65305	7.00546	10.4599	8.52757
ENSSSCT00000004806	0.090464	0	0.196068	0.777804	0	0.002079	0.450862	1.01061	0.624186	0.846167	0.02905	0	0.795788	1.08988	0.348852	0.003129	0.608209	0.583905	0.018172	0.021931	0.875236	0.048116	0.021666	0.031727	0.084148	0.785617	3.08625	0.039546	0.01957	0.016119	0.071183	0.076413	0.209305	0.034852	0.082386	0
ENSSSCT00000028650	0	0	0	0	0	0	0	0	0	0	0	0	0	0	0	0	0	0	0	0	0	0	0	0	0	0	0	0	0	0	0	0	0	0	0	0
MSTRG.624.13	0	0	0	0	0	0	0	0	0	0	0	0	0	0	0	0	0	0	0	0.728466	0.038768	0.092833	0.208763	0	0	0	0	0	13.3047	0.231288	0	0	0	0	0	0
MSTRG.624.14	1.43452	1.86593	1.10179	1.65085	1.47763	2.12143	1.21957	2.64745	1.54511	1.47431	2.45584	1.12459	4.22139	2.04274	1.71025	1.31558	1.21862	1.51216	14.3525	17.8486	16.2961	5.89009	16.1997	11.3439	5.4154	6.28772	16.121	14.5831	14.721	16.9236	14.4242	10.9639	13.6186	13.1249	12.9844	15.8603
ENSSSCT00000048318	0	0.676394	2.09913	0	0	1.76425	0	1.79691	0	0	0	0	0	2.88298	0	0	0	0	2.54866	9.75859	2.34184	0.271786	1.15828	3.37546	1.63758	0	1.03511	1.12692	0.822046	3.10027	6.95139	0.725303	0.647561	2.14108	4.17988	4.36597
ENSSSCT00000060237	0.289201	0.089854	0	0.652703	0	0.386442	0	0.234939	0.527681	0	0.314517	0.191865	0.628775	0.198364	0	0.216754	0	0.950409	2.05846	0.236873	1.4508	0.088067	0.914268	0.046288	0.430794	0.085838	0.599152	0	1.03787	1.23801	0.525502	1.01501	0.650986	0.094188	2.85327	0.487062
MSTRG.601.1	0.972954	0.953743	0.467676	0.949203	0.922888	0.802125	0.022688	1.14881	0.049701	0.005991	1.23224	0	0	1.21114	0.266596	0	0.923377	0.728599	0.511907	3.38571	1.37575	0.715967	2.93515	3.02267	1.18457	1.35664	2.8346	0.008208	2.36509	0.143388	2.35357	0.406762	2.49379	0.096729	1.61098	0.83157
ENSSSCT00000004808	0.479855	0.493153	0.239423	0.418634	0.097602	0.260526	0.676338	0.439071	1.00446	0.711183	0.202855	0.596354	0.826342	0.411607	1.1557	1.07127	0.140707	0.149197	1.59074	0.478326	1.06885	1.69935	0.224425	0.445118	0.788729	1.05013	0.368442	1.67534	0.94356	1.07857	0.839276	2.27135	0.449433	1.55018	0.560054	1.75981
ENSSSCT00000030684	0	0	0	0	0	0	0	0	0	0	0	0	0	0	0	0	0	0	0	0	0	0	0	0	0	0	0	0	0	0	0	0	0	0	0	0
MSTRG.601.4	0	0.304221	0.071885	0	0	0	0	0	0	0	0.079545	0	0.006019	0.080555	0.234525	0	0	0.046518	0.341555	1.16631	1.31906	0.885164	1.12273	1.95522	0.451084	0.463612	0.691914	0.275193	0.216824	0.368076	0.948001	0.418642	0.522225	0.135472	0	0.45639
MSTRG.594.1	2.41856	1.65968	0.887541	2.03675	1.63686	1.39911	1.37073	1.88269	1.36898	1.82943	2.45481	2.0426	3.42992	3.53193	2.71395	1.26056	1.9309	2.2451	5.31173	3.5706	3.45942	5.39565	3.11858	5.14743	3.93993	3.93982	3.50837	3.52935	3.73316	5.4962	3.48553	2.69978	4.31365	3.66189	4.19189	3.84429
ENSSSCT00000053219	0	0	0.382916	0	0	0	0	0	0	0	0	0	0	0	0	0	0	0	0.236767	0	0	0	0	0.203497	0	0	0	0	0	0	0	0	0	0	0	0
MSTRG.600.1	0.030097	0.037061	0	0.00252	0	0	0	0.044377	0.814101	0	0	0	0.140949	0	0	0	0	0	1.89145	0	1.99006	0	1.44501	0.737998	0	0	0.589656	0	0.533977	0.910462	0.535036	0.133227	0	0.857442	0.382657	0
ENSSSCT00000037177	1.0462	2.14156	1.88538	0.605232	3.8024	1.51265	0.881202	0.908255	1.30561	0.734961	1.45666	1.95166	3.33162	2.69567	2.38244	2.60377	1.59209	1.25659	4.04741	2.44672	2.68876	6.38185	0.926803	6.029	7.51076	4.15767	2.30753	6.00785	4.81598	0.449111	4.82224	6.72952	2.80142	8.8785	7.64681	6.41939
MSTRG.600.3	0	0.070464	0.113284	0	0.00679	0.003065	0.007853	0	0	0	0.027477	0	0.02627	0.009787	0.028125	0	0	0	0.108993	0	0.08628	0.003388	3.03085	0.067888	0	0.020019	0.102528	0	0.054737	0.218863	0.006817	0.15569	0.003102	0.021917	0	1.73405
MSTRG.600.4	0.003703	0	0	0	0.009906	0.008294	0	0.040862	0	0	0	0	0.022339	0	0	0	0.009905	0	0.392968	3.29258	0.202482	0.025729	0.58258	0.23226	0.022335	0.131696	0.109297	0.024577	0.308914	0.569483	0.135936	0.00964	0	0.20024	0.176866	0.227124
MSTRG.600.5	0.022826	0.036191	0.009534	0.012923	0.124072	0	0.923113	0.029624	0.033865	0	0.049503	0.027463	0.078524	0.320929	0.023204	0.028802	0	0.079422	0.540713	0.526781	0.040944	0.168688	0.607704	0.367773	0	0.43488	0.221953	0	0.461868	0.358741	0.154688	0.021044	0.058865	0	1.59309	0.026619
MSTRG.600.6	0.034787	0	0	0	0.015887	0.023923	0	0.034861	0.006729	0.082588	0.011438	0.019383	0	0.048153	0	0.046434	0	0.018368	0.714237	1.0482	0.377803	0.109991	2.2746	0.096025	0.521093	0.72257	0.470041	0.947975	0.604755	1.84811	2.89903	0.468742	0.628868	0.35593	0.489016	0.824099
MSTRG.600.7	0	0	0	0	0.022204	0.007461	0.02039	0	0.324261	0.001807	0	0	0.118083	0	0	0	0	0	0.74687	0	0.423287	0.029085	0.557763	0.300066	0	0.024425	0.555556	0	0.515692	0.671588	0.577311	0	0	0.206581	0.307594	0
MSTRG.600.8	0.45857	0.439321	0.508486	0.506821	0.607812	0.171524	0.726588	0.881249	0.56069	0.247162	1.07128	0.331914	0.245506	0.366782	0.576661	0.489141	0.534621	0.776952	0.392939	0.994067	0.394073	0.396069	0.444123	0.594356	1.58357	0.22236	0.29543	1.69765	0.568346	0.189598	1.11757	0.470978	0.845943	0.737345	0.65841	0.581426
ENSSSCT00000004810	0	0	0	0.337792	0	0	0	0	0.31945	0	0.02834	0	0.234811	0	0.248882	0	0	0	0.870796	2.65339	0	0	1.50669	0	0	0.000809	0.261404	0.285233	0	4.45512	0.657765	0	0.682777	0	0	0
ENSSSCT00000036804	0	0	0	0.287998	0	0.227678	0	0	0	0	0	0	0.073464	0	0	0	0	0.090833	1.25454	1.35589	0	0.237802	0.863144	0	0	0	0.395657	2.07634	0.250148	1.39527	0.614518	1.17686	0.208141	0.470302	0	0.607708
ENSSSCT00000050720	0	0	0	0	0	0.182542	0	0	0	0	0	0	0	0	0	0	0	0	0.090019	0.222797	0.284688	0	0.399543	0	0	0	0	0	0	0	0.077918	0	0	0	0	0.297024
ENSSSCT00000043564	0	0	0	0	0	0	0	0	0	0	0	0	0	0	0	0	0	0	0	0	0	0	0	0	0.105344	0	0.08832	0	0.10055	0	0	0	0	0	0	0
ENSSSCT00000004811	0	0	0	0	0	0	0	0	0	0	0	0	0	0	0	0	0	0	0	0	0	0	0	0	0	0	0	0	0	0	0	0	0	0.009167	0	0
MSTRG.595.1	0	0	0	0.373209	0	0	0	0	0	0	0.355485	0	0	0	0	0	0	0	0	0	0	0	0	0	0	2.17612	0	0	0	0	0	1.17054	0	0	0	0
ENSSSCT00000004812	0.093535	0	0.056545	0.099149	0	0.061202	0.078899	0.859471	0.051358	0.100181	0	0.626507	0.169673	0.604173	0.194493	0.360467	0.178695	0.207682	0	0.131452	0.123031	0	0.121859	0.065382	0.197883	0.780227	0.026739	0.228219	0.029224	0.241576	0.089679	0.474974	0.069011	0.143643	0	0.059965
ENSSSCT00000023335	0	0	0	0	0	0	0	0	0	0	0	0	0	0	0	0.184355	0	0	0	0	0	0	0	0	0	0	0	0	0	0	0	0	0	0	0	0
ENSSSCT00000058826	0	0	0.083088	0	0	0	0.171079	0	0.048773	0	0	0	0	0.043836	0	0	0	0	0	0	0.043254	0.168764	0.080417	0	0.090523	0.124542	0.118617	0	0.129859	0	0	0.047933	0.053769	0.096515	0.159275	0.15266
ENSSSCT00000004813	0	0	0	0	0	0	0	0	0	0	0	0	0	0	0	0	0	0	0	0	0	0	0	0	0	0	0	0	0	0	0	0	0	0	0	0
ENSSSCT00000041582	0	0	0	0.047829	0	0	0	0.223506	0.558527	0	0.284736	0.087243	0	0.098083	0	0	0.050077	0	0	0	0	0	0	0	0.049048	0	0	0	0	0.044117	0	0	0	0	0	0
ENSSSCT00000050522	0	0	0	0	0	0	0	0	0	0	0	0	0.031935	0	0	0	0	0	0	0	0	0	0	0	0	0	0	0	0	0	0	0	0	0	0	0
MSTRG.599.1	1.22791	0.100634	0.719973	0.053484	0.03329	0.107315	0.096631	0.047331	0.426173	0.089901	1.06264	2.5255	1.53444	1.4236	0.717535	0.006153	0	2.16528	0.232546	0.362268	0.201156	0.144942	0.328768	0.338051	0.546864	0.12529	0.254143	0.370563	0.269696	0.254974	0.223292	0.209086	0.053894	0.431716	0.136782	0.253325
ENSSSCT00000004814	0.079277	0.359231	0.046421	0.634956	0.725556	0.704525	1.10672	0.623062	0.031119	0.488874	0	1.00857	0.320791	0.137812	0.472894	2.73336	1.61533	0.193987	0	0.016797	0	0	0.048348	0	0	0	0	0.033982	0	0.015164	0.016865	0	0	0.018033	0.01476	0
ENSSSCT00000045978	0	0.012522	0	0	0	0	0	0	0	0	0	0	0	0	0	0	0	0	0	0	0	0	0	0	0	0	0	0	0	0	0	0	0	0	0	0
MSTRG.598.1	0.851992	0	0	0	0	0	0	0.027433	0	0	0	0	0	0	0	0	0	0	3.08041	0	0	0	0	0	0	0	0	0	0	0	0	0	0	0	0	0
ENSSSCT00000058812	1.69127	2.18287	1.91076	2.44178	1.94967	1.94223	0.026496	2.32063	0	0.352756	2.56314	2.70137	4.12493	2.47379	2.97337	2.03808	2.17665	2.97207	5.55082	5.48537	2.23455	6.63812	4.88423	7.72719	6.97676	8.26267	6.24219	3.86151	5.48681	4.18077	5.30601	6.26072	4.46819	3.31587	6.46711	5.76408
ENSSSCT00000004815	0	0	0	0	0	0	0	0	0	0	0	0	0	0	0	0	0	0	0.191641	0	0	0	0	0	0.199435	0.420679	0	0	0	0	0	0.607474	0	0	0	0
MSTRG.627.3	0	0	0	0.00524	0	0	0	0	0	0	0	0	0	0	0	0	0	0	0	0	0.848559	0	0	0	0	0	0.007091	0	0	0	0	0	0	0	0	0
MSTRG.627.4	0	0	0	0	0	0	0	0	3.70276	0	0	0	0	0	0	0	0	0	0.375457	0	1.74557	0	0.357422	0	0	0	0	0	0	0.572704	0	0	0	0	0.263997	0
MSTRG.627.5	0	0	0	0	0	0	2.06571	0	0	0	0	0	0	0	0	0	0	0	0	0	0	0	0	0	0	0.011076	0	0.013477	0	0	0	0	0	0	0	0
ENSSSCT00000004816	0	0	0	0	0	0	0	0	0	2.35388	0	0	0	0	0	0	0	0	0	0	0	0	0	0	0	0	0	0	0	0	0	0	0	0	0	0
ENSSSCT00000021581	0	0	0	0	0	0	0	0	0	0	0	0	0	0	0	0	0	0	0	0	0	0	0	0	0	0	0	0	0	0	0	0	0	0	0	0
ENSSSCT00000004819	0	0.151892	0	0	0	0	0	0	0.056552	0	0	0	0	0	0.112345	0	0	0	0	0	0.051084	0	0.092603	0	0	0	0	0	0	0	0.023303	0	0	0	0	0
ENSSSCT00000032833	0.180137	0	0.11086	0.29992	0.218388	0.208995	0.197499	0.047985	0.116586	0.194351	0.319551	0.136824	0.36997	0.255222	0	0.035768	0.078536	0.166472	0.080108	0.134455	0.166961	0.052536	0.104316	0.157694	0.102562	0.146036	0.219808	0.071207	0.233303	0.254547	0.159359	0.116291	0.166724	0.057742	0.110919	0.082368
MSTRG.603.1	0	0	0	0	0	0	0	0	0	0	0	0	0	0	0	0	0	0	0	0	0	0	0	0	0	0	0	0	0	0	0	0	0	1.1929	0	0
MSTRG.604.1	0	0.01904	0.157034	0.366919	0	0	0.262905	0.152086	0.298979	0.425703	0.04246	0.100464	0.505795	0.160889	0.429179	0.164299	0.165945	0.050879	0.145292	0.43723	0.235392	0	0.994908	0	0	0	0.747433	0.676493	0.210738	0.153122	0	0.600753	1.39971	0.182095	0.207455	0
ENSSSCT00000041957	0	0	0	0.014469	0	0	0.013446	0	0	0	0.013351	0	0	0	0	0	0	0	0	0.029567	0.014181	0	0.012721	0	0	0.014085	0.01244	0	0	0.028098	0	0.032072	0.032268	0.050121	0	0
ENSSSCT00000062293	0	0	0	0	0	0	0	0	0	0	0	0	0	0	0	0	0	0	0	0	0	0	0	0	0	0	0	0	0	0	0	0	0	0	0	0
ENSSSCT00000046743	0	0	0	0	0	0	0	0	0	0	0	0	0	0	0	0	0	0	0	0	0	0	0	0	0	0	0	0	0	0	0	0	0	0	0	0
ENSSSCT00000037493	0	0	0	0	0	0	0	0	0	0.042306	0	0	0	0	0	0	0	0	0	0	0	0	0	0	0	0	0	0	0	0	0.036842	0	0	0	0.034161	0.04126
MSTRG.620.1	0	0	0	0	0	0.112097	0	0	0	0	0	0	0	0	0	0	0	0	0.444926	0.245052	0.398785	0.771821	0.36305	1.49691	0.891837	0.250009	0.296254	0.406573	0.270482	0.569987	0.117727	0.549878	0.273748	0.638184	0.320308	0.485852
ENSSSCT00000004823	1.3596	1.62314	1.18016	1.8981	0.961386	1.09339	1.26568	2.18337	1.93056	0.077991	1.98287	1.10074	0.91257	1.38859	1.24359	1.54428	1.36974	0.846484	5.85492	6.73639	5.44964	5.61235	3.85291	5.80714	3.44603	7.17242	6.74572	5.99282	7.1363	6.38181	6.86856	6.2486	5.1389	5.34715	7.97037	6.74978
MSTRG.621.2	0	0	0	0	0	0	0	0	0	0	0	0	0	0	0	0	0	0	1.08105	0	0	0	2.24972	0.246044	0	0	0	0	0	0	0	0	0	0	0	0
MSTRG.621.3	0	0	0	0	0	0.01516	0	0	0	0	0	0	0	0.067615	0	0	0	0	0	1.46013	0.162522	0	0	0	2.47632	0	0	0	1.08188	0	0	0	0	0	0	0
MSTRG.621.4	0	0	0	0	0	0	0	0	0	0	0	0	0	0	0.922186	0	0	0	0.011224	0	0	0.07146	0	0	0.003843	0	0.031717	0	0	0.014768	0	0.468553	0	0	0.02048	0
MSTRG.621.5	0	0	0	0	0	0	0	0	0	0.350894	0	0	1.5372	0	0	0	0	0	0.179321	0	0.069915	0	0.136097	0.032709	0.01738	0.019276	0.077443	0	0.057319	0.077937	0	0	1.81478	0	0	0
ENSSSCT00000048824	0	0	0	0	0	0	0	0	0.104407	0	0	0	0.012211	0	0	0	0	0	0.004437	0	0	0	0	0	0	0	0	0.001974	0	0.36856	0	2.13331	0.007402	0	0	0
ENSSSCT00000051567	0	0	0.021031	0	0	0	0	0	0	1.14048	0	0	0.149802	0	0	0.045336	0	0.722139	0.986088	0	0	2.73166	0.923885	1.75969	0.832569	0	1.88181	0	0	0.437848	0.578193	1.15093	0	0.967072	0	0
ENSSSCT00000059109	0	0	0	0	0	0	0	0	0	0	0	0	0	0	0	0	0	0	0	0	0	0.235249	0	0	0.728681	0	0	0	0	0	0	0	0	0	0	0.488633
MSTRG.621.9	0	0.546405	0	0	1.66454	0	0.311172	0.030328	0.310461	0	0.817205	0.268513	0.622324	0.298438	0	0.438631	0.529138	0	0.021112	0	0	0.236942	0	0.025043	0	0	0	0	0	0	0	0	0.088551	0	0	0
ENSSSCT00000043008	0	0	0	0	0	0	0	0.026136	0	0	0	0	0	0.007198	0	0	0	0	0.01287	0.015024	0	0	0	0	0.014398	0.013667	0.018107	0.040085	0.013127	0	0	0.015249	0	0.016212	0.006634	0
ENSSSCT00000004826	9.3632	9.29801	8.89499	10.1441	3.52154	10.0952	8.74912	9.23404	17.6222	12.4139	16.6946	11.8089	20.5934	14.1454	10.113	7.68172	10.6258	11.8167	0	0	0	0	0	0	0	0.087196	0	0	1.1208	1.89688	0	0	0	0.013288	0	0
ENSSSCT00000044926	0.013596	0.046664	0.024265	0	0	0.018584	0	0	0.027864	0	0.036588	0	0.007863	0	0.013214	7.6e-05	0	0	0.332456	0.242163	0.409555	0.505618	0.197828	0.63944	0.579615	0.831882	0.263369	0.239323	0	0	0.486776	0.201396	0.296973	0.82279	0.172098	0.475207
MSTRG.608.3	0.008348	0	0.030137	0.004314	0	0	0.034576	0.033116	0	0	0.065106	0.03593	0.559678	0.038493	0	1.72973	0.060342	0.002069	0	0	0.010901	0.045479	0.03838	0.038775	0	0.009103	0	0.020842	0	0	0.060274	0.023809	0.01628	0	0	0.025926
ENSSSCT00000004825	0.039186	0.016293	0.013585	0	0	0.029663	0.009301	0.031629	0	0	0.047376	0	0.208904	0.038212	0.035004	0.038665	0	0.008025	0.013578	0	0	0	0	0	0	0	0	0	0	0	0	0	0	0	0	0.050894
MSTRG.609.1	0.164414	0.338253	0.705573	0.675598	0.556079	0.135586	0.636049	0.930997	0.327887	0.235273	0.361618	1.18044	0.902433	0.568214	0.776621	0.091945	0.711361	0.407289	0.056975	0	0.030912	0	0	0	0	0.063686	0.056249	0	0.112206	0.073863	0.135213	0	0	0.037772	0	0
MSTRG.609.2	0	0.177731	0	0.595791	0.456556	0.319476	0.088224	0.349983	0.964444	0.330981	0.222725	0.193954	0.151449	2.19612	0.106411	0.527381	0.257538	0.192359	0	0	0	0.186513	0	0	0	0.16931	0	0	0	0.438779	0	0	0	0	0	0
MSTRG.610.1	1.62676	0.527843	1.67821	1.13009	1.74442	1.67574	1.3749	1.08491	3.19466	1.99208	2.5155	1.18246	7.18864	2.36103	1.70281	1.49177	2.22127	3.38122	0	0.30946	0.353394	0.380287	0.401472	0	0.312781	0.359453	0.182565	0.236515	0.566544	0.860596	0.385577	0.362591	0	0.358292	0.212654	0.336306
ENSSSCT00000057406	3.26953	5.77973	3.78433	5.38869	3.24767	2.58322	3.51579	1.0959	9.80729	5.49543	3.58989	2.57374	2.72076	3.46405	3.06877	3.1802	4.44893	5.26144	0.436733	0.066962	0.077194	0.070235	0.074988	0.288492	0.260561	0.025924	0.153374	0.216626	0.097318	0.631706	0.40979	0.050999	0.294984	0.132653	0.023254	0.010177
ENSSSCT00000004828	1.13718	0.526606	1.80798	1.5631	0.125739	0.816463	0.001331	4.06713	2.17107	0	0.392772	1.11219	17.6499	1.10871	1.60085	1.15822	0.763236	0.013744	0	0	0	0	0.026447	0	0	0	0	0	0	1.19667	0	0	0	0	0	0
MSTRG.607.1	0.404287	0.456002	0.108786	0.108701	0.213238	0	0.204065	0.21493	0	0.105671	0.30169	0.097135	0	1.71914	0.457762	0.547468	0.421899	0	0	0	0	0	0	0	0	0.133417	0	0	0	0	0	0	0	0.253562	0	0
MSTRG.605.1	0	0	0	0	0	0	0	1.02966	0.229067	0.434225	0.535019	0	0	0	0.691935	0.015372	0	0.224803	0	0	0	0	0	0	0	0	0	0	0	0	0	0	0	0	0	0
MSTRG.606.1	0.338357	0.446341	0	0.888352	0.228494	0.219895	0.311516	1.22234	0.307417	0.858133	1.10094	0	0.356593	1.13315	0.658999	0.918558	0.386079	0.1528	0	0	0	0	0.08645	0	0	0	0	0	0	0	0	0	0	0	0	0
ENSSSCT00000055168	5.46553	6.36695	5.83631	6.15014	3.73935	6.59555	6.42131	7.77993	9.72478	6.73792	6.50662	7.36471	12.0374	7.02214	7.23147	5.69546	6.92348	8.07728	5.01298	5.17741	5.34195	5.01243	5.18994	5.69459	4.42232	6.2637	5.30075	4.4257	4.9441	5.558	5.2662	4.93329	5.77969	4.75697	5.53517	3.9687
ENSSSCT00000004829	0	0	0	0	0	0	0	0	0	0	0	0	0	0	0	0	0	0	0	0	0.082555	0.225211	0	0	0	0	0	0	0	0	0	0	0	0	0	1.70633
ENSSSCT00000039770	0	0	0.012472	0	0	0	0	0.016453	0	0	0	0	0	0	0	0	0	0.008985	0.041067	0.010858	0.039712	0.020355	0.005027	0.026406	0.008922	0	0.005325	0.015154	0	0.100758	0.013278	0	0.054861	0	0.024839	0.004731
MSTRG.613.4	0.244569	0.054298	0	0.039536	0	0.064041	0.042477	0.068267	0	0	0	0.160354	0.069235	0.025252	0.040818	0	0	0	0.499152	0.035	0.323546	0.122269	0.93264	0.108852	0.072203	0.347022	0.164531	0.188062	0.193937	0.207939	0.609688	0.776869	1.9253	1.25253	0.528143	0.864452
MSTRG.611.1	0	0	0	0	0	0	0	0	0	0	0	0.159945	0	1.5968	0	0	0	0	0.144222	0	0.350783	0.184242	0.129511	0	0	0.341427	0.107053	0.23282	0	0.3065	0	0	0.191639	0.202498	0	0.028886
ENSSSCT00000043223	0	0	0	0	0	0	0	0	0	0	0	0	0	0	0	0	0	0	0	0	0.087899	0	0	0	0	0.018822	0	0	0	0	0	0	0.033265	0	0.06969	0
ENSSSCT00000047535	0	0.05542	0	0	0	0.08295	0	0	0.300431	0.08279	0.0237	0	0.029593	0	0.058579	0	0.117688	0	0	0	0	0	0	0.037123	0	0.054709	0.048321	0	0	0	0.058077	0.031144	0	0.064895	0	0
ENSSSCT00000004830	0	0	0.208146	0	0	0	0	0	0	0	0	0.119132	0.27315	0	0	0.165231	0	0.270309	0.737334	0.665941	0.587772	0.36722	0.420008	0.619137	0	1.73987	0.202482	0	1.09695	0.453955	0.90038	0.638405	0.877987	0.846391	0.981785	1.16102
ENSSSCT00000038421	0	0	0	0	0	0	0	0	0	0	0	0	0	0	0	0	0	0	0	0	0	0	0.176805	0	0	0	0	0	0	0	0	0.158969	0	0	0.55683	0.282021
ENSSSCT00000037769	0.117994	0.285446	0	0.176249	0.126875	0.071766	0.088112	0.423324	0.407592	0.161163	0.205165	0	0	0.319179	0.326677	0.017228	0.130912	0.016105	0	0	0	0.395995	0.086435	0.054146	0.213167	0	0.592468	0.404869	0	0	0	0	0.42262	0	0	0
ENSSSCT00000053050	0	0	0	0	0	0	0	0	0	0	0	0	0	0	0	0	0	0	0	0	0	0	0	0	0	0	0.002891	0	0.000388	0	0	0.000589	0	0	0	0
ENSSSCT00000025776	0	0	0	0	0	0	0	0	0	0	0	0	0	0	0	0	0	0	0.209631	0.10789	0	0.216408	0.020219	0.029923	0.824865	0	0.135349	0.114915	0	0	0.901625	0.096273	0	0	0.058117	0.060245
MSTRG.618.2	2.24407	2.49605	1.94065	2.94427	3.11161	2.01572	2.72891	3.32041	3.00811	1.94143	3.28755	3.23867	3.18705	3.52603	3.08038	2.9097	2.68258	2.70941	6.78007	5.59634	5.72613	5.56118	5.8453	6.06716	5.52735	6.87888	6.31911	5.17244	7.34119	5.60544	6.84309	7.55383	5.6387	7.85178	6.56375	7.33597
ENSSSCT00000065385	0.532451	0	0	0	0	0	0	0	0	0	0	0	0	0	0	0	0	0	0	0	0	0	0	0	0	0	0	0	0	0	0	0	0.193496	0	0	0
ENSSSCT00000004831	0	0	0	0	0	0	0	0.125771	0.089933	0	0	0	0.153604	0	0	0	0	0.468984	0.894837	0.155924	0	1.83385	0.197974	0	0	0.200312	0.231832	0.20772	0	0.231842	0.29022	0	0	0	0.143581	0
ENSSSCT00000049307	0	0.033981	0	0	0.017439	0	0.015771	0.04118	0.017166	0	0.100951	0	0	0.034804	0	0.017593	0	0.063039	0.03096	0.162177	0.118135	0.627973	0.124289	0.087346	0.183893	0.314547	0.157004	0.059113	0.031895	0.366063	0.285386	0.173838	0.07494	0.126496	0.196589	0.264523
ENSSSCT00000065303	0	0	0	0	0	0.014199	0	0	0	0	0	0.013161	0	0	0	0	0	0.020054	0	0	0.014432	0	0	0	0	0.024936	0	0	0	0.018619	0	0	0	0	0.039987	0.016745
ENSSSCT00000004832	0	0	0	0	0	0	0	0	0	0	0	0	0	0	0	0	0	0	0	0	0	0	0	0	0	0	0	0	0	0	0	0	0	0	0	0
ENSSSCT00000033563	0.590217	0.680329	0.727951	0.531558	0.473848	0.259513	0.403256	0.526028	0.541236	0.254436	0.462655	0.179735	0.528868	0.378213	1.03311	0.705727	0.302978	0.443584	5.35084	3.16023	2.67521	4.62825	3.23385	3.39006	2.0953	6.91054	2.73317	2.82213	5.69574	2.22301	5.37503	4.13971	0	3.86498	3.40919	0
ENSSSCT00000036224	0	0	0	0	0	0	0	0	0	0	0	0	0	0	0	0	0	0	0	0	0	0	0	0	0	0	0	0	0	0	0	0	0	0	0	0
ENSSSCT00000047899	0	0	0	0	0	0	0	0	0	0	0	0	0	0	0	0	0	0	0	0	0	0	0	0	0	0	0	0	0	0	0	0	0	0	0	0
ENSSSCT00000027684	0	0	0	0	0	0	0	0	0	0	0	0	0	0	0	0	0	0	0	0	0	0	0	0	0	0	0	0	0	0	0	0	5.11325	0	0	5.34228
ENSSSCT00000004833	1.11154	2.68004	2.01086	2.95321	2.86111	2.63467	2.13689	6.48975	0.747049	1.90933	4.44912	2.27793	2.36786	6.99274	4.85708	3.27013	4.70882	2.99155	0.640381	0.943625	2.12067	0.577694	1.46388	0.482363	1.64959	1.98051	1.7897	1.59593	0.887285	0.330897	1.23312	1.99855	2.31352	1.38863	1.96137	2.16379
MSTRG.633.2	0	0	0	0	0	0	0	0	0	0	0.152327	0	0	0	0	0	0	0.555529	0	0	0	0	0	0	0	0	0	0	1.69694	0	0	0	0	0.229286	0.758751	0
MSTRG.633.3	0	0.018197	0.031122	0.088475	0	0.03577	0.008108	0.142835	0.045008	0.117566	0.156487	0.029584	0	0.079651	0.893452	0.061927	0.026862	0.102628	0	0.023988	0.002454	0.009548	0.01155	0	0.032936	0.08302	0	0	0	0	0.046864	0.224224	0.020167	0.179568	0	0.042271
ENSSSCT00000026870	1.18626	0	0	0	0	0	0	0	1.92495	0	0	1.46457	0	0	0	0	0	0	0	0.354861	0	0	0	1.46051	0	0	0	0	0.233449	0.979215	0	0	0	0.102218	0	0
ENSSSCT00000004834	0.003242	0	0	0	0.025286	0	0	0.017386	0.047238	0	0.01611	0.023274	0	0.039795	0	0	0	0.071837	1.39254	0.091881	0.016133	0.029564	0.191847	0	0.087732	0.099241	0.044445	0.101095	0.029672	0.019644	0	0.060748	0.150911	0.078155	0.084292	0.098074
ENSSSCT00000048689	0	0.311245	0	0.234315	0	0	0.598916	0	0	0.967205	0.700919	0	0	0	0	0	0	1.15617	0.658646	0	0	2.15261	0	0	0	0	0	0	0	0.644356	0.930468	0	0	0	0	0.61752
ENSSSCT00000036990	0.083371	0.005316	0	0	0	0	0	0	0.006798	0	0	0	0	0	0	0	0	0	0.049167	0.014457	0.026484	0.014122	0.028895	0	0.025985	0.03919	0	0	0	0.03909	0.027781	0.014824	0.021658	0.01397	0.108849	0.039072
MSTRG.634.1	1.34838	1.15912	1.26602	1.73958	3.33429	3.44054	1.89497	1.69373	1.63142	1.03463	3.23989	1.35417	1.38947	2.47407	2.68797	3.04859	2.14703	2.48571	2.5587	2.01064	2.89595	1.55957	2.58829	2.2242	0.921241	2.09261	2.09545	1.02786	2.18307	2.29208	2.04382	2.84182	2.77651	2.38007	2.5325	2.32784
MSTRG.634.2	1.29922	2.01282	1.9974	1.72083	1.7593	1.37484	2.03522	0.97196	2.54483	2.63648	3.62548	2.89864	3.27475	4.54786	3.56399	1.21029	3.41973	3.51976	0.367423	0.099783	0	1.08305	0.114537	0.708679	0.845602	1.65238	0	0.338439	0.539036	0.901699	1.85654	0.957241	1.44669	0.322692	1.19206	1.84797
ENSSSCT00000041310	0	0.397155	0	0.631814	0	0	0	1.40799	0.413112	0.159249	0	0.158595	0.239434	0.324227	0	0	0	0.410601	0	0	0	0	0.108727	0	0.918474	0	0	0.394869	0.247777	0	0	0	0	0.344528	0	0
ENSSSCT00000004835	0	0.572107	0	0.823913	0	0	0	2.49438	0.507306	0.254329	0	0.104802	0.296455	0.374678	0	0	0	0.515052	0	0	0	0	0.445641	0	1.40836	0	0.499179	1.03316	0.540333	0	0	0	0	0.427817	0	0
MSTRG.634.5	0.170844	0.270094	0	0	0.463007	0	1.18592	0	0.882357	0	1.61059	0.718917	0.102539	0.069337	0.919861	0	0.55923	0.365352	0.236943	1.28009	0	1.43297	0	0	0	0	0.361546	0	0.112306	0.214199	0	0.890575	0	0.207846	0	0.160135
MSTRG.634.6	0	0	0	0	0	0	0	0	0.507254	0	0	0	0.105472	0	0	0	0	0.185641	0	0.541826	0	0	0	0	0	0	0.164387	0	0	0	0	0.908803	0	0	0	0.257975
ENSSSCT00000021488	0	0	0	0	0	0	0	0	0	0	0	0	0	0	0	0	0	0	0	0	0	0	0	0	0	0	0	0	0	0	0	0	0	0	0	0
ENSSSCT00000049984	1.161	0.609781	1.0959	0.710485	1.71596	1.44923	0.990758	1.55496	2.32196	0.436625	3.51707	0.627704	1.95611	2.33593	1.00355	0.908511	0.824858	1.84903	6.72882	5.03806	8.02974	2.36986	5.30112	5.22819	3.83002	3.51631	3.54872	5.13981	7.48104	4.35577	7.34284	4.89928	11.5746	5.2608	6.43817	4.17939
ENSSSCT00000036499	0.211285	0.284674	0.304571	0.205761	0.146944	0.121474	0.304784	0.508602	0.124453	0.098204	0.238862	0.037532	0.262213	0.374063	0.719247	0.127977	0	0.425649	10.9182	9.25976	1.91872	11.1224	5.48024	6.42059	6.12688	20.171	4.08172	0.378314	33.6374	5.50002	5.58034	3.66873	10.9754	8.73958	4.0923	13.8583
ENSSSCT00000039523	0	0	0	0	0	0	0	0	0	0	0	0	0	0	0	0	0	0	0	0	0	0	0	0	0	0	0	0	0	0	0	0	0	0	0	0
MSTRG.625.1	2.73155	1.74521	2.15946	5.63161	4.28208	2.60763	2.57818	4.32798	3.86853	2.96272	4.18185	3.20353	5.86688	3.7184	8.14483	3.35528	3.83362	4.65883	0.965776	3.99689	2.1085	1.60474	3.1128	2.02866	1.6282	1.50937	2.43142	1.44343	2.13937	2.64223	5.67021	1.94432	2.89527	3.13345	2.35938	6.24764
MSTRG.625.2	0.496504	0.605396	0.835647	0.606529	0.422914	2.94338	0	0	1.28694	0.552186	1.4986	2.70264	0.496707	0	0	0	0	2.04443	0.953529	0	1.58216	0	0.935768	0.383106	0	0.398956	0	0.685535	0.804454	1.7988	0.71376	0.822951	1.34754	0	0	0
ENSSSCT00000059292	10.2393	11.2364	12.2618	11.8951	10.788	5.91873	8.71587	12.0082	13.7143	9.98096	11.6991	6.36548	18.9298	14.7607	8.6619	6.77106	9.16104	16.567	5.8552	5.32159	6.20618	2.89079	4.30274	3.7122	3.49526	3.6529	5.71125	5.67931	3.13071	5.95357	3.01641	4.47854	5.40925	7.27574	6.11837	3.95848
ENSSSCT00000042798	0.353264	0.32583	0	0	0	0	0	0	0	0	0	0	0.727576	0	0	0.372698	0	0	0.560812	0.099426	0.256417	0.871147	0.072809	0.096933	0.274101	0.680438	0.560277	0.088424	1.81223	0.470744	2.25517	0.083339	0.777988	1.4976	0.785803	0.167267
ENSSSCT00000058645	0.279103	0.140913	0.314254	0.342434	0.144941	0.324888	0.203074	0.400769	0.30424	0.369797	0.315527	0.240872	0.26423	0.308969	0.277422	0.321067	0.282796	0.325169	0.717808	0.71411	0.794743	0.876634	0.570907	0.570069	0.521713	0.106161	0.617346	0.471175	0.92057	0.472694	0.986031	0.746507	0.747569	0.5989	1.02758	0.887449
ENSSSCT00000065147	0	0	0	0	0	0	0	0	0	0	0	0	0	0	0	0	0	0	0	0	0	0	0	0	0	0	0	0	0	0	0.002999	0	0.025889	0	0	0.021146
MSTRG.626.1	0.660072	0.111645	0.268501	0.436427	0.152795	0.076081	0.20727	0.249338	0	0.219041	0.180733	0.191557	0.473338	0.968547	0.194702	0.014643	0.155685	0.581794	0.311126	0.566921	0.774794	0.449122	0.472254	0.500946	0.485284	0.414699	0.255687	0.45849	0.570073	0.216566	0.585819	0.375741	0.869645	0.257544	0.140527	0.610501
MSTRG.630.1	0	0	0	0.560701	0	0	0	0	0.045572	0	0.27154	0.105014	0.134909	0	0	0	0.302261	0	0.200394	0	1.16658	0.087657	0.431324	0.654275	0.179682	0.149446	0	0.476424	0.059586	0	0.862207	0.362491	0.241896	0	0	0.324984
MSTRG.629.1	0	0	0.059151	0	0	0.109849	0.062691	0	0	0.058629	0	0	0	0.12243	0.062538	0	0	0.007716	0.437548	0.925237	0.429001	0.173736	0.471857	0.426731	0.098874	0.352469	0.326708	0.197718	0.608671	0.503153	0.308157	0.264665	0.157438	0.275397	0.198884	0.607074
MSTRG.635.1	0.072246	0.980679	0	0.032063	0	0	0	0.562005	0	0	0	0	0.168561	0.388813	0	1.57486	0	0	0.073755	0.010033	0.049168	0.057991	0.05251	0	0	0.045373	0.022895	0.059717	0	2.13403	0	0.064072	0	0	0.010686	0
ENSSSCT00000064813	1.47771	1.76207	1.29719	1.80649	1.58709	2.08677	1.93946	3.03265	1.71543	1.23349	3.00436	2.3503	1.52558	3.2394	2.33682	0.989743	2.07853	2.3311	1.84538	1.31772	1.40854	2.49078	1.47663	1.66943	1.87024	2.69191	1.5751	0.583574	2.12446	1.03336	1.98132	1.97949	2.23551	1.36617	2.20134	2.09608
MSTRG.636.1	0	0	0	0	0	0	0	0	0	0	0	0	0	0	0	0	0	0	0	0	0	0	0	0.073297	0	0	0	0	0	0	0	0.077281	1.181	0	0	0
MSTRG.637.1	0	0	0	0	0	0	0	0	0	0	0	0	0	0	0	0	0	0	0	0	0	0	0	0	0	0	1.21184	0	0	0	0.182066	0	0	0.364156	0.333015	0
ENSSSCT00000004840	0	0.198196	0	0	0	0.1159	0	0	0	0	0.330273	0	0	0	0.13586	0.035995	0.558581	0.040694	0.265125	0	0.126623	0	0	0.255692	0	0.067285	0	0.393522	0.131372	0.223237	0	0.181921	0	0.292761	0	0.091634
MSTRG.638.1	2.38774	2.61202	2.5429	2.52962	0.800882	1.73755	2.68338	2.07315	1.69185	2.90292	2.29484	1.99129	5.0444	2.77286	2.21064	1.26266	0.761345	3.54679	2.36804	3.77404	2.19017	2.99668	0.490388	1.99544	1.48369	2.4372	1.61749	1.60201	2.91925	1.69156	3.13405	4.04107	1.92955	1.33563	1.93921	2.66216
MSTRG.638.3	0	0	0.634423	0	0	0	0	0	0.382772	0	0	0.506366	0	0	0	0.678441	0	0	0	0	0	0	0.342594	0	2.4999	0	0.51595	0	0	1.17555	0.232148	1.05822	0	0	1.22793	0
MSTRG.638.4	0	0	0	0	0	0	0	0	0	0	0	0	0	0	0	0	0	0	0	0	0	0.004982	2.44831	0.004758	0	0.006501	0	0	0	0	0.0049	0	0	0	0	0
ENSSSCT00000056631	0	0	0	0	0	0	0	0	0	0	0	0	0	0	0	0	0	0	0	0	0	0	0	0	0	0	0	0	0	0	0	0	0	0	0	0
ENSSSCT00000047422	0.013878	0.060978	0.077342	0	0	0.07959	0.022652	0.212274	0.024779	0.065981	0.071652	0.033515	0	0.123019	0.118445	0.055653	0.08674	0.059862	2.37548	1.61586	2.10588	2.88878	1.17961	0.735737	0.842949	1.07164	1.51815	1.2324	2.24435	0.675587	2.41129	1.26846	2.23018	1.5057	3.52934	2.1579
ENSSSCT00000040044	0.05372	0	0.057624	0.057034	0	0	0	0.017009	0.026893	0.011794	0	0	0.004714	0.008906	0	0	0.009279	0	0.077054	1.0481	0.050649	0.069834	0.726834	0.677662	0.90553	0.82739	0.928992	0.082481	0.068818	0.736279	0.084923	1.30052	0.47681	0.0153	0.075133	1.67679
ENSSSCT00000056399	0	0	0	0	0	0	0	0	0	0	0	0	0	0	0	0	0	0	0	0	0	0	0	0.242136	0.181858	0	0	0	0	0.388844	0	0.37534	0	0	0	0
MSTRG.641.1	0.191675	0	0.79333	0.796386	0	0	0.235129	0.29894	0	0	0	0	0.509387	0.1046	0	0	0	0	1.917	0	6.00989	0	0	7.60313	0.382908	0	3.27757	1.5137	1.2784	0.810041	0	0	0.62559	6.07859	0	2.07338
ENSSSCT00000004844	2.68479	3.9586	2.81034	3.18062	2.34945	2.7014	3.33837	4.4162	5.87046	3.33114	3.57909	2.71327	5.02874	3.41991	5.88085	3.48704	4.25045	6.8638	20.7792	24.6837	17.8243	14.4937	12.9393	12.7374	12.9131	15.5873	13.854	11.6447	13.1456	15.4426	24.5379	14.2168	10.8344	16.9091	15.6942	14.4673
ENSSSCT00000056557	0	0	0	0	0	0	0	0	0.206991	0	0	0	0.140098	0	0	0	0	0	1.38241	3.5962	0	0	0	2.26809	0	0	0	0	0.120051	0	0	0	0	0	0	0.256543
ENSSSCT00000057333	0	1.93083	0	0	0	0	0	0	0	0	0	0	0	0	0	0	0	0	3.24779	2.57774	0	0.722208	0	0	0	1.1218	0	0.203544	0.333288	0	0	0	0	1.93409	0	0
ENSSSCT00000044855	0	0	0	0	0	1.1617	0	1.60776	0	0	0	0	0	0	0	0	0	0	0.500606	0.183547	0	0.605751	0.237007	0.371289	0	0	0	1.22193	1e-06	0	0.493477	0	0.202288	0	0	0
ENSSSCT00000004845	1.83449	2.51716	2.2581	2.53103	1.86671	0	0.416717	0.723586	4.64347	2.17831	2.2307	1.52059	2.0267	0.717055	3.01397	2.29807	2.20151	3.37526	9.24537	8.82846	9.16509	9.83933	2.00529	9.6918	7.08433	5.09924	2.56919	1.62687	2.53193	2.71908	9.64891	8.20257	6.8058	4.52762	3.78229	11.6069
ENSSSCT00000022342	0.037039	0.132007	0.166277	0.04795	0.024636	0.058975	0.100034	0.088226	0.121247	0.047089	0.14249	0	0.076255	0.097464	0.100331	0.111838	0.025102	0.01999	0.12846	0.077354	0.261356	0.054783	0.105389	0.125628	0.058152	0.163017	0.130399	0.068277	0.236209	0.046557	0.024775	0.184669	0.048233	0.055366	0.236546	0.134734
MSTRG.643.1	2.48961	5.88215	2.49411	7.64204	6.92631	4.01204	4.32167	8.42075	1.55431	4.37836	7.97035	4.53854	2.75716	5.16285	3.10523	2.81678	2.27595	5.27838	6.10212	3.15901	6.54212	2.32295	7.1139	9.37167	7.88365	5.1491	4.44729	6.5055	5.48115	15.9052	7.96126	4.87906	1.94889	5.30059	7.25795	18.6677
ENSSSCT00000004847	41.5087	50.9078	46.1543	49.8699	58.1337	40.7244	47.1384	57.1825	65.6366	49.3005	62.9538	54.8985	52.4236	61.3662	51.9491	58.7621	46.0161	14.9161	64.8458	65.7539	61.4128	48.4006	56.2448	50.1667	49.1544	59.9162	12.5566	43.6331	60.258	54.3579	53.8934	48.6849	68.5784	77.9473	59.2754	49.4187
MSTRG.642.1	0.024062	0	0	0	0	0	0	0	0	0	0	0.304388	0	0	0	0	0	1.08669	0	0	0	0	0	0	0	0	0	0	0	0	0	0	0	0	0	0
ENSSSCT00000046117	0.225167	1.15692	0.765513	1.05159	0.826684	1.09524	0.622506	1.36041	1.00015	0.485027	1.52536	0.575213	0.273267	1.33636	1.03046	0.749897	0.978873	0.69312	1.16335	1.04342	0.897953	1.16933	1.37185	0.251747	0.225586	0.823172	1.2607	1.18739	1.21809	0.975457	1.27441	1.72036	0.471785	1.21893	1.40911	1.3682
ENSSSCT00000022746	0.30668	0	0	0	0	0	0	0	0	0	0	0	0.220963	0	0.323161	0	0	0.285836	0	0	0	0	0	0.205282	0.209764	0.457853	0	0	0	0	0	0	0.31348	0	0	0
ENSSSCT00000056646	0	0	0	0	0	0	0	0	0	0	0	0.144372	0	0	0	0	0	0	0	0.186931	0	0	0	0	0	0	0	0	0.198908	0	0	0	0	0	0	0
MSTRG.647.4	0	0	0.06491	0	0.565153	0	0.036974	1.12201	0.110578	0.655146	0	0.020236	0	0.402561	0.314788	0	0	0	0	0	0	0	0	0	0	0	0.046626	0	0	0	0	0	0.05956	0	0	0.1254
MSTRG.647.5	0	0	0	0	0	0	0	0	0	0	0	0.072988	0	0	0	0	0	0	0	0.056326	0	0	0	0	0	0	0	0	0	0	0	0.412732	0.021568	0	0.394393	0.057386
ENSSSCT00000038875	0	0	0	0	0	0	0.004392	0.363288	2.74092	0	0	2.03389	3.79951	0	0	0	0	4.23163	0	1.07306	0	1.47593	0	0	0	0.004111	0	2.32794	0.00936	1.69379	0.019132	0	0	0	0	0
MSTRG.646.2	0.163866	0.151149	0.072472	0.146293	0.148351	0.355509	0.298966	0.429461	1.35754	0.19736	0.360618	0.444706	0.431092	0.482524	0.124319	0.170036	0.124449	0.21176	0.9008	1.28562	1.07417	2.13541	1.44429	1.21342	1.01502	2.71047	0.862977	1.20449	1.21891	1.10778	2.77204	2.08879	0.763522	0.633412	0.826045	0.655631
ENSSSCT00000004849	8.7571	5.87014	8.93461	13.4295	6.77852	0.102929	11.4577	7.62733	47.175	13.5499	7.30081	8.00835	22.6402	11.9796	8.66982	9.46371	7.46822	2.27798	22.6523	21.0219	3.61578	14.8787	19.5731	12.6074	7.15935	9.91979	8.34207	22.1089	17.5612	19.8738	14.172	10.0962	18.5987	13.4164	4.13504	6.38729
ENSSSCT00000058607	0	0	0.008726	0	0	5.04242	0	0.395797	0.248533	0.004557	0.042396	0	0.021123	0	0.365802	0	0	0	0.004075	0	1.3266	0	0	1.39891	2.83142	3.9008	6.6927	1.18734	3.64847	2.38694	0.027968	3.46589	0	0	0.59719	2.57898
MSTRG.646.5	0	0.476847	0	0	0	0	0	0	0	0	2.53735	0.850106	0	0.005505	0	2.37844	0	0	0.010367	0.024572	0.205672	0.012001	0	0.883131	0.558485	0.258664	0.024554	0.016214	0	0	0.017962	4.50319	0	3.86603	0.111152	0.498625
MSTRG.645.1	0	0.022393	0.092021	0	0	0.08458	0	0.060292	0.371829	0.063317	0.096496	0.088698	0	0.248802	0.094235	0	0	0.048856	0.362901	0.837987	1.29605	0.529253	0.560725	1.00388	0.35841	0.110291	0.676655	0.938555	0.606799	0.212966	0.777795	0.970408	0.449017	0.377276	0.149469	0.426071
MSTRG.644.1	0	0	0	0	0	0	0	0	0	0	0	0	0	0	0	0	0	0	0	0	0	0	0	0	0	0.136274	0.283201	0	0	0	0	0	0.725404	1.13913	0	0
ENSSSCT00000004851	0	0	0.014715	0	0.033759	0.061508	0	0.083069	0.065505	0	0.030805	0	0.074994	0	0.034415	0.034057	0	0	0.286755	0.007597	0.032857	0.057337	0.029962	0.430028	0.151609	0.328989	0.151119	0.093798	0.250239	0.063799	0.191647	0.264501	0.267388	0.191369	0.534013	0.110303
MSTRG.649.2	0.138719	0.268657	0.433694	0.404061	0.069199	0.066262	0.12516	0.06462	0.068114	0.41929	0.424628	1.40833	0.543095	0.379433	0.545297	0.209426	0.782288	0.141219	0.246932	0.072427	0.06735	0.070749	0.118411	0.456582	0.065951	0.32777	0.196957	0.171052	0.126559	0.19616	0.216012	0.372804	0.278241	0.571565	0.127286	0.358657
ENSSSCT00000058439	0	0	0	0	0	0	0	0	0	0	0	0	0	0	0	0	0	0	0	0	0	0	0	0	0	0	0	0	0	0	0	0	0	0	0	0
ENSSSCT00000056166	0.146244	0.031589	0	0.063108	0	0.029805	0.029322	0	0.293227	0.03007	0.078113	0.028778	0.131283	0.064708	0.033053	0	0.033037	0.100319	0.39269	0.456307	0.455037	1.35757	0.285305	1.01613	0.256492	0.582704	0.44712	0.315076	0.460144	0.529683	0.58671	0.601533	0.532333	0.22962	0.142393	0.396435
ENSSSCT00000060669	0	0	0	0	0	0	0	0	0	0	0	0	0	0	0	0	0	0	0	0	0	0	0	0	0	0	0	0	0	0	0	0	0	0	0	0
MSTRG.650.1	0.848284	1.36447	0.622436	2.0056	0.074374	3.97595	2.41846	2.69914	5.88769	2.93496	2.82098	2.17931	3.28301	0.86239	0.963952	1.24159	0.18213	1.55603	6.54213	10.1045	14.6026	11.5525	8.48465	11.0184	8.24855	7.20324	13.0811	9.5021	6.28658	10.1613	9.5444	6.27496	3.62534	6.01619	5.80719	5.29094
ENSSSCT00000066418	3.08572	0.877907	2.7161	2.84835	1.6685	2.50714	4.5354	2.2575	14.1965	12.8456	3.49635	4.53599	7.62372	5.78928	1.39678	3.15047	1.11769	2.29107	0	0	0.219214	0	0.120361	0.29893	1.03854	0.030151	0	0	2.38729	0	2.64953	1.25441	0	0.909923	0.213987	0.053204
ENSSSCT00000039962	16.9006	16.0534	8.70118	19.0382	6.73679	2.65702	3.03308	3.5422	18.6771	7.20562	3.84163	5.10558	22.6132	4.03179	7.84387	10.6632	9.57121	17.0303	5.74211	17.763	2.15202	1.99424	2.93953	2.82457	10.0181	2.05312	3.78097	4.98297	21.15	8.1972	11.4227	5.92747	3.56205	2.16009	1.79496	4.17501
MSTRG.650.4	0	0	0.265222	0.094154	0	0.86619	0	0	3.36913	0.285534	0	0.812519	0.821026	1.02435	0	0	0	0.016601	5.68653	3.35083	0.003099	2.60465	0.191957	2.09581	2.98894	0.442625	2.06425	0	3.59612	3.22298	7.19614	6.29596	0.16459	1.54269	0.235369	0.031662
ENSSSCT00000004853	5.48949	7.9056	3.78868	9.85507	7.36778	5.9533	3.55585	4.19254	8.65283	8.35106	4.50124	10.5393	21.0032	5.0384	8.02723	3.3032	3.68151	9.4517	9.09587	22.792	21.8907	28.6537	16.4987	42.658	13.7552	19.014	25.5863	14.4014	7.21883	13.2748	20.2324	8.36101	5.2562	12.1964	18.3247	8.91023
MSTRG.650.6	0.390879	0.733528	0.402046	1.23941	0.050083	2.06128	2.4354	2.68905	11.0241	2.90162	2.80348	1.3816	2.03783	0.748791	0.880422	0.797284	0.166227	1.35834	4.63296	8.25261	1.39242	1.7532	1.48856	1.66253	7.20206	1.04677	2.03481	5.72819	7.94312	7.03809	5.9845	5.26066	3.14927	1.31396	1.76954	1.91325
MSTRG.650.7	1.56562	0.443091	0.626028	1.58903	0.525569	1.21523	0.641947	1.20702	2.97263	0.27006	0.579397	0.328548	1.27568	0.909188	0.578038	1.05156	0.693162	1.15099	0.118409	0.036792	0.059378	0.072423	0.074545	0.108693	0.141789	0.159374	0.177658	0.073805	0.128176	0.12458	0.112055	0.133133	0.122892	0.216942	0.073211	0.066792
ENSSSCT00000004852	0	0	0	0	0	0	0	0.099647	0	0	0	0	0	0	0	0	0	0	0	0	0	0	0	0	0	0	0	0	0	0	0	0	0	0	0	0
MSTRG.650.8	0.599936	0.7626	1.62014	1.06978	2.40215	1.2926	1.58442	1.50859	3.37528	0.886397	4.06203	1.04597	2.09979	3.66959	0.398425	0.493625	1.07796	2.08391	1.47646	1.07246	0.508	0.747346	0.766736	0.167126	0.223241	0.209714	0.920976	0.346532	0.91498	1.26328	0.959824	0.395417	0.21986	0.720351	0.663524	0.328124
ENSSSCT00000004854	1.3439	0.543213	1.18053	1.6496	0.612504	0.471205	0.498863	1.23267	0.794902	1.34505	1.08554	1.3663	2.00533	1.01319	1.20339	1.16106	0.651428	1.39278	0.961243	0.970472	0.948078	0.422228	0.749147	0.800855	0.315818	0.468337	0.559531	1.20272	1.22979	1.13522	0.9797	0.460783	1.34121	1.21172	1.5035	0.897307
MSTRG.648.2	0	0.964629	0	0	0	0	0	0	0	0	0	0	0	0	0	0	0	0	0	0	0	0	0	0	0	0	0	0	0	0	0	0	0	0	0	0
MSTRG.648.3	0	0	0	0	0.417107	0	1.05077	0	0	0	0	0	0	0	0.469611	0	0.055451	0.229169	0	0	0.077304	0	0.03131	0	0	0.041759	0.262082	0	0	0	0	0	0	0.04673	0.046869	0
ENSSSCT00000024443	0.904226	1.34347	1.04385	1.35927	0.644018	0.927562	1.47487	1.00182	6.72685	1.65126	2.78044	0.541114	3.94263	2.04941	1.16983	1.11526	0.762859	1.99346	0.839306	0.725456	0.947543	1.08808	0	1.15202	0.890851	0.695749	0.703957	0.467538	0.686726	0	0.85571	0.696065	0.995508	0.728311	1.02189	0.578864
ENSSSCT00000004878	0	0	0	0	0	0	0	0	0.040153	0	0	0	0.013078	0.388725	0	0	0	0	0	0	0	0	0.550889	0.437507	0	0	0	0	0	0.950944	0	0	0	0	0	0.019051
ENSSSCT00000004877	0	0	0	0	0	0	0	19.8463	2e-06	0	0	1e-06	0	1e-06	0	0	0	0	0.064093	0	0	7.79649	0	57.8408	0	0	0	0	0	0	1e-06	68.7548	0	0	0	0
ENSSSCT00000060980	0	0	0.039616	0	0.028112	0	0.109515	0	0	0.077618	0	0.015355	0	0	0.189189	0	0	0.144506	0.061733	0.027974	0	0.100568	0.057355	0.017697	0	0.091776	0	0	0	0	0.013048	0.299686	0.235367	0	0.123798	0
MSTRG.661.2	24.6055	19.6853	21.3784	2.28492	29.6231	17.9563	3.15662	0.026877	3.22187	4.28335	3.76945	19.7724	3.9234	6.14579	25.7916	3.72303	30.0963	3.30958	100.537	5.14262	4.80293	0	4.19033	0.003887	59.7642	8.60569	84.2718	53.4558	7.26432	86.9866	10.8439	0.003766	5.40481	7.52082	7.51087	61.7304
ENSSSCT00000033167	8.65022	16.6925	8.23517	3.86014	0	4.8623	10.0029	23.7599	7.68405	7.42296	18.773	10.2436	7.17762	0	9.7011	2.98432	0.383196	7.57247	3.01441	7.82491	7.12763	13.4429	9.60529	53.3842	36.9511	31.4767	5.31979	21.1254	23.5014	0.371885	0	21.328	27.6563	28.9743	10.3994	57.9628
ENSSSCT00000004876	0	0	0	0	0.043581	0	0	0	0	0	0	0	0	0.028	0	0	0	0.038306	0.237288	0.116015	0.143247	0.24108	0.09579	0.18532	0.078212	0.038182	0.067447	0.335523	0.191132	0.060868	0.068683	0.120755	0.017414	0.190959	0.074887	0.128975
MSTRG.656.1	0	0	0	0	0	0	0	0	0	0	0	0	0	0	0	0	0	0	0.19911	1.12128	0.100794	0	0.154293	0	0.678906	0	0	0	0	0.290191	0	0	0.310009	0	0	0
ENSSSCT00000004871	0.620141	0.75518	0.717411	0.710399	0.582733	0.476111	0.81099	0.774578	1.49896	0.654877	0.476084	0.479246	1.16134	0.332198	0.938343	0.624556	0.670057	1.36319	5.38312	4.06359	3.93347	3.20196	3.75976	5.62023	4.26494	5.17612	2.79465	2.61823	2.52783	4.03665	4.26668	3.39242	6.61349	3.08024	3.33884	4.66494
MSTRG.657.2	0	0.139354	0	0	0	0	0	0	0	0.075575	0	0.125635	0	0	0	0.157376	0	0	0	0.932796	1.02742	0.57093	0.439308	0	0.763765	0.61092	1.94085	0.669197	3.73056	0.204526	1.40366	1.4224	0	1.49836	1.22922	0.605395
MSTRG.657.3	0	0	0	0	0	0.22572	0	0.347008	0	0	0	0	0	0	0	0	0	0	0.298573	0.355757	0.72474	0	1.67788	0.631566	0	0.651983	1.38639	3.24491	0.964788	0.518429	0.82953	1.15701	0.865613	1.11404	0.867029	0.633024
MSTRG.658.1	0.075168	0.612367	0	0.63079	0.608995	0.776311	1.02717	0.951576	0.551915	0.513151	0.158359	0.522495	0.61779	0.565918	1.07462	0.02232	0.259737	0.075563	2.37336	1.65174	4.0707	4.21169	3.94957	2.44941	3.4316	1.86122	1.10425	2.4693	4.13217	1.34561	2.30722	3.42958	5.51594	3.04768	0.822515	2.84137
ENSSSCT00000036832	0.796695	0	0	0.180654	0	0	0	0.583102	0	0	0	0	0	0	0	1.18033	0	0.794968	0.807061	0	0	0.372474	0.149414	1.49881	0.855019	1.60148	0.369716	0.384222	1.12026	0	0.093061	0.613801	0	1.75576	0.424139	0
MSTRG.658.3	0	0	0.813726	0	0	0	0	0.051124	0.015932	0.032896	0	0.012709	0.017181	0	0.181815	0	0	0.01935	1.62671	2.1048	1.1247	0.147477	0.365316	0.022706	0.490582	1.63302	1.62908	1.66673	0.622588	1.08364	0.968082	0.890037	0.068527	0	2.73975	1.32696
MSTRG.658.4	0	0	0	0	0	0.057478	0	0	0	0	0	0	0	0.030169	0	0	0	0	0.331078	0	0	0	0	0	0	0	0	0	0	0	2.96701	0	0.38181	0	0	0.538869
MSTRG.658.5	0.264759	0.024304	0	0	0	0	0.011197	0.076648	0	0	0.022921	0	0	0	0.20537	0.011631	0.884811	0.044583	0.669507	0.871288	0.18434	0.604278	0.475196	0.414731	0.699712	2.84171	2.93313	0.552818	2.48372	0.506241	1.03611	1.79522	0.529965	0.482317	3.12672	1.52675
ENSSSCT00000004875	0	0	0	0	0	0	0	0.059303	0	0	0.811388	0	0	0.301845	0	0	0	0	0.027676	0.46089	0.130318	0.663046	0.575572	0.021933	0.283488	0.079088	1.98889	0.019548	0.138287	0.760432	2.12849	3.02448	1.02517	0.042684	1.50042	1.35172
MSTRG.652.1	0	0	0	0	0.332687	0.318566	0	0.310671	0	0	0.64248	0	0.337514	0	0	0	0	0	0	2.78042	0.3238	0.680276	1.4232	0	1.32805	0.315164	0.829514	1.84869	0.906598	0.605141	1.00202	0.358824	0	0	0.611951	0
MSTRG.654.1	0.220554	0	0	0.130308	0	0	0	0	0	0	0	0	0	0	0.600932	0	0	0.083262	0	0	0	0	0.006144	0	0	0	0	0	0	0	0	0	1.52711	0	0	0
MSTRG.654.2	0	0.893453	0	0.72772	0.315712	0.424634	0.560662	0.631119	0	0	0	0.356634	0.008493	0.729111	0.02278	0.082292	0.053473	0	0.78987	1.49115	0	1.15952	0.157184	0	0	0	0	0.996624	1.33479	0.869705	0.608065	0.719337	0.46971	0.601526	0.298006	0.972646
ENSSSCT00000004874	0.926003	0	0.923637	0.18684	0.022047	0.051521	0	0.202686	0.964749	0.433919	0.363683	0.737605	1.32261	0	0.163155	0.661062	0.556696	0.75465	0.695899	1.40106	0.905474	2.87229	2.74711	2.47574	2.11117	2.69446	3.07108	1.92181	1.11357	1.03999	1.27043	3.01994	0.501739	0.463587	0.909191	2.7013
MSTRG.654.5	0	0	0	0	0	0	0	0	0.038924	0	0	0	0	0	0	0	0	0.020566	0.03381	0.101313	0	0.089465	0	0.134102	0.227746	0.305621	0	0	0	0	0.137231	0.082404	0	0.823476	0.046579	0
MSTRG.654.4	0	0	0	0	0	0.018427	0	0.073756	0	0.073194	0	0	0	0	0	0	0	0	0.267426	0.33241	0	0	0.022299	0	0	1.0942	0.233658	0	0	0	0.443983	0	0	1.2235	0	0.497047
ENSSSCT00000053925	0.086917	0	0	0	0	0	0	0	0	0	0	0	0	0	0	0	0	0	0	0	0	0	0	0	0	0	0	0	0	0.252686	0	0	0	0	0	0
ENSSSCT00000004873	0.047146	0	0	0	0	0.089135	0	0	0	0	0	0	0	0	0.061952	0	0.061922	0	0.254347	0.137072	0.253709	0.265365	0.62747	0.425619	0.478946	0	0.101696	0.170906	0.450935	0.18146	0.506195	0.573484	0	0.198627	0.616774	0.114605
ENSSSCT00000045750	0	0	0	0	0	0	0	0	0	0	0	0.020186	0	0	0.023184	0.043936	0.023173	0.018454	0.040578	0.079623	0.044271	0.168695	0.183308	0.18558	0.208661	0	0.032159	0.094626	0.123952	0.065759	0.219457	0.275345	0	0	0.293986	0.085778
ENSSSCT00000064573	0	0	0.11413	0	0	0	0	0	0	0	0	0	0	0	0	0	0	0	0.131995	0	0	0	0	0	0	0	0	0	0	0	0	0	0	0	0	0
ENSSSCT00000031596	0	0	0	0	0	0	0	0	0	0	0	0	0	0	0	0	0	0	0	0	0	0	0	0	0	0	0	0	0	0	0	0	0	0	0	0
ENSSSCT00000047387	1.89766	1.2168	0	2.19231	0	1.91946	1.38037	2.38985	1.1912	1.37789	0.925467	0	2.35025	2.00313	1.94876	0.864309	0	1.38261	4.4314	3.05169	2.30747	4.4744	3.18084	3.95895	3.39835	5.24001	2.79953	2.6832	3.53467	3.73582	4.11325	3.27903	5.0726	3.16753	3.7302	3.30857
MSTRG.659.3	0	0	0	0	0	0	0	0	0	0	0	0	0	0	0	0	0	0	0	0	0	0	0	0.399785	0	0	0	0.213703	0	0	0	0.904566	0	0	0	0
ENSSSCT00000004868	0.014536	0	0.66545	0	1.17626	0.083764	0.025116	0.021816	0	0	0	1.88542	0.010899	0	0	0	1.23167	0	0.045321	0.604796	0.077022	0.01531	0.300924	0.517338	0.025528	0.024434	0.031488	0.320315	0.497078	0	0.064538	0.027271	0.031301	0.130176	0.077775	0.478667
ENSSSCT00000004869	0	0	0	0	0	0	0	0	0	0	0	0	0	0	0	0	0	0	0	0	0	0	0	0	0	0	0	0	0	0	0	0	0	0	0	0
ENSSSCT00000046169	0.055596	0.054039	0.053482	0	0.027734	0.026689	0.073111	0	0.071523	0.052348	0.093729	0.098093	0.02871	0.055349	0.000141	0.013989	0.026704	0	0.067792	0.174165	0.026993	0.083505	0.167497	0.215615	0.210903	0.221876	0.226364	0.169138	0.282271	0.197462	0.235395	0.166763	0.207206	0.061862	0.190793	0.179392
ENSSSCT00000004867	0	0	0	0	0	0.013825	0	0	0	0	0	0	0	0	0.029586	0	0	0	0	0	0	0.00164	0.008401	0	0.00946	0.05471	0	0.040318	0	0.026045	0.01452	0	0.031651	0	0	0
ENSSSCT00000055065	0	0	0	0	0	0	0	0	0	0	0	0	0.015012	0	0	0	0.001609	0	0	0	0	0	0	0.01175	0	0	0.001562	0	0.047792	0	0	0.013163	0	0.016134	0.02641	0
ENSSSCT00000004866	2.57024	2.9794	1.86962	2.54887	2.83522	1.99519	2.31069	2.59753	4.38801	2.58118	0	2.19205	4.26411	3.30717	3.23502	2.77309	2.84331	3.47726	7.42469	0.054375	7.99061	7.45053	7.25956	7.94893	8.37316	7.40847	7.09931	6.53961	8.27794	7.54564	7.91616	8.12733	6.65813	7.29613	6.93636	7.96489
ENSSSCT00000046475	0	0	0	0	0	0	0	0	0	0	2.76074	0	0	0	0	0	0	0	0	5.68349	0	0	0	0	0	0	0	0	0	0	0	0	0	0	0	0
ENSSSCT00000037630	0	0	0	0	0	0.033129	0.051538	0	0	0	0	0	0	0	0	0	0	0	0.14505	0	0	0.508424	0.066606	0	0	0.463244	0	0	0.274467	0	0.103233	0	0.15309	0	0	0.070082
MSTRG.666.1	0.072016	0.170798	0.136997	0.069923	0.071849	0.068628	0.129792	0.132176	0.106084	0.102829	0.078917	0.127383	0.203986	0.179059	0	0.161817	0	0.174905	0.923804	1.65084	0.747552	0.549286	0.443066	0.765487	0.507305	0.577531	0.492655	0.523773	0.882391	1.11749	0.668179	0.699578	1.68585	1.12265	0.608932	0
[truncated: 100,017 more rows]
