# Supplementary material for: Transcriptome Analysis Suggests the Roles of Long Intergenic Non-coding RNAs in the Growth Performance of Weaned Piglets
Source: Front Genet. 2019 Mar 18;10:196. doi: 10.3389/fgene.2019.00196 (PMC6431659; doi:10.3389/fgene.2019.00196)
Supplement: TABLE S5 — FPKM of all lincRNA transcripts. [file Table_5.XLSX]

## Sheet: lincRNA_fpkm
t_name	LDM_1	LDM_2	LDM_3	LDM_4	LDM_5	LDM_6	LDM_7	LDM_8	LDM_9	LDM_10	LDM_11	LDM_12	LDM_13	LDM_14	LDM_15	LDM_16	LDM_17	LDM_18	SF_1	SF_2	SF_3	SF_4	SF_5	SF_6	SF_7	SF_8	SF_9	SF_10	SF_11	SF_12	SF_13	SF_14	SF_15	SF_16	SF_17	SF_18	0.276821	0.276821
MSTRG.10021.1	0	0	0	0	0	0	0	0	0	0	0.084938	0	0	0	0	0	0	0	0.280462	0.584995	0.123072	0.112419	0.23519	0.292493	0	0.208329	0.365693	0.305504	0.066525	0.103898	0.649086	1.18476	0.119318	0	0.247157	0	4.96384
MSTRG.101.1	0.094639	0.093867	0.375312	0.208195	0	0.645805	0.32757	0.027891	0.276645	0	0.138688	0.651926	0.261319	1.33348	1.36819	0.959332	1.06907	0.155579	0.045749	0.165022	0	0	0.225844	0.340361	0.17019	0.127782	0.126033	0.085662	0	0.18208	0.395037	0.061406	0.099049	0.685324	0.386483	0	11.0835
MSTRG.10108.1	0	0.181881	0	0	0	0	0.168831	0.024407	0	0	0	0.069593	0.195194	0	0.380627	0	1.33154	0	0.139153	0	0	0	0	0	0	0	0	0	0	0	0	0	0	0	0	0.394058	2.88528
MSTRG.10165.1	0	0	0.144796	0	0	0	0	0	0	0	0	0	0	0	0	0	0	0	1.45789	0.711514	0.920353	0.392697	0.249643	0.205409	0	0	0	0.42916	0.356647	0.373638	0.427361	0.234346	0.77272	0.231426	0.532418	0.026725	7.46674
MSTRG.10186.1	0	0.907094	0	0.537514	0	0	0.049299	0	0	0	0.223238	0.04974	0	0.007542	0	0	1.66729	0	0	0	0	0.081138	0	0	0	0	0	0	0	0	0.041489	0	0	0	0	0.01808	3.58243
MSTRG.10186.6	0.853807	0	0.85595	0.788685	1.30563	0.216175	0.146785	1.44454	0	0.897788	0.423163	1.29813	0	0.157165	0.401831	0.508268	0.047867	0.299074	0	0.083621	0	0.04705	0	0	0	0	0	0	0	0	0.022671	0	0	0	0	0	9.7982
MSTRG.10186.7	0	0	0	0	0.020668	0	0.13515	0	0	0	0	0	0	1.60879	0	0	0	1.46293	0	0	0	0.014882	0	0	0	0	0	0	0	0	0	0	0	0	0	0	3.24243
MSTRG.10187.1	0	0	0	0.099566	0.083042	0	0.293963	0.329731	0	0.701974	1.05748	0.290627	0.113828	0.41584	0.110971	0.199665	0.578141	0.875275	0	0	0	0	0.112659	0	0	0	0	0	0	0	0	0	0	0	0	2.45371	7.71647
MSTRG.10197.1	5.27502	3.63189	3.52583	3.33696	5.63393	4.16612	5.15742	7.94549	8.07658	5.35738	12.2355	0.931286	4.94101	7.09598	5.16927	4.71882	5.01909	6.34441	3.03737	2.09951	4.54471	1.41217	2.60996	1.90227	1.02176	1.61526	2.20067	1.61297	2.73652	2.39152	2.60556	2.23356	0.457075	2.62686	1.26761	0	134.937
MSTRG.10201.2	0.391305	0.550893	0.419016	0.349511	0.443949	0.434028	0.037917	0.422743	1.53926	0.534993	0.227808	0.140305	1.30468	0.078021	0.458028	0.114316	0.22919	0.274321	0.159565	0.111487	0.113047	0.341193	0.011634	0	0.052586	0	0.512463	0.385682	0.335617	0.556322	0.438734	0	0.232714	0.127971	0.202184	0	11.5315
MSTRG.10203.1	0.066361	0.566032	0.269379	0.14161	0	0	0.328984	1.23517	0	0.474939	0.909461	0.064576	0	0	0	0.946824	0	0	0	0	0	0	0	0	0	0	0	0	0	0	0	0	0	0	0	0.043052	5.04639
MSTRG.10205.1	0	0	0	0	0	0	0.06882	0	0	0.076001	0.073113	0	0	0.075935	0.056285	0.033011	0.077538	0	0.664285	0.193545	0.64249	0.227962	0.188814	0.077845	0.151889	0.135613	0.153449	1.40709	0.82824	0.214999	0.326776	0.081667	0.23798	0.371978	0.035438	0	6.40076
MSTRG.10206.1	0	0	0.161772	0	0	0	0	0	0	0	0	0	0	0	0	0	0	0	0.122734	0	0	0.166389	0	0.338108	0	0	0	1.39847	0	0	0	0	0	0	0	0.431491	2.61896
MSTRG.10224.4	0	0.418884	0	0.315008	0	0	0	0	0.009307	0	0	0	0	0	0.522914	0	0	0	0.867886	0	0.273781	0.559886	0.222854	0.328457	0.157269	1.60165	0.110758	1.13383	1.68894	0	0	0	0.421547	0.012396	0	0.554037	9.19941
MSTRG.10275.1	0.208061	0	0	0	0.035083	0	0	0	0	0.049369	0	0	0	0	0	0	0.106687	0	0	0.466657	2.73927	0.279663	0.349616	0	0.391329	0.294597	0.357705	1.7872	0.704125	0.506036	0.283273	0.028233	0	1.17074	0	0	9.75764
MSTRG.10275.2	0	0	0	0	0	0.048977	0	0	0	0	0	0	0	0	0	0	0	0	3.30459	0	0.620236	0	0	0.372045	0	0	0.516163	2.5658	0	0	0	0	0.816214	0	0.372616	0	8.61664
MSTRG.10275.3	0.146488	0	0.046973	0	0	0	0	0	0	0.089393	0	0	0	0	0	0	0	0	3.53915	0	1.16119	0	0.083362	0	0	0.092301	0.427983	1.27748	0	0	0.195966	0	0	0	0.125308	0	7.1856
MSTRG.10275.4	0	0	0	0	0	0	0	0	0	0	0	0	0	0	0	0	0	0	2.00632	0	0.007545	0	0	0	0	0	0.56513	0.150234	0	0	0	0	0	0	0	0.752553	3.48179
MSTRG.10275.5	0	0	0	0	0	0	0	0	0	0	0	0	0	0	0	0	0	0	0.593642	0.657507	0.423209	0.239366	0.578602	0.207745	0.898515	0	0.447446	0.098722	0.341089	0.885279	0.474496	0.438078	0.277511	1.07485	1.81002	1.26836	10.7144
MSTRG.10276.1	0	0.09674	0	0	0	0.047541	0	0	0	0.142348	0	0	0.098168	0.096393	0	0	0	0	2.09824	0	0.644072	0	0.093738	0	0.174354	0.300323	0.025351	0.157876	1.43453	0	0.644564	0.306301	1.62497	1.37859	0.026131	2.03837	11.4286
MSTRG.10276.2	0	0	0	0	0	0	0	0	0	0	0	0	0	0	0	0	0	0	0.936127	0	0.101756	0.803487	0.146563	0	0.02442	0.242676	0.35518	0.21119	0	0.188442	0.225785	0	0	0.255043	0.206392	0.377394	4.07446
MSTRG.10276.3	0	0	0	0	0	0	0	0	0	0	0	0	0	0	0	0	0	0	0.653071	1.73552	0.302195	0	0.162572	0.3477	0	0	0	0	3.47988	0	0	0	1.97585	0.53598	0.177862	0.966663	10.3373
MSTRG.10276.4	0	0	0	0	0	0	0	0	0	0	0	0	0	0	0	0	0	0	0.720076	0.268026	0.628966	0.130908	0.518349	0.769933	0	0.909724	1.42721	1.61663	0.544327	0.966081	0.128764	0.226426	1.14155	1.78032	0.723426	0.867219	13.3679
MSTRG.10276.5	0	0	0	0	0	0	0.161845	0	0	0	0	0.158842	0	0	0	0	0	0	3.53215	0.799363	0	0.365942	0	0.317048	0	0	0.042301	1.08895	1.56752	1.30145	0.890714	0	1.61426	0	0.024689	0.313823	12.1789
MSTRG.10418.2	0	0	0	0.041159	0.107719	0.610958	0.012133	0.25455	1.5593	0	0.048694	0	0	0.000331	0.447792	0.000369	0	0.085399	0	0.140753	0	0	0.143077	0	0.041656	0.318217	0	0	0	0	0.205719	0.514151	0	0	0	0	4.53198
MSTRG.10488.1	3.52797	2.6319	4.59533	4.62325	3.78018	4.73916	7.36343	2.76273	0.915355	7.16076	2.08514	2.8175	3.16241	1.45687	3.30105	2.8546	4.82969	4.06992	0.118515	0	0.129299	0.067232	0.15974	0.047564	0.124624	0	0.107264	0	0	0.62388	0	0	0.288319	0	0	0	68.3437
MSTRG.106.1	0	0.420981	0.1117	0	0	0	0	0	0	0	0	0.102822	0.358578	0	0	0	1.18038	0	0	0	0	0	0	0	0	0	0	0	0	0	0	0	0	0	0	1.77541	3.94988
MSTRG.10625.2	0.016955	0	0.067302	0	0	0	0.029669	0	0	0	0	0	0.036498	0	0.072427	0	0	0	0.709501	2.06796	1.54223	1.17921	1.38925	0.626147	1.18551	0.173951	0.951674	1.2795	1.94411	1.73804	1.40137	0.437427	2.93792	0.826438	0.717371	0	21.3305
MSTRG.10625.3	0	0	0	0	0	0	0	0	0	0	0	0	0	0	0	0	0	0	0.902129	0	0	0	0.355515	1.05636	0	0	0	0	0	0.45008	0	0.394807	0	0.619859	0.630387	0.658379	5.06752
MSTRG.10625.4	0	0	0	0	0	0.040725	0.019826	0	0	0	0	0.019458	0	0	0.022349	0.078805	0	0.017789	0.501545	1.48567	0.91799	0.699138	0.253186	1.25363	0.365494	0.483897	0.138695	1.76706	1.43247	0.538805	0	0.76106	2.36428	0.222614	0.338669	0	13.7232
MSTRG.10627.1	0	0	0	0	0	0.083422	0	0	0	0	0	0	0	0	0	0	0	0	0	0	0	0	1.64537	0.222816	0.125308	0	0.203551	0.040556	0	0.096548	0.103977	0	0	0.45146	0.632942	0.0893	3.69525
MSTRG.10630.1	0	0	0	0	0.18373	0	0	0	0	0	0.182896	0	0	0	0	0	0	0	0.361611	0.099124	0.562392	0.082465	0.323801	0.130093	0.369553	0.350417	0	0.443627	0	0.178978	0	0.113148	0.227123	1.26429	0.686368	0.241444	5.80106
MSTRG.10693.1	0	0.023979	0	0.047905	0	0.023568	0	0.015047	0	0.023522	0	0.021845	0.050703	0	0	0	0	0.019971	0.131741	0	0.405871	0.218101	0	0.075406	0.059421	0	0.643546	0	0	0.219868	0.216037	0.053092	0.212607	0	0.103506	0.135348	2.70108
MSTRG.10693.2	0	0	0	0	0	0	0	0.04735	0	0	0	0	0.026246	0	0	0	0	0	0.113071	2.96481	0.084929	0.614774	0.571363	0.028734	0	0.744265	0.328636	1.50882	0.622428	0.385117	0.480687	0.123196	0	0.658606	0.082126	0.769565	10.1547
MSTRG.10694.1	0	0.15003	0	0.150619	0	0	0	0	0	0	0.074348	0	0.080109	0	0	0	0	0	0.186864	2.2646	0.389167	0.891656	1.38045	0.149614	0	0.514809	0.776601	1.12234	1.10847	1.77685	1.4183	0.243251	0.289709	0.5187	0.385748	0.232058	14.1043
MSTRG.10695.1	0	0.152587	0.179666	0	0	0	0	0	0	0	0	0	0.172057	0	0	0	0	0	0.153597	0.654681	0.367139	0.337951	0.215632	0.371057	0	0.442576	0.588641	0.738128	0.133423	1.63759	0.409047	0.111065	0.220133	0.07637	0.266126	1.35426	8.58172
MSTRG.10696.1	0	0	0.14129	0	0	0.173315	0.231279	0	0	0	0.204021	0	0	0.424258	0.059746	0	0	0	1.84705	2.00665	2.82526	0.104534	1.94445	1.32517	0.017547	0	2.72626	3.85283	2.99908	0.34514	0	0.055823	1.21788	0.780776	0	1.03804	24.3204
MSTRG.10696.2	0.093748	0.194369	0.21542	0.025653	0.120359	0.069509	0.09608	0.15494	0.440764	0.113366	0.083995	0.017755	0.116009	0.157695	0	0.033611	0.074713	0.144515	2.31339	4.15217	2.83581	1.26677	1.59288	1.31756	0.636331	1.33724	3.80224	2.44172	1.54569	1.35485	1.74728	0.301338	1.11349	1.15352	0.773823	0	31.8386
MSTRG.10704.2	0	0	0.101255	0.780619	0	1.11963	0	0	2.20243	0.852221	0	0	2.08001	0	0	0	0	0	0	0	0	0	0	0	0	0	0.093755	0	0	0.516774	0	0	0	0	0	0.758308	8.505
MSTRG.10708.1	0	0	0	0	0	0	0	0	0	0	0	0	0	0	0	0.154831	0	0	0.062445	0	0.225429	0.137308	0.324772	0	0	0.30246	0	0	0.28312	0	0.153586	0.027757	0.641435	0.536803	1.25667	0.556948	4.66356
MSTRG.10720.1	0.04886	0.044822	0.022091	0.09488	0.191575	0.046678	0.021822	0.242627	0.047983	0.090846	0.117674	0.011465	0.050463	0.048156	0.245487	0.049177	0.003974	0.039555	0.314849	0.767446	0.550391	0.841277	0.700732	0.329171	0.40543	0.577824	1.00111	0.20045	0.129718	0.643938	1.07555	1.1208	0.171653	0.738669	1.09796	0.887825	12.9729
MSTRG.10735.1	0	0.47255	0.350759	0.825468	1.25019	0.982235	0.820266	0.450109	0.23812	0.113571	0.9367	1.11501	0.32826	0.59774	1.22379	0.87098	0.247108	0.53281	0.29817	0.670111	1.11077	0.526896	0.909346	0.409836	0.466959	0.114298	0.553718	0.827034	0.663437	0.634771	1.50236	0.211239	0.308567	0.320532	0.932892	0.201573	22.0182
MSTRG.10736.1	0.035777	0.034775	0	0.034737	0.035694	0	0.03228	0.199658	0.035134	0.01501	0.137864	0.020043	0.073902	0.053427	0.036387	0	0.305321	0	0.121647	0.111703	0.195235	0.18045	0.181667	0.31268	0.09038	2.25353	0.23842	0.319471	0.192253	0.065325	0.295689	0.245452	0.426067	0.180493	0.725296	0.210842	7.39661
MSTRG.1074.1	0	0	0	0	0	0	0	0.083608	0.02049	0.063548	0	0	0.046343	0	0	0.02258	0	0	0.537745	0.44635	1.21184	0.262673	0.339002	0.582653	0.198807	0.168786	0.537453	1.05661	0.075059	1.02388	0.166668	0.12602	0.121446	0.269508	0.154874	0.152335	7.66828
MSTRG.10797.1	0	0	0	0	0	0	0.042536	0.089639	0	0	0	0	0	0	0.039142	0	0	0	0.495752	0.169842	0.153363	0.356773	0	0.734654	0.499036	0.184823	0.169677	0.476185	0.150981	0.079399	1.40939	0.605256	0	0.337128	0.087843	0.172015	6.25343
MSTRG.10801.1	0.046836	0	0	0	0	0	0	0	0	0	0	0	0	0	0	0	0	0	0.764946	0.476604	0.329824	0.134485	1.1726	0.677374	0.20029	0.572811	0.683649	0	0.127847	0.088307	1.19651	0.340057	0.068265	1.52353	0.257212	0.567798	9.22894
MSTRG.10807.1	0	0	0	0.038952	0	0	0.072393	0.074753	0	0.038252	0	0	0.103172	0	0.040803	0	0	0.032478	1.32072	0.213021	1.23173	0.753774	0.94053	0.969827	0.80079	0.31926	0.674097	1.22105	0.693285	0.992667	1.16503	0.0967	1.63319	0.799187	0.30133	0.205614	14.7326
MSTRG.10854.1	0	0	0	0	0	0.208808	0	0	0	0	0	0	0	0	0.095588	0.424573	0	0	0.605689	0.939187	0.813935	0.454397	0.915131	1.48006	0.644162	0	0.894041	0.603853	0.191433	0.206051	0.869506	0.23402	1.16304	0.085763	0.056156	0	10.8854
MSTRG.10858.1	0.558833	0	0.105277	1.64699	0	0.360118	0.078225	0	0.818109	0	0.090785	0	0	0	0	0.189698	0	0.152584	0	0	0.081443	0.433528	0.559875	0	0	0	0	0.261228	0	0	0.375856	0	0	0.378727	0	0.402896	6.49417
MSTRG.1088.1	0.154514	0.151824	0	0.209603	0.262804	0.218543	0.358531	0.052543	0.626655	0.394629	0.781405	0.163333	0.478753	0.51356	0.224045	0.45021	0.361349	0.273012	0.592117	0.469976	0.216805	0.148922	0.775173	0.243096	0.820835	0.473743	0.620592	0.976067	0.404618	0.64979	0.77906	0.546729	0.53077	0.346451	1.13423	0	15.4043
MSTRG.10920.1	0.146594	0	0	0.096745	0.271791	0	0	0	0	0.135238	0.068186	0	0	0.054182	0.687513	0	0	0.065298	2.07813	0	0.086979	0.7428	0.545839	0	0.766562	0	0	0	0	0	0.588432	2.08563	1.09319	0	0	0.764935	10.278
MSTRG.10920.2	0.354643	0	0	0.697017	0.658024	0.185893	0.295408	0.273983	0.087603	0.541088	0.653332	0	0.490526	0.5994	0.678084	0	0	0.086303	0.92566	0.432019	0.663076	1.58137	1.49305	0.376168	1.00108	0.233938	0.199155	1.75137	2.02484	0.136215	0.942484	0.536032	1.46456	0.219796	0.23679	0.249699	20.0686
MSTRG.10920.3	0	0.072027	0	0	0	0.070793	0.585501	0	0.072772	0	0	0.09285	0.076534	0	0	0.037291	0.130641	0	0.37883	1.06005	0.524915	0.460173	0.360158	0.404096	0.224156	0.205907	0.855803	0.026985	0.425302	0.795678	0.371368	0.215313	0.634985	0.574885	0.267386	0	8.9244
MSTRG.10927.1	0	0.238504	0.354068	0	0	1.13692	0.655319	0	0	0	0.216292	0.215111	0	0.366424	0	0	0	0	0	0	0	0	0	0	0	0	0	0	0	0	0	0	0	0	0	0	3.18264
MSTRG.10941.1	0.24009	0.203785	0.360299	0	0.239535	0	0	0.447366	0	0	0	0	0	0.103714	0	0.241646	0.961622	0	0	0	0	0	0	0	0	0	0	0	0	0.159922	0	0	0	0	0	0.492571	3.45055
MSTRG.10977.1	0.122488	0.403148	0.274938	0.124801	0.36127	0.16029	0.354001	0.207102	0	0	0.099062	0.45156	0.312365	0.09635	0	0.719304	0.02767	0.454185	0.045761	0.295286	0.316384	0.146833	0.050342	0.606116	0.135508	0.084325	0.159054	0.178151	0.398497	0.111196	0.151722	0.248966	1.06415	0.262776	0.535183	0.308169	9.26696
MSTRG.11047.1	0	0	0	0	0	0	0.102627	0	0	0	0	0	0	0	0	0	0	0.091163	0.604393	0.475102	0	0.462935	0.67771	0.348261	0.226505	0	2.45448	0.472952	0.207549	0.214461	0	0.856784	0	0	0.416439	1.10072	8.71209
MSTRG.11063.1	0.075202	0	0.079354	0.080728	0.04073	0.227573	0	0	0.082663	0	0.120013	0.06836	0.043468	0	0	0	0	0.101876	0.504032	0.388062	1.54107	1.34072	0.728341	0.579331	0.743577	0.601756	0.726094	0.562325	1.16678	0.908449	0.928989	1.2938	0.770214	0.736948	1.07902	0	15.5195
MSTRG.11215.1	0.130702	0.120055	0.125733	0	0.1304	0.116124	0.117927	0.302276	3.82949	0.124624	0.37774	0.108216	0.671415	0.2573	0	0.131549	0	0.3095	0	0	0	0	0.055784	0	0.130136	0	0.109106	0	0	0	0	0	0	0	0	0.585033	7.73311
MSTRG.11220.1	0.167445	0	0.128863	0.36018	0	0	0	0	0.276256	0	0	0	0.103764	0	0	0.13988	1.02131	0.135557	0.19592	0.03497	0	0	0	0	0	0	0	0	0.143929	0	0	0	0.04532	0	0	0	2.75339
MSTRG.11221.1	0	0.367759	1.03991	0.184155	0.196092	0	0	0.522799	0.193018	0	0.130398	0	0	0.280203	0.599703	0	0.555752	1.34852	0	0	0.190854	0	0.167773	0	0	0	0	0	0.171797	0	0	0	0	0.22035	0	1.1692	7.33828
MSTRG.11230.2	0	0	0.203421	0	0.734183	0	0	0.246199	0.103832	0.201628	0.060177	0.248109	0	0.209467	0.300098	0.203254	0	0	0	0	0.157082	0	0.50025	0	0.187414	0.293742	0.385137	0.141658	0.323478	0.405893	0.032002	0.227547	0	0.425965	0.604176	1.29174	7.48645
MSTRG.11270.1	0.095392	0.054397	0.053133	0.260256	0	0	0	0.126772	0.094936	0.131757	0	0.04378	0	0	0	0	0.883295	0	0.473918	1.52514	2.73329	0.652905	0.378093	0.176691	0.166895	1.25502	0.475726	0.73113	0.550326	0.175646	0.422834	0.688141	0.450169	0.057627	0.341014	0.044483	13.0428
MSTRG.11270.4	0	0	0	0	0	0	0	1.47333	0	0	0	0.033689	0	0	0	0	0	0	0	0	0	0	0.065561	0	0	0	0	0	0	0	0.03892	0	0	0	0	0	1.6115
MSTRG.11270.5	0.154268	0.36398	0.538662	0.364951	0.422147	0.118648	0.949722	0.767154	1.07572	0.64375	0.120852	0.222174	0.64783	0.699323	0.047019	0.519066	0.388371	0.123601	0	0	0	0.255924	0.213631	0	0.186194	0.03142	0	0	0	0.118264	0.125866	0	0.386717	0.140641	0	0	9.6259
MSTRG.11299.1	0	0	0	0	0	0	0	0	0	0	0	0	0.217224	0	0	0	0	0	0	0	0.713783	0	0	1.49505	0	0.169738	0	0	0	0.099138	0	0	0	0	0	0.405655	3.10058
MSTRG.11299.2	0	0.185334	0	0.189878	0.191207	0	0.088224	0.091099	0	0	0	0.173173	0	0.192745	0.198899	0	0.09443	0	0.306896	0.493168	0.050161	0.746894	0.250398	0.181592	0.774964	0.110181	0.583325	0	0.713677	0	0.192287	0.780219	0.538235	0.594928	1.68139	0.44409	9.8474
MSTRG.114.1	0.118226	0	0	0	0	0	0	0.21038	0.116103	0	0.113894	0.019891	0	0	0	0	0	0	0	0.282407	1.01335	0.846025	0.378442	0.544449	0.74195	0	0.317433	1.47475	0.220039	0	0.232493	0.670447	0.127996	0	0.231067	0	7.65935
MSTRG.11418.4	0.011901	0.032692	0.338004	0	0	0.182571	0	0	0.856479	0.061607	3.83599	0	0	0.456178	0	0	0.068118	0.016023	0	0	0	0	0	0	0	0	0	0	0	0	0	0	0	0	0	0.297588	6.15715
MSTRG.11436.1	0.144964	0	0	0	0	0.190164	0	0	0	0	0	0	0.205587	0	0	0	0	0	1.80002	0.025982	0.148832	0.591866	0.274409	0.178634	0.781866	0.375326	0.332328	0.551777	1.13412	0.090983	0.510273	0.283625	0.280155	1.67259	0.416439	0.761596	10.7515
MSTRG.11441.1	0	0	0	0	0	0	0	0	0	0	0	0	0	0	0	0	0	0	1.02587	0.278139	0.428149	0.455206	0.269417	0.040328	0.280414	0.248227	0.853732	0.455202	1.62356	0.382005	1.19802	0.504421	1.28259	0	0.306579	0.060041	9.6919
MSTRG.11441.2	0	0	0	0	0	0	0	0	0	0	0	0	0	0	0	0	0	0	0.030391	0.058766	0.087832	0.02322	0	1.72694	0.047983	0.948078	0.031671	0.063259	0.042769	0.045986	0	0	0.091655	0.203456	0.038209	0.880437	4.32066
MSTRG.11448.1	0	0	0	0	0	0	0	0	0	0	0.020649	0	0	0	0	0	0	0	0.647375	0.135649	0	1.3339	0	0.458605	0.115976	1.32336	0	0.414451	2.92302	0.219803	0.571904	0.196516	1.46089	0.518964	0.038577	0.209484	10.5891
MSTRG.11483.1	0	0.065723	0	0.240502	0	0.040696	0.101679	0.078954	0.022134	0.257459	0.043426	0.03832	0.090553	0.044877	0.132497	0.090739	0.196147	0.036128	0.230094	2.28294	1.02777	0.183462	0.153336	0.25119	0.376786	0.149116	1.92775	0.89829	0.262263	1.65308	0.803237	0.481322	0.21888	0.149589	0.388806	0	12.9177
MSTRG.11492.1	0	0	0	0	0	2.2098	0	0	0	0	0	0	0	2.42756	0	0.120923	0	0	0	0	0	0	0.107518	0.131847	0	0	0	0	0	0	0	0	0.120982	0	0	0.417427	5.53605
MSTRG.1151.1	0.27245	0.644514	0.965932	1.49626	2.1155	1.11763	0.420239	0.719134	2.2095	0.310951	0.938283	0.246631	1.30051	1.27692	0.961639	1.00331	0.567394	1.25933	0.374558	0.757682	1.02001	0.345269	0.405414	2.16121	0.444584	0.633033	0.400556	0.87671	0.866186	0.61926	0.735844	0.343547	0.41997	1.02059	0.307289	0.874346	30.4322
MSTRG.11552.1	0.319786	0.284502	0.316161	0.306336	0.63002	0.306344	0	0.349231	0.364875	0.235676	0.510793	0.151712	0.429838	0.571381	0.160053	0.547589	0.133628	0.328095	0.701826	0.712242	0.809533	1.03921	1.04601	0.867217	0.773589	1.09583	1.00258	0.271571	1.13418	1.33058	1.18282	1.47838	0.767192	0.504592	0.932762	0.127748	21.7239
MSTRG.11563.1	0.107775	0	0	0	0	0	0	0.10041	0	0	0	0	0	0	0	0	0	0.174502	0	0	0.209307	0.219868	0.183994	1.31993	0	0	0	0.109044	0.220254	0.648494	0.244381	0.432292	0.519233	0.241654	0.043513	0.505659	5.28031
MSTRG.11591.1	0	0.212617	0.574945	0.550271	0.326397	0.356566	1.06903	0.661694	0.632431	0.677827	0.249058	0.252078	0.727072	1.13752	0.097615	0.398001	0.451733	0.2573	0.405686	0.272766	0.13823	0.293699	0.724378	0.391321	0.867823	0.519776	0.182062	0.72079	0.413061	0.746031	0.790176	0.147121	0	0.476238	0.402924	0	16.1242
MSTRG.11591.2	0	0	0	0	1.63935	0	0	0	0	0	0	0	0	0	0	0	0	0	0.132666	0	0	0	0	0	0.024312	0	0.068438	0	0	0	0	0	0	0.376301	0	0.344275	2.58534
MSTRG.11591.3	0	0	0	0	0	0.140451	0	0	0.584669	0	0.639656	0.462176	1.52151	0	0	0	0.453407	0	0	0	0	0	0.284722	0	0	0	0.917629	0.116159	0	0.160674	0	0.491991	0	0	0	0	5.77304
MSTRG.11591.4	0.378163	0	0	0	0	0	0	0	0	0	0	0	0.313177	0.067792	0	2.07587	0	3.13955	0.172873	0	0.226489	0	0.543908	0	0.075777	0	0	0	0	0	0.201003	0.19934	0.127191	0.085323	0.210333	0.887841	8.70463
MSTRG.11605.3	0.068718	0	0	0	0	0.032824	0.05717	0.032011	0	0	0.0331	0	0	0	0	0	0	0	3.64844	0	4.03874	0	0	1.84652	0	0	0	0.0109	0	0	0	8.63581	5.98944	0.014817	0.022328	0	24.4308
MSTRG.11669.3	0	0	0	0	0	0	0	0	0	0	0	0	0	0	0	0	0	0	0	0	0	0	0	0	0	0	0	0	0	0	0	0	0	0	1.70966	0.203597	1.91326
MSTRG.11764.1	1.01265	0	0.033337	0	0	0	0	0	0	0	1.49263	0.098992	0	0.391365	0	0	0	0	0.198996	0	0.353879	0	0	0	0	0	0.025196	0	0.338265	0.258549	0	0	0.076248	0.084837	0	0.037276	4.40222
MSTRG.11844.1	0.619322	0.247142	0.201105	0.09134	0.052142	0	0.06587	0.483023	0.178229	0.747496	0.450618	0	1.53488	0.796939	0.211824	0.522076	0.265645	0.485937	0.16025	0.081589	0.101499	0.05331	0.084317	0.053339	0	0.10726	0.198296	0.072437	0.039576	0.067007	0	0.112478	0.113165	0.058593	0.191105	0	8.44781
MSTRG.11912.2	0.123517	0	0.226864	0.352927	0.388513	0.341765	0.252607	1.19189	0	0.224933	0	0.550932	0	0.385829	0	0.257	1.45426	0	0	0	0	0	0	0	0.25811	0	0	0	0	0	0	0	0	0	0	0.229924	6.23907
MSTRG.11932.1	0	0.590228	0.084701	0.098755	0.099961	0.091368	0	0	1.16731	0.172273	0.096522	0	0.566012	0.189383	0.308797	0.542919	0	0.197193	0.537761	0	0.149301	0.128525	0.287675	0.41372	0.254349	0.450525	0	0.79954	0.800375	0.15702	0.21476	0.086355	0.219292	0	0.087171	2.22912	11.0209
MSTRG.11947.1	0.409962	0.453605	0.065729	0.132682	0	0.130551	0.431966	0	0.259677	0.128345	0.125723	0	0.137141	0	0.059069	0	0.068764	0.325252	2.06585	1.8177	1.12327	2.03302	0.459592	1.49439	1.23644	1.89231	1.78298	0.915757	1.38665	1.65864	1.0783	2.02927	1.28335	0.882449	1.83856	0.774824	28.4818
MSTRG.11991.1	0	0	0	0.127521	0.178552	0	0	0.166736	0	0	0	0	0.18484	0	0	0	0	0	0	0.272802	0.152929	0.193809	1.61015	0.827407	0	0.2182	0.171057	0.119062	0.76659	0.435506	0.71914	0.576197	0.117796	0.515644	0.249609	0	7.60355
MSTRG.11994.1	0	0.924871	0	0	0.617837	0.32065	0	0	0	0	0	0	0	1.03019	0	0	1.9194	0	0	0.378976	0	0	0.239863	0.491713	0	0.085754	0.023101	0	0	0	0	0.378409	0	0.05086	0.78248	0.130119	7.37422
MSTRG.12.1	0.075173	0.146135	0.13242	0	0.140998	0.037344	0	0.035018	0.005906	0	0	0	0	0	0	0.150563	0.417343	0.34932	0.896555	0.550427	0.423675	0.895606	1.30966	0.151906	0	0	0.477056	0.673727	0.482139	0.3705	0.310372	0.71108	0.965224	0.403364	0.473873	1.04704	11.6324
MSTRG.12008.1	0.284058	0.246956	0.028993	0.233956	0.180414	0.242578	0.106188	0.389843	0.118539	0.086068	0.318508	0.106086	0.135804	0.382628	0.183305	0.197171	0.15319	0.290242	1.225	1.1833	1.04509	1.89604	0.864166	0.7827	0.992532	1.07071	0.995793	1.03145	1.33291	0.886937	1.5244	0.425327	0.97771	1.46508	1.16917	0	22.5528
MSTRG.12029.1	0.063571	0	0	0	0	0	0.122221	0	0	0.397189	0.244848	0.052359	0	0	0	0.146339	0	0	0.189399	0	0.626592	0	0	0.63897	0	0	0.204761	0.831546	0	0.323495	0	0.141221	0	0.757076	0	0	4.73959
MSTRG.12029.3	0	0	0	0	0	0	0	0	0	0	0	0	0	0	0	0	0	0	0	0	0	0	0	0	0	0	0	0.072851	0	0.013904	0	0	0	0	0	0	0.086755
MSTRG.12035.1	0.249997	0.046636	0.515567	0.235375	0.191473	0.399594	0.384806	0.034113	0	1.18825	0.11448	0.335418	0.915725	0.296649	0	0.467651	0.127069	1.03647	0.210545	0	0	0	0	0.087625	0	0	0	0.185766	0	0.357603	0	0.159286	0	0	0.115855	1.60224	9.25819
MSTRG.12079.1	1.9158	0.984093	2.03041	0.810685	2.07503	1.70123	1.26951	1.99649	1.4051	1.6333	0.594648	0.198713	1.50092	1.55756	0.231548	2.50477	0.079038	1.0943	1.26745	0.865715	1.0573	1.16667	0.607164	0.86704	0.283183	0.552016	0.62577	0.659848	1.09119	0.662717	0.663796	0.400286	1.01591	1.06935	0.7985	0	37.237
MSTRG.12093.1	0.140467	0.135851	0	0.068192	0.280284	0.134193	0.428229	0.774122	0	0.133395	0.365366	0.368456	0	0.622217	0.297871	0.282401	1.23729	0.056858	0	0	0	0	0.059951	0	0	0	0	0	0	0.098985	0	0	0	0	0	0	5.48413
MSTRG.12106.2	0	0	0	0	0	0	0	0	0	0	0	0.517707	0	0	0	0	0	0	0	0	0	0	0	0	0	0	0	0	0	0	0	0	0	0	0	0	0.517707
MSTRG.12176.1	0	0.386431	0.101963	0.375141	0.204094	0	0.203476	0	0.21261	0	0	0.025961	0.11646	0	0	0	0	0.091286	0.138364	0.331471	0.213391	0.217384	0.175921	0.304942	0	0.089745	0.156342	1.83477	0.205749	0.596346	0.233008	0.242673	0.412104	0.242097	0.114847	0	7.22658
MSTRG.12249.1	0	0.106618	0.111515	0	0	0	0	0.083613	0	0.470651	0	0.107066	0	0	1.12829	0.24224	0.249622	0	0	0	0	0	0	0	0	0	0	0	0	0	0	0	0	0	0	0	2.49962
MSTRG.12263.2	0	0	0	0	0	0	0	0	0	0	0	0	0	0.067279	0	0.986831	0	1.89055	0	0	0	0	0	0	0	0	0	0	0	0	0	0	0	0	0	0	2.94466
MSTRG.12320.1	2.56851	3.23999	3.16579	1.35624	1.0857	4.87747	3.51318	3.7751	1.38182	1.44811	3.00607	1.78984	5.46281	1.54737	1.73721	2.47159	2.22624	0.588063	0	0.424885	0	0.328425	0	0	0.733996	0	0	0	0	0	0.431956	0	0.543076	0	0	0.362538	48.066
MSTRG.12320.2	0.704672	0.581636	0.796173	1.44659	0.763916	0.451348	0.402504	0.504223	0.561346	0.749472	0.839236	1.13853	2.2534	0.33978	0.252133	0.375925	0.363099	0.706358	0.333642	0	0.553724	0	0	0.236216	0.109613	0	0.451858	0.153506	0.491171	0.123261	0	0.429376	0.314135	0	0.339607	0.075807	16.8423
MSTRG.12320.3	0.812376	0.579414	0.792482	0.641719	0.828846	0	0.374193	0.30292	0.595843	0.889901	0.296018	0.552695	0.750113	0.338653	0	0.716829	0.360117	0	0	0	0.070481	0	0	0	0	0	0	0	0	0	0	0	0	0.269651	0	0	9.17225
MSTRG.12320.4	1.20344	2.59899	3.05642	0.713022	1.20705	1.4107	1.24342	1.68581	2.796	1.26511	0.254419	0.87945	0.519356	1.30947	1.46205	2.49939	1.96771	0	0	0	0	0	0	0	0	0	0	0	0	0	0	0	0	0.253324	0	0	26.3251
MSTRG.12320.5	2.08876	2.24931	0.162759	1.23867	1.14993	1.99343	1.02941	0.613264	2.32823	0.08571	0	2.06056	0.328567	0.156468	1.41697	0.033787	1.49098	0.505415	0	0	0	0	0	0	0.076474	0.577133	0	0	0	0.799155	0	0	0.188609	0	0	0	20.5736
MSTRG.12320.6	0.924891	0.755996	0.089829	1.46527	1.14268	0	0.425209	0.341696	0.623876	0.132253	0.109827	1.35926	0.35123	0.266794	0	0.129975	0.363033	0.715424	0	0	0	0.265004	0.262453	0	0	0	0	0	0	0.199451	0	0	0	0	0.043758	0.143764	10.1117
MSTRG.12388.1	0	0	0	0	0	0	0	0	0.130804	0.127324	0.124481	0.05972	0	0.03357	0	0	0	0.054598	1.09182	0.035212	1.59757	0.847093	0.318581	0.187288	0.38975	0.653967	1.48147	1.00129	0.497715	0.537554	0.217205	0.367434	0.577542	0.128071	0.580457	0.381375	11.4219
MSTRG.1240.1	0.895295	0.279949	0.187656	0.198328	0	0.078057	0	0	1.16467	0.194766	0	0	1.61326	0.449416	0.128187	0.064486	0	0.083899	0.418521	0	0.083306	0.104178	0.25108	0.537916	0.036608	0	0.159431	0	0.369923	0.349627	0	0.203318	0.221145	0.229002	0	0	8.30203
MSTRG.1240.2	0.370096	0	0	0	0	0	0	0	0	0	0	0	1.32314	0	0	0	0	0	0	0	0	0	0	0	0	0	0	0	0.085709	0	0	0	0	0	0	0	1.77895
MSTRG.1241.1	0	0	1.05546	0.152945	0	0.174987	0.104117	0.235497	0	0.17465	0	0.162198	0	0	0.931464	2.00578	1.64229	0	0	0	0	0	0	0	0.054712	0	0	0	0	0.321177	0	0	0	0.096514	0	0.016693	7.12848
MSTRG.12483.1	0.113045	0.109742	0.04078	0.027028	0.140979	0.040498	0	0.209483	0.027754	0.024522	0.027226	0.025026	0.057939	0.154604	0.14228	0.066844	0	0.068638	0.363597	0.476308	0.298851	0.644003	0.884258	0.484916	0.238757	1.0727	0.371411	0.50666	0.399436	0.119891	0.009881	1.19043	0.618818	0.701004	0.01128	1.13064	10.7992
MSTRG.12535.3	0	0	0	0	0	0.017503	0	0	0	0	0	0	0	0	0	0	0	0	0	0	0	0.614651	0	0	0	0	0	0	0	0	0	0	0	0	0	0.171907	0.804061
MSTRG.12563.3	0	0.152247	0	0.34687	0	0.174577	0	0	0	0	0	0.069582	0	0	0.020444	0	0	0.073969	0	0	0	0.250363	0.077993	0.185568	0	0.466412	0	0	0	0	0.135638	0.216031	1.46993	0.275741	0.107531	0.153143	4.17604
MSTRG.12576.1	0.698893	0.294914	0.800298	1.6191	0.444128	0.480089	0.235346	0.675719	0.662874	1.36991	0.455183	1.04361	0.551094	0.505015	0.573581	0.382072	0.650492	0.62235	0	0	0	0.206554	0.141064	0	0.064156	0.121758	0.056346	0	0	0.28635	0.134431	0.072634	0.132775	0.143923	0.14156	0	13.5662
MSTRG.12594.1	0	0	0.299053	0	0	0	0	0.270091	0	0	0	0	1.10932	0	0	0.312888	0.28126	0	0	0	0	0.397962	0	0	0	0	0.259507	0	0	0	0	0	0.416722	0	0	0	3.3468
MSTRG.12599.5	0.097452	0.175151	0	0	0	0	0	0.13279	0.264643	0.349403	0	0	0.256079	0	0	0	0	0.416405	1.01036	0	0.548837	0.310546	0.405059	1.22502	0	0	0.1584	1.50013	0.361511	0.396754	0.36606	0.378232	0.118347	0	0	0.328242	8.79943
MSTRG.12689.1	0.29445	0	0	0.142946	0	0	0.251058	0.266098	0.268922	0	0	0.13037	0.302593	0.558325	0.149737	0.122989	0	0.238376	0.279788	0.210038	0.332295	0.150174	0.135725	1.34028	0.054237	0	0.030725	0.427931	0.225351	0.261647	0.097597	0.185919	0.638032	0.008253	0.597016	0	7.70087
MSTRG.12814.2	0.219561	0	0	0	0	0	0	0	0	0	0	0	0	0	0.062744	0	0.05481	0	0	0	0	0	0	2.0265	0	0	0	0	0.078709	0	0	0.023881	0	0	0.255759	0	2.72197
MSTRG.12814.3	0	0	0	0	0	0.047201	0	0	0	0	0	0	0.411641	0	0	0	0	0	0.403966	0.298339	0.087915	0.476611	1.45967	0.030395	0.98889	0.322382	0	0.729403	0.398954	0.352665	0.317852	0.655919	0.060079	0	0.125873	0.050788	7.21854
MSTRG.12814.4	0	0	0	0	0	0	0	0	0	0	0.242437	0	0.552647	0	0	0	0	0	0.039695	0	0.08027	0	0.188576	2.1687	0	0.272121	0.05692	1.17192	0.506552	0.036119	0.25093	0.307838	0.260077	0.055536	0.032696	0.173123	6.39616
MSTRG.12816.1	0	0	0	0	0	0	0	0	0	0	0	0	0	0	0	0	0	0	0	0.038242	0	0.306478	0	0.680404	0	0	0	0	0	0	0	0	1.19145	0	0.287791	0.077025	2.58139
MSTRG.12851.1	0.081878	0.312813	0.297729	0.076387	2.05925	0.078221	0.073875	2.00698	0.160815	0.390351	1.36311	0.028639	2.85274	0.419928	1.83204	0	0.083234	0.681079	1.11774	0	0.193047	0.162961	0.71638	0	0	0.077386	0.495295	0.335907	0	0.125767	0.152093	0.0969	0	0.137289	0.13257	2.04513	18.5875
MSTRG.12851.2	0.883633	3.37587	2.02488	3.07221	0.904331	1.26599	1.58954	2.66641	6.24043	0	3.08758	2.74215	0.994888	2.06565	0	1.99563	3.53521	3.33967	0	2.75543	3.11791	2.13975	0	1.67844	1.59454	1.67501	2.80413	0	2.63733	2.96122	1.6388	1.54136	2.03536	2.10334	2.35303	0	70.8197
MSTRG.12872.1	0	0.152107	0	0	0	0	0	0	0	0	0	0	0	0	0	0	0	0	0	0.294447	0.301288	0.497858	0.173247	0.619148	0	0.173268	0.236807	0	0.306799	0.2266	0	0	0	0	0	0.39275	3.37432
MSTRG.12926.1	0	0	0	0	0	0	0	0	0	0	0	0	0	0	0	0	0	0	0.207633	0.656537	0.476626	0.937056	0	0	0.130008	0.894103	0.505646	0.131168	0.413159	0.099622	0.545675	0.395119	0	0.621371	0.064217	0	6.07794
MSTRG.12930.1	0	0	0	0.104485	0	0	0	0	0.200955	0.055638	0	0	0.200737	0	0	0.064634	0	0	0.700735	0.911938	0.087989	0.084868	0.192613	1.04554	0	0	0.187753	1.28694	0.449441	0.059234	0.04104	0.014751	0.366724	0.159506	0.181559	0	6.39708
MSTRG.12930.3	0	0	0	0	0	0	0	0	0	0	0	0	0	0	0	0	0	0	0	0	0	0	0	0	0.978301	0	0	0	0	0	0.120608	0	0	0	0	0	1.09891
MSTRG.12930.4	0	0	0	0	0	0	0	0	0	0	0	0	0	0	0	0	0	0	0	0.051415	0	0.043216	0.011241	0.253378	0.100865	0.272278	0	0	0	0	0	0	0	0.052356	0	0.748306	1.53306
MSTRG.12932.1	0	0	0	0	0	0	0	0.154785	0	0	0	0	0	0	0	0	0	0	0.377648	0.011696	0.572981	0.074463	0.499529	0	0.535758	0	0.261242	0.613185	0.815068	0.721305	0.374586	0.31159	0.066693	0.348799	1.16818	0	6.90751
MSTRG.12938.1	0.402307	0	0	0.209311	0.11689	0	0	0	1.21616	0	0.032732	0	0	0.233279	0	0	0	0.076828	0	0	0	0	0.088008	0	0	0	0	0	0	0	0	0	0	0	0	0.436421	2.81193
MSTRG.12954.1	0	0.074406	0.257942	0.403189	0.283087	0.578664	0	0.42915	0.139324	0.188226	0.49544	0	1.11361	0.055863	0.399928	0.285582	0.348294	0.372954	0.189408	0	0.136385	0.256089	0.155549	0	0.141256	0.024136	0.236859	0.182869	0.268607	0.530301	0.083527	0.647521	0.609928	0.680394	0.128877	0.378776	10.0761
MSTRG.12981.1	0	0	0	0	0	0	0	0	0	0	0	0	0	0	0	0	0	0	0.547956	0.31751	0.904647	0.099136	0.232883	0.249554	0.13824	0.131225	0.575898	2.51897	1.12167	0.485415	0.24274	0	0.477616	0.182118	0.161322	0	8.3869
MSTRG.12986.5	0	0	0	0	0	0	0.036537	0	0	0	0.154282	0	0.168755	0	0	0	0	0	0.741522	0.329532	0	0	0.241326	0.110888	0	0.499357	0	0	0	0.344127	0	0	0.280511	0.212793	0	0	3.11963
MSTRG.1300.1	0.017734	0.224835	0.445034	0.378807	0	0	0.187568	0.215505	0.101464	0.172034	0.028969	0	0.027076	1.38093	0	0	0	0.373276	0	0	0	0	0	0	0	0	0	0.213732	0	0	0	0	0	0.086441	0	0.241893	4.0953
MSTRG.13002.4	0.6296	0.608265	0.089734	0.334445	0.503144	0.110725	0.558262	0.30026	0	0.935867	0.700444	0.315893	1.80182	0.757776	0.091088	0.424182	0.047413	0.70774	0	0.680488	0.56142	0.733651	0.434374	0	0.356983	0.500489	0.463678	0.391966	0.100422	0.694444	0.486782	0.514321	0.238086	0.604728	0.259988	0	15.9385
MSTRG.1301.1	0.436413	0.314689	1.21911	0.423631	1.15148	0.729877	0.505583	0.674681	0	0.454	1.04558	0.240474	0.796104	0	0.368263	0.182216	0.184041	0.380578	0	0	0	0	0	0	0.018026	0	0	0.112999	0	0	0	0	0	0	0	0.215895	9.45364
MSTRG.13027.1	0	0	0	0.222827	0	0	0	0	0	0	0	0	0	0	0	0	0	0	0.205284	0	0.886946	0.364018	1.36934	0.701496	0.413591	0.216907	0.569943	0	0.360134	0.209862	0	0	0.496926	0.423244	0.210583	0	6.6511
MSTRG.1303.1	0.548644	0.053328	0.039584	0.441836	0.198272	0.17151	0.190597	0.424334	0.20953	0.081376	0.594311	0.512553	1.70026	0	0.398974	0.612634	0.2076	0.228238	0.073706	0	0.176084	0	0.016912	0	0.060696	0	0.050888	0.011829	0.029883	0.341365	0.143027	0.065598	0	0.136686	0	0	7.72026
MSTRG.13175.2	0	0	0	0	0	0	0	0	0	0	0	0	0	0	1.17624	0	0	0	0	0	0	0	0	0	0	0	0	0	0	0	0	0	0	0	0	0.371934	1.54817
MSTRG.13220.1	0	0	0	0	0	0	0	0	0	0	0	0	0	0	0	0	0	0	0.110953	0	0	0.276197	0	0	0.112379	0.58702	0	0.18085	1.27617	0	0.130263	0	0.560419	0	0	0	3.23425
MSTRG.13225.1	0	0	0	0.487184	1.16349	0	0	0.175228	0	0.23415	0.273651	0	0	0.130108	0.216242	0.396224	0	0	0	0	0	0	0	0.080287	0	0	0	0	0	0	0	0	0	0.238362	0	0	3.39493
MSTRG.13229.1	0	0	0	0.178682	0.070505	0	0	0	0.144581	0	0	0.064533	0.076028	0.14657	0	0	0	0.094397	0.549066	1.18928	0.518528	0.502771	0.315995	0.443604	0.146587	0	0.543868	0.656992	1.26026	0	0.221599	0	0	0	0.407448	1.21854	8.74983
MSTRG.13229.2	0	0	0	0	0	0.181347	0.076691	0.132237	0	0	0	0	0	0	0.149172	0	0	0.097438	0.585464	0.261005	0.145885	0	0.563871	0.26864	0	0.608025	0.3956	0.545512	0.620815	0.573393	0.354628	0.996343	1.53345	0.937551	0.047002	0	9.07407
MSTRG.13229.3	0	0	0	0	0	0	0	0	0	0	0	0	0	0	0	0	0	0	0.321554	0	0	0	0.708878	0.400386	0	0	0.711101	0.160954	0	0	0.588224	0	0	0	0	0.859667	3.75076
MSTRG.13255.1	0.121757	0.317503	0.125943	0.063558	0.261238	0	0.158384	0.154231	0.439713	0.49871	0.378373	0.115933	0.465151	0.128384	0.261553	0.05732	0.26618	0.157394	0.517376	1.95004	0.964913	0.686417	0.659832	0.531795	1.22794	0.433086	0.934422	0.246782	0.148709	0.435683	1.27744	0.823877	0.985098	0.441798	0.239662	1.82319	18.2994
MSTRG.13309.2	0.436569	0	0	0.714448	0.459278	0	0.278582	0.488995	0	0.314799	0.647814	0.947443	0.093506	0.713247	0.809404	0	0.670479	0.618202	0.082794	1.60591	0.19396	0.525536	0.090251	1.23239	1.43919	0.065732	2.09591	2.77383	2.35337	0.21057	1.7342	2.2055	0.034634	2.22133	1.7714	0.466151	28.2954
MSTRG.13309.3	0.066063	0.216324	0.543576	0.506144	0.599509	0.284462	0.227206	0.370691	0.505069	0.302813	0	0.308052	0.780542	0.276051	0.17123	0.792441	0.214276	0.156331	1.2285	3.11446	1.29596	3.08743	1.20351	3.7922	1.08069	0.789725	1.37713	1.5467	2.30335	0.750776	1.6499	2.51171	1.55343	3.55886	1.39565	0.263858	38.8246
MSTRG.13365.6	0.199643	0.341641	0	0.132241	0	0.067157	0.346068	0.140515	1.02309	0.131772	0.135442	0	0.137221	0.68487	0.204485	0.134429	0.03573	0	0.2486	0	0.095105	0.272478	0	0	0.139984	0	0.228271	0.194862	0.294382	0	0.279429	0.195809	0	0.152639	0	0	5.81586
MSTRG.13489.1	0	0	0.048459	0.169717	0.127413	0.092898	0.023862	0	0	0	0.072792	0.022304	0.178453	0.150449	0.102467	0.202802	0.102417	0.180048	0	0	1.09694	0	0.688534	0	0.053	0.571478	0	1.30599	0	0.085639	1.69298	0.223696	0	0.311435	0.918773	1.87179	10.2943
MSTRG.13489.2	0	0	0	0	0	0.07884	0.129359	0.288454	0.042313	0	0	0	0	0	0	0	0	0	1.22899	1.36487	0.102632	0.98145	0.344243	1.16844	1.128	1.30342	1.49523	0.708885	1.5635	0.763647	0.195236	1.0932	0.675314	0.729469	0.096643	2.79748	18.2796
MSTRG.13563.1	0.496399	0.531395	0.183913	0.352371	1.06241	0.379383	0.358304	0.874838	1.27806	0.204998	0.921714	0.231546	0.658267	0.476009	0.72269	0.547238	0.202186	0.588822	2.06162	4.36902	4.28772	2.64196	4.77579	3.00463	2.96747	2.87512	6.24296	5.40365	5.06547	2.76583	4.19041	3.45489	3.35214	4.22894	3.26351	0.003304	75.025
MSTRG.13563.2	0	0	0.03554	0	0.006689	0	0	0	0	0	0	0.001696	0.00033	0.000954	0.001299	0	0	0.000775	0.006946	0.143795	1.35126	0	0.051026	0	0	0.26637	0.01485	0.010454	0.004113	0.042763	0.107123	0.005948	0.010139	0.232216	0	1.63404	3.92833
MSTRG.13570.1	0.172521	0	0	0	0	0	0.182934	0.907778	0.742678	0	0	0.157467	0	0.412473	0.271402	0	0	0.35401	1.59498	1.03048	2.09716	2.57485	1.90661	0	1.2724	1.42734	3.08554	1.05434	2.40903	0.346878	2.09432	3.22599	0	1.91482	2.04353	0.76045	32.04
MSTRG.13570.2	0.079556	0.32299	0.224988	0.414943	0.24486	0	0.068125	0.019928	0.084022	0.162956	0.288872	0	0.198824	0.137838	0.014173	0.492996	0.338319	0.049054	0.64221	0.869252	0	0.582374	0.06419	0.304199	0.081103	0.633169	0.137818	0.610414	0.227967	0.114865	0	0.179153	1.7891	1.75389	0.176631	0.068068	11.3768
MSTRG.13570.3	0.03613	0	0	0	0	0	0	0	0	0	0	0	0	0	0	0	0	0.026629	0.15465	0.000348	0.081746	0.200909	0.039376	0	0.112611	0.056395	0.181801	0	0.421905	0.098548	0.193911	1.11278	0	0.126621	0.095428	0	2.93979
MSTRG.137.1	0	0	0	0	0.070607	0	0	0.147084	0	0	0	0.030531	0	0	0	0.067577	0	0	0	0.418487	0	0.158381	0.303599	0	0	0.215142	0.290841	0	0.294314	0	0	0.224887	0.261101	2.26631	0.181493	0.025161	4.95552
MSTRG.13700.3	0	0	0	0.211588	0	0	0	0	0	0	0	0	0	0	0	0.034604	0	0	0.65016	0	0	0	0	0	0	0.828294	0	0	0.288743	0	0	0	0.76405	0	0	0	2.77744
MSTRG.13700.4	0	0	0	0.336329	0	0	0	0	0	0	0	0.418024	0	0	0	0	0	0.25187	0	0	0	0.037599	0.123047	0	0	0.292556	0.888392	0	0.560787	0	0.243095	0	0	0	0	0.048108	3.19981
MSTRG.13770.1	0.1262	0.146718	0.451205	0.217434	0.144012	0.216699	0.167448	1.12868	1.54223	0.344477	0.838314	0.154845	1.22549	0.709073	0.854663	0.178904	0.232683	0.872423	1.5075	0	0.247892	3.1418	5.72189	3.42101	0	1.67272	0.073674	5.99975	0.560309	1.8432	7.37771	0.405623	0.97823	2.32186	2.22555	0.151383	47.2016
MSTRG.1379.1	0	0	0.123458	0	0	0	0	0	0	0	0	0	0	0	0	0	0	0	0.308411	0	0.278753	0.358586	0.212525	0.078588	1.25354	0.200897	0.065351	0.631471	0.018734	0	0.482567	0.106337	0	0.489191	0.228455	0.464089	5.30095
MSTRG.13874.2	0.240769	0	0.166524	0.148381	0.127186	0	0.005212	0.029808	0	0.072591	0.125854	0.005115	0	0.3977	0	0.146136	0.032524	0.207834	0.163736	0.28441	0.267466	0.569298	0.44094	0.225481	0.165297	0.022259	0	0.347885	0.237621	0.183493	0.384251	1.33646	1.22868	0.257094	0	0	7.82
MSTRG.13874.3	0	0	0.300166	0	0	1.65811	0	0	0	0	0	0	0	0.032248	0	0	0	0.024544	0	0	0.055835	0.035427	0	0	0	0	0	0	0	0	0	0	0	0	0	0	2.10633
MSTRG.13965.1	0	0	0	0	0	0	0	0	0	0	0	0	0	0	0	0	0	0	0.186289	1.16929	0.895911	0	0	0	0	0	0.084249	0	0.288567	0	0.391748	0	0.272151	0.259881	0.232462	0.258492	4.03904
MSTRG.14038.1	0.263627	0.660386	0.597387	0.545005	0.09987	0	0.436911	0.233152	8.26806	1.01615	7.18074	0.110802	37.9331	2.13626	0	0.046924	0.05088	8.03164	0.192816	0.11232	0.031591	0.222159	0.161804	0.223057	0.077581	0.115499	0.1471	0.203724	0.143411	0.102705	1.15901	0.107716	0.055585	0.056825	0.089555	0	70.8133
MSTRG.14038.2	0	0.333264	0.297324	0	0	0	0	0	2.2148	0.138008	0.791777	0	12.9577	0.967074	0	0.219678	0	0.409183	0	0	0	0	0	0	0	0	0	0	0	0	0	0	0	0	0	0.470392	18.7992
MSTRG.14153.1	0.526888	0.586707	0.350211	0.409422	0.276086	0.273065	0.166452	0.43381	0.810935	0.270608	0.274898	0.166698	0.76896	0.594706	0.687799	0	0	0.598414	1.74179	0.472513	1.01278	0.371249	0.832889	1.18428	0.429155	0.617268	0.709466	0	0.501302	0.348159	0	0.777664	0.635414	0.892825	1.01833	0	18.7407
MSTRG.14153.2	0	0	0	0	0	0	0	0	0	0	0	0	0	0	0	0	0.357484	0	0.399979	0	0	0.199642	0	0	0	0	0	0.943424	0	0.022602	0.62762	0	0	0	0	1.21692	3.76767
MSTRG.14310.1	0.077651	0	0	0.148948	0.325	0	0.071769	0	0	0	0	0	0	0	0	0.373613	0	0	0.472431	1.18462	1.03129	0.079894	0.712941	0.162364	0.162171	0.358002	1.17712	1.0852	0.763729	0.074988	0.787357	0.203798	0.629281	1.06164	0.980839	0.86296	12.7876
MSTRG.14353.1	0	0.256834	0	0	0	0	0	0.260562	0	0	0	0	0.099654	0	0	0	0	0	0.220297	1.23356	1.12839	0.570554	1.02083	0	0.404415	0.478576	1.26421	0.887827	0.777834	1.10999	0.512102	1.0187	0.504234	0.413356	0.461925	0	12.6238
MSTRG.14597.1	0	0	0	1.02937	0	0	0	0.244957	0	0.153654	0	0	0	0.211092	0	0	0	0.155349	0.736066	0	0	0.379606	0	0	0	0.285575	0.247801	0.096981	0	0	0	0	0.741473	0.101029	0	0.323667	4.70662
MSTRG.14597.2	0	0	0.234809	0	0.609689	0	0.217587	0	0.905773	0	0.729808	0.3343	0.839154	0	0.128416	0.127079	0.35878	0.163035	0	0.346061	0.467734	0	0.350112	0.593712	0.391913	0	0	0	0.767514	0	0.573228	1.00178	0	0	0.144975	0.342582	9.62804
MSTRG.14618.1	0	0	0.08769	0.082311	0.090945	0	0	0	0.178143	0	0	0	0.087086	0.157492	0	0	0	0	0.482739	0.594512	1.13529	0.073455	0.466863	0.922625	0.090761	0.591139	1.81034	0.017688	0.4283	0.257804	1.7262	0.714094	0.482587	0.969319	0.193913	0	11.6413
MSTRG.14646.1	0.50559	0.46444	0.648487	0.57271	0.646893	0.161003	0.215921	0.314026	2.47594	1.91707	0.153196	0.572319	1.81632	0.503339	0.154265	0.218038	0	0.523913	0	0	0	0	0	0.153079	0	0	0	0	0	0.46428	0	0	0	0.176658	0	0	12.6575
MSTRG.14722.4	0.019413	0	0	0	0	0	0	0	0	0	0	0	0	0	0	0	0	0	0.043579	0.034777	0.018851	0	0.016571	0	0	0	0	0	0.025669	0.018301	0	0.034078	0	0	0	0.151349	0.362588
MSTRG.14764.1	0	0	0	0	0.159428	0	0	0.146893	0.157996	0	0	0.320934	0.220337	0	0	0	0	0.260494	0.189776	0.707788	0.234338	0	0.197757	0.495413	0.070483	0.048659	0.134302	0.662389	0.33407	0.30334	0.3192	1.19542	0.609631	0.324847	0.516689	0.50333	8.11351
MSTRG.14817.1	0	0	0	0.162464	0	0.162005	0.147891	0.079537	0	0.079391	0.164486	0	0.264519	0	0.346443	0	0.260355	0	0.352566	0.92659	0.152533	0.262968	0.56768	0.174257	0.383871	0.179512	0.758996	1.39504	0.718936	0.056337	0.169596	0.28472	0.381182	0.05934	0.513522	0	9.00474
MSTRG.14824.1	0	0	0	0	0	0	0	0	1.94947	0	0.810468	0	0.308774	0	0	0	0	0.240819	0.26476	0	0	0	0	0	0	0	0	0	0	0	0	0	0	0	0	0.121827	3.69612
MSTRG.14831.1	0.068453	0.136477	0	0.01102	0	0	0.064002	0.488391	1.3915	0.067637	0.046375	0	0.163745	0.07062	0.072146	0	0	0.934051	0	0.110739	0.011021	0.078507	0	0.035112	0.141256	0.12973	0.059215	0.450631	0.221334	0.033436	0	0.190829	0	0.159052	0.130179	0.506236	5.77169
MSTRG.14867.1	0	0	0	0	0	0	0	0	0	0	0	0	0	0	0	0.166436	0	0	0.391951	0.073096	0.307284	0	0	0.901622	0.171456	0.349556	0.13776	0.627422	0	0	0.230327	0.622512	0.367349	0.669182	0.492135	0	5.50809
MSTRG.14909.1	0.775874	0.499464	0.369169	0.644052	0.40609	0.641571	0.015762	0.115081	0.103973	0.418715	0.506404	1.56427	0.908689	0.377369	1.19741	0.159841	0.313799	0.13381	0.433483	0.219814	0.53706	0.19633	0.380546	0.317678	0	0.463304	0.470625	0.963945	0.377332	0.190637	0.337657	0.094687	0.398316	0.114541	0.010686	0.812268	15.4703
MSTRG.14909.2	0.28998	0.233019	0.358583	0.246052	0.363379	0.265224	0	0.085716	0.160372	0.248627	0.131647	0.474435	0.314754	0.203639	0.390032	0.135476	0.069458	0.055315	0.322216	0.298107	0.404058	0.89379	0.163617	0.241907	0.097935	0.543662	0.283474	0.689422	1.05225	0.190348	0.388088	0.249069	0.234978	0.076601	0.188087	0	10.3433
MSTRG.14984.1	0.17037	0.312982	0.313456	0.145567	0	0.105794	0.459615	0.080951	0.332948	0.171528	0	0.17098	1.20005	0.080648	0	0	0.048494	0.085513	0	0	0	0	0	0	0	0	0	0	0	0	0.066665	0.214402	0	0	0	0	3.95997
MSTRG.15005.1	0	0	0	0	0	0	0	0	0	0	0	0	0	0	0	0.135466	0	0	0.11272	0.714044	0.668114	0.285277	0.670244	1.13174	0.31636	0.17578	0.633129	0.387629	0.243676	0.407477	0.40625	0.300949	0.14231	0.285326	0.14371	0.498846	7.65905
MSTRG.15063.1	0.292245	0	0	0	0	0	0.26368	0.091211	0.215248	0	0	0	0	0	0	0	0.12329	0	0.621748	0.433339	0.506312	0.691437	0.49892	0.391656	0.651918	0	0.121978	0.40505	0.389551	0.79156	0.542617	0	0.316395	1.42194	0	0.893288	9.66338
MSTRG.15074.1	0.450914	0	0	0	0	0	0	1.19884	0.805041	0	1.10692	0	1.57853	0	0	0	0	0	0.642514	0.572352	0.67565	0.210084	0	0	0	0.867949	0.270731	0	1.38971	0	0.749022	0.098483	0	0.48308	0	0.848078	11.9479
MSTRG.15074.2	0.019748	0	0.105114	0.107806	0.007162	0.045879	0.038961	0.070123	0.137267	0.16767	0.040131	0	0	0.091314	0.018577	0.156975	0.163407	0.00015	0.291703	0.390631	0.528347	0.127969	0.295909	0.289536	0.100283	0.344693	0.399424	0.239028	1.71471	0.101107	0.498968	0.582249	0.237555	0.276932	0.401937	0.734548	8.72581
MSTRG.15074.3	0	0.027325	0.07943	0.009393	0.160935	0.024137	0.100219	0.008088	0.161591	0	0.097466	0.055537	0.149148	0.011777	0.11842	0.162852	0	0.195586	0.319885	0.685693	0	0	0.259419	0.03814	0	0.100816	1.05888	0.479428	2.48393	0.773216	0.694952	0.420429	0.313513	0.197407	0.357969	0	9.54558
MSTRG.15074.4	0	0.275842	0	0.08789	0	0	0	0	0	0	0	0	0	0.204043	0	0	0	1.48357	0.788818	0.213387	0	0	0	0.249516	0	0	0.534868	0	0.436531	0	0	0	0	0	0	0.250526	4.52499
MSTRG.15076.1	0.266312	0	0.12425	0	0	0	0.087703	0.124056	0.265453	0	0.084663	0	0	0.352434	0.265439	0	0.168028	0.073303	0	1.11235	0	0	0.086383	0.210928	0.118213	0.238793	0.050019	0.369107	0.3956	0.235995	0.081495	0.071642	0	0.034335	0	0	4.8165
MSTRG.15094.2	1.56627	0.559915	0.537649	3.61613	1.25278	2.7121	1.7844	0.401047	1.41701	0.679055	0.136719	0	3.53279	1.08774	4.11106	0.471265	0.343195	0.149883	0	0	0.163532	0.157921	0	0	0.077075	0	0	0	0	0.121141	0.155334	0	0	0.346823	0.14206	0	25.5229
MSTRG.15094.3	0	0	0	2.71586	0	0	0	0	0	0	0	0	0	0	0	0	0	0	0	0	0	0	0	0	0	0	0	0	0	0	0	0	0	0	0	1.62339	4.33925
MSTRG.15098.1	0.426954	0.333404	0.264149	0.22173	0.091318	0.436117	0.24197	0.254724	0.584263	0.561388	0.715838	0.424506	0.78014	0.699593	0.439161	0.321049	0.046523	0.590202	1.10284	1.91625	1.72183	0.955484	1.95188	1.8433	1.75109	0.290699	2.0771	1.1197	1.52149	0.341367	0.347127	2.12793	1.98574	1.98251	1.21717	0.086718	31.7733
MSTRG.15098.2	0	0.037852	0	0.006128	0	0.035289	0.005694	0.07159	0.039364	0	0.026479	0.049461	0.015407	0	0.025092	0.023965	0	0	0.062597	1.18675	0.098805	0.047627	0	0.053862	0.034275	0.286819	0.073896	0.037739	0.017274	0.034426	0.038916	0.092917	0.072461	0.045347	0.041562	0.498213	3.05981
MSTRG.15099.1	0.09478	0.001931	0.178451	0.152594	0	0.17361	0	0.203637	0.13437	0	0.021249	0.195325	0.245345	0.089039	0	0.138407	0.056058	0.234368	0.530355	0.388278	0.069557	1.25681	0.656775	0.858847	0	0.040721	0.634396	0.117511	0.073558	0.091328	0.951969	1.10854	0.373048	0	0.54148	0	9.61234
MSTRG.15099.3	0.08639	0	0.175146	0.184505	0	0	0.224089	1.45417	0.045699	0	0	0.119273	0.439516	0.540371	0.299969	0.29409	0	0	0.430733	0	0.279939	0.199967	0.624476	0	0	0	0.72912	0.523097	0	0	0.413094	1.21705	0	0.161514	0	1.58605	10.0283
MSTRG.15110.1	0	0	0.00732	0.034769	0.035727	0.017105	0	0.099781	0	0	0	0	0	0	0	0.02595	0	0	0.318305	1.52547	0.591893	0.368634	2.01155	0.611145	1.49699	0.6009	1.13249	0.209911	0.818017	0.672162	1.56165	1.05222	0.911317	2.20736	0.412248	1.21437	17.9373
MSTRG.15138.1	0.688597	0.342322	0.233727	0.113415	0.464995	0.269498	0.221852	0.483195	0.732443	0.441397	0.314888	0.117401	0.162936	0.235488	0	0.266337	0.059966	0.614277	1.61564	1.40455	1.55978	1.52482	1.10782	1.55112	0.281993	1.72579	1.80899	2.51068	1.842	0.904634	1.28782	1.34286	1.11288	1.59436	0.988228	0.010989	29.9377
MSTRG.15175.1	0	0	0	0	0	0	0.210786	0	0	0	0.111405	0	0.214746	0.232581	0	0	0	0	0.413786	0.557607	0.113427	0.237109	0.373176	0.119215	0	0.036432	0.563605	1.09613	0.695001	0.197778	0.016408	1.50709	0.252926	0	0.200922	0.13968	7.28981
MSTRG.15176.1	0	0	0	0	0	0	0	0	0.201124	0	0.197297	0	0	0.203889	0	0	0.104097	0	0.173168	0.587348	0.284865	0.615222	0.087409	0.17007	0.28242	0.03581	0.085481	0.283854	0.518197	0	1.10035	1.7972	0.055432	0	0.128727	0	6.91196
MSTRG.15188.1	0	0	0	0.115139	0	0	0	0	0	2.63625	0	0	0	0.088115	0	0.172467	0	0.285128	0	0	0	0	0	0	0	0	0	0	0	0	0	0	0	0	0	0.958427	4.25553
MSTRG.15191.1	0	0	0	0.033404	0.008581	0	0	0	0	0	0	0	0.035533	0	0	0	0.032876	0	0.96837	0.483383	1.00692	1.05878	0.833161	0.722971	0.481288	0.287449	0.427206	1.41385	0.691961	0.467534	0.478257	0.25804	0.161142	0.307603	0.383444	1.16853	11.7103
MSTRG.15193.1	0	0	0	0	0	0	0	0	0	0	0	0	0.098762	0	0	0	0	0	1.23961	0.171698	2.19136	0.490288	1.07337	0.889779	0.978495	0.448582	0.362579	0.963439	0.895286	0.311358	0.432	0.875632	0.165877	0.098512	0.235809	0.64682	12.5693
MSTRG.15263.1	0.066964	0.121689	0.10689	0.112824	0.115933	0.179018	0.035544	0.135472	0.081022	0.075478	0.193017	0.051449	0.300038	0.08445	0	0.116955	0.174922	0.070554	1.21776	1.58046	1.06193	0.94527	2.82269	1.82136	0.962607	1.00189	0.382704	1.42024	0.999652	0.818499	1.26947	0.844963	1.83133	0.903025	0.927749	0.151884	22.9857
MSTRG.15266.1	0	0	0.276259	0	0	0	0.40711	0	0	0.209185	0.150369	0.032045	0.467189	0	0	0	0	0	0.201303	0.425431	0.630768	0.258387	0.157733	0.332267	0.095707	0	0.082128	0.313473	0.33247	0	0.017019	0.41775	1.82667	0	0.131496	0.148636	6.9134
MSTRG.15268.1	1.34787	1.51563	0.865865	0.701657	1.27853	1.57378	1.51526	0.731795	0.683296	0.650704	1.86116	1.19184	1.40681	0.536682	1.22663	1.21029	1.11906	1.9656	0.597093	0.498562	0.343647	0.662472	0.287704	0.26402	0.325271	0.373332	0.371358	0.383861	0.360469	0.44777	0.790681	0.647831	0.901702	0.289298	0.626321	0.233559	29.7874
MSTRG.15367.1	0.216052	0.24643	0	0	0	0	0.216897	0	0	0	0	0	0.205451	0	0	0	0.133538	0	0.403218	0	0.123731	0.22645	0.187259	0.124682	0.262894	0	0	0	0.053931	0	0.106757	0.701847	0.063998	1.45209	0.241072	0.047565	5.01386
MSTRG.15376.1	0.339604	0.127773	0.358826	4.14079	0.084131	0.438862	0.179745	1.00622	0.858921	0.120245	2.32015	0.157869	0.440265	0.799258	0.230768	0.092982	0.327083	0.650632	0.045003	0	0.072754	0.01722	0	0.01723	0.016809	0.015956	0.042278	0	0.046207	0.201508	0.067838	0.000636	0	0.094255	0.046472	0.159365	13.5177
MSTRG.15402.1	0	0	0	0	0	0	0	0	0	0	0	0	0	0	0	0	0	0	0	0	0.188284	0.198041	0	1.39362	0	0.119679	0	0	0	0	0	0.368267	0.185257	0	0	0	2.45315
MSTRG.15432.1	0.827082	0.545459	1.74395	2.02553	1.03897	1.57172	1.10549	3.24165	0.535725	0.203566	0.342404	0.871986	0	0	2.03185	0.475792	1.12163	0.717062	0	0	0.024974	0	0	0.025723	0.025607	0	0	0.178227	0	0.270228	0.293326	0	0	0.057666	0.034518	0.083017	19.3932
MSTRG.15432.2	1.38854	0.652688	1.52389	1.33994	2.93649	1.6111	0.948366	5.55134	0.347622	1.25396	1.05858	2.15446	0.334363	2.5188	2.25853	1.5305	1.01652	0.961069	0.068517	0.058243	0.179635	0.080439	0.121385	0.060514	0.108232	0.090598	0.122914	0.081969	0.162285	0.298809	0.048286	0.092931	0.079325	0.044205	0.025389	1.14104	32.2515
MSTRG.15453.1	0	0.126407	0	0.008126	0.123967	0.122395	0	0.052783	0	0	0	0.196988	0.065828	0	0.030121	0.04471	0	0.003127	0.171019	0.280933	0.04001	1.67205	0.842601	0.191861	0	0.114395	0.11071	0.359603	0.298382	0.447749	0.439547	0.453545	0	0.412538	0	0.478782	7.08817
MSTRG.15487.4	0.031229	0.030354	0	0	0	0.019889	0	0.009553	0.087529	0.034689	0.084204	0.009218	0	0.024923	0.079221	0	0	0	1.04242	0.830037	0.549608	2.09097	0.688507	1.03037	0.706741	0.782793	0.712436	0.594035	0.497179	0.836186	1.08546	1.26562	0.626204	0.235641	0.474651	0.087249	14.5469
MSTRG.15492.1	0	0.107887	0.076877	0.138622	0.116828	0.186242	0.098404	0.197361	0.106277	0.069116	0.079574	0.182732	0.229275	0.070159	0.08947	0	0.112833	0.030971	0.125258	0.153253	0.276668	0.255675	0.082117	0.191731	0.165218	0	0	0.39836	0.327642	0.186172	0.111363	0.268445	1.31523	0.32458	0.200821	1.00207	7.27723
MSTRG.15540.1	0.172946	0.499214	0.111473	0.378807	0.113287	0.201538	0.157617	0	0.16984	0.158796	0.215974	0.047955	0.950478	0.462613	0	0.233847	0.107735	0.84242	0.913728	0.798886	0.776168	1.66728	0.993857	0.769838	0.882105	0.707939	0.680043	0.794569	0.734726	0.126394	0.325645	0.792436	0.407888	2.18769	0.809789	0	19.1935
MSTRG.15559.1	0.334988	0.161496	0.899455	0.130623	0.801305	0.128525	0.241245	0.437435	0.78544	0.830595	1.85593	0.291276	2.48579	0.593999	0.34002	0	1.09204	0.366493	0	0	0	0	0	0.137303	0	0	0	0	0	0.126828	0	0	0	0	0	0.072562	12.1133
MSTRG.15564.1	0.14531	0.709589	0.095743	0	0.538686	1.18567	0.089799	0.643053	0	0.549465	0.042667	0	0	0.687644	0.909511	0.64395	0.799963	0.031826	0.570478	0.779463	0.809488	0.19492	0.589598	2.2301	0.198192	0.788296	0.805065	0.758694	0.847059	0.185307	0.539731	0.741342	0.504599	1.00422	0.63927	0	19.2587
MSTRG.15593.1	0	0	0	0	0	0.463256	0	2.82754	0	0.759876	2.14805	0	0.049457	1.8553	0	0.511393	0.834922	0.474328	0	0	0	0	0	0	0	0	0	0	0	0	0	0	0	0	0	0.350066	10.2742
MSTRG.15593.2	0.355722	0.084322	0.312741	0.644692	0.572417	0.42848	0.570522	1.83292	0.453636	0.337029	1.60586	0.586904	0.232975	1.22952	0.260589	0.535552	0.010642	0.176308	0.195718	0.220097	0.383244	0.450532	0.408554	0.474818	0.196633	0.409615	0.350385	0.078684	0.616864	0.11387	0.64422	0.580511	0.57217	0.19786	0.369104	0.285065	16.7788
MSTRG.15593.3	0.144106	0.189979	2.18657	0.829066	0.963562	0.289856	2.05739	0.414506	0	0.562558	0.576611	1.62466	0	0	0	1.86649	0.027009	0.077424	0	0.027687	0.717969	0.13523	0.403813	0.218032	0.269005	0.304349	0.310917	0	0.276463	0.784164	0.512295	0	0.317157	0	0.305857	1.30325	17.696
MSTRG.15598.1	0	0	0.034702	0.035564	0.002584	0.049808	0	0	0	0	0.009802	0.032763	0.019106	0.036834	0	0	0.037611	0.009232	1.15919	2.0873	1.4451	0.764389	1.21914	0.784869	1.71516	0.991263	1.16349	0	2.55867	0.856211	2.54804	0	0	0	3.09774	0.053642	20.7122
MSTRG.15598.2	0	0	0	0	0	0	0	0	0	0	0	0	0	0	0	0	0	0	0.039988	0.052709	0.029864	0.045618	1.37926	0.145779	0.0757	0.03406	0.044762	2.0254	0.096276	0.034217	0.13727	0.960034	0.645956	0.625817	0.066746	0.382314	6.82177
MSTRG.15632.1	0.01445	0	0.047783	0	0.254977	0.172556	0	0.240037	0	0	0.26862	0.055981	0.358306	0	0.069808	0	0.183615	0.398584	0.285859	0.102793	0.664944	0.094239	0.676105	0.138256	0.280232	0	1.145	0.881446	0.567701	0.170278	1.35827	0.130187	0.602293	0.567144	1.32258	0.060361	11.1124
MSTRG.15657.3	0.347791	0	0	0	0	0	0	0.4552	0.090418	0.237087	0.080996	0	0.124746	0.232649	0	0.155882	0	0.161805	0.076859	0.289056	0.142515	0.503703	0.285102	0.15054	0.072166	0.343987	0	0.394568	0.208891	1.17779	0.22199	0.251911	0.465576	0.174305	0.35957	1.10025	8.10536
MSTRG.15685.1	0	0	0	0.445268	0.189042	0	0	0	0.120995	0.24979	0	0	0.724292	0	0	0.132437	0.200645	0	0.053873	0	0.190381	0.100824	0.113761	0.527093	0.105517	0.320424	0.053822	1.97301	0.060025	0	1.51369	1.54154	1.55778	0	1.08665	0	11.2609
MSTRG.15750.2	0.10506	0.008706	0.005514	0.03348	0	0	0	0.104556	0.054182	0.346047	0	0.182355	0.604342	0.460485	0.115233	0.095825	0.01821	0.060871	0	0	0	0	0.01975	0	0.003745	0	0	0	0.027293	0.038133	0.014834	0.036593	0	0	0	0	2.33521
MSTRG.15750.3	0	0	0.008642	0	0	0	0	0	0.071148	0	1.4725	0	0	0	0.068873	0	0	0.261302	0	0	0	0	0	0	0	0	0	0	0	0.754232	0	0	0.033346	0	0	0.089445	2.75948
MSTRG.15796.1	0.499364	0.702553	0.190633	0.374849	1.97566	0.91523	0.317025	1.56773	0.665194	0.241455	2.3384	0.114084	0.667278	0.403696	0.731835	0.510682	0.332462	0.913267	0	0	0	0	0.063711	0.064692	0	0	0	0	0.057831	0.059757	0.063598	0	0	0.071064	0	0	13.8421
MSTRG.15796.3	0	0	0	0.495815	0	0	0	0	0	0	1.29925	0	0	0	0	0	0	0	0	0	0	0	0	0	0	0	0	0	0	0	0	0	0	0	0	0.229892	2.02495
MSTRG.15882.1	0	0.12012	0.731335	0	0.315102	0.311284	0.264332	0.620279	0	0.095069	0	0.57355	0.324722	0.085365	0.313754	0.212879	0.02615	0.532976	0.305273	0.568237	0.646675	0.432947	0.337909	0.469742	0.284583	0.864449	0.022666	1.00087	0.782299	0.95655	0.293379	0.729993	0.363863	0.115357	0.044585	0.258418	13.0047
MSTRG.15898.1	0.036037	0	0.144729	0	0	0.095634	0.021206	0.056802	0	0	0	0	0	0	0	0	0	0	0.244199	0.498206	0.419307	0.609228	0.712863	0.119933	0.018721	0.214056	0.130796	0.276209	0.278521	0.191788	0.569159	0.454831	1.52161	0.358209	0.11793	0.691774	7.78175
MSTRG.1592.1	0.15045	0	0	0.076264	0	0	0	0.321668	0.170302	0	0	0.076434	0	0	0.351154	0	0.172032	0	0.608586	0.360531	0.32269	0	0.515753	0	0.171883	0.34889	1.01629	0.730532	0.764576	0.485789	0.69022	0	0.364291	1.35476	0.608846	0.217735	9.87968
MSTRG.15930.1	0	0	0	0	0	0	0	0	0.128681	0	0.030041	0	0	0.137979	0	0	0.066923	0.104909	0.185034	0.030392	0.085156	0.768356	0.059153	0.340891	0	0.415244	0.435876	0	0.153632	0.14817	0.660308	0.066814	0.106963	0.254823	1.32451	0	5.50385
MSTRG.15933.2	0	0	0	0	0	0	0	0	0	0	0	0	0	0	0	0	0	0	0	0	0.184879	0	0.129421	0.036634	0	0	0	0	0.0745	0	0.058692	0.139599	0.059369	0	0	0.086204	0.769298
MSTRG.15987.1	0.138842	0.583003	0.175858	1.19888	0.215462	0.483256	0	0.341495	0.272244	0.69326	0	0.529901	0	0.594046	0.69523	0.959562	0	1.59985	0.041192	0	0	0.094416	0	0	0	0.174529	0	0.127649	0	0.13089	0	0.099603	0.200421	0.103771	0	1.03575	10.4891
MSTRG.16016.1	0.825522	0.651443	0.350451	0.153645	0.477268	0.345452	0.036516	1.34652	1.45387	0.768058	0.815015	0.635482	1.35306	1.03992	1.15002	0.241007	0.244795	0.752467	1.2691	1.2036	0.780756	0.181106	0.135768	0.182368	0.199869	0.603845	1.03086	0.435847	0.789426	0.33537	0.324442	1.02105	0.506319	0.312138	0.655494	0.890322	23.4982
MSTRG.1612.1	0.01403	0.102163	0.103821	0.104787	0	0.103104	0.28531	0.192551	0.211443	0.098789	0.206284	0.241519	0.307455	0.322332	0.219532	0.208815	0.219424	0	0.366472	1.39913	0.661306	0.975571	0.35916	0.523664	0.795394	0.304722	0.714042	0.490363	1.43855	0.75416	0.429883	0.83619	0.19688	0.18677	0.464448	0.075057	13.9131
MSTRG.16221.1	0	0	0	0	0	0	0	0	1.30642	0	0	0	0.443024	0	0	0.095774	0	0	0.127042	0.070683	0.153411	0	0.081226	0.289407	0	0.257405	0.066701	0.131888	0.173632	0.097448	0.325565	0.153082	0.194683	0.211185	0.129793	0.250712	4.55908
MSTRG.16283.1	0	0	0	0.266765	0	0.26248	0	0	0	0	0.132342	0	0	0	0	0	0	0	0	0	0.281127	0.124713	0.116091	0	0	0.245395	0	0	0	0	0.075807	0.119739	1.75202	0	0.344391	0.179936	3.9008
MSTRG.16298.1	0	0	0	0	0	0.116778	0	0	0	0	0.122029	0	0	0.089788	0	0.127492	0	0	0.313223	0.434999	0.094712	0	0.270316	0.063568	0.378366	0.419025	0.090937	0.43628	0.172773	0	1.00593	0.973911	1.35905	0.284023	0.808387	0.259446	7.82103
MSTRG.16305.1	0.056056	0.198328	0.579145	0.259675	0.26397	0.392	0.038438	1.57614	0.699611	0.297108	0.514458	0.359799	0.431898	0.255398	0.570121	0	0	0	0.325295	0	0.101243	0.458022	0	0.446544	0	0.367637	0.035563	0	0.520622	0.10569	0	0	0.416023	0	0.205742	1.01496	10.4895
MSTRG.16374.10	0	0	0.006382	0	0	0	0.033256	0	0	0	0.008167	0	0	0.017246	0	0	0	0.029839	0.969948	0.789971	1.4209	1.79633	1.48712	2.01378	0	1.16243	1.06887	0.610555	1.14431	0.748744	1.93883	1.46596	1.48528	0	0.599225	0.790644	19.5878
MSTRG.16436.2	0	0.145748	0	0	0	0	0	0	0	0	0	0	0	0	0	0	0	0	0.402513	0.415074	0.91046	0	0.240179	0.101562	0.381502	0.124164	0.491424	0.536687	0.899826	0	0.649501	0.501495	1.16686	0.019016	0	0	6.98601
MSTRG.16436.4	0	0	0	0	0	0	0	0	0	0	0	0	0	0	0	0	0	0	0.19251	0.178753	0	0	0.364859	0.115772	0.053877	0	0.873939	0	0.5105	0	0	0.213976	0	0	0	0.869895	3.37408
MSTRG.16507.1	0.657232	0.86787	1.51218	1.27249	1.30794	1.95002	1.39509	1.29516	1.1052	1.23172	0.811913	1.41424	1.83673	1.57349	0.761102	1.54777	0.180743	0.96796	1.27393	0.567116	0.974445	0.74009	1.25789	0.452457	1.4599	1.31096	1.1663	0.421294	0.73456	0.771465	0.616181	0.543056	0	1.37747	0.488721	0.101201	35.9459
MSTRG.16509.2	0.192953	0.059769	0	0	0	0.173194	0	0	0	0	0	0.066655	0.075553	0	0	0.853641	0	0	0.147203	0	0	0.103816	0	0.302962	0	0	0	0	0	0	0.159555	0	0.140972	0.131592	0.149812	0.465634	3.02331
MSTRG.1653.1	0	0	0	0	0.167058	0	0	0.132602	0	0	0	0.260964	0	0	0	0	0	0	0.414313	0	0.893794	0.599449	0.841864	0.621081	0.166719	0.243718	0	0.809599	0.145128	0.275404	1.47337	0.826272	0.542033	0.371691	0	0.384961	9.17002
MSTRG.1662.1	1.07347	0.302084	0.453279	0.509962	0.274005	0	0.010037	0.796557	0	0.59449	0.603199	0.652413	0.966753	1.09245	0.080815	0.151603	0.161551	0.341492	0.469303	0.37421	0.39504	0.476265	0.15261	0.241419	0.347002	0.066839	1.2467	0.495871	0.541123	0.403282	0.412127	0.139073	0.43013	1.03959	0.3106	0	15.6053
MSTRG.1662.2	0	1.43277	0	0.119249	0.140076	0.611019	0	0	0.133472	0.086785	0	0.156051	0.130463	0.247896	0	0.153505	0.650177	0.271429	0.051233	0.061778	0.957983	0.177926	0	0.044061	0.133731	0	0.065799	0.204568	0	0.060591	0	0	0.114252	0	0.039614	0	6.04442
MSTRG.16718.1	0.041406	0	0	0.548216	0	0	0	0.002063	0	0.012245	0.765567	0	0.750787	0.195087	0	0.220406	0	0	0.034008	0.090723	0.042787	0.357316	0.004725	0.012881	0.044092	0.062098	0.047688	0.098007	0.885206	0.114447	0.694471	1.81252	0	3.07691	0.080772	0.383966	10.3784
MSTRG.16757.1	0	0.051977	0.261406	0	0.163319	0	0	0.395512	0	0.104057	0	0.096638	0.112713	0	0	0.109839	0	0.088349	0.477757	1.76635	0.265623	0.446351	0.066463	0.348541	0.373643	0.351207	0.436103	0.18907	0.331553	0.379713	0.328483	0.246871	0.295376	0.466893	0.252606	1.10238	9.50879
MSTRG.16889.1	0.311177	0.295932	0.360138	0.296525	0.307261	0.194566	0.23975	0.540491	0.709139	0.526421	0.932793	0.247082	0.360592	1.14206	0.268127	0.34843	0.205965	0.666877	1.03644	1.31188	0.713552	0.43779	0.940241	0.534253	0.698522	1.4139	0.513889	0.830323	1.94513	1.17331	1.63653	1.44086	2.37303	1.19807	1.2424	0.264052	27.6575
MSTRG.1692.2	0.268591	0.531461	0.387164	0.193929	0.498462	0.047081	0.480846	1.02806	0.245175	0.602436	0.725225	0.481856	1.16676	0.927466	0.438463	0.631141	0.363981	0.480454	0.812025	0.500076	0.752988	0.044126	0.074219	1.19131	0.525594	0.271854	0.590349	0.332355	0.239567	0.409128	0.500023	0.451913	0.332096	0	0.454229	0	16.9804
MSTRG.16943.1	0	0.186535	0.155726	0.113076	0.116192	0	0.105078	0	0.228741	0.104383	0.83697	0	0.23511	1.60234	0	0	0	0.61061	0	0.121612	0	0	0	0.118859	0	0	0	0	0.100409	0	0	0	0	0	0	0	4.63564
MSTRG.16944.1	0.393095	0.078328	0.184199	0.381669	0	0.187769	0.006207	0	0.022197	0.092767	0.030295	0	0.405996	0.873245	0	0.1877	0.157198	1.63971	0	0	0	0	0	0	0	0	0	0	0	0.027794	0.0986	0	0	0	0	0.203336	4.9701
MSTRG.16950.1	0.183059	0.08824	0	0.197558	0.065772	0	0	0	0	0	0	0	0	0	0	0	0	0	0.865714	0.290158	0.313383	0.162409	0.173434	0.887904	0.215211	0.229476	0	0.831334	1.479	0.51655	0.294947	0.23259	0	0.216656	0.198333	0.235492	7.67722
MSTRG.16962.1	0	0.109332	0	0	0.499502	0	0.450213	0.156002	0.055909	0.314574	0.16131	0	0.171211	0	0	0	0	0.538163	0	0.307735	0.284372	0.647907	0.304542	0.44795	0.161718	0.316516	0.461547	1.62455	0.537794	0.157854	0.257041	0.509527	0.579933	0	0.150572	0.863653	10.0694
MSTRG.16962.2	0.153235	0.084657	0.193349	0.340861	0.218574	0.166348	0.055328	0.32297	0.175451	0.085176	0.077202	0.116701	0.168547	0.243547	0.222468	0.225221	0.044496	0.325431	0.679495	1.11066	1.34588	0.461258	0.95281	0.785854	0.445287	0.537499	0.947225	1.11133	1.07076	0.390027	0.936215	1.08132	0.967638	0.492593	0.375812	0	16.9112
MSTRG.17009.1	0.231979	0	0.150593	0.155933	0	0	0.073183	0	2.51949	0	0.489153	0.141496	3.12056	0.161501	0.164991	0.097659	0	0.373634	0	0	0	0	0	0	0.011306	0	0.00474	0	0	0	0.101246	0	0	0	0	0.276098	8.07357
MSTRG.17010.1	0.069726	0.093175	0	0.17963	0	0	0.218765	0.178616	0.040479	0.244042	0.432481	0.084885	1.28409	0.087798	0.28392	0	0	0.514515	0	0.100098	0	0	0	0.080223	0	0	0	0	0	0	0	0	0	0	0	0	3.89245
MSTRG.17062.1	1.44171	0.601728	2.66225	1.05562	0.094622	2.35527	1.16479	2.20011	0	1.83082	0.941552	3.09459	0.591177	1.32563	1.96348	0.271491	0	0.253396	0.549545	0.558141	0.360744	0.266892	0.169896	0.767138	0	0	0	0.030451	0	1.51765	0.767521	0.492725	0.458996	0	0	0.178328	27.9663
MSTRG.17062.2	0	0	0	0	0	0.418105	0	0	0	0	0	0	0	0	0	1.245	0	0	0	0	0	0	0	0	0.409256	0.245622	0.581465	0.439334	0.256907	0	0.113633	0	0	0.383457	0.205772	0	4.29855
MSTRG.17062.3	0.014553	1.18733	0.002896	0.006875	0	0	0.462079	0.063494	0.278143	0.049961	0.001364	0.066463	0.755636	0	0.026646	0.247238	2.41348	0.661433	0	0	0.127886	0	0.027177	0.031472	0	0	0	0	0.096403	0.00801	0	0	0.070398	0.409575	0	0.041848	7.05036
MSTRG.17062.4	0	0.012233	0	0.115727	0.13003	0.031726	0.117045	1.04547	0	0	0.022109	0.049304	0	0	0.633229	0.056127	0	0	0.09066	0.073058	0.048062	0	0.341931	0.107289	0.105461	0	0.143781	0	0.020938	0.040626	0.071825	0.195542	0.304621	0.214651	0	0	3.97145
MSTRG.1710.1	0	0	0	0	0.131893	0	0	0	0	0	0	0	0	0.307317	0	0	0	0	0	0.143095	1.37293	0	0.303494	0	0.04334	0	0.134579	0.44466	0	0.305434	0.195721	0	0.078543	0	0.121303	0.538376	4.12068
MSTRG.17105.6	1.1354	0.468201	0.061219	0.622651	0.125099	0.149687	0.338885	1.01243	0.169039	0.521617	0.578332	0.526058	1.14169	0.653206	0	0.418161	0.201008	0.334654	0.002443	0.674385	0.648974	0.562329	0.302076	0.872012	0.00337	0.289417	0.592404	0.190402	0.306118	1.95422	0.398544	0	0.435231	0.001138	0.3278	0	16.0182
MSTRG.17105.7	0	0	0	0	0	0	0	0	0	0	0	0	0	0	0	0	0	0	0.706153	0	0	0.243204	0	0	0.186425	0	0	0	0	0	0	0.606503	0	0.182762	0	0	1.92505
MSTRG.17105.8	0	0	1.40958	0	0	0	0	0	0	0	0	0	0.938642	0	1.40672	0	0	0	0	0	0	0	0	0.130226	0	0	0	0	0	0	0	0	0	0	0	0.451978	4.33714
MSTRG.17123.1	0.122495	0	0	0	0.122212	0	0	0.170615	0	0	0	0.138584	0	0	0.373755	0	0.05542	0.099168	1.41625	0.255824	0.523721	0.249897	0.584897	0.496316	0.728962	0.596945	0.43082	0.060271	0.330053	0.057739	0.485462	0.539774	0.05043	0.604936	0.140499	0	8.63504
MSTRG.17151.2	0	0.166099	0.314507	0.105812	1.19301	0	0.098328	0.299519	7.3434	0.191594	0.423924	0.122244	1.8883	0.158402	0	0	0.443138	0.238651	0	0	0	0	0	0	0	0	0	0	0	0.102738	0	0	0	0	0	0.259867	13.3495
MSTRG.17169.1	0	0	0	0	0	0	0	0	0	0	0	0	0	0.533302	0.059521	0	0.151432	0	0.105753	0.428071	0.20603	0	0	0	0	0	0.143199	0.300751	0.090604	0.385804	0	0.206096	0	1.34002	0.239169	0.79536	4.98511
MSTRG.17172.1	0.159504	0	0.020276	0	0	0	0	0	0	0	0	0.037329	0	0	0	0	0.042854	0.033957	1.26267	1.99007	1.46647	0.319014	0.359837	0.327556	0.175174	0.392265	0.084968	0.175281	0.420455	0.449562	1.22193	1.76915	0.520283	0.264036	0.709846	0.678681	12.8812
MSTRG.17172.2	0	0.070266	0	0	0	0	0	0	0.054767	0	0	0	0	0.107048	0	0	0	0	0	0.444737	0	0	0	0	0	0	0.08233	0	0	0	1.53651	0	0.039328	0.054839	0.303048	0.692056	3.38493
MSTRG.17235.1	0	0.149594	0.222078	0.147936	0	0.069839	0.138861	0.342694	0	0	0.222397	0	0.131138	0.148622	0	0	0.304301	0.124595	0.40615	0.613108	0.569594	0	0.1005	0.993482	0.686716	0.432744	0.305652	1.27773	0.296593	0.217633	0.006948	0.255041	0.776642	0.172542	0.488618	0	9.60175
MSTRG.17400.1	0	0.251027	0	0	0	0	0	0	1.1789	0.286157	0.07517	0	0.926786	0.155461	0	0	0.03661	0.60986	0.122872	0	0.064112	0	0	0	0	0.425942	0.179252	0.024957	0	0	0.308514	0	0.311126	0	0	0.189043	5.14579
MSTRG.17406.1	0.050051	0.048649	0.048148	0	0	0.047147	0.300128	0.093028	0.098305	0.047485	0	0.044321	0.198761	0.149484	0	0	0	0.040519	0.573645	0.261321	0.756502	0.301489	0.690955	0.280946	0.550468	0.422725	0.58499	0.943524	0.501384	0.498145	0.07633	1.02098	0.453991	0.484418	0.296962	0.043655	9.90846
MSTRG.17466.1	0.061873	0	0.262592	1.33333	0	0	0.147318	0	0.276807	0	0	0	0	0	0	0	0	0	0.397352	0.048457	0	0	0	0.458635	0	0.183558	0.015782	0	0.22986	0	0	0	0.081873	0	0.022079	2.60678	6.1263
MSTRG.17506.1	0	0.109934	0	0.110321	0.231349	0.160055	0	0.540096	0	0	0	0	0	0.115426	0.292444	0	0.707177	0.140794	0.104226	0	0.226294	0.320595	1.17393	0.924744	0	3.41291	0.186311	0.320588	0.105779	0.400459	0.116328	0	1.8608	0	4.0927	0.762227	16.4155
MSTRG.17507.1	0.035794	0.086587	0.033484	0.017333	0.017901	0.017141	0.072685	0.216804	0.059555	0.025661	0.042952	0.000636	0.064024	0.131911	0.109397	0.063023	0.163787	0.028978	0.927926	0.843675	0.63443	1.27743	0.579399	0.572765	0.627835	0.973504	0.605819	0.393403	0.670931	0.521889	0.666865	1.35282	1.50667	0.839589	1.61117	0.259862	16.0536
MSTRG.17508.1	0	0	0	0	0	0	0	0	0	0	0	0	0	0	0.289638	0	0	0	0	0	0	0.277411	0	0	0	0	0.102781	0	0	0	0	0	0	1.58196	0	5.08427	7.33606
MSTRG.17547.1	0.786987	3.71499	0.598332	3.02506	1.00798	1.70626	0.591343	1.05083	2.60787	1.40138	0.001541	1.26877	3.73864	1.88912	1.84614	2.06887	2.37724	1.07829	3.99157	5.10489	1.99125	4.39865	1.64941	2.88154	3.11572	2.50338	3.35276	3.65756	5.48264	4.23901	2.37081	5.512	2.89913	2.82799	3.21665	0	89.9546
MSTRG.17547.2	3.82698	0	3.17112	0.461309	1.77171	0.701628	1.50601	1.0089	1.27193	2.91094	2.39447	0	6.00085	0.593469	0.91599	0.60648	0	3.83099	1.67153	2.11988	2.27108	2.32061	2.79829	0.893446	2.08538	0.275609	1.60226	0	1.28306	0	2.74952	0.938263	1.13131	2.2431	0.911395	0	56.2675
MSTRG.17547.3	0	0	0.232236	0	0	0	0	0	0	0	0	0.178969	0.524599	0	0	0.195918	0	0	0	0.355349	1.40593	0.719139	0	2.53206	0.485766	0	0.876097	0.885789	0	0.933905	2.03543	0.646975	0	0	0.338777	0	12.3469
MSTRG.17547.4	0	0	0.304934	0	0	0.430904	0.47169	0	0	0	0.841143	1.68107	0.181288	0	0.469551	0	0	0	0	0	0	0	0.68179	1.46554	0	0.948222	0	2.24605	0.438416	0	0	0	0.351133	0	1.2855	0	11.7972
MSTRG.17547.5	0	0	0	0	0	0	0	0	0.252587	0	0	0	0	0.038566	0	0	0	0	0	0	0.538837	0	0	0.436036	0	0.067565	0	0	0.167464	0.218571	0	0	2.54575	0.097916	0	0	4.36329
MSTRG.17675.2	0	0	0	0	0	0	0	0	0	0	0	0	0	0	0	0	0	0	0	0	0	0	0	0	0	0	0	1.29855	0	0	0	0	0	0	0	0.155893	1.45445
MSTRG.17689.1	0	0	0	0	0	0	0.083022	0	0	0	0	0	0	0	0	0	0	0	0.05027	0.381494	0.254859	0	1.36353	0.802383	0.250497	0.086967	0.179747	0	0.227173	0.262318	0.183616	0.079212	0.444526	0.151649	0	0	4.80127
MSTRG.17691.1	0.148157	0.477867	0.047983	0.391794	0.045823	0	0.289631	0.092022	0.816237	0.978747	0.188401	0	1.73218	0.343915	0	0.098417	0.12007	1.42833	0	0	0	0	0	0	0	0	0	0	0.045056	0	0	0	0	0	0	1.62404	8.86866
MSTRG.17696.1	0.307896	0.691384	0.219041	0.574494	1.22484	0.479241	0.381268	1.12352	1.13539	0.737429	0.538655	0.309379	0.444944	0.527888	0.375967	0.116393	0.391584	1.37936	1.12401	1.59611	1.30611	0.979531	1.82013	1.44877	0.735488	0.610606	1.96426	1.77431	1.77151	0.57069	1.17199	1.7069	1.34645	1.54052	1.29132	2.6349	36.3523
MSTRG.17719.1	0	0	0.026584	0	0	0	0	0	0	0	0	0	0	0	0.327363	0	0	0.152643	0.318837	0.298289	0	1.24551	0.709769	0.829538	0.135871	0.285007	0.044103	0.205471	0.786048	0	0.436397	0.174927	0.493665	1.31717	0.588283	1.18184	9.55733
MSTRG.17755.1	0.612678	0.550145	0.267308	0.679314	0.762587	1.09502	0.805257	0.321486	0	1.78677	1.95817	0.242457	1.28029	0.956734	1.03348	0.189519	0.182746	0.158074	0.278593	0.130807	0.51689	0.648964	0.490936	0.823118	0.102121	0.359704	0.477081	0.348567	0.407128	0.493475	0.959097	0.405838	0.607002	0.321614	0.029248	0	20.2822
MSTRG.17755.2	0.085583	0	1.78464	0.029759	0	0	0	0	0.603929	0.01488	0.02559	0	0	0	0	0	0	0.274313	0	0	0	0	0	0	0	0	0	0	0	0	0	0	0	0	0	0	2.8187
MSTRG.17761.1	3.52292	2.33018	2.85747	1.17995	3.58472	1.07029	1.16291	2.65124	0.31237	0.989641	0.844069	0.94182	0.333406	0.860155	4.39267	1.30738	1.65928	1.53297	0	0	0.160869	0	0	0	0	0.072026	0	0	0	0	0.01496	0	0	0	0	0	31.7813
MSTRG.17761.2	0	0.915	0	0.850673	0.413004	1.45385	0	0.453553	0	0	0	0	0	0.681181	0.181921	0	0.234694	0	0	0	0	0	0	0	0	0	0	0	0	0	0	0	0	0	0	0.229892	5.41377
MSTRG.17790.1	0.289701	0.437662	0.117837	0.891415	1.44882	0.468096	0	0.758524	0.240591	0.583994	0.330225	0.631844	0.122087	0.24329	0.188746	0.429662	0.401136	0.39667	0	0	0.008326	0.083692	0	0.252779	0	0	0	0.247027	0	0.329692	0	0	0.132618	0.13733	0	0.122137	9.2939
MSTRG.17798.1	0	0	0	0	0	0	0	0	0	0	0.125075	0	0	0.063981	0	0	0	0	0.372092	0.491754	0.279026	0	0.458721	0.132505	0	0	1.75467	0.287319	0.225857	0.225213	1.21145	0.264049	0	0.261915	0.167367	1.58311	7.90411
MSTRG.17890.1	3.24017	2.32812	1.2317	1.98555	1.1192	1.70128	1.21296	1.83698	1.10656	1.92578	1.24792	3.31939	1.565	0.164187	2.0911	1.76251	1.8286	2.6066	0.360592	0.657197	1.09675	1.66355	0.478634	0.407699	0.737435	0.449526	0.076206	0.023089	0.105477	0.206044	0.349657	0.919957	0.749954	2.20005	1.2198	0	43.9752
MSTRG.17890.2	0.116144	0	0	1.11598	0	0	0	0	0	0	0	0	0	0	0	0	0	0.091679	0	0	0	0	0	0	0	0	0	0	0	0	0	0	0.168357	0	0	0.043975	1.53613
MSTRG.179.2	0	0	0	0	0	1.03057	0	0	0.088282	0.214596	0	0	0.253784	0	0	0.365717	0	0	0.55802	0	0.339413	0.606646	0	0	0.23364	0.197478	0	0	0.268636	0.378175	0.536202	0	0.576159	0	0.95282	0	6.60013
MSTRG.17980.3	0	0	0	0	0	0	0	0	0	0	0	0	0	0	0	0	0	0	0.391495	0	0	0.241936	0.47831	0	0.432353	0.036648	0.343569	0.352158	0	0.11025	0	0	0	0	0	0.130915	2.51763
MSTRG.17980.5	0	0	0	0	0.078714	0	0	0	0	0	0	0	0	0	0	0	0	0	0	0.11362	0	0.219272	0	0	0	0.366784	0.306642	0.193212	0.633963	0	0	0	0	0.137169	0	0.02828	2.07766
MSTRG.18001.1	0.386729	0.467399	1.37283	0.818009	0.161919	1.45154	2.14667	0.133536	0.331458	0.597596	0.261849	0.708083	0.806471	1.59092	1.30195	1.07807	0.46475	0.697771	0.00962	0	0	0	0.05924	0.082634	0.090578	0	0	0	0	0.2018	0.065319	0	0.030361	0.0896	0	0	15.4067
MSTRG.18001.2	0.681138	0.51244	3.47731	0	0	0	1.33038	0.350256	0	2.41351	0.397558	2.72538	0.507103	0	0	0.850633	3.22428	0.764204	0	0	0.078511	0.026837	0	0	0	0.079653	0	0.117001	0.050446	0.083998	0	0.060862	0	0	0	0	17.7315
MSTRG.18002.1	0.627391	1.02003	0.370071	0.7014	0.539802	0.314401	0.755308	0.759583	0.249015	0.194736	0.579985	2.32283	0.387718	0.566841	1.48981	0.512768	0	0.087205	0	0	0.035049	0	0	0.037023	0.018059	0	0	0	0.033096	0	0	0	0.039274	0	0	0	11.6414
MSTRG.18002.2	0.032702	0	0.244529	0.077611	0.124129	0.161302	0.045077	0.028621	0.004827	0.03822	0.167973	0.073573	0.076465	0.404905	0.137788	0.082686	0.011242	0.186552	0	0	0	0	0	0	0	0	0	0	0	0.190327	0	0	0	0	0	0.553223	2.64175
MSTRG.18077.5	0.251338	0.291692	0.080526	0.123457	0.042286	0.074728	0.158697	0.220524	0.290946	0.214884	0.28541	0	0.284101	0.35963	0.086215	0	0.144482	0.051469	0	0.700124	0.231399	0.502159	0.262958	0.129554	0.089725	0.543398	0.971916	1.0333	0.859994	1.07463	0.718592	0.797549	0.284751	0.427416	0.030238	1.41328	13.0314
MSTRG.18085.1	0.378003	0.395829	0.161643	0.272692	0.202374	0.430323	0.229069	0.459519	0.507943	0.242213	0.258049	0.237073	0.285843	0.267025	0.229782	0.237339	0.223927	0.322438	1.79405	1.59069	1.52772	0.471044	1.37647	1.10577	1.05607	0.49646	1.91024	0.332117	0.627343	1.53044	2.03683	1.16672	0.680742	1.06137	0.911628	0.870969	25.8878
MSTRG.18110.1	0	0	0	0	0	0	0	0	0.073681	0	0	0	0	0	0	0.151029	0	0.06074	0.020033	1.46272	0.201808	0.307286	0.67989	0.127638	1.14931	0.212736	0.38546	1.32378	0.870634	0.847355	0.283481	0.469073	0.701813	0.832732	0.344222	5.50488	16.0103
MSTRG.18216.1	0.044132	0.810923	0.520288	0.454933	0.869358	0.849501	1.51141	0.975416	0.314904	0	0.633655	0.158397	0	0.365974	0.283158	1.15156	0.284451	0.265678	0.404496	1.32172	1.38773	1.98837	1.00831	0.814085	2.21107	3.27253	1.43637	1.10491	2.64839	0.707274	0.329735	0.553198	2.38285	1.40008	0.933535	0.87582	34.2742
MSTRG.18228.1	0.347961	0.181094	0.167321	0.327678	0.464422	0.277943	0.250687	0.479767	0.281428	0.415557	0.224221	0.566784	0.492151	0.6068	0.235834	0.351387	0.650367	0.279341	0.359159	0.78928	0.709749	0.759421	0.58038	0.548572	0.797079	0.604945	0.570246	0.564533	0.743699	0.985463	0.659701	1.34682	0.292931	0.546376	0.126492	0	17.5856
MSTRG.18257.1	0	0	0	0	0.062892	0	0	0	0	0	0	0	0	0	0	0	0	0.106624	0	0.321631	1.16938	0	0	0	0	0	0	0.083706	0	0	0.032721	0.095983	0	0	0	0.236406	2.10934
MSTRG.18257.2	1.09947	1.12057	1.02198	0.232072	1.52871	0	0.047615	0.967927	1.66709	1.50333	0.583809	0.09628	1.5555	0.972979	0.859582	0.922545	0.79609	1.21121	0.22367	0.327363	0.229382	0.519546	0.214511	0.380722	0.240571	0.50728	0.209779	0.087076	0.340757	0.05385	0.26391	0.400895	0.250942	0.154599	0.13695	0	20.7286
MSTRG.18257.3	0.360736	0	0	0.12738	0	0.98457	0.061593	0	1.31191	0	0.764776	0.207682	0	0.193484	0.034715	0.14105	0	0	0	0	0	0	0	0	0	0	0	0	0	0	0	0	0	0.118278	0	0.523946	4.83012
MSTRG.18300.1	0.471787	0.257266	0.376193	0.457058	0.599921	0.497337	0.314023	0.627064	0.28212	0.267588	0.489443	0.356333	0.473138	0.361233	0.414502	0.208979	0.360846	0.340442	0.590973	0.739932	1.06514	0.450707	0.792257	0	0.267959	0.176372	0.914028	0.630322	0.992161	0.552725	0.500789	0.472478	0.731857	0.83768	0.361353	0	17.232
MSTRG.18303.37	6.03951	1.40236	0.002576	1.83603	0.166819	0.486187	1.9325	1.54625	6.00496	0.875308	6.35216	0	5.18171	2.42477	0.169557	0.606831	0	0.014749	0	0	0.500064	0	0	0.323358	0	0	0.3442	0	0.059884	0.999453	0	0	0	0	0	0	37.2692
MSTRG.18303.39	0	0.589906	0	0.345332	0.128893	0	0	0	0	0.219059	0	0	2.56663	0	0	0	1.09118	0.162503	0	0	0	0	0	0	0	0	0	0	0	0.108803	0	0	0	0	0	0.168034	5.38034
MSTRG.18341.1	0	0	0	0	0	0.032714	0	0	0	0	0	0	0	0	0	0	0	0	1.0801	1.84645	1.71826	1.52552	2.11805	1.60567	0.454347	0.10764	0.986038	0	0.262221	1.93911	1.74142	1.1924	0.721058	1.26171	1.5114	3.41349	23.5176
MSTRG.18358.1	0.343385	0.271357	0.335028	2.20982	0.970672	1.52689	1.14042	3.92355	0	0.931008	0.935257	0.601964	2.29732	3.52418	3.86937	0.533167	0.141899	3.2099	0.124239	0.018949	0.269733	1.41743	0	0.376097	0.128183	1.409	0	0	1.02834	0.32898	1.11772	0.792334	1.00119	0	0.163397	0.854747	35.7955
MSTRG.18358.2	0.048226	0.123282	0.077166	0.03106	0.032076	0.228977	0.092355	0.223536	0.155972	0.030655	0.092917	0.061637	0.13083	0.12787	0.032699	0.063585	0.130569	0.142373	0.741875	1.0957	1.61654	0.451349	1.52587	0.815706	0.376837	0.340327	1.03488	1.5233	1.49536	0.75909	1.25078	1.11394	0.910038	1.14722	0.928093	0.721386	19.6741
MSTRG.18589.1	0	0	0	0	0	0	0	0	0	0	0	0	0	0	0	0	0	0	2.73636	0	0	0	0	0.588441	0	3.24844	0	0	0.653811	0	0	0	0.55486	1.50251	0	0	9.28442
MSTRG.18659.1	0	0.08186	0	0	0.12296	0	0	0.292577	0.316646	0	0	0	0.059943	0.0321	0	0	0.316544	0.165755	0.374511	1.17001	0.70932	0	0	0.284489	0	0	0.405084	0	0.397087	0.260543	0.009705	0	0.057598	0.880212	0.433751	0.60817	6.97887
MSTRG.1867.3	0	0.061711	0	0.099424	0	0.130436	0.061594	0.126886	0.067041	0.097313	0	0.030226	0.176269	0	0	0.064633	0.104097	0.209906	1.15628	0.150224	0.927394	0.722459	1.37312	0	0.441473	0.591987	1.07392	1.04411	0.68585	0	0	1.34414	1.32122	0.491995	0.991217	0.989043	14.534
MSTRG.18734.4	0	0	0	0	0	0	0	0.014465	0	0	0	0	0	0	0	0	0	0	0.1505	0.48183	0	0.275513	0.115564	0	0	1.06078	0	0	0	0	0	0.086585	0	0.353462	0	0	2.53869
MSTRG.18734.5	0	0	0	0	0	0	0	0.266131	0	0	0	0	0	0	0	0	0	0	0	0.365476	0	0.304311	0.624356	0.173444	0	0.161854	0.83255	0	0	0	0	0	0	0.08747	0.56706	0.227258	3.60991
MSTRG.18761.1	0	0	0	0	0	0	0	0	0	0	0	0	0	0	0	0	0	0	0	0.285894	0.332321	0	0.261457	0.234516	0	0	0	0	0.284133	0	0	0.200145	1.48206	0.260902	0.287335	0	3.62876
MSTRG.18797.1	0.212036	0.206099	0	0.606296	0.211545	0.202566	0	0.393117	0.726719	0.1951	1.99262	0.467526	0.218995	1.34279	0	0.106705	0	0.370347	0.377443	0.442826	0.129312	0.196972	0.180994	0	0.211117	0	0.169267	0.293881	0	0	0	0.434655	0.688675	0	0.583682	0.20889	11.1702
MSTRG.18847.1	0.670708	0.834354	0.1997	0.679474	0.104729	0.200155	0.063141	0.552236	0.334347	0.200182	0.556683	0.137263	0.360921	0.163683	1.48401	0.311578	0.308212	0.147329	0.148034	0.142335	0.067954	0.311152	0.054379	0.213909	0.252583	0.172692	0.176279	0.070156	0.365536	0.262027	0.263731	0.146445	0.266668	0.156913	0.197689	0	10.5772
MSTRG.18853.1	0	0.167797	0.166067	0.167614	0	0.161623	0.144855	0.080417	0	0	0.664391	0.146753	0.712295	0.116962	0.174699	0.172881	0.267317	0	0	0	0	0	0	0	0	0	0	0	0	0.325487	0	0	0	0	0	0.499986	3.96914
MSTRG.18929.2	0.07061	0.116325	0.67464	0	0	0.228664	0.293398	0.441533	0.325805	0.171332	0	0.361859	1.09761	0.211679	0	0	0	0	0.468569	0.79168	0.706947	0.500924	0.029625	0.38102	0.16563	0.399778	0.216671	0.105052	0.762664	1.0216	0.350515	0.907608	0.077703	0.322008	0.281854	0.680863	12.1642
MSTRG.18929.4	0.331574	0	0.405413	0.133779	0.170873	0.18043	0.007108	0.591357	0.065486	0	0.025659	0.123266	0.407596	0	0.390318	0.414327	0.183431	0.172251	0.982662	0.176367	0.638692	0.603124	0.59557	0.641476	0.552652	0.211672	0.401787	0.207977	0.903721	0.247558	0.390128	0.457636	0.242043	0.216486	0.171138	0.003174	11.2467
MSTRG.1893.1	0	0.046846	0.046363	0	0.048084	0.092087	0.043485	0.090097	0	0	0.04643	0	0.049778	0	0	0	0.072511	0.117053	0.001072	2.42207	1.18504	0.004179	0.007817	0.400938	0.006238	0.002733	0.006437	1.56594	0.005497	0.004089	0.001934	2.07093	0.010697	1.37819	0.004201	0.638889	10.3696
MSTRG.18934.1	0	0	0	0.098209	0.053394	0	0.096574	0.295674	0	0.012758	0	0	0.109996	0	0.106141	0.15136	0.108809	0.180956	0.418698	0.110093	0	0.656173	0.2727	0.234827	0.338367	1.21346	0.222694	0	0.361341	0.100401	0.362414	0.382268	0.675957	0.197721	1.30527	0.075504	8.14176
MSTRG.18947.1	1.81771	0.647882	1.59427	1.29257	0.956254	1.48866	1.32318	0.929651	0.722339	0.306328	2.37817	0.607129	0.140535	1.96488	0.100052	0.299065	0.276749	0.685256	0.35086	0.071626	0.136168	0.040262	0.121259	0.123647	0.1178	0	0.101643	0	0.017126	0.343408	0.090607	0.021838	0.021641	0	0.120665	0	19.2092
MSTRG.18966.1	0	0.191617	0	0	0.155975	0	0.148773	0	0	0	0.072585	0	0.207871	0.20448	0	0	0.209846	0	0.456566	0.121726	0.340761	0.81491	0.108367	0.364914	0.057753	1.16671	0.378824	1.14443	0.719524	0.194603	0.474287	0.549632	0	0.276554	0.110541	0.169057	8.6403
MSTRG.18991.1	0	0.053905	0	0	0	0	0	0	0	0	0	0	0.114556	0.055211	0	0	0	0	0.292006	0.425352	0.295376	0.027153	0.212078	1.19821	0.027609	0.173104	0.284862	0.076864	0.176835	0.708803	0.381098	0.405212	0	0.418431	0.07226	0.136322	5.53525
MSTRG.18994.1	0	0	0	0	0	0	0.143679	0	0	0	0	0	0	0	0	0	0	0	0.425201	0.332571	0.773155	0.298877	0.27322	0	0.57872	0	0.537911	0.441422	0.290568	1.3466	0.303837	0	0.172403	0.535585	0.267398	0.496836	7.21798
MSTRG.19028.1	0	0	0	0	0	0	0	0	0	0	0	0	0	0	0	0.252524	0	0	0.085974	0.328437	0.730893	0.491138	0.469867	0.865493	0	0.366864	0.493054	2.59243	0.721036	0.30512	0.049088	0	0.193134	0.843848	0.248637	0.117447	9.15498
MSTRG.1903.1	2.83278	1.21351	1.73424	0.772689	2.47871	1.19152	3.76006	1.78718	0	1.48325	0.905544	2.20278	0	2.17199	2.33702	0.80734	1.26851	0.295129	0.111119	0.130368	0	0	0.053285	0.366603	0	0.02124	0.154764	0	0	0.116519	0	0.067172	0.12773	0.124031	0.016038	1.48877	30.0199
MSTRG.191.2	0.118046	0.046849	0.026957	0.054416	0.048926	0.113249	0.025284	0.076496	0.107326	0.058382	0.086792	0.066934	0.166129	0.055656	0.085503	0.126708	0.035537	0.055525	0.170974	2.22471	2.24236	2.24056	1.86735	0.00715	1.71112	1.67341	0.172286	1.5471	0.114153	0.21788	2.20991	2.2802	0.108156	0.266206	1.64021	0.720586	22.769
MSTRG.19156.1	0	0	0	0.060853	0.125058	0.056085	0	0.116782	0.087399	0.05976	0.060378	0	0	0	0.095615	0	0	0.152216	0	0.11703	0.703933	0.500188	0.397572	0.653696	0.481079	0	0.691968	0.170788	0.502609	0.676221	0	0.994556	0	0.173787	0.745858	0	7.62343
MSTRG.19156.2	0	0	0	0	0	0	0	0	0	0	0	0	0	0	0	0	0	0	1.44624	0	0	0	1.25803	0	0	0	0	0.268701	0	0	0.360215	0	0	0	0	0	3.33318
MSTRG.19156.3	0.083083	0	0	0	0	0	0	0	0	0	0	0	0	0	0	0	0	0	0.086891	0.040243	0	0.049636	0.020106	0	0	1.29768	0.05321	1.55327	0.258949	0.052399	0.414987	0	1.2854	0	0.074994	0	5.27085
MSTRG.19165.2	0	0	0	0.189545	0	0	0.0502	0	0	0	0	0	0	0	0	0	0	0	0	0	0	0	0.402582	0	0	0	0	0	0.476772	0	0	0.897898	0	0	0.135053	0	2.15205
MSTRG.19241.2	0	0.447497	0	0	0	0	0	0	0	0.087949	0	0	0	0	0	0	0	0	0	0	0	0	0	0	0	0	0	0	0	0	0	1.46602	0	0	0	0.026712	2.02817
MSTRG.19245.1	0.083765	0.355762	0.028681	0.74052	0.028046	0.162218	0.40607	0.033068	0.900131	0.060647	1.17105	0.032939	0.37466	0.527773	0.404313	0.255496	0.461267	0.013563	0.278	0.236019	0.268556	0.546545	0.223592	0.181875	0.204755	0.296281	0.27583	0.348294	0.568633	0.129292	0.466496	0.777367	0.382731	0.244953	0.095978	0	11.5652
MSTRG.19247.4	0.268546	0.161266	0	0	0.274388	0	0.204192	0.047203	0	0	0.899211	0.500947	0	0	0	0.451397	0.077352	0.571664	0	0	0.079292	0.662639	0	0	0.083249	0	0	0.454851	0	0.082159	0	0.159632	0	0.060706	0.109093	1.0468	6.19458
MSTRG.19279.1	0	0.203426	0.136726	0	0.278284	0.036923	0	0.525695	0.069789	0	0.33854	0	0	0.582615	0.243214	0.499963	0.461626	0.057532	0.047755	0.435227	0.44796	0.213116	0.382468	0.236538	0	0.658563	0.389454	0.332057	0.635711	0.327938	0.809979	0.601927	3.08327	0.999873	3.18541	1.31966	17.5412
MSTRG.19342.1	0	0	0	0	0	0	0.248336	0	0	0	0	0	0.148144	0	0	0	0	0	0.555597	0.299558	0.259456	0.292619	0.489749	0.519681	0.501144	0	0.263453	0.300115	0.786484	0.253386	0.424929	0.617389	0	0.960017	0	0.358621	7.27868
MSTRG.19353.1	0	0.157824	0	0	0	0	0	0	0.138042	0	0	0	0	0	0.090802	0	0	0	0.598347	0.631997	0.473675	0.660234	0.29105	0.35897	0.256665	0.359199	1.24609	0	0.081452	0	0.304836	0.091266	0.642678	0.274543	0.348404	0	7.00607
MSTRG.19387.1	0.886405	0.407299	0.625433	0.883861	0.876688	1.37846	0.716252	0.519643	0.394788	0.624075	0.682647	0.673588	0.545252	0.718949	0.895302	0.704231	1.14995	0.468955	0	0	0	0.072753	0.030442	0	0.261065	0	0	0	0.06447	0.119661	0.13009	0	0	0	0	0	13.8303
MSTRG.19387.2	0	1.05829	0	0	0	0.099955	0	0	0	0	0	0	0	0	0	0	0	0	0	0	0	0	0	0.028706	0	0	0	0	0	0	0	0	0	0	0	0	1.18695
MSTRG.19387.3	0	0	0.683663	0	0	0	0	0.256321	0	0	0	0	1.29533	0.011887	0	0	0	0.219657	0	0	0	0	0	0	0	0	0	0	0	0	0	0	0	0	0	0.346402	2.81326
MSTRG.19393.1	0.157264	0.411711	0.468086	0.20957	0.440633	0.314091	0.385137	0.402284	1.27696	0.261239	1.00878	0.09656	0.498595	0.369317	0.111462	0.110302	0.219472	0.554953	0.372121	0.302013	0.106417	0	0.271288	0.438444	0	0.103579	0	0.227081	0.495925	0.454384	0.318872	0.117928	0.399347	0.39411	0.3368	1.88284	13.5176
MSTRG.19399.1	0	0	0	0	0	0	0	0	0	0	0	0	0.120464	0	0	0	0	0	0.593799	0.617493	2.40446	1.3436	0.547582	1.83436	1.46847	0.47016	0.699071	1.2074	0.794893	2.60814	0.521338	0.352859	0.682261	0.506434	0.480909	0	17.2537
MSTRG.1945.1	0	0.140703	0	0	0	0.147905	0	0	0	0	0	0	0	0.154131	0	0	0	0	0.068898	0	0.150336	0	0.098386	0.316014	0.230453	0.289725	0.637147	1.48811	0	0	0.619783	0.166597	0	0.509338	0.14206	0	5.15959
MSTRG.19499.2	0	0	0	0	0	0	0	0	0	0	0	0	0	0	0	0	0	0	0	0	0	0.044599	0	0	0	1.6204	0	0	0	0	0	0.047049	0.065429	0	0.015431	0	1.7929
MSTRG.19510.1	1.4413	1.13357	0.488715	1.64468	2.52589	0.245353	0.102565	0.37133	0.864136	0.10839	0.515105	0.861216	0	0.14251	1.9569	0.255662	0.256797	1.23045	0	0	0	0	0	0	0	0	0	0.194511	0	0.288419	0	0	0	0	0	0.407801	15.0353
MSTRG.19513.1	0.288998	0	0	0	0	0	0.101693	0	0.425003	0	0.139204	0.106203	0.140286	0	0	0.258874	0	0	0	0.334218	0.548162	0	0.856008	0.292735	0.287745	0	1.32625	0.29731	0.384949	0.653867	0.579914	0.15549	0.780634	0.161998	0.121319	1.23628	9.47714
MSTRG.19515.1	0.240381	0	0.116196	0.23221	0	0.288484	0	0.095091	0.601981	0	0.165816	0	0.124753	0.474389	0.119778	0	0	0	0.623003	0.308894	0.469159	0.117664	0.80419	0.490634	0.120265	0.408698	1.45397	0.917419	1.80067	0	0.096675	0.236631	0.646658	0.394739	0.213187	0.429978	11.9915
MSTRG.19532.1	0.016602	0	0	0	0	0	0	0.279887	0	0	0.456962	0	1.34235	0	0.219929	0.119354	0.241099	0	0.489789	0.39997	0.115151	0.275591	0.303674	0.693483	0.363363	0	0.414005	0	0	0	0.367332	0.291429	0	0.531787	0.431984	0.574065	7.92781
MSTRG.19536.1	0.085038	0.115446	0.163197	0.082981	0.255801	0.118009	0.192778	0	0.584574	0	0.221636	0.14682	0.264367	0	0.247023	0.170492	0.149651	0.406486	0.904977	0.050423	1.34108	0.832149	0.118148	0.609764	1.10159	0.47385	0.542038	0.977244	0.428851	0.585104	0	0.495078	0.568114	0	0.750217	0.063383	13.0463
MSTRG.19536.2	0	0.036569	0	0.219175	0.037536	0	0	0.070103	0.035839	0	0	0	0.034125	0.088129	0	0.037488	0	0	0.100457	0.284982	1.00802	0.560429	0.5359	0	0	0.471802	0	0.078217	0.220989	0.081221	0.296941	0.031308	0.840993	0.16745	0.525389	0.009459	5.77252
MSTRG.19660.1	0.639117	0.038313	0.22983	0.311637	0.401282	0.259368	0.284876	0.074945	0.825136	0.977182	0.147967	0.422768	1.85606	0.234648	0.408667	0.080964	0.242871	0.407768	0.069808	0.084	0.259766	0.12267	0.068666	0	0	0.159686	0.033576	0.222986	0.148095	0.109223	0.3184	0.173123	0.217725	0.054679	0.252979	2.60607	12.7449
MSTRG.19689.1	4.13603	6.16097	4.09735	1.58962	6.37013	1.64883	3.48879	1.03528	5.55342	4.75687	4.00061	2.50661	6.70547	3.60583	3.2416	3.01167	2.14597	4.80354	5.43963	5.15343	1.23838	3.66918	3.44067	2.82763	1.82889	2.21614	2.72968	3.85922	2.54201	4.47042	6.24141	0.387388	5.17285	3.71513	2.16523	0	125.956
MSTRG.19689.2	0.432765	0.062568	0.166374	0.047826	1.54088	0.719008	0.972721	0.464422	0.345367	0	0.062012	0.143197	0.083207	0	0	0.118625	0.025922	0.261589	1.44685	0.176724	0.425083	0	0.133008	0	0.051892	0	0.035277	0.006256	0.093821	0.040319	0.316214	0.123971	0.395632	0.954153	0.054563	1.0961	10.7963
MSTRG.19693.2	0	0	0	0	0	0	0	0	0	0.185941	0	0	0	0.177936	0	0	0	0	1.1306	1.12363	0.778138	1.36236	0.818479	0.134684	0.246271	0.39013	0.923571	0	0.720124	0.398479	1.05372	0.635788	1.63161	0.471861	0	0.047248	12.2306
MSTRG.19693.3	0	0	0	0	0	0	0	0	0	0	0	0	0	0	0.132664	0	0	0.1206	0.426872	1.2076	2.79969	1.53503	0	1e-06	0	0.025462	0.289187	0	0.034504	0.427012	0.275787	1.50199	0.902386	0.075888	1.68948	0	11.4442
MSTRG.19693.4	0	0	0	0	0	0	0	0	0	0	0	0	0	0	0	0	0	0	0.056983	0	0	0	0.056302	0.29426	0.015468	0	0	0.130914	0	0	0	0	0.062782	0.112785	1.002	1.46466	3.19616
MSTRG.19703.1	0.387546	0	0.100083	0	0.305338	0	0.159946	0.145394	0.401532	0.099201	0	0	0.214907	0.103576	0	0.104713	0	0.120443	1.15196	1.19863	1.62045	0.231879	0.599009	0.175729	0	0.450557	2.11519	1.42936	1.70332	0.58848	0.137788	0.811413	2.17783	0.540407	0.429113	0.258208	17.762
MSTRG.19704.1	0	0	0.121442	0	0	0.098787	0	0	0	0	0	0	0	0	0	0	0.128978	0.034238	0.11255	0.130721	0.959843	0.18378	1.31154	1.16907	0.143574	0.136262	0.384112	0.158206	0.297458	0.091198	1.4037	0.203114	0.399668	0.094828	0.193645	0.279971	8.03668
MSTRG.19713.1	0	0	0	0	0	0	0	0.009614	0	0	0	0	0	0	0	0	0	0	0.342459	0.025966	0	0.19023	0	0.36113	0.236116	0.883076	0	0.182435	0.293148	0.023442	0.260962	0.226368	2.04248	0.054495	0.125149	0.073112	5.33018
MSTRG.1991.1	0.388592	0.564426	0.063549	0.366319	0.799463	0.421443	0.663721	0.41779	0.29308	0.074104	0.480873	0.419228	0.113885	0.168661	0.353329	0.165459	0.223077	0.062918	0.207519	0.081155	0.207309	0.373386	0.088189	1.58557	0.491771	0.601012	0.359771	0	0.50343	0.7061	0.045534	0.407931	0.732026	0.693448	0.322528	0.150418	13.597
MSTRG.1992.1	0.159896	0.657421	0.439915	0.962542	0.807898	0.62324	0	1.02342	0.067521	0.73791	0.36969	0.790075	0.87361	1.01124	0.471611	0.460266	0.357598	0.511312	0.27609	0.285514	0.402136	0.337615	0	0.406338	0.488754	0.302247	0.407102	0	0.040846	1.01145	0.309978	0.344118	1.55799	0.570047	0.509111	0.774466	18.349
MSTRG.19949.6	0.266187	0.229603	0.047698	0	0.187021	0.325734	0	0	0	0.246344	0.20691	0	0	0.061055	0.138019	0	1.1151	0.063639	0.384334	0.109299	0.187447	0.232882	0.464793	0.842141	1.03876	0.275118	0.272558	0.369666	0.8065	1.00918	1.02271	0.234503	0.133399	0.415963	0.525761	0.685969	11.8983
MSTRG.19998.1	0.154894	0.452425	0.330384	0.075384	0.154923	0.323323	0.139754	0.277225	0.880662	0.285388	0.746823	0.26229	0.440639	0.168762	0.355347	0.200453	0.078927	0.124565	1.44497	1.03552	2.618	0.652974	0.774491	1.95365	0.376481	1.1675	1.39712	0.517068	1.25732	0.839105	0.60917	0.753425	1.42149	2.01289	0.743363	0	25.0267
MSTRG.19998.2	0	0	0	0	0	0	0	0.524993	0	0	0	0	0	0.346712	0	0	0	0	0	0	0	0	0	0	0	0	0	0	0	0	1.1681	0	0.230402	0	0.474091	0.528369	3.27267
MSTRG.20066.1	0	0.183199	0	0	0	0	0	0.122917	0	0	0	0	0	0	0	0	0	0	0.815277	1.52332	0.457543	0.234547	0.455301	0.87091	0.35843	0.593997	0.426376	1.0214	0.30436	0.838655	1.65843	0.405628	0.991692	0.52814	0.894979	0.160262	12.8454
MSTRG.20288.1	0	0.244145	0	0.039389	0.048225	0.388235	0.36975	0.160834	0	0.164604	0.047007	0.346245	0	0.171863	1.38442	0.336206	0.350981	0.34939	0.269855	0.178463	0.330851	0	0.029472	0.007047	0	0.179536	0	0.75523	0.314997	0	0.046765	0.185763	0	0.193538	0	0.270864	7.16368
MSTRG.20340.1	0	0.27707	0	0	0	0	0	0	0	0	0	0	0	0	0	0	0	0	0	0	0.309548	0.329252	0.245778	0.032324	0.064504	0.272134	0.069703	1.98738	0	0	0.431502	0	0.133596	0.484201	0	1.6707	6.30769
MSTRG.20343.1	0.698658	0.194722	0.273173	0.291277	0.480827	0.459939	0.300499	0.923501	0.26959	0.56684	0.300517	0.947554	0.409675	0.744379	0.491548	0.100815	0.765588	0.521008	0.902767	0.448911	1.43494	0.753084	0.901894	0.994519	0.699476	0.921966	1.74459	1.22471	1.7249	0.320213	1.33763	1.7842	1.9874	1.2181	2.58498	0.090913	29.8153
MSTRG.20406.1	0.178967	0.34791	0	0.173765	0	0	0.121105	0.136724	1.22808	0.327637	0	0.03645	0	0	0	0.075653	0	0	0.159288	0.951222	0.03997	0.224538	0.218455	0.157079	0.100723	0	0.415615	0.984745	0.367376	0.337431	0.159809	0	0.284821	1.19381	0.640444	0	8.86162
MSTRG.20431.1	0	0.300374	0.6216	0	1.54156	0.4421	0.339465	0.71754	0.452183	0	0.928091	0.048573	0	0.147734	0.781036	0.155515	0.301593	0.370887	0	0	0	0	0	0	0	0	0	0	0	0.145664	0	0	0	0.025984	0	0	7.3199
MSTRG.20445.3	0.180272	0.239335	0.212992	0.000347	0.075408	0	0.03206	0.037166	0.069284	0.253508	0.151029	0.139172	0.184106	0.244778	0.182366	0.126519	0.195672	0.142674	0	0	0	0	0	0	0	0	0	0	0	0.082692	0.048945	0	0	0	0	0.031697	2.63002
MSTRG.20520.1	0	0	0	0	0	0	0	0	0.233368	0	0	0.157036	0	0	0	0	0	0	0.28252	0.555545	0.319509	1.95182	0.588856	0.168321	0	0.402264	0	0.961753	0.961556	0.641914	1.38984	0.868691	0.718713	0.292259	0.430732	0.675499	11.6002
MSTRG.20521.1	0	0	0	0	0	0.089179	0.2084	0.144376	0	0	0.070328	0	0.074163	0.335986	0	0	0	0	0.15019	0.419897	0.886746	0	0.414114	0.484898	0.476633	0.204735	0.039961	0.205359	0.42243	0	1.53335	0.459746	0.655607	0	0	1.5389	8.81499
MSTRG.20524.1	0	0	0	0	0	0	0	0	0	0	0	0	0	0	0	0	0	0	0	1.31888	1.95883	0.967183	0	0	0	1.45285	1.88526	1.23254	0.32639	1.08984	0.4543	0.592604	0	0	0.773602	0.127506	12.1798
MSTRG.20524.2	0.091169	0.093599	0.059978	0.080985	0	0.047412	0.08457	0.097137	0.061331	0.029824	0.149256	0.055395	0.103642	0.062278	0.07099	0.066425	0.021198	0.141014	1.5557	0.635134	0.389849	0.561403	0.38448	0.824227	0.594283	0.289687	0.370112	0.086704	0.998901	0.132078	1.64355	1.22107	0.992825	0.701913	0.115199	0	12.8133
MSTRG.20552.1	0.044243	1.2758	0	0.009112	0	0.069081	0	0.049963	0.103604	0	0	0	1.05018	0.763026	0	0.024289	0	0.084873	0	0	0.084945	0	0	0	0	0	0	0.192229	0.244636	0	0.095515	0	0	0	0	0.349891	4.44139
MSTRG.20586.1	3.05931	2.07327	5.62002	0.359266	3.02133	4.02328	1.11139	2.32115	6.85877	1.97564	4.06075	1.76342	4.83813	9.59105	3.77955	8.30887	3.67345	1.69181	0.676167	0.361195	0.592603	0.213432	0.641726	0.372987	0.252328	0.277202	0.305296	0.149444	0.879424	0.508262	0.443179	0.269017	0.266237	0.30527	0.22039	0.21455	75.0792
MSTRG.20612.1	0	0	0.21615	0.444469	0.231005	0.194947	0	0.597585	0.791954	0.226395	0.308934	0.182859	0.520737	0.220137	0.240117	0	0.424854	0.150217	1.0285	0.672256	0.55207	0	0.253465	2.11023	0.614926	0.782689	0.51497	0.740058	0	0.233559	0.324072	0.393754	0.259448	0.348621	0.811734	0.152099	14.5428
MSTRG.20625.1	0	0	0	0	0	0	0	0	0	0	0.208983	0	0	0.166211	0	0	0	0	0.320614	0.191147	1.31572	0	0	0.179359	0	0.345362	0.120297	0.043844	0	0	0.19945	0.781801	0	0	0.59146	0	4.46425
MSTRG.20653.7	0	0	0	0	0	0	0	0	0	0	0	0	0	0	0	0	0	0	0	0	0.822078	0	0	0	0	0	0	0	0	0	0	0	0	0	0	0.206054	1.02813
MSTRG.20693.1	0	0.320775	0	0	0	0	0	0.052112	0	0.068001	0	0	0	0	0	0	0	0	1.01561	0.393717	0	0.116393	0	1.13534	1.25169	0.063439	0	0.387629	0	0	0.040688	0	0.037848	0.042328	0.383654	0.557466	5.86669
MSTRG.20757.1	0	0	0	0.194759	0	0.191631	0	0.186882	0	0	0	0	0	0	0	0.030283	0	0	0.636229	1.2002	0.713867	1.26694	0.598425	0.784731	0.225605	0.917588	0.334891	0.447007	1.15019	0.092216	1.14011	0.551492	0.485365	0.240945	0.011043	0.135846	11.5363
MSTRG.20761.1	0.361917	0	0.174078	0.496336	0.158011	0.203303	0.129964	0	0.106626	0.379918	0.139462	0.18061	1.11839	0	0.304781	0.209536	0.375099	0.234396	0	0	0	0	0.061787	0.019733	0	0	0	0	0	0.068238	0.065737	0.030507	0	0	0.066418	0	4.88485
MSTRG.20780.15	0.372571	0.183319	0	0	0.087795	0.064986	0.160744	0.125131	0.095246	0	0.293059	0.106324	0.81026	0.259776	0.113296	0	0	0.062918	0.334443	0.382938	0.799852	0.227192	0.59855	0.195288	0.392785	0.594754	0.72366	1.10519	1.10977	0.723079	1.52252	0	0.33527	0.134354	0.264792	0	12.1799
MSTRG.20780.16	0	0	0	0	0	0	0	0	0	0	0	0	0	0	0	0	0	0	0	0	0	0	0	0	0	0	1.08478	0	0	0	0	0	0	0	0	0	1.08478
MSTRG.20780.17	0	0	0	0	0	0	0.000166	0	0	4.7e-05	0	0	0.451776	0	0	0	0.02592	0	0	0	0	0.998282	0	0	0	0.000376	0	0	0.512322	1.00568	0	0	1.72188	0	0.002555	0	4.71901
MSTRG.20780.19	0	0	0	0	0	0	0	0.232873	0	0	0	0	0	0	0	0	0	0	0	0	0	0	0	0	0	0	0	0	0	0	0	0	0	0	0	0	0.232873
MSTRG.20780.20	0	0	0	0	0.070717	0	0	0	0	0	0.008431	0.002663	0.959767	0	0	0	0	0	0.050653	0	0	0	0.173019	0	0	0	0.064773	0	0	0	0.163116	0.056463	0.019959	0	0	0	1.56956
MSTRG.2083.1	0.624657	0.814671	2.5475	0.743366	0.604369	1.59381	1.96776	1.51101	2.06542	4.27051	0.36018	1.07639	1.43583	0.828023	2.1305	0.768496	1.05055	1.33163	0	0.090836	0.021117	0.044366	0.037127	0	0.237967	0.041108	0	0	0.037896	1.2451	0.12927	0	0.020484	0.315246	0.03991	0	27.9851
MSTRG.2083.2	0.016029	0	0	0.020975	0	0.01144	0.028262	0.006199	0	0.36463	0.66529	0.362478	0.260937	0.003914	0	0	0.042388	0	0	0	0	0	0	0	0	0	0	0	0	0	0	0	0	0	0	0	1.78254
MSTRG.2083.3	0	0	0.261421	0.418564	1.5617	0	0.564164	0.657729	0	0.563606	0	0.321318	0.489235	0	0.327567	0	0.362928	0.19837	0	0	0	0	0	0	0	0	0	0	0	0.052726	0	0	0	0	0	0.117791	5.89711
MSTRG.20901.1	0.874655	1.0016	0.890731	1.1777	0.154922	0.095843	0.187116	0.353824	0.692469	0.265964	0.736911	0.105795	0.880351	0.149226	0.235709	0.698466	0.116746	0.160338	0.044531	0.108008	0.08402	0.085413	0	0	0.051622	0.144802	0.04328	0.143359	0.047302	0.02395	0.101991	0.042308	0.056131	0	0.12406	0	9.87914
MSTRG.20903.2	0	0.007339	0	0	0	0	0.00157	0.000561	0	0	0.01321	0	0	0	0.001993	0.006672	0.010147	0	0	0	0	0	0	0	0	0.002265	0.004963	0.52756	0	0.01028	0.006153	0	0	0	0	0	0.592713
MSTRG.20909.1	0	0.247501	0.039856	0	0.43058	0.082461	0.579523	1.12021	0	0.162546	0.475195	0.181784	0	0	0	0.086441	0.17549	0	0	0	0	0.088045	0	0	0	0.020395	0	0	0	0	0	0	0	0	0	0	3.69003
MSTRG.20921.1	0	0	0	0	0	0	0	0.968345	0	0	0	0.472337	0	0	0	0	0	0	0	0	0	0	0	0.162579	0	0	0	1.24168	0.916441	3.55013	0	0.252505	0	0.45243	0.815118	1.30862	10.1402
MSTRG.20921.2	0.656518	0.130766	0.443198	0.130623	0	0.637483	0.242767	0.378525	0.264235	0.308235	0.777622	0.138192	0.812333	0.452391	0.068415	0.73856	0.136762	0.108913	1.51574	1.12261	1.42133	1.34072	0.505154	0.600013	0.501431	0.982251	2.23092	0.186463	1.84349	0	1.98026	2.78366	1.06398	1.05216	1.95042	0.0451	27.5512
MSTRG.20921.3	0	0	0	0	1.76974	0	0	0	0	0	0	0	0	0	0	0	0	1.20317	0	0.467429	0	0	0.874907	0.529069	0	0.180132	0	1.27202	0	0	0	0.530813	0	0	0	0.404425	7.2317
MSTRG.20982.1	0.114254	0.368226	0.58226	0.130512	0.058925	0	0.707231	0.595618	0.910773	0.274562	0.059423	0.194095	0.565603	0.507368	0.062736	0.979263	0.020407	0.090414	0.143193	0.383545	0.662424	0.707052	0.414204	0.846982	0.237177	0.749631	2.26683	0.938495	1.5567	0.642087	0.346046	0.524724	1.10344	0.168871	0.463926	0.121515	18.4985
MSTRG.20982.2	0	0	0	0.098453	0	0	0.20701	0.392508	1.49745	0	0	0.418836	0	0.237034	0	0.497258	0	0	0.209365	0	0	0.374193	0	0.38134	0	0.328827	0.547808	0.60121	0.709413	0	0.209914	0	0.580969	0	0	0.584464	7.87605
MSTRG.21027.1	0.541099	0	0.087081	0	0	0	0.043526	0	0	0	0	0.070663	0.911216	0	0	0	0	0	0	0	0	0	0	0	0	0	0	0	0	0	0	0	0	0	0	1.2342	2.88778
MSTRG.21058.1	0.082237	0	0	0.046422	0.04961	0	0	0	0	0.182355	0	0	0	0	0	0	0.058325	0	0.134872	0.399411	0	0.111195	0.109377	0	0.161417	0.313268	0	0.360495	0.226237	0.360588	0.564137	0.157143	0.207053	0	0	0.330207	3.85435
MSTRG.21071.1	0	0.057784	0	0.05801	0.059608	0	0.026954	0.139159	0.058674	0.056968	0.05727	0.105549	0	0	0.060766	0.055323	0	0	0.039351	0.339336	1.26904	0.060943	0.260609	0.121954	0.148719	0	1.46632	0.041405	0.704261	0.3019	0.179836	0.192875	0.032019	0.29816	0.16392	0.401769	6.75847
MSTRG.21084.1	0	0	0	0	0	0	0	0	0	0	0	0	0	0	0	0	0	0	0.304099	0.105251	0	0.25813	0	1.40423	0.205758	0.182998	0	0.319966	0.104783	0.108817	0.114653	0.108061	0	0	0.091087	0	3.30783
MSTRG.21085.1	0.176337	0.014212	0.028272	0.099446	0	0	0.534317	0.455535	0.1576	0.013941	1.46654	0.039037	0.621272	4.06009	0.014946	0.059086	0.029802	0.58084	0	0	0	0.029903	0.03738	0	0.014631	0.013055	0.012267	0	0	0	0.029487	0.015813	0	0	0	0	8.50381
MSTRG.21165.1	0.251513	0.926001	0.564613	1.43508	0.627702	0.124386	0.144014	0.969575	0.491523	0.173718	0.286666	0.292578	0.094202	1.08691	0.422291	0.774338	0.080434	0.199736	0	0	0	0	0.076297	0	0.087584	0	0	0	0	0.085985	0.045756	0	0	0.050616	0	1.7848	11.0763
MSTRG.21167.1	0	0.192498	0.156221	0.178827	0.237713	0	0	0.249088	0.097244	0	0.284632	0	0	0	0.172612	0.095677	0	0.080165	1.16766	0.153034	0.175961	1.55024	0.161443	1.05406	0.57271	1.29621	0.241368	0.137244	1.54969	0.903014	0.18976	0.581406	0.74829	0.516624	0.363443	0.710515	13.8174
MSTRG.21250.1	0	0	0.111039	0	0	0.073515	0.06457	0.071693	0	0.070859	0.074132	0.06235	0.143234	0	0.15653	0	0	0.062298	0.497238	0.760559	1.1881	0.156987	0.518921	0.736669	0.173541	0.377833	0.766981	0.852708	0.679761	0.503096	0.186842	0.204768	0.208278	0.93896	0.432838	0.698258	10.7726
MSTRG.21260.1	0	0	0	0	0	0	0	0	0	0	0	0	0	0	0	0	0	0	1.13238	0.599117	0	0.285304	0	0.696812	0.27025	0.010845	0.288909	0.397604	0.032716	0.114262	0.287825	0.465125	0.112559	0.321614	0.211989	0.205587	5.4329
MSTRG.21263.1	0	0.071282	0	0.142409	0	0.140121	0.125371	0	0	0	0	0.12988	0.066654	0	0	0.033215	0	0.097712	0.381189	0.382894	0.599624	0.601303	0.578374	0.214058	0.714116	0.883732	0.770127	0.492969	0.457645	0.238414	0.280337	1.39434	0.623259	0.575519	0.450727	0.862485	11.3078
MSTRG.21279.2	0	0	0	0	0	0	0	0	0	0	0	0	0	0	0	0	0	0	1.32779	0.978027	0.762511	0.661332	0.457382	1.49697	1.13089	0.038174	0.089109	0	0.266587	0.634732	0.029761	0.643954	0.276836	0	1.4484	1.61563	11.8581
MSTRG.21291.1	0	0.404069	0.215542	0.186198	0.161545	0.294325	0.249893	0	0.296501	0	0.269004	0	0.267581	0	0.281722	0.409297	0	0	1.33204	2.90923	2.79198	1.9061	1.32362	0.895681	1.6856	2.05072	2.85016	1.42865	0.970723	0.612947	2.08433	2.05763	1.73527	3.48628	1.50358	0.425077	35.0853
MSTRG.21291.2	0.252037	0	0	0	0	0	0	0.201454	0	0.066508	0	0.041178	0	0.119902	0	0	0.212722	0.207052	0.123958	0.483606	0	0.17865	1.5325	1.03092	0	0.24376	0.187775	2.10228	1.56041	1.0982	0	0.216918	0.398392	0.259882	0.786442	0.591421	11.896
MSTRG.21301.1	0	0	0.039187	0	0.083798	0	0.188172	0	0.125326	0.040044	0.051221	0	0.086749	0	0.085426	0	0	0.02397	0.764256	0.259494	0.032624	0.326762	0.292717	0.699329	1.12319	0.398845	0.544439	0.465655	0.537343	0.871831	0.702076	0.383165	1.07477	0.179987	0.244313	0.556189	10.1809
MSTRG.2142.1	0	0.050278	0	0	0	0.024708	0.046671	0.02024	0	0	0	0.022902	0.053424	0	0.026305	0.026031	0	0.030151	0.618531	0.679044	0.440293	0.889313	0.910449	0.801503	0.916868	0.243587	0.572279	0.60419	0.623525	0.307883	1.1825	1.00524	0.377586	0.734662	0.580357	0	11.7885
MSTRG.21634.2	0	0	0	0	0	0	0	0	0	0	0	0	0	0	0	0	0	0	0	0	0	0	0	0.065481	0	0	0	0	0	0	0	0	0	0	0	0.39537	0.460851
MSTRG.21648.1	0	0	0	0.771595	0	0.598672	0.346296	1.51547	1.4726	1.00052	0	0.938383	0	0	0	0	0	0.382065	1.09135	0	0	0	0	0.35967	0	0	0.377962	0.623769	0	0	1.33622	0.811497	0	0	0.312714	0.842343	12.7811
MSTRG.21648.2	1.1842	0.592516	0.605215	0.797421	0.317043	0.102013	0.150204	0.465706	1.05686	0.284756	0.79921	0.444286	1.39963	0.689957	0.560333	0.527483	0.973574	0.625555	0.826656	1.0479	1.17479	1.79753	0.886999	0.910861	0.505798	0.270558	1.63837	0	1.31729	0.14855	0.184683	0.693364	0.873208	1.59516	0.520119	0.672571	26.6404
MSTRG.21727.1	0.076492	0.149447	0.090671	0.074642	0.950675	0.366479	0.27398	0.493479	0.549855	0.247758	0.074059	0	0.396599	0.138255	0.156376	0.116061	0.077759	0.029562	1.58913	0.838079	0.369515	0.793589	0.933376	0.130634	0.801275	0.363292	0.382475	0.689912	0.90021	0.926929	0.539449	0.024817	0.456927	1.06183	0.541837	0	15.6054
MSTRG.21774.1	0.113745	0.288245	0.191075	0.426434	0.240724	0.147785	0.085201	0.192075	4.57005	0.026029	0.217649	0.198487	0.082635	0.140983	0.259716	0.114482	0.026017	0.137896	0.111362	0	0.168935	0.516947	0.10838	0.221961	0.056626	0.188133	0.126285	0.039413	0.077831	0.10723	0.29889	0.398575	0.335167	0.04798	0.267905	0.011973	10.5428
MSTRG.21774.2	0	0	0	0	0	0	0	0	0.020052	0	0	0	0.139794	0	0	0	0	0	0	0	0.015258	0	0	0.017553	0	0	0.010624	0.008141	0.016016	0	0	0	0.006095	0	0	0.393655	0.627188
MSTRG.21841.1	0.104422	0.271991	0.134762	0.068008	0.104823	0.464396	0	0.260378	0	0.066787	0.337389	0.062025	0.072343	0.165614	0.213362	0.281993	0.068	0	1.19885	0.654644	1.01819	0.690334	0.571473	0.604773	0.209222	0.989917	1.19679	0.541045	0.020769	0.786115	0.58075	1.04901	0.435658	0.11033	0.611445	0.023621	13.9692
MSTRG.2196.1	0	0	0.219314	0	0	0.506885	0	0	2.8045	0	0	0	0.628124	0	0	0	0	1.0815	0	0	0	0.024457	0	0	0	0	0	0	0	0	0	0	0	0	0	0	5.26478
MSTRG.2196.2	0.085684	0.027761	0.013188	1.24881	0.014247	0	0	0.026609	0.080324	0	0.055029	0.189685	1.9394	0.028434	0.533741	0	0.087103	0	0	0	0	0	0.02438	0	0	0	0	0	0	0.026791	0	0	0	0.03202	0	0.449226	4.86244
MSTRG.21973.1	0	0	0.075062	0	0.155698	0	0	0	0	0.069307	0.127038	0	0	0	0	0	0	0	0.290389	0.26481	0	0.426143	0.251104	0.193333	0.056354	1.31567	0.278132	0.379004	0.216338	0.052963	0	0.33586	0.055131	0.127797	0.070166	0.429772	5.17007
MSTRG.21979.1	0.103419	0.05001	0.049743	0	0	0.146717	0	0.048176	0.050781	0.049305	0.049815	0.045789	0.160219	0	0.052592	0.052044	0.052566	0.040606	0.888485	1.04177	1.24801	0.808055	0.854974	1.25153	0.614991	0.348869	1.51186	0.752165	0.501298	0.727313	0.839009	0.608572	0.725832	0.753049	0.611225	0.388382	15.4272
MSTRG.220.1	0	0.511426	0	0.193447	0.343248	0.813151	0.620833	0.117956	0.308135	0.494037	2.66587	0.060931	1.58798	0.616524	0.135767	0.069255	0.128655	1.12342	0.427476	0.271834	0.219156	0.575535	0	0.421352	0	0.648387	0	0.953689	0.125554	0	0	0	0.075737	0.337882	0	0	13.8472
MSTRG.220.2	0	0	0	0.263665	0.085147	0	0	0	0.477085	0	0.314414	0	1.36179	0	0.160248	0	0	0.319162	0	0	0.091069	0	0	0	0.218893	0	0	0	0.598948	0.122895	0	0	0	0.197091	0.344222	0	4.55463
MSTRG.220.3	0.104996	0.709022	0.3756	0.421421	0.076349	0.138908	0.048647	0.117765	0.312253	0.115889	0	0.315345	1.96117	0	0.141539	0	0	0.321215	0	0	0	0	0.100635	0	0.2697	0	0.044642	0	0	0	0.119506	0	0	0.131718	0	0.885845	6.71216
MSTRG.22176.5	0.19475	0.207793	0.38908	0.207565	0	0	0.095477	0.14675	0	0.366908	0	0	0.410038	0.425654	0	0.315597	0	0.397656	1.06029	1.60281	0.992805	1.72072	0.383212	1.2231	0	1.03129	0.223948	2.26741	0.524351	1.20393	1.96892	1.25372	0.971489	1.58041	0.093906	0.209276	21.4688
MSTRG.22305.2	0	0	0	0.1004	0	0	0	0	0.054891	0	0	0	0	0	0	0	0	0	0.188797	0	0.214933	0.114029	0.308219	0	0	0	0.734683	0	0	0	0	0	0	0.10497	0	0.071756	1.89268
MSTRG.22409.1	0.704793	0.815952	0.573068	0.430098	0.842524	0.693352	0.850326	1.5253	0.050613	0.295091	0.51934	2.99965	1.4774	0.608013	0.591275	1.07566	0	0.269535	0.045871	0	0.118978	0	0.06599	0	0	0.048711	0.107341	0	0	0.14661	0.05171	0	0.110479	0.11556	0.025128	0	15.1584
MSTRG.22409.2	0.553783	0	0.143223	0.034992	0	0	0	1.51191	0	0	0.052906	1.08044	0	0	0	0	1.06754	0	0	0.016129	0	0.116704	0	0.150712	0	0	0	0	0	0.159902	0	0	0	0	0.105013	0.172028	5.16528
MSTRG.22451.1	0	0	0	0	0	0.08801	0	0.056212	0	0	0	0	0	0	0	0	0	0	0.553414	0.12006	0.983	0.354196	0.514829	0.26883	0.248615	0.17414	0.32959	0.269163	0.323883	0	0.277291	0.198264	0.370953	0.103281	0.564153	0	5.79788
MSTRG.22508.2	0	0	0	0.10527	0	0	0	0.129359	0	0	0	0.0775	0	0	0	0	0	0	2.21791	0.09249	2.67539	0.427599	0	0	1.67288	0	5.40423	0.504457	0.491582	2.39583	0	0.174294	0.087902	0.395153	0	0.395497	17.2473
MSTRG.2256.1	0.520599	0.930891	0.363988	0.612295	0.692592	0.682788	0.697592	0.242062	0.952547	0.605304	0.474674	0.483971	0.355584	0.412453	0.213795	0.341009	0.170952	0.741217	0.204233	0.087802	0.257778	0.293754	0.189371	0.171628	0.083719	0.357218	0.157171	0	0.268494	0.156893	0.168725	0.226198	0.31675	0.377064	0.229005	0.875309	13.9154
MSTRG.22587.1	0	0.025993	0.052786	0.053278	0	0.098757	0.04951	0.025561	0.133103	0	0	0.05345	0	0.107619	0.042029	0.006904	0	0	1.08838	1.2795	1.09951	0.586587	0.385895	0.234087	0.26193	0.084017	1.32725	0.684103	0.490365	0.572281	1.28747	0.494695	0.510311	0.705087	0.519364	0.568786	12.8286
MSTRG.22679.1	0.318298	0.147045	0.072582	0.109151	0.383948	0.500765	0.272989	0.538692	0.36862	0.270055	0.380234	0.669642	0.078319	0.335188	0.326235	0.190804	0.526884	0.030388	0.766375	0.401461	0.678536	0.657082	1.04911	1.45805	0.720474	0.932784	1.03892	0.032581	1.09017	0.031633	0.036139	0.687876	2.31943	0.509656	1.80213	0	19.7323
MSTRG.22734.3	0	0.219932	0	0.473314	0.244222	0.172761	0.086159	0.131845	0.040655	0	0.196547	0.935463	0.13641	0.930435	0.200933	0.035353	0.01837	0.350494	0.151202	0.402744	0.032618	0.085556	0.209711	0.077118	0.247877	0.398383	0	0	0.075847	0.067594	0	0.105488	0.240443	0.071437	0.065636	0	6.40455
MSTRG.22781.1	0.301007	0.644175	0.486637	0.348703	1.65493	1.68836	0.324288	0.545227	0.112913	0.48533	0.070939	0.36359	0	0.048873	0	1.00769	0.112941	0.241397	0.228815	0.211114	0.210749	0	0.220549	0.253236	0	0.487179	0.215683	0.33483	0	0.485935	0	0	0	0.244767	0.237081	0.279817	11.8468
MSTRG.22812.1	0.198712	1.42788	0.232188	1.27087	0.10084	0.115872	0.564314	0.220179	0.337482	0.134924	0.272638	0.035801	0.576657	0.66211	0.082239	0.53123	0.08076	0.196383	0.578266	0.552977	0.507026	0.327648	0.23778	0.267584	0.439808	0.204266	0.283326	0.441839	0.258199	0.13054	0.2805	0.348041	0.174864	0.239774	0.185302	0	12.4988
MSTRG.22831.2	0	0	0	0	0.011944	0	0	0.07189	0	0	0	0	0.023374	0	0	0	0	0.032763	0.107567	0	0.037043	0.058747	0	0.048038	0	0	0.04395	0	0	0.135918	0	0.061751	0	0.08049	0.060131	0.608498	1.3821
MSTRG.22916.1	0.12127	0.090291	0.059573	0.030064	0.061476	0.203322	0.243336	0.172799	0.18184	0	0.149147	0.109676	0	0.141477	0	0.124035	0.031477	0.192197	0.633937	0.645696	0.58058	0.439337	0.75353	0.579719	0.124383	0.34884	1.40095	0.636874	0.46548	0.154701	0.053746	0.63102	0.82332	0.347139	0.80555	1.46946	12.8062
MSTRG.22933.1	0.146672	0	0.094063	0.094227	0.325857	0.116767	0	0.52268	0.069859	0.233318	0.112457	0.086587	0.446629	0.072523	0.169313	0.098169	0.01665	0.156935	0.92448	0.531713	1.42927	1.29088	1.43311	1.69201	0.911879	0.763991	1.47467	1.45655	0.659611	0.839995	1.38918	0.873292	0.922799	1.17512	0.925274	0	21.4565
MSTRG.22944.1	0.566456	0.680672	0.953606	1.15567	0.837121	0.270578	0.380761	0.100272	0.814262	0.087094	0.811047	0.376204	0.280822	0.551246	0.792167	1.41748	0.143959	0.450557	0	0.147876	0.412536	0.144451	0.120882	0.289059	0.141	0	0.354053	0	0.117521	0.266338	0.284169	0.457159	0	0.338961	0.254261	0.825745	14.824
MSTRG.22951.1	0	0	0	0.388796	0	0	0	0.345943	0	0.375535	0	0	0	0	0.436987	0	0	0	0	0	1.03069	0	0	0	0	0	0.650419	2.93662	0.784035	0.492366	0	0	0.586811	0.245283	0.325138	0.994405	9.59303
MSTRG.22951.2	0.353642	0.330325	0.677331	0.353982	0.199174	0.336757	0.188932	0.24581	0.607948	0.33009	0.367609	0.231899	0.233581	0.263333	0.148657	0.294076	0.028479	0.563899	0.535456	1.13382	1.2009	0.423941	0.250936	0.66345	0.415343	0.23974	0.68482	0.827673	0.676277	0.347801	0.285538	0.395275	0.553411	0.433833	0.310574	0	15.1343
MSTRG.22951.3	0	0	0.825397	0.0839	0	0	0	0	0	0	0	0.26261	0	0	0	0	0	0	0.067058	0	0.392388	0	0.095727	0	0.019585	0	0	0.035742	0	0	0	0	0	0	0	0.046335	1.82874
MSTRG.22961.4	0.12846	0.303485	0.062344	0.125849	0.640813	0.099468	0.3782	0	0.735309	0.089007	0	0.005165	0.431863	0.188083	0.131829	0	0.197645	0.310442	0.266472	0.578089	0.080009	0.200712	0.353459	0.347832	0.227744	0	0.168006	0.281503	0.384918	0.11408	0.167747	0.557906	0.555367	0.359121	0.288812	0.698652	9.45839
MSTRG.23149.1	0	0	0	0	0	0	0	0	0	0	0	0	0	0	0	0	0	0	0.363943	0	0	1.53099	0	0.731604	0.659997	1.0293	0	0.262496	0.46391	0	0.09216	0.161143	2.12526	0.349444	0	0	7.77025
MSTRG.23177.1	0	0	0	0	0	0	0	0	0	0	0	0	0	0	0	0	0	0	0.11531	0	0	0.099313	0.087202	0	0.593846	0.091137	0.262285	1.78808	0.035894	0.738691	0.011513	0	0.305155	0.496396	0.111151	0.159884	4.89586
MSTRG.23206.2	0.271319	0.356147	0.26477	0.746396	1.07194	0.208088	0.062394	0	0.263874	0	0.658899	0.370493	0.209292	0.068503	0.397924	0	0.347644	0.167116	0.805135	0.356385	0.930077	0.211264	0.637866	0.421001	0.259889	0.324143	0.463986	0.095369	0.547899	0.046577	0.348346	0.198329	0.439002	0.191698	0.183816	0.454937	12.3805
MSTRG.23252.1	0	0	0	0	0	0.120233	0.10901	0	0	0	0	0	0	0	0	0	0	0	0	0.042054	0.122209	0.444246	0.107429	0	0.675787	0.187939	0.098755	0.174433	0.114821	0	0.206626	0.090736	2.71009	0.22769	0.240415	0	5.67247
MSTRG.23292.1	0.637601	0.162719	0.060814	0	0.332725	0	0.140367	0.053543	0	0.222169	0	0.31989	0.345642	0	0.345826	1.09076	0.166088	0.261286	0.432236	0.225647	0.033324	0	0.320266	0.433203	0	0	0.045234	0.298337	0.19356	0.27585	0	0	0.19555	0.171339	0.608195	0.244635	7.61681
MSTRG.23304.1	0	0	0	0	0	0	0	0	0	0	0	0	0	0	0	0	0	0	1.36577	0.344623	1.16392	0.839272	0.140856	0.634715	0	0.452992	1.06032	1.95884	0.910528	0.312689	0.162234	0.221735	0	0.295401	0.27778	0.754881	10.8966
MSTRG.23306.1	0.03825	0.221956	0.073223	0	0.037398	0.068332	0.069022	0.142186	0.297498	0.138954	0.022846	0	0.078615	0.152318	0.180814	0	0.077766	0.123552	1.2535	0.754887	1.58956	1.37882	0.089461	0.060508	0.522892	0.763512	1.41991	1.22138	0.097711	0.494006	0.576861	1.04093	0.544275	0.452512	0.767576	0	14.751
MSTRG.23329.1	0.127673	0.214415	0.072042	0.171806	0.149745	0.05758	0.161589	0.271708	0	0.137184	0.12011	1.39742	0.270774	0	0.553455	0.197006	0.641838	0.209342	0.057682	0.135349	0	0	0.159323	0.132285	0.1581	0.097214	0.005951	0.141277	0.118255	0	0	0	0	0	0.118339	0	5.87746
MSTRG.23361.2	0.139727	0.369602	0	0	0	0	0.164793	0	0	0	1.37616	0	0.068659	0.189822	0	0	0	0	0	0	0	0	0	0	0	0	0.165471	0	0.180456	0.154759	0	0	0	0.156649	0.548718	0.031126	3.54594
MSTRG.23373.1	0	0	0	0	0	0	0	0	0	0	0	0	0	0	0	0	0	0	0.267491	0	0	0.355775	0	0.057686	0.274527	1.15834	0.052938	0	0.233943	0	0	0	0.135821	0.071096	0	0	2.60762
MSTRG.23454.1	0	0	0	0	0	0	0	0	0	0	0	0	0	0	0	0	0	0	0.048133	0	0.186488	0.031522	0	0	0	1.47679	0.13382	0	0	0	0.087202	0.176659	0	0	0	0	2.14062
MSTRG.2346.1	0	0	0	0	0	0	0	0	0	0	0	0	0	0	0	0	0	0	0.14602	0.010618	0.045933	0.35891	1.17848	0.010339	0.04152	0.03225	0.036505	0.019444	0.164982	0	0.211895	0.834758	0.389892	0.031299	0.035915	0.030446	3.57921
MSTRG.235.1	0.129456	0.154296	0.076121	0.125693	0.096544	0.030918	0.0146	0.013418	0.603228	0.166792	0.458189	0.038689	4.26883	0.112447	0.065667	0	0	0.077423	0.022324	0.030695	0.021008	0.086309	0.027626	0.06606	0.032224	0.039754	0.02418	0	0.039566	0	0.173303	0.034826	0.034863	0	0	0.943629	8.00868
MSTRG.23558.1	0.069298	0.269261	0.083329	0.100757	0.267735	0.128383	0	0	0.06016	0	0.033379	0.030682	0.122541	0.137116	0.419005	0.12136	0.034518	0.070126	0.967575	1.74791	0.450384	1.35399	2.13349	2.15816	1.71786	0.302427	1.29116	0	0.10906	0.452401	2.25896	1.52364	1.29905	2.25184	1.17365	0	23.1392
MSTRG.23601.1	1.82607	1.94958	0.748196	1.92001	2.92159	2.67993	2.43768	1.61805	0.049565	0.774327	0.685089	0.42727	0.096437	0.93761	0.469035	0.602474	1.24011	1.20374	0	0.045852	0	0	0	0	0.196489	0	0	0	0	0.230292	0	0	0	0.443053	0	1.30939	24.8118
MSTRG.23602.1	0.490751	0.242145	0.352124	0.771121	0.1833	0.231193	0.207001	0.346754	0.985565	0.839934	0.293412	0.424518	0.940183	0.663533	1.24438	0.335347	0.187079	0.788628	0.305879	0.16533	0.39885	0.34102	0.322033	0.501104	0.815532	0.197951	0.406036	0	0.111933	0.165973	0.406043	0.13202	0.430167	0.410573	0.444335	0	15.0817
MSTRG.23657.1	0.362085	1.31936	0.348317	0.17578	0.899505	0.51887	0.488407	0.979974	0.087118	0	0.245293	0.169806	0.097232	0.358041	0.394502	1.26321	1.10425	0.235935	0	0	0	0	0	0	0.090129	0	0	0	0	0.170673	0	0	0	0	0	2.82167	12.1302
MSTRG.23663.1	0.024293	0.023613	0	0	0.048474	0.023208	0.043837	0.022633	0	0	0.023403	0.021512	0.02509	0	0.073752	0.012225	0	0.039137	2.3695	3.31272	3.81495	3.41532	4.21188	1.65265	1.32136	1.01824	2.47764	2.97719	2.52376	4.15957	2.98866	1.70348	3.53545	3.12413	3.59686	0	48.5845
MSTRG.23663.2	0	0	0	0	0	0	0	0	0	0	0	0	0	0	0	0	0	0	1.44683	0	0	0	0	0	0.040982	0.310524	0	0.223836	0	0	0	0	0	0	0	0.636589	2.65876
MSTRG.23681.1	0.088786	0.325219	0.12369	0.042594	0.106103	0.029948	0.143295	0.293015	0.023345	0	0.252539	0.239062	0.083522	0	0.294997	0.352944	0.253918	0.118848	0.139745	0.409792	0	0.035645	0.325863	0.424263	0.077894	0.109174	0.098839	0.30007	0.071192	0.42856	0.028841	0.080088	0.327325	0.151233	0.134302	0.710557	6.62521
MSTRG.23696.1	0	0	0.132619	2.06269	0	0	0	0	0	0.904377	0.92037	0	0	0	0	0.033301	0	0.887836	0.170146	0	0	1.94692	0.010591	0	0	0	0.115082	2.02844	1.36781	0	0	0.144254	0	0	0	1.34948	12.0739
MSTRG.23697.1	0	0	0	0	0	0.068578	0.065092	0.133757	0	0.065024	0.061893	0	0	0	0.284868	0.072249	0.070481	0.058114	0.183687	0.544064	0.069705	0.955887	0.231631	0.538019	0.748138	1.26158	0.20646	0.148244	1.21308	0.166641	0.111316	1.13781	1.02723	0.35087	1.25768	2.3885	13.4206
MSTRG.23764.1	0	0	0	0	0	0	0	0	0	0	0	0	0	0	0	0	0	0	0.150907	0.126916	0	0.358515	0	0.418645	0.298629	0.653052	0.038681	0.168455	1.93885	0	0.365224	0.130133	1.00925	0.670399	0.073634	0	6.40129
MSTRG.23804.1	0	0.013727	0.147747	0	0	0	0.152114	0.164473	0	0	0	0	0	0	0	0.076403	0.149551	0.028584	0.311109	1.1927	0.455129	0.013506	0.649601	0.14774	0.688505	0.25814	0.699258	0.055053	0.424397	0.258815	0	0	0.486585	0.493801	0.494325	0.875868	8.23714
MSTRG.23805.1	0	0	0	0	0.020711	0	0.018824	0.019438	0	0.039588	0.019898	0	0	0.020667	0.020901	0.041997	0.020997	0.032598	1.92771	0.843012	1.96141	1.37073	0.638721	1.00248	0.361555	0.506229	1.62153	1.872	0.44065	1.27771	0.624892	0.278723	0.552379	1.06484	0.319595	1.30104	18.2208
MSTRG.23818.1	0	0	0	0	0	0.010879	0.152221	0	0	0	0	0	0	0.040843	0	0.084903	0.085753	0	1.49861	0.079718	1.59443	1.02438	1.92185	1.31463	1.20316	0.508074	1.04676	0.579324	2.08873	0.90459	0.674973	0.671265	1.0046	0.630671	1.31431	0	18.4347
MSTRG.23819.1	0	0	0	0	0	0	0	0	0	0	0	0	0	0	0	0	0	0	0.541206	0.093592	0	0.057364	1.1746	0	0.17323	0	0	0	0.947586	0	0.107474	0.052951	0.761058	0	0.266075	0.481896	4.65704
MSTRG.23842.1	0	0	0	0.203659	0	0	0	0	0	0	0	0	0	0	0.213335	0	0	0	0.02707	1.27915	0.052957	0.158302	0.465525	0.644284	0.146676	0.058483	0.731908	0.562379	0.240605	0	0.368448	0	0.113545	0.117579	0	0.734835	6.11874
MSTRG.23894.1	0.655675	0.465516	1.19645	1.82128	0.479444	0.428409	0.422562	0.726969	0.303154	1.66664	0.356235	1.05303	2.2503	0.802768	1.39751	1.50758	2.02858	0.851934	1.27705	0.42441	0.232268	0.299969	0.405852	0.930166	0.293296	0.18916	0.656123	0.639456	0.637412	0.764643	0.550829	0.222621	0.587286	2.36686	0.164209	0	29.0556
MSTRG.23936.1	0	0.033136	0	0	0	0	0	0	0	0	0	0	0	0	0	0	0.256704	0	1.33393	0.653788	0	0	0	0	0.09194	0	0.105399	0.646903	0.115193	0.440983	0	0.677969	0	0	0.347565	0	4.70351
MSTRG.24252.1	1.05499	0.515948	0	0.493479	0.52826	0.507104	0.312501	0.741805	2.06948	0.475537	0.575295	0.11751	0.789454	0.506388	0	0.267126	0	0.519969	0	0	0.126282	0	0	0	0.251043	0	0.204936	0	0.22398	0	0	0.071399	0.287338	0	0	0	10.6398
MSTRG.2427.1	3.84829	2.14577	2.98615	7.23484	1.06486	2.76826	1.01603	3.2461	2.32348	4.21838	3.33254	4.05686	18.0391	5.65786	1.60291	1.9424	2.94385	4.76362	0	0	0	0	0	0	0.229606	0	0.093052	0.110852	0.045685	0.114544	0.072409	0	0	0	0	0	73.8575
MSTRG.2427.2	2.50023	0.362388	1.38552	3.14673	0	0	0.750029	0.763504	0	1.69942	0.223444	0.105738	0.957293	0.538461	0.545108	0.507393	0.037559	0.493126	0	0	0	0	0	0	0	0	0	0	0	0.160196	0.079352	0	0	0	0	0	14.2555
MSTRG.24270.1	0	0	0	0	0	0	0	0	0	0	0	0	0	0.06741	0	0	0	0	0	0	0	0	0	0	0	0	0	0	0	0	0	0	0.073307	0	0	0	0.140717
MSTRG.24270.3	0	0	0	0	0	0.146363	0	0	0	0.272645	0.246783	0	0	0	0	0.936234	0	0	0	0	0	0.522602	0	0	0	0	0	0	0	0	0	0	0	0	0	0	2.12463
MSTRG.24291.3	0.455481	0.336761	0	0.261622	0.552018	0.810355	0	1.24654	0.229441	0.618288	0.277708	0	0.426634	0	0	0	0.423868	0.788853	0.371864	0.094997	0.613773	0	0	0.252539	0	0	0.121175	0	0.359174	0.13986	0.820849	0	0	0	0.121398	0	9.3232
MSTRG.24291.4	0.139329	0	0.241144	0.501627	0.176707	0	0.176081	0.075085	0.283535	0.428429	0.257122	0	0.299	0.138563	0	0.412111	0	0.034492	0.123075	0.092985	0.401282	0	0.029085	0.04592	0.325245	0.266245	0.189938	0	0.015666	0.108278	0	0	0	0.426165	0.126505	0.762945	6.07656
MSTRG.24291.5	0.528249	0.621137	1.5477	0.265296	0.385738	0	0	0	0.007524	0.231804	0.221705	1.19655	0.163571	0.373001	0.171988	0.622546	0.214158	0	0	0.358502	0	0.275788	0.21193	0.607829	0.298324	0	0.873987	0.036074	0.601707	0.285887	0	0.234056	0.27061	0.305269	0.606282	0.01016	11.5274
MSTRG.24291.6	0.353332	0.830805	0.145588	0.264005	0.359741	0.7348	0	0	0.019879	0	0.177398	0.458062	0.143931	0.334016	0.122048	0.215551	0.147939	0	0	0.32414	0	0.206903	0.140366	0.575335	0.494154	1.14332	0.306697	0	0.146572	0.297642	0.235366	0.201572	0.42614	0.332138	0.110951	0.423026	9.67141
MSTRG.24291.8	0	0	0	0.27476	0.598356	0	0.4167	0	0.374303	0.348623	0.493642	0.378649	0.28166	0.208169	0.106428	0	0.255607	0.187604	0	0.191018	0.516266	0.589046	0.856119	0.166206	0.162939	0	0	1.56305	0	0.353586	0	0.280981	0	0.873977	0	0.970855	10.4485
MSTRG.24296.1	0.232307	0.23603	0.155731	0.392953	0.25138	0.075008	0	0.683852	0.353794	0.116328	0.155955	0	0.171379	0.316691	0.163826	0.061101	0.162922	0	0.460731	0	0.611231	0	0.850086	1.23006	0.6743	0.446774	0.591227	0.262735	0.443086	0.369237	0.152679	0.029614	0.073318	0.268608	0.809566	0	10.8025
MSTRG.24348.2	0	0	0	0	0	0	0	0	0	0	0	0.049663	0	0	0	0	0	0	0	0.058564	0	0.046014	0.019774	0	0.040059	0	0	0	1.11122	1.24822	0	0	0	0	0.241085	0	2.8146
MSTRG.24388.1	0.229702	0.075542	0	0	0.077151	0.071772	0	0.140519	0	0	0	0	0	0	0	0	0	0.031459	0.761549	0	0	0.359768	0.772345	0	1.10285	1.03057	0.065875	0.107717	0.439967	0.240865	0.130039	0.33121	0.095765	0.607977	0.38709	0.483904	7.54363
MSTRG.24388.2	0	0	0.055873	0	0	0	0	0	0	0	0	0	0	0	0	0	0	0	0.887125	0.379108	0.824341	0.209556	0.607626	0.719416	0.292506	0.270878	0.439312	1.24671	0.586243	0.279894	1.5502	0.742206	0.585439	0.4847	0.312167	1.16348	11.6368
MSTRG.24446.1	0	0	0	0	0	0	0	0	0	0	0	0	0	0	0	0	0	0	0	0	0	0.314657	0	0	0	0.334459	0	0	0	0	0	0	0.383117	0	0	0.329663	1.3619
MSTRG.24447.1	0	0	0	0	0	0	0	0	0	0	0	0	0	0	0	0	0	0	0.484943	0.1455	0	0.461432	0	0.520476	0	0.715754	0	0.193122	1.55726	0	0.271186	0	0.896819	0.233538	0.255069	0.575906	6.31101
MSTRG.24459.1	0	0.348856	0	0.070541	0.21673	0	0	0.055504	0	0	0.279963	0	0.300149	0	0	0.071661	0	0	0.891722	0.144145	1.05752	0.114062	0.363609	0.442667	0.273127	0.459969	0.599206	0.518589	0.198852	0.068492	0.340218	0.103197	0.646033	0.076565	0	0.125477	7.76686
MSTRG.24468.5	0.133383	0.21259	0.166293	0.377123	0	0	0	0	1.04398	0	0	0.200202	0.137072	0	0.141425	0.437853	0	0.215965	0.052829	0	0.132758	0.316629	0.113856	0	0	0.125435	0	0	0	0	0.133826	0	0	0	0	0	3.94122
MSTRG.24468.7	0	0	0	0	0	0	0	1.49402	0	0	0	0	0	0	0	0	0	0	0.297212	0	0	0	0	0	0	0	0	0	0	0	0.217215	0.001596	0	0	0.293746	0.762946	3.06673
MSTRG.24489.1	0	0	0	0	0	0	0	0	0	0	0	0	0	0	0	0	0	0	0	0.528489	0	0	0	0	0	0.330761	0	0	0	1.13993	0	0	0	0	0	0	1.99918
MSTRG.24530.2	0	0	0	0	0	0	0	0	0	0	0	0	0	0	0.229351	0	0	0	0	0.267994	0	0	0	0.843958	0	0.114367	0	0	0	0	0.177932	0	0	0	0.197748	0	1.83135
MSTRG.24530.3	0	0	0	0	0	0	0	0	0	0	0	0	0	0	0	0	0	0	0.071043	0	0	0	0	0	0	0	0	0	0	0	0	1.43425	0	0	0.100804	0.669689	2.27579
MSTRG.2459.1	0	0	0	0	0	0	0	0	0	0	0	0	0	0	0	0	0	0	0.181479	1.52955	0.097054	0.417855	0.178747	0.070349	0.302492	0	0	0.636279	0	0	0.891293	0.964261	0	0.371776	0.252998	0.24772	6.14185
MSTRG.24704.1	0.200418	0.407144	0.063302	0.059675	0.133303	0.063822	0.120552	0.370331	0.144006	0.283361	0.191787	0.118315	0.172496	0.418006	0.066927	0.235	0.27165	0.26528	0.674576	0.262298	0.481991	0.814663	0.227247	0.584989	0.432357	0.604499	0.939402	0.636575	0.764959	0.350796	1.48601	0.966531	1.87543	1.15565	1.17982	0.6819	17.7051
MSTRG.24776.1	0.107631	0	0	0.089139	0	0.233639	0.11907	0	0	0	0.197791	0.33364	0.409302	0.39124	0.205873	0	0.425356	0.121676	0.944893	0.636553	0.746092	0.374751	0.918624	0.350889	0.693649	0.098496	0.663487	0.554423	1.23703	0.875899	0.928724	0.603684	0.663324	0.815731	0.729258	0.846972	15.3168
MSTRG.24776.2	0	0	0	0	0	0	0	0	0	0.123172	0	0	0	0	0	0	0	0	1.17814	0	0.828293	0	0.111381	0	0	0.054569	0.262306	0.647444	1.03633	0.240332	0	0	0.769616	0	0.374604	0	5.62619
MSTRG.24782.1	0	0	0.220772	0	0	0	0	0	0.201636	0.109413	0.21114	0	0	0	0.10737	0	0	0	0	0.219277	0.469663	0	0	0.309602	0	0	0.189662	0	0	0.068151	0.23026	0	0.395117	1.37779	0.376142	0	4.486
MSTRG.25048.1	0	0	0	0	0	0	0	0	0	0	0	0	0	0	0	0	0	0	0	1.10839	0.288353	0	0.115568	0	0	0.276183	0	0	0	0.158888	0	0.16827	0	0	0	0.404223	2.51988
MSTRG.25052.5	0.118417	0.458941	0	0.149548	0.587736	0.062502	0	0	0.479101	0.339694	0.537798	0	0	2.43692	0	0	0	0.194698	2.55873	4.88889	0.815252	0.417142	4.17562	0	0.311619	0.166796	1.10019	4.58456	0.818291	1.09535	2.82235	1.5465	0	4.68037	0.914123	0.774974	37.0361
MSTRG.25052.7	0	0.019242	0	0	0	0	0.012417	0	0.013652	0	0.027928	0.01231	0.007473	0	0.014139	0	0.028263	0.010748	0.102253	0.050154	0.151177	0.202259	0.109094	0.212773	0.146277	0.204887	0.146893	0.096048	0.114456	0.136099	0.257603	0.052282	0.100169	0.038765	0.103837	0	2.3712
MSTRG.25072.4	0	0	0	0	0	0	0	0	0	0	0	0	0	0	0	0	0	0.145552	0	0.024406	0.038408	0.217032	0	0	0	0	0	1.25286	0	0.29121	0.077567	0.276014	0	0	0.4036	0.700329	3.42698
MSTRG.25233.1	0.018424	0	0.196574	0.088388	0	0	0	0	0	0.206669	0.93754	0	0.334673	0.182381	0	0.218153	0	0	0.152403	0.112035	0.657602	0.567963	0.400261	0.300214	0.315081	0.225273	0.090467	0.63848	0.970942	0.540213	0.637371	1.98271	0	0.196886	0.909099	0	10.8798
MSTRG.25242.2	0	0	0	0	0	0	0	0	0	0	0	0	0	0	0	0	0	0	0	0	0	0	0	0	0	0	0	0.928899	0	0	0	0	0	0	0	0.528432	1.45733
MSTRG.25245.1	0.166962	0.194251	0.042722	0.208399	0.221539	0.169708	0.118807	0.080441	0.540367	0.084267	0.127066	0.038933	0.251815	0.086215	0.087627	0.085481	0.045146	0.269649	1.37931	0.904767	1.32597	1.18664	1.0484	0.587734	0.546314	0.76547	1.82663	1.25906	1.10896	0.258946	0.433052	0.33394	0.288483	1.24154	0.593936	0.986751	18.8953
MSTRG.25281.1	0	0.238611	0.117401	0.153225	0	0	0.155195	0.068327	0.128977	0.057213	0.095122	0.01576	0	0	0	0.068417	0.122755	0.157929	0.376952	0.463904	0.834957	0.878003	0.07862	0.256412	0.218757	0.163241	1.05726	0	4.21152	0.174365	0.132299	0.332988	0.035088	0.084014	0.809572	0	11.4869
MSTRG.25281.2	0.45237	0	0	0	0.512434	0	0	0.208055	0.51567	0.162702	0.609361	0.22877	0.880014	0.128719	0.357354	0.132139	0.213474	0.42804	1.22628	0.349618	1.4506	0	0.834369	0.669708	0	0	1.26562	1.77477	0	0.856423	0	0	0.937132	0.871279	0.403567	0.103078	15.5716
MSTRG.25331.1	0.107913	0.429784	0.565607	0.508379	1.5255	0.648033	0.568472	0.873394	0.462453	0.105533	0.672266	0.604268	0.444674	0.105229	0.592963	0.669352	0.909086	0.659026	0	0	0.107474	0	0	0.106753	0	0	0	0	0	0.255634	0	0	0	0	0	0.474938	11.3967
MSTRG.25366.1	0.166643	0.15924	0.051991	0	0.099979	0	0.101591	0	0	0.199154	0	0	0	0.055487	0.057259	0	0	0.089787	0.934512	0.720739	0.840262	2.82248	3.48827	3.75712	1.73992	0.659896	1.21171	1.73693	0.865968	0.734899	0.58071	0.870426	2.03058	3.65695	1.23599	0.013262	28.8818
MSTRG.2542.3	0	0	0	0	0	0	0	0	0	0	0	0	0	0	0	0	0	0	0.368916	0	0.493114	0.236615	0.022441	0.192543	0.193649	0.435979	0.01797	0.193051	0.034335	0.2903	0	0	0	0.022639	0	0	2.50155
MSTRG.25468.1	0.202674	0.136084	0.278525	0	0.512133	0.407989	0.233856	1.38583	0	0	0.468919	0.496462	0	0.575769	0	0	0.439286	0	0.128849	0	0.140574	0	0	0.049495	0.14414	0	0	0	0	0	0	0.113192	0	0	0.084351	1.56818	7.36631
MSTRG.25476.1	0.93845	0.913162	0.489708	0.543089	0.336144	0.611293	0.414766	0.717909	0.808372	0.433476	0.886374	0.887769	0.468396	0.329891	0.642529	0.433009	0.492866	0.668953	3.37737	2.86327	4.48784	1.85399	2.19942	2.88233	0.330951	0.627368	2.7311	1.40606	1.5868	2.34219	1.49976	1.94656	2.55631	1.97594	1.94386	0.718384	48.3457
MSTRG.25476.2	0	0	0.435334	0	0.987897	0.011221	0	0	0	0.139852	0	0.034029	0	0	0.019695	0.033809	0	0.03448	0.177178	2.18476	0.804707	0.07823	1.08009	0.190808	2.73896	1.48889	0.230608	0.27905	0.041342	1.20528	1.27437	0.207115	0.394608	0.011744	0.847297	0	14.9314
MSTRG.25477.1	0	0	0.825497	0	0	0.039764	0	0.403904	0	0	0	0	0	0	0.34183	0	1.01693	0	0	0	0.428071	0	0	0	0	0	0	0	0.148169	0	0.641587	0.348812	0	0	0	0	4.19457
MSTRG.25484.1	0	0	0	0	0	0	0	0	0	0	0	0	0	0	0	0	0	0	1.07025	0	0	0	0	0	0.02779	0	0	0.446447	0	0	0	0	0	0	0.001287	0.010073	1.55584
MSTRG.25485.1	0	0.012236	0	0.025276	0	0	0	0	0	0	0	0	0	0	0	0	0	0	0.054058	1.09364	0.742915	0.605381	0.43037	1.05789	0.269464	0.015913	0.011612	0.459214	0.012823	0.006757	0.009418	0.009416	0.03073	0.062991	0.026693	0	4.9368
MSTRG.25496.1	0.416682	0.396677	0.30106	0.305341	0.156222	0.198785	0.260513	0.332963	0.388087	0.247695	0.624393	0.116323	1.61343	0.411127	0.420051	0.262312	0.080123	0.37018	0	0	0	0	0	0	0	0	0	0	0	0.049288	0.158158	0	0	0	0	0.415278	7.52469
MSTRG.25518.1	0.29191	0	0	1.3896	0	0	0	0	0	0	0	0	0.514286	2.1311	0.549852	0	0	1.87392	0	0.464785	0	0	0	0	0	0	0.264865	0	0	0	0	0.729807	0	0	0	0	8.21012
MSTRG.25518.2	0.678599	0.761296	0	0	0	1.36567	0	2.76757	0	1.532	1.41197	2.22783	3.44714	0.333465	1.51648	1.17183	1.99154	0	0.238575	0	0	0	0	0	0	0.991777	0.704844	1.22078	0	1.16525	0	0	0	0	1.26073	0	24.7873
MSTRG.25518.3	0.518769	0.406477	0	0	1.2548	0	2.24458	0	2.13572	0	0.435305	0	0.214448	0	1.32373	0	0.2761	0.378274	0	0	0	0	0	0	0	0	0.638326	0	0	0	0	0	0	0	0	0.041041	9.86759
MSTRG.25518.4	0	0.017623	1.018	0	2.07688	0	0.625261	1.16347	1.54768	0.0373	1.49286	0.058268	0.488534	0	0	0.091916	0.098171	0.596081	0.341635	0	0.902023	0.357411	0.658781	1.78514	0.542418	0	0	0	1.17103	0	0.938031	0	1.39687	0.999541	0.008051	0	18.413
MSTRG.25552.1	0.972511	0.936499	0.396778	1.43583	1.46146	2.08298	2.83363	1.61761	0	2.09359	0.197634	1.97887	0	0.543797	3.66986	2.69728	4.87267	0	0	0	0	0	0	0	0	0	0	0	0	0	0	0	0	0	0	0	27.791
MSTRG.25552.2	1.11922	0.53892	1.00187	1.26076	0.085996	0.15107	1.68756	1.28303	0	0.175386	1.062	2.14491	0.264394	0.844673	1.17346	0.089363	3.89827	0.982698	0.029418	0.201886	0	0	0.110641	0.129639	0.394263	0	0	0	0	0.180234	0	0.068344	0.070164	0	0.127854	0.564685	19.6407
MSTRG.25599.1	0	0.102492	0	0	0	0	0	0	0	0	0	0	0	0	0	0	0	0	1.10932	0.286845	0.285031	0.561858	0.412394	0.312452	0.244491	0.358776	0.817445	0.192803	0.507919	0.096423	0.163408	0.135025	0.342476	0.296419	0.177295	0.02174	6.42461
MSTRG.25604.1	0	0	0	0	0	0	0	0	0	0	0	0.147689	0	0	0	0.200149	0	0	0.110145	0.100785	0.432837	0.193117	0.185873	1.86741	0	0	0.226956	0	0	0	0.147118	0	0.514812	0.060961	0.246145	0.161489	4.59549
MSTRG.25608.1	0	0	0	0	0	0	0	0	0	0	0	0	0	0	0.061725	0	0	0	0	0.16477	0.04041	0.076055	0.423317	0.380481	0.348747	0.740761	0	0.081712	0	1.38456	0.386223	0.373177	0.249678	0	0.283211	1.05441	6.04924
MSTRG.25648.1	0.930869	0.208893	0.317266	0.481534	0.329868	0.060804	0.319943	0.366078	0.895316	0.308164	0.318518	0.507242	2.04122	0.08229	0.168137	0.564886	0.234436	0.285736	0.378962	0.681735	1.16192	0.517688	0.898127	1.08508	0.419729	0.267181	0.494247	1.3656	0.583691	0.622611	0.988558	0.794554	0.52351	0.99132	1.12765	0.953733	22.2771
MSTRG.2565.1	0.069298	0.066347	0.06633	0	0	0	0.062524	0	0	0	0	0	0	0.034495	0	0.069398	0	0	0.779194	1.50224	0.14781	0.056549	0.515219	0.616114	0.214237	0.08449	1.0751	0.355372	0.12613	0.124525	0.860364	1.95793	0.12354	0.516413	0.879718	0	10.3033
MSTRG.2571.1	0	0	0	0	0	0	0	0	0.046498	0	0	0	0	0	0	0	0	0	0	0	0.196581	0	0	0	0	0	0	0	0	0	0	0	0	0	0	0.428368	0.671447
MSTRG.2572.1	0	0	0	0	0	0.022186	0.039811	0	0	0	0	0	0	0	0	0	0	0	0.010335	0.139345	0.307505	0.945159	0.064425	0.435794	0.350782	0.234047	0.374146	1.4114	0.211873	0.592852	0.110676	0.247463	0	0.743311	0.63927	0.019236	6.89962
MSTRG.25722.4	1.40873	0	0	0	0	0	0	0	0	0.038994	0	0	0.084476	0	0	0	0	0	0.028486	0.306651	0.156357	0.238949	0.552553	0.080554	0	0.17633	0.52961	0.056682	0.177354	0.060265	0.055803	0.010603	0.338059	0.281013	1.05093	0	5.6324
MSTRG.25722.5	0	0	0	0	0	0	0	0	1.70555	0	0	0	0	0	0	0	0	0	0	0	0	0	0	0	0	0	0	0	0	0	0	0	0	0	0	0	1.70555
MSTRG.2573.1	0	0	0.142164	0	0.294145	0	0.021334	0.137684	0	0.140911	0.142368	0.130864	0	0	0	0.148741	0	0.239279	0.379934	0.617272	0.124932	0.444615	0	0	1.30873	0.600602	0	0.818282	0	0	0.148274	0.543864	0.973571	0	0.394895	0.177124	7.92958
MSTRG.2573.2	0	0	0	0	0	0	0	0	0	0	0	0	0	0.206053	0.516156	0	0.210402	0	0.624805	0.324191	0.784824	1.05349	0.467301	0.625256	0.210199	1.64479	0.120079	0	0.517396	0.954134	0.594176	1.78063	0.555714	1.37135	0.896403	1.09534	14.5527
MSTRG.2574.1	0	0.108504	0	0.216771	0	0	0	0	0	0	0	0	0	1.26692	0.816882	0	0.86184	0.356968	0	1.30258	0	0	1.08815	3.18542	0.898039	0.12894	0	1.27767	0	0	0	0	0.741459	3.03861	0	0	15.2887
MSTRG.2574.2	0	0	0	0	0	0	0	0	0	0	0	0	0	0	0	0	0	0	0	0.023841	0	0	0	0.036616	0	0.135175	0	0	1.49895	0.231148	0.059189	0.033259	0.062107	0.032372	0.056468	0	2.16913
MSTRG.2574.3	0	0	0	0	0	0	0	0	0	0	0	0	0	0	0	0	0	0.067841	0	0	0	2.81663	0.329232	0	0	0	1.98362	0	0.070039	0	0	0.410578	0.702428	0	0	0	6.38037
MSTRG.2574.4	0	0	0	0	0	0.369598	0	0	0	0	0	0	0	0	0	0	0	0	1.65594	0	0	0.023159	0.039646	0.275515	0.154168	0.507792	0	0	0	0.288728	0.24524	0.03905	0.078826	0.209907	2.44768	0	6.33525
MSTRG.2574.5	0.191248	0	0.122344	0	0.12625	0	0.115037	0.316485	0.390984	0	0.066327	0.055887	0.197525	0	0	0.061596	0	0	0	0.796505	1.46428	0	0.19114	1.22986	0	0.811549	0	0	0.91518	1.10917	2.22571	1.24187	0.253049	0.633297	0	0.745182	13.2605
MSTRG.2574.6	0.02601	0.09938	0.02452	0.075761	0	0	0.0467	0.072697	0.156389	0.0496	0	0	0.067159	0.064735	0.039019	0.052357	0.189116	0.080857	0.232484	0.393888	0.39677	0.760488	0.371609	0.156452	0.368903	0.251839	0.341179	0.37084	0.127547	0.219945	0.233661	0.536775	0.228324	0.277216	1.78611	0.56371	8.66205
MSTRG.25742.1	0	0.309728	0.14453	0.133327	0.161178	0.454032	0.171383	0.072998	0.393401	0.223588	0.466896	0.187854	0.166853	0.152835	0.218983	0.162598	0.492681	0.134056	0.504593	0.155642	0.331517	0.293312	0.571692	0.258096	0.401324	0.257743	0.595448	0.328998	0.109068	1.17677	0.954697	0.451688	0.424065	0.570621	0.563227	0.437971	12.4334
MSTRG.25771.1	0.156702	0.176434	0.176383	0.132962	0	0.188775	0.051413	0.042813	0.090257	0.301459	0	0	0	0.091498	0.069172	0.131435	0	0.117188	0.479357	0.483763	0.501558	0.379586	0.312632	0.413154	0.725209	0.083792	0.191803	0.509533	0.481303	0.421086	0.346258	0.297048	0.396019	0.669229	0.252998	0	8.67082
MSTRG.25787.1	0.456314	0.360261	0.622682	0.417589	0.452295	0	0.155508	0.258767	0.182448	0.177145	1.60005	0.400593	0.561252	0.092478	0.085974	0.497265	0.364502	0.200037	0	0	0	0	0	0	0	0	0.02714	0	0	0.087571	0.042872	0	0.010057	0.005207	0.016195	0.446728	7.52093
MSTRG.25838.2	0	0	0	0	0	0	0	0.008049	0	0	0	0	0	0	0	0	0	0	0.055517	0.297512	0.23369	0.103468	0	0.753835	0.129259	0	0.339093	0	0.775987	0.660626	0.782884	0.160701	0	0.611349	0.528136	0.339159	5.77927
MSTRG.25868.1	0.246928	0	0	0	0.535826	0	0.200402	0.647601	0.457113	0.499145	0	0.053571	0.626103	0.18778	0	0.581557	0.854478	0.599712	0.871416	0.515696	0.596236	0	0.204455	0	0	0.116691	0.155585	0.513362	0.506885	0.936266	0	0.106285	1.03458	0.827728	0.337378	0.41029	12.6231
MSTRG.25899.1	0.080943	0.052451	0	0	0.051953	0.099349	0	0.097281	0	0	0	0	0.166363	0.053722	0	0.162664	0	0.065529	0.858247	0.517279	1.04822	0.548618	0.623041	1.46054	0.725053	0.518942	0	1.14292	0.458816	0.304446	0.389006	0.568291	0.305544	1.00849	0.590958	0	11.8987
MSTRG.25934.1	0.701131	0.070549	0.030074	0.371884	0	0	0.047507	0.203715	0	0.44857	0.209413	0.064757	0.037765	0.242255	0	0	0	0.029602	0	0	0	0	0	0.037318	0	0	0	0	0	0	0	0	0	0	0	0.630097	3.12464
MSTRG.2600.1	0.445437	0.157501	0.295318	0.350327	0.169051	0.158049	0.179727	0.494286	0.607992	0.936255	0.21975	0.76899	0.785069	0.513235	0.398905	0.303275	0.71679	0.14985	0.416817	0.110283	0.462635	0.35668	0.395972	0.39563	0.157551	0.159878	0.659723	0.196562	0.146016	0.62694	0.135208	0.60019	0.123325	0.127387	0.545871	0	13.2665
MSTRG.26002.2	0.282926	0	0.263324	0.221341	0.426627	0.54241	0.064777	0.136071	2.25454	0.269468	0.444289	0.075732	1.59732	0.379582	0	0	0.245796	0.555051	0.767297	0	0	0	0	0	0	0	0	0.637217	0	0	0.04807	0	0	0	0	0	9.21183
MSTRG.26002.3	0.12425	0	0.062751	0	0	0	0.056053	0	1.99944	0	0.235805	0.118095	0.527502	0.056282	0.252741	0	0	0.150883	0	0	0.060326	0	0	0	0	0	0	0	0	0	0	0	0	0	0	0	3.64413
MSTRG.26020.1	0.318487	0	0	0	0	0	0	0	0.329425	0.150697	0.312037	0	3.27459	0	0	0	0	1.12287	0	0	0	0	0	0	0	0	0	0	0	0	0	0	0	0	0	0.275601	5.78371
MSTRG.26087.1	0	0	0	0	0	0.024905	0.108145	0.055835	0	0.028572	0.053404	0	0.185382	0.059664	0	0.060319	0	0	0.394454	1.312	1.15836	0.122262	0.685432	0.664005	0.556727	0.226569	0.784951	0.757122	0.379457	0.474625	0.637672	0.064489	0.284187	0.531794	0.345213	0.235561	10.1911
MSTRG.26146.1	0.066635	0.064769	0	0	0	0.176768	0.089882	0.186243	0.063802	0.063536	0.319263	0.059006	0.178936	0.175428	0.202977	0.067067	0.067738	0.289416	0.17958	1.16584	0.539086	0.189724	0.438541	0.521069	0.375794	0.332931	0.673944	0.461778	0.478985	0.853381	0.363362	0.264077	0.273268	0	0.17762	0	9.36044
MSTRG.2617.1	1.44546	0.29304	0.200319	0.1114	0	0.233747	0.328525	0.414156	0.25124	0.213993	0.825862	0.152268	0.030386	0.11906	0.03903	0.429508	0.233473	0.170869	0.211068	0	0	0.155665	0	0	0	0.171532	0.203294	0	0	0.834231	0	0.128012	0	0	0.21981	0.897963	8.31391
MSTRG.26176.1	0	0.056119	0.08331	0.164047	0	0.005378	0.151218	0.123091	0.085048	0.082576	0	0	0.134168	0.080426	0.088081	0	0.081875	0.06976	0.77183	0.718295	0.31997	0.546976	0.491505	0.645217	0.382662	0.866809	0.691824	0.260566	0.737077	0.50945	0.877359	1.37343	0.463641	0.215433	0.911468	0	11.9886
MSTRG.2618.2	0	0	0	0	0	0	0	0	0	0	0	0	0	0	0.585633	0	0.507799	0	0	0	0	0	0	0	0	0	0	0	0	0.044656	0	0	0	0	0	0	1.13809
MSTRG.26223.1	14.5816	3.27663	3.5843	8.0864	6.92228	2.45855	5.01575	7.15766	6.88961	9.62487	16.733	0.806948	6.17825	6.02341	2.134	3.50168	3.60836	2.52349	0	0	0.054368	0	0	0.033545	0.08065	0	0	0	0	0.002533	0	0	0	0	0	0	109.278
MSTRG.26223.10	0.928168	0.312615	0	0.010603	0.177473	0	1.18883	0.356137	0.536016	0.447308	1.40011	0.044658	0.389115	1.1344	0	0	0.380335	0.015878	0	0	0	0	0	0	0.045169	0	0	0	0	0	0	0	0	0	0.038297	0	7.40511
MSTRG.26223.11	0	2.43716	0	0	0	0	0	0.330564	0	0	0	0	0	0.888476	0	0	0	0	0	0	0	0	0	0	0	0	0	0	0	0	0	0	0	0	0	0	3.6562
MSTRG.26223.2	14.0373	3.09907	2.87658	7.24224	7.10106	1.77494	6.27544	6.11391	9.0962	13.0576	14.2047	2.61353	2.06444	2.4705	1.12607	0.532674	2.38534	6.47687	0	0	0	0	0.026627	0	0	0	0	0	0	1.63012	0	0	0	0	0	0	104.205
MSTRG.26223.3	1.5921	0.197633	1.08374	3.29781	0.353925	0.361374	3.15208	2.50928	2.41539	2.55657	2.50242	0.539062	0	0.508164	1.01905	0	6.82973	2.19633	0	0	0	0	0	0	0	0	0	0	0	0	0	0	0	0	0	0.257578	31.3722
MSTRG.26223.4	0.21922	0.648475	0	0.323295	0	0.498727	0	1.13463	0	0.043047	0	0	0	1.13693	0	0	0.226146	0	0.105184	0	0.468613	0	0.223558	0.282806	0.395484	0	0.011772	0.261684	0.317349	0	0	0.082616	0.156487	0.570551	0.071886	0	7.17846
MSTRG.26223.5	6.06113	0	1.38869	3.99502	0.979683	0	0.334262	4.15288	0.507142	3.08235	1.6203	0	0	1.23267	0.491872	0	1.55831	0.641481	0	0	0	0	0	0	0	0	0	0	0	0	0	0	0	0	0	0.070984	26.1168
MSTRG.26223.6	0	0	0.948613	0.767037	0.561921	0.641214	0	2.62838	0.251776	0	1.65789	0.240697	0	4.18113	0	0.214893	0.367559	0.161728	0	0	0	0	0.05869	0.049983	0	0	0	0.059422	0	0.080835	0.080439	0	0	0	0	0	12.9522
MSTRG.26223.7	0.056081	0.028952	0	0.089242	0	0.411382	0	1.07129	1.65564	0.275147	1.61205	0.539674	0.107471	1.21839	0.160447	0	0	0.153154	0	0	0	0	0	0	0	0	0.486639	0	0	0	0	0	0	0	0	0	7.86556
MSTRG.26223.8	0	0	0.898038	2.68916	0	1e-06	0.969004	0	0.017449	0	0.488997	0	0.02439	0	0.044441	4e-06	0	0	0	0	0.052494	0	0.012589	0.054838	0	0.064341	0	0	0	0.007903	0	0	0	0	0	0	5.32365
MSTRG.26223.9	0	0	0	0	0	0	0	0	0.713105	0	0	0	2.99506	0.42364	0	1.01293	0	0.357195	0	0	0	0	0	0	0	0	0	0	0	0.818615	0	0	0	0	0	0	6.32055
MSTRG.26227.3	0	0	0	0	0	0	0	0	0	0	0.048656	0	0	0.050282	0	0	0	0	0	0	0	0.029866	0.052899	0	0.029152	0.289399	0	0	0	0.006901	0	0	0.893802	0	0	0	1.40096
MSTRG.26248.15	0.098209	0.056229	0	0.172093	0	0.133951	0.219351	0.079222	0.183732	0	1.45772	0	0.129111	0.268315	0.076624	0	0.35011	0.213478	0.009579	0	0	0	0.043638	0.048056	0.089746	0.102581	0.102433	0.050345	0.045414	0.084824	0	0.096994	0	0	0	0.530425	4.64218
MSTRG.26297.1	0	0.079752	0	0.09978	0	0	0.092352	0.038221	0.080577	0	0.078451	0.036328	0.042371	0.040842	0	0.041291	0	0.082532	0.484358	0.290325	0.382467	0.414449	0.710489	0.206416	0.702779	0.748283	0.361776	0.729802	0.529265	0.288807	1.09547	1.13832	0.508997	0.388872	1.03332	0	10.7267
MSTRG.26318.11	0	1.22918	0	0	0	0.152207	0	0	0	0.273429	0.581577	0	0.629303	0.177762	0.652878	0	0.394098	0	0.066577	0.206611	0.231803	0	0	0.026944	0	0	0.176425	0	0.058878	0.361239	0.032851	0	0	0.090439	0	0	5.3422
MSTRG.26338.1	0	0.244659	0	0.079427	0.134863	0	0	0	0	0	0	0	0	0	0.256002	0	0	0.168113	0.271991	0.262838	1.18176	0.385124	0.316629	0.128445	0	0.280154	0.058833	0	0.031002	0.046271	0.733639	0.216275	0.136254	0.28219	0.075063	0	5.28953
MSTRG.26354.1	3.33786	2.18223	0.998397	0.584184	0.717567	0.475573	0.629196	0.646437	0.17207	2.59957	0.280763	0.206874	1.07252	2.01589	0.8043	0.881755	0.059373	0.377316	0	0.060988	0.056714	0	0	0	0	0	0	0.08095	0.106571	0.11012	0	0	0	0.261258	0	0.150831	18.8693
MSTRG.26359.1	0	0.132468	0	0	0	0	0.096442	0	0	0	0	0	0	0.106414	0	0	0	0	0.351119	0	1.06907	0	0.109639	1.22126	0.306507	0.20104	0.446139	0.222223	0.436941	0.201534	0	0.024729	0.462041	0.031756	0.340151	0.088439	5.84791
MSTRG.26359.2	0	0	0	0	0	0	0	0	0	0	0	0	0	0	0	0	0	0	0.263457	0	1.01421	0.095894	0.320992	1.38547	0.282683	0.170599	0.215756	0.247371	0.432367	0	0	0	0	0.049536	0.248437	0	4.72677
MSTRG.26384.1	0	0	0	0.198328	0	0.390284	0.181535	0	0	0.095436	0.201796	0.273791	0.27906	0.191155	0	0.587093	0.205572	0.389471	0.185471	0.490872	0.099174	0.11668	0	0.170149	0	0.096529	0	0	0.675568	0.234288	1.53298	0	0.335189	0.251903	0	0	7.18232
MSTRG.26392.1	0.479373	0	0	0	0	0.16714	0.217837	0	0	0.113436	0.515234	0.309848	0.421233	0	0.142351	0	0.037349	0	0	0	0.192778	0	0.233345	0	0	0	0.080325	0	0.257843	0.158261	0	0	0	0	0	0	3.32635
MSTRG.26442.1	3.42847	0	3.06138	2.46885	2.55538	2.56929	2.21366	4.53667	3.61594	3.96037	4.46948	2.10023	4.89917	4.38441	1.05457	3.00194	0.08562	1.86591	1.03412	0	1.43411	1.67693	0.925207	3.16103	1.02707	1.03237	2.48871	0.95693	1.20961	0	1.32455	0	0	2.19498	0.647167	0	69.3841
MSTRG.26442.3	0	0	0	0	0.0727	0	0	0	0	0	0	0	0.068901	0	0	0.048557	1.50701	0	0	0	0	0	0	0	0	0.274205	0	0	0	0	0	0	0.058558	0	0	0	2.02993
MSTRG.26442.4	0	0.072721	0	0	0.14255	0	0	0	0	0	0	0	0	0	0	0	0.497082	0	0	0	0	0	0	0	0	0	0	0	0	0	0	0	0	0	0	0	0.712353
MSTRG.26480.1	0	0	0	0	0	0	0	0	1.04129	0	0	0	0	0	0	0	0	0	0	0	0	0	0	0	0	0	0	0	0	0	0	0	0	0	0	0.05094	1.09223
MSTRG.26494.1	0	0	0	0	0	0	0	0	0	0	0	0	0	0	0	0	0.171136	0	0	0.080046	0.067125	0.096592	0.0388	0.079249	0.257399	0	0.632392	0.55084	0.901961	0.386547	0.028503	1.32469	0.154807	0.020171	0.695129	0	5.48539
MSTRG.26511.1	0	0	0	0.021523	0	0.014522	0	0.008556	0	0.039858	0.04271	0	0.397063	0	0	0	0	0.014613	0.621494	0	0.006765	0.012275	0.015265	0.027795	0.015135	0	0.017264	0.091433	0	0	0.063546	0.015335	0.034164	0	1.05913	0	2.51844
MSTRG.26512.1	0.136975	0.745728	0	0.298861	0.307096	0.134862	0	0	0	0.586989	0	1.07937	0.158955	0.153219	0.15653	0	0.156453	0	0	0.153478	0	0	0	0	0	0.07273	0	0	0.210619	0.355467	0	0	0	0	0.097082	2.68844	7.49286
MSTRG.26595.5	0	0.188563	0.31469	0.020251	0	0	0.045594	0.134517	0.042468	0	0	0.110065	0.20672	0	0	0	0	0	0.227045	1.68877	0.825706	0	0.337853	0.285285	0.117385	0.392309	1.01333	0.612174	1.91048	0.490654	1.16958	0.390503	0.414371	1.65899	0.711959	2.09776	15.407
MSTRG.26607.1	0	0	0	0	0	0.032643	0.043142	0	0	0	0	0	0	0	0	0	0	0	1.94599	3.79287	2.44934	3.54923	1.17662	1.65564	0.812509	1.98649	1.81106	1.44598	1.98131	2.65	2.19577	1.53377	1.05085	0.990969	0.886946	0.320039	32.3112
MSTRG.26663.1	0	0	0	0	0	0	0	0	0	0	0	0	0	0	0	0	0	0	0	1.64945	0	0.167635	1.34263	0.078801	0	0.1109	0.048975	0	0.634102	0	1.14778	0	0.855572	0	0.57817	0.59855	7.21257
MSTRG.26663.2	0	0	0.036698	0.052851	0	0	0	0	0	0	0.01311	0	0	0	0	0.027393	0	0	2.35336	1.45178	2.1786	0.635935	1.72117	2.11783	0.331835	0.829085	2.21679	1.82288	1.70246	1.90073	0	0.689477	1.49036	1.90942	0	0	23.4818
MSTRG.26663.3	0.182596	0	0	0	0	0	0	0	0	0	0	0	0	0	0	0	0	0	0.265026	0.399557	0	0	0	0	0	0	0	0.245867	0.265988	0	1.15897	0	0	0.734139	1.07142	1.20311	5.52667
MSTRG.26685.1	1.42645	1.29865	1.11949	1.30495	0.787767	1.01528	1.38968	1.27038	1.77273	1.97871	2.1147	1.28913	2.58817	2.0989	1.38511	1.29459	1.68032	1.06406	1.14241	0.867513	1.18848	1.26458	1.27508	0.808266	0.759471	0.878013	1.09435	0.846805	1.37056	0.740374	1.46762	1.59605	0.888615	0.541962	1.01349	0.15866	44.7814
MSTRG.26727.1	0.286853	0.114227	0.112072	0.116075	0.084471	0.064323	0.137352	0.188999	0.079322	0.128199	0.162314	0.149798	0.174743	0.098957	0.744315	0.135493	0.033911	0.136813	0.298416	0.57705	0.45547	0.566715	0.342136	0.871187	0.40828	0.3285	0.385051	0.394526	0.253674	0.510036	0.300377	0.702076	0.589215	0.45448	0.604577	0	10.99
MSTRG.26769.3	0	1.44494	0	0.111756	0.626855	0	0	0.897291	1.36507	0	0	0	1.41834	0.315426	0	0.241912	0.832599	0	0	0	0	0	0	0	0	0	0	0	0	0	0	0	0	0	0	0	7.25419
MSTRG.26769.5	0.088786	0.080843	0.482676	0	0	0	0.019846	1.32073	0	0	0	0	0.384019	0	0	0.057664	0.046527	0	0	0	0	0	0	0	0	0.020999	0	0	0.081081	0	0	0	0	0.149452	0	0	2.73262
MSTRG.26793.2	0	0	0	0	0	0	0	0	0	0	0	0	0	0	0	0	0	0	0.129339	0	0.08392	0	0	0	0.083255	0	0.127899	0.299378	0.327305	0	0.101492	0	0	0	0.239235	0	1.39182
MSTRG.26835.1	0	0	0	0	0	0	0	0.213814	0	0	0.13749	0	0	0.142798	0	0	0	0	0.224295	1.15731	0.139934	0.279808	0.244262	0.146389	0.071407	0.271134	0.580154	0.051688	0.294595	0.118578	0.773538	0.771736	0.310579	0.458299	0	0.851144	7.23896
MSTRG.26848.1	0.084174	0.081817	0.263412	0.040864	0.377907	0.280245	0.301997	0.351329	0.37763	0.04013	0.22748	0.253664	0.283848	0.002933	0	0	0	0.034072	1.56597	2.31066	1.80936	0.791673	1.0591	0.748678	0.494845	0.158316	1.96603	1.3963	1.60349	1.07665	1.15828	1.49031	1.35101	2.45224	1.03392	0.392536	25.8609
MSTRG.26869.1	0	0	0	0	0	0	0	0	0.102444	0	0.08944	0	0	0	0	0	0	0	0.077991	0	0.254233	0.106407	0	1.46708	0	0	0.33439	0.573996	0.190345	0.086541	0	0	0.100515	0	0	0	3.38339
MSTRG.2687.3	0.934671	0.328732	0.304839	0.261287	0	0.315612	0.135484	0.25165	0	0.21087	1.01724	0.815894	0.756203	0	0	0	0	0	0	0	0	0	0.075876	0	0	0	0.188993	0	0	0.076867	0.052052	0	0	0	0	0	5.72627
MSTRG.26899.1	0.320689	0	0	0.631345	0	0.275813	0	0	0.957111	0	1.45547	0	1.22106	0.18836	0.285193	0	0.15023	0.887726	0	0	0	0	0	0	0	0	0	0	0	0	0	0	0	0	0	2.2231	8.5961
MSTRG.26941.1	0	0	0	0.144307	0	0	0	0	0	0	0	0	0.153505	0	0	0.291701	0.151089	0	1.94459	2.70824	5.80648	3.48842	1.44884	2.21918	1.47909	1.28533	2.9057	2.88293	2.22653	3.29129	2.56935	0.506988	3.95941	3.88573	1.99521	0.698998	46.0429
MSTRG.26941.2	0	0.025961	0	0	0	0.038504	0.038983	0	0	0	0	0.038259	0	0.043013	0	0	0	0	0.652173	0.6002	2.15151	0.931363	1.24036	0.647976	0.784632	0.472659	1.39612	0.491918	0.389649	0.719751	0.482257	0.756607	1.28404	0.873713	1.19233	0.201268	15.4532
MSTRG.26947.1	0	0.250303	0.144107	0.02999	0.160515	0	0	0	0.16024	0.558314	0	0.069401	0	0.262191	0	0.130425	0.087552	0.134567	0.949757	0.704574	0.54714	0.243081	0.181968	1.81334	0.147605	0	0.483987	1.15191	0.420608	0.817526	0.292933	0.005561	0.623921	0.163178	0.480017	0.066635	11.0813
MSTRG.27004.1	0	0.106007	0	0	0	0.106339	0	0	0.110415	0.096485	0	0	0	0.705989	0.39566	0	1.12239	0.091023	0	0	0	0	0	0	0	0	0	0	0	0.030738	0	0	0	0	0	0.141975	2.90702
MSTRG.27011.1	0	0	0.152905	0.218243	0.640731	0	0	0	0.305882	0.153088	0	0	0	0.148651	0.145331	0	0.303577	0	0	0	0.395327	0.489673	0.286499	0	0.238189	0	0.536102	0.609725	0	0	0	1.72249	0.688335	0	0.415447	0.271624	7.72182
MSTRG.27017.1	0.447884	0.434937	0.033972	0	0	0.45243	0.613057	0.048047	0.057341	0.213796	0.19687	0	0.015053	0.386418	0.170533	0.112837	0.013106	0	0.843737	0.913722	0.157134	0.238705	0.813434	0.211782	0	0.232583	0.59439	1.19025	0	0.207799	0.168725	0.340806	0	0.595588	0.009258	0.107693	9.82189
MSTRG.2703.1	0.421947	0.504264	1.90594	0.116542	1.01939	0	0	0	1.10908	1.07366	0	0.540767	0.981079	0.755474	0.033823	1.95335	0.374034	0.941782	0	0.159921	0.227902	0	0.34937	0.232889	0	0	0.438823	0	0.095711	0.322321	0	0	0.116892	0.250676	0.035131	0	13.9608
MSTRG.2703.2	0	0	1.18919	0.399499	0.508903	1.00808	0.021134	0	0.946656	0	0.21567	0	0	0	0	0	0	0.704385	0.13637	0	0.250948	0	0	0	0	0	0	0.062816	0	0	0	0	0	0	0	0.304975	5.74863
MSTRG.27063.1	0.053659	0	0	0	0	0	0.301581	0	0	0	0	0	0.057729	0.324973	0	0	0.113641	0.090501	0.187056	0.513043	0.433665	1.02626	0.333506	0.664011	0.83479	0.417872	0.131984	0.15494	0.265286	0.210774	0.895046	0.896788	0.896212	0.281361	2.50491	0	11.5896
MSTRG.27078.2	0	0	0	0	0	0	0	0	0	0	0	0	0	0	0	0	0	0	0	0	0.272296	0	0.031221	0.214297	1.63252	1.03196	0.104037	0	0	0.031927	0.250088	4.1705	0	0	0	1.04565	8.7845
MSTRG.27130.1	0.018419	0.018956	0.047376	0.009085	0	0.017408	0	0	0.038401	0.046864	0.018977	0.034888	0.04059	0	0	0	0	0	1.73869	0.615117	2.63117	0.670738	0.399587	0.8839	0.351679	1.01937	0.794614	1.05077	0.676846	0.759464	0.733706	0.497197	1.16029	0.668831	0.259207	0.352479	15.5546
MSTRG.27166.1	0	0	0	0	0	0	0	0.259632	0	0	0	0	0	0	0	0	0	0	0	0.971609	0.248956	0	0.604173	0.169161	1.24167	0.18042	0	0.391831	0.059748	0.052543	0	0	0	0.065609	0.042192	0	4.28754
MSTRG.2718.1	1.55473	0	0	0.547376	0	0	0	0	0	0	0	0	0.361468	0.728198	0.198402	0	0	0	0	0	0	0	0	0	0	0	0	0	0	0	0	0	0	0	0	0.235255	3.62543
MSTRG.27182.1	0	0.686204	0	0.233249	0	0	0	0.176828	0.079945	0	0	0	0.000627	0	0.153044	0.342899	0	0.706727	0.462668	0.201343	1.14335	0.589708	0.705474	1.64601	0.272593	1.21143	0.571836	1.41535	0.555342	1.2876	1.03235	0.893857	0.860007	0.57006	1.00541	0	16.8039
MSTRG.27184.4	0	0	0	0	0	0	0	0.00911	1.19562	0	0	0	0.544312	0	0	0	0	0	0	0	0	0	0	0	0	0	0	0	0	0	0	0	0	0	0.114678	0.072345	1.93607
MSTRG.27263.1	0	0	0	0	0	0	0	0	0	0	0	0	0	0	0.298969	0	0.338585	0	0.053423	0	0	0.225266	0.244721	0	0	0.354559	0.24113	0.200178	0	0.325109	0.171256	1.21103	0.467459	0.523612	0.636812	0.035789	5.3279
MSTRG.2727.1	0	0	0	0.070786	0.037956	0.036345	0	0.123702	0	0	0.03665	0.033689	0.039293	0.037875	0	0.038291	0	0	0.21959	0.654016	0.405999	1.43099	0.097749	1.15765	0.739093	0.75127	0.810989	0.708366	0.605334	0.150276	0.394719	0.265896	0.041188	0.809319	0.748797	0	10.4458
MSTRG.27368.1	0.383792	0.673287	0.544938	0.396925	0.169262	0.383392	0.608788	0.196454	1.92611	0.366495	1.65534	0.119366	1.22596	0.299286	0.095773	0.05582	0.058532	0.635041	0	0	0	0	0	0	0.075544	0	0	0	0	0	0.019128	0	0	0	0	0.667592	10.5568
MSTRG.2737.1	0.133188	0.479912	0.05565	0.050943	0.131538	0.476827	0.027918	0.436763	0	0.128277	0	0.107218	1.10047	0.432539	0.773083	0	0	0.435653	0.18061	0.116601	0.441551	0.22571	0	0	0.273258	0.150763	0.258299	0.328175	0.02823	0.258925	0.251063	0	0.21582	0.12971	0.028392	0	7.65709
MSTRG.27385.1	0	0.054207	0	0	1.31519	0	0	0	0	0.760514	0	0	0	0	0	0	0	0	0	0	0	0	0	0	0	0.185847	0	0	0.428484	0	0	0	0	0	0	1.94763	4.69187
MSTRG.27389.1	0	0.121708	0.099495	0.250738	0.241943	0.118518	0.229573	0.175698	0.132214	0.172495	0.220072	0.03963	0.097432	0.06268	0.137516	0.054087	0.221772	0.341334	1.45952	1.68387	1.87906	1.57149	1.80871	1.39841	0.715311	1.35462	0.999937	1.55897	1.91991	1.27879	1.05496	0.864612	1.64516	0.913548	1.26537	0.504313	26.5935
MSTRG.27389.2	0.231698	0.089273	0	0	0	0.097316	0	0	0.089661	0.008775	0	0.09336	0	0	0.011637	0.16683	0	0	1.50192	0.057847	0.453586	1.36918	0.033623	1.75436	0.691874	0.079589	0.9788	0.967707	0.519892	0.976392	1.27628	0.318877	0.427968	0.900165	0.398375	0.773091	14.2681
MSTRG.27488.1	0	0	0	0.516554	0.170578	0	0	0.423642	0	0	0.084106	0	0	0.167496	0	0	0.184899	0	0	0.284895	0.944908	0.963195	1.41829	0.574735	0.270742	2.48149	0.516991	0.504188	0.48787	0.076303	1.04623	1.07256	0.492293	0.724447	1.3819	0	14.7883
MSTRG.27590.1	0	0	0	0	0	0	0.173405	0	0	0	0	0	0	0	0	0	0	0	0.5012	0	0	0.370516	0.141086	0.323642	0	0	0	0.266375	0.175343	1.42953	0	0	0.574418	0	0.51569	0	4.4712
MSTRG.27623.1	0.740852	1.02576	0.175363	0.966874	0.850806	0.259683	0.363722	1.28511	0.521768	0.711992	0.641157	0.404005	0.34538	0.642067	0.631859	0.527858	0.216726	0	0	0	0	0	0.181983	0.489998	0.212271	0	0.264283	0	0	0	0.209625	0.229412	0.10449	0	0	0.559616	12.5627
MSTRG.27640.1	0.301301	0.101376	0	0	0	0	0	0	0.238032	0	0.440973	0	0	0	0	0	0	0.20796	0.858549	0	0.183063	1.18206	0.505363	0.074905	0.192305	0	0	0.76061	0.058149	0.18208	0.775133	0.681037	0.418205	0.335588	0	0	7.49669
MSTRG.2766.1	0.070936	0	0.404996	0.068874	1.68826	0.337822	2.04327	1.18165	0.069662	1.07983	1.6329	0.248432	0.145062	2.28773	0.209945	0.142791	0.072111	0.028713	0	0	0.064404	0	0.060551	0.036198	0.141256	0	0	0.098317	0	0	0	0	0	0	0	0.748475	12.8622
MSTRG.27665.2	0.097615	0.04861	0.092728	0.099677	0.033152	0	0.087082	0.053904	0	0.114992	0.023422	0.07165	0.073038	0.150486	0	0	0	0.056469	0.886174	1.06832	1.13502	0.335372	0.80017	0.320878	0.404111	0.388206	1.10292	0.965846	1.15413	1.3495	0.883754	0.47147	0.549112	0.546933	0.677754	0	14.0425
MSTRG.2769.1	0.478663	0.093519	0.274427	0.353806	1.62177	0.031201	0.54497	0.212875	0.2759	0.289523	0.461587	0.251161	0.099371	0.903829	0	0.310889	0.231559	0.389401	0.083922	0	0.31347	0	0.082128	0.163232	0.138176	0	0.06796	0.094772	0	0	0.081497	0	0	0	0	0.727795	8.5774
MSTRG.27702.1	0.24737	0	0.046315	0	0	0.24901	0	0.154674	0	0	0.159937	0	0.037723	0	0	0	0	0.077954	0.5157	1.38689	0.535814	0.508036	1.0912	0.049137	0.223155	0.594309	0	0	0	0.474068	0.999427	0	0	0	1.00978	1.14694	9.50744
MSTRG.27709.1	0	0	0	0	0	0	0	0	0	0	0	0	0	0	0	0	0	0	1.30491	0.714024	3.56805	2.58353	1.40007	0.740362	0.910443	0.582971	1.60605	1.77346	1.49301	1.49964	0.922129	1.55663	2.70526	2.19751	3.10643	1.24462	29.9091
MSTRG.27735.1	0	0	0.121362	0	0	0.090393	0.113828	0.058769	0	0.240284	0.181089	0	0.032575	0.062798	0.128312	0	0.064124	0.051067	0.413523	0.518663	0.095554	0.872853	1.60807	0.743044	0.987886	0.237282	0.026328	0	0.660704	0.730843	1.56335	1.07145	0.374924	0.62137	1.04866	0	12.7191
MSTRG.27735.2	0	0	0	0	0	0	0	0	0	0	0	0	0	0	0	0	0	0	0.612972	0	0	0	0	0	0	0	0	0	0	0	0	0	0	0	0	0	0.612972
MSTRG.27735.3	0.188835	0	0	0.161538	0	0	0	0	0	0	0	0	0	0	0	0.058608	0	0	0	0	0.889359	0	0	0.272555	0	0	0.310405	0.724063	0	0	0	0	0	0	0	0.498054	3.10342
MSTRG.2779.1	0	0.183643	0	0.01289	0	0	0	0.078329	0	0	0	0	0	0	0.192157	0.081767	0	0	0.252238	0.251302	0.388019	0.65524	1.87883	0.078093	0	0.317629	0	0.148592	0	0.295032	0.574995	0.332347	0.710797	0.211814	0	0	6.64372
MSTRG.27840.1	0.037989	0.07385	0	0.147539	0	0	0	0.070786	5.02573	0.57742	3.17003	0.06728	15.1901	0.868344	0	0	0	1.77699	0	0	0	0	0.032427	0	0	0	0.187101	0	0.034312	0	0.300161	0	0	0	0	0.011912	27.572
MSTRG.27855.10	0.193404	0.169794	0.095077	0.230561	0.04725	0.168638	0.056889	0.10028	0.754722	0.348137	0.144233	0.161583	3.20447	0.204775	0.203117	0.107951	0.391034	0.378849	0.022541	0.026446	0.061174	0.012917	0.043237	0.038771	0	0	0.031553	0.017551	0.010918	0.059629	0.094587	0	0	0.04259	0.034335	0	7.45701
MSTRG.27855.11	0.023453	0	0	0.143348	0.063528	0.0447	0	0.021195	0.956985	0.021916	0.234165	0.057593	0.913732	0	0	0	0.047683	0.201628	0.010437	0	0.013339	0.011962	0	0.021064	0	0	0.037967	0	0.021397	0	0	0.015832	0.018579	0	0	0	2.8805
MSTRG.27855.12	0	0	0	0	0	0	0	0	0.332393	0	0.045261	0	1.04262	0.426466	0	0	0	0	0	0	0	0	0	0	0	0	0	0.041449	0	0	0.169731	0	0	0.013423	0	0.247729	2.31907
MSTRG.27867.1	0.084539	0	0	0	0	0	0	0	0	0	0	0	0	0	0	0	0	0	0.269318	0.907594	0.020933	0.27726	0.536888	0.412845	0.363625	0.268441	0.423774	1.35943	0.430818	0.414423	0.247052	0.423918	1.38693	0.429449	0.750502	0.374511	9.38225
MSTRG.279.1	0	0	0	0	0.197601	0.182558	0	0	0	0	0	0	0	0	0	0.200344	0	0	0.245377	0.240075	0.33939	0	0.76036	0.304728	0.280441	0.658467	0.089729	0.969748	0.159813	0.213925	0.985596	1.04742	0.754263	0.093728	1.25114	0.415985	9.39069
MSTRG.27966.1	0	0	0	0.084559	0.087766	0.03729	0	0.040979	0	0	0	0	0	0	0	0	0	0	0.887029	0.93145	0.660229	1.38502	0.395548	0.185846	0.440571	0.37373	0.10268	0.852544	0.680015	0.42295	0.744395	0.562365	0.134764	0.500514	0.221784	0	9.73202
MSTRG.27970.4	0	0	0	0	0	0	0	0	0.191325	0.099601	0	0	0.55667	0.528643	0	0	0	0.120248	0	0	0	0	0	0	0	0	0	0	0	0	0	0	0	0	0	0.814902	2.31139
MSTRG.28007.1	0.192665	0.184929	0.226577	0.280598	1.01107	0.353856	0.200473	0.351369	0.140958	0.321485	0.323189	0.462773	0	0.191807	0.676526	0.29087	0.682068	0.314229	0.774234	0.345535	0.662747	0.840141	0.717452	1.69349	0.80089	1.29105	1.30112	1.23903	0.583576	0.552394	0.297734	0.699624	0.734166	1.23334	0.703608	0.015964	20.6915
MSTRG.28027.12	0	0	0	0	0	0	0	0	0.473713	0	0	0	0.983871	0	0	0	0	0.503187	0.01349	0	0	0	0.147859	0.57398	0	0	0	0	0	0.016443	0.006447	0	0	0	0	0.276513	2.9955
MSTRG.28030.1	0.59732	0	0.175894	0.381013	0.656453	0.183665	0.201638	0.226863	1.74311	0.540022	0.218942	0.125446	0.312971	0	0	0.30499	0.141701	0.599536	0.312518	0.522249	0.151666	0.074956	0.762443	0.354881	0.116487	0.110531	0.241154	0.201668	0.213301	0.037851	0.481132	0.148922	0.284645	0	0.253602	0.074769	10.7523
MSTRG.28031.1	0.020725	0.039263	0.018342	0.020123	0	0.019799	0.037399	0.110832	1.08256	0.058918	1.37213	0.018352	0.159682	0.476515	0	0.020025	0.052038	0.408967	0.018446	0	0	0.02114	0.017691	0.031727	0.020326	0	0	0.028725	0.018908	0	0.020794	0	0.022438	0.023118	0	0.072712	4.2117
MSTRG.28041.1	0	0.178878	0	0	0	0.259461	0	0	0.081327	0	0	0	0.198934	0	0	0	0	0	0	0.230973	0.332704	0	0.288247	0.746663	0.608799	0.418802	0.377941	0.459121	0.14943	0.185815	0.164332	0.694663	1.81308	0.245437	0.296176	0.141721	7.8725
MSTRG.28075.1	0	0	0	0	0.192695	0	0.258458	0.021593	0	0	0.083729	0	0.193269	0	1.37506	0	0	0	0	0	0	0.207697	0	0	0.287133	0.192281	0.072553	0.184709	0	0	0	0.126779	0	0.652406	0.153198	0	4.00156
MSTRG.28089.1	0	0	0	0	0.33628	0.239894	0	0.014131	1.07164	0	0.243532	0.298471	0	0	0.083989	0	0	0.399074	0	0	0	0	0.180483	0.169419	0	0	0	0	0	0.158877	0	0.181349	0	0.017005	0	0	3.39414
MSTRG.28121.1	0.084083	0	0	0	0.167777	0	0	0	0	0	0	0	0.233745	0	0	0.074737	0	0	0.149676	0.260932	0	0.507314	0.141667	0.076375	0.029302	0	0.047288	0.0606	0.305555	0.005549	0	0	0	0	0.077153	1.37891	3.60066
MSTRG.28176.1	0	0	0	2.06315	0	0	0	0	0	0	0	0	0	0	0	0	0	0	0	0	0	2.40897	0	0	0	0.074521	0	2.72475	0.782867	0.660872	1.05776	0	0	0	0	0.168552	9.94144
MSTRG.28176.2	0	0	0	0.555745	0	0	0.180763	0	0	0	0	0	0	0	0	0.255398	0	0	0	0	0	0.712974	0	0	0	0.062717	0.112175	0.356519	0.329448	0.264528	0.212972	0.260378	0	0.320473	0	1.95873	5.58282
MSTRG.28176.3	2.14932	2.98854	0	1.8137	0	2.51781	0.57484	1.31617	0.182799	1.70421	2.48421	2.37791	4.27144	1.42894	2.92495	0.119911	3.45391	1.6517	4.53873	2.4274	5.84579	2.06013	6.40914	5.60952	2.42016	3.40838	5.66135	0	6.1129	2.43641	3.80168	5.03098	6.45621	0	0.42529	0.386527	94.9909
MSTRG.28176.4	0.040917	0.05673	0.795048	0.042787	0.145497	0.085491	1.14484	0.034831	0	0	0.088463	0.122177	0.056546	0.014443	0.097399	1.24781	0.015629	0.032581	0.391583	0.636715	0.433351	1.37577	0.524116	1.42942	0.577749	0.207192	0.393222	1.57577	0.748818	0.861139	0.792098	0.403448	2.102	0.429317	0.602087	0	17.505
MSTRG.28176.5	0	0	0	0	2.72466	0	0	0	0	0	2.10439	1.51444	0.70337	0	0	0.518728	0	0	1.5359	4.92547	0	2.33046	1.53611	4.54945	4.37141	0	0	0	2.9287	6.13828	2.29393	0	0	7.37744	3.02416	1.23991	49.8168
MSTRG.28176.6	0	0	0	0	0	0	0.601025	0	0	0	0	0	0	0	0	0.348332	0	0	0	3.25441	0	2.43311	0.755573	0	1.69185	0	0	0	0	0	1.17097	0	0	0	4.27576	0	14.531
MSTRG.28176.7	0.427336	0.503576	0.056227	0.628115	0.549695	1.75037	1.34213	0.054182	0.26164	0	2.09689	1.08503	2.43197	0	1.39125	0.983875	0.414876	0	0.174583	1.16146	0.637997	1.92034	0.976652	1.36309	1.12862	0.508327	0	0	1.21329	1.02298	1.32446	0	0.452313	0.210119	0.857051	0	26.9284
MSTRG.28181.1	0	0	0	0.32494	0	0.147037	0.134023	0	0.15642	0.370298	0.267233	0	1.43805	0.121155	0	0	0	0	0	0	0	0	0	0	0	0	0	0	0	0	0	0	0	0	0	0	2.95916
MSTRG.28182.1	0	0.065226	0.30025	0	0	0	0.28161	1.56734	0	0	0.601362	0	0	0	0	0.31414	0.3157	0	0	0	0	0	0	0	0	0	0	0	0	0	0	0	0	0	0	0.469396	3.91503
MSTRG.28189.1	0	0.018364	0	0.036688	0.018755	0	0.050884	0.017602	0.037108	0.018015	0.054603	0.024845	0.019318	0.009405	0.019216	0.028143	0	0.015295	0	0.533285	0.350502	1.20169	0.525636	0.365205	0.328081	0.252826	0.258258	0.258587	0.340057	0.104997	1.48236	0.878175	1.33384	0.460483	0.664148	0	9.70638
MSTRG.2819.1	0.211313	0.603328	0.081235	0.288847	0	0.240615	0.257485	0	0.884338	0.339897	0	0.600709	1.35499	0.489607	0	1.43308	0.237246	0.028803	0.502592	0.024001	0.267958	0	0	0.874336	0.107635	0.077443	0.014294	0	0.221048	0.430756	0.403508	0.30822	0.127389	0	0.129221	0.205973	10.7459
MSTRG.2820.1	0.991575	0.200584	0.24438	0.006561	0.159109	0.505568	0.313155	0	0.448155	0.193987	0.369048	0.242881	0.446346	0.25462	0.135628	0.09096	0.179527	0.243556	0.535899	0.385706	0.114483	0.495384	0.304267	0.303002	0.132775	0.584086	0.188463	0.248516	1.49284	0.159267	0.224198	0.470577	0.379291	0.463658	0.191933	0.127985	11.828
MSTRG.28216.1	0.103854	0.196173	0	0	0.138152	0.092602	0	0	0.123747	0.099025	0	0.030655	0.488761	0	0	0.069685	0.094665	0.138727	0.83429	1.09604	0.583225	0.137362	0.770666	2.34137	0.23637	0.212705	0.817518	0.86797	0.063167	0.609954	0.720395	0	0.110613	0.181245	0.622259	0.247831	12.029
MSTRG.28218.1	0.199492	0.319401	0.030206	0	0.24827	0.314826	0.068419	0.058509	0.306976	0.145957	0.073809	0.027805	0.226852	0.03126	0.031297	0.03429	0.222324	0	3.10748	2.98449	0.45492	0.356309	2.3649	2.72171	0.893436	0.328981	1.16091	1.6138	0.284581	1.28112	1.99183	0.333121	0.618962	0.499521	1.37139	0	24.7072
MSTRG.2823.1	0	0	0.195786	0.136753	0	0	0.053374	0.131222	0	0	0.182766	0	0.122922	0	0.133223	0.024808	0	0	0.501977	0.362649	0.226578	0.55268	0.213134	0.501516	0.415513	0.304271	0.369667	0.629022	1.15008	0.432158	0.45435	0.225826	0.262425	0.090231	0	1.81714	9.49007
MSTRG.28246.1	0.083947	0.163398	0.181498	0.159755	0.167507	0.038513	0.074417	0.117316	0.04122	0.099254	0.121307	0.036983	0	0.041787	0.170333	0.124414	0.148583	0.168883	1.65816	1.46254	1.39698	1.83546	1.71459	1.06281	1.3528	0.217	1.51471	1.44566	1.32843	0.967677	0.426396	1.39701	0.724579	1.91334	0.361073	0.669314	23.3876
MSTRG.2828.3	0	0	0.188092	0.311473	0.089535	0.087104	0.123565	0	0	0	0.043042	0.152404	0	0.363125	0.344222	0	0.283839	0.194316	1.25598	0.29456	0.434935	0.458341	0.28802	0.504338	0	0.460247	0.554919	0.469791	0.38166	0.275878	0.708391	0.393703	0.673891	0.469928	0.337171	0	10.1425
MSTRG.2828.4	0	0	0	0	0	0	0	0.926693	0	0	0	0.279635	1.11772	0	0	0.327977	0	0	0	0	0	0	0	0	0.495754	0	0	0.082478	0	0.848022	0	0	0	1.28407	0	0	5.36235
MSTRG.28296.1	0	0	0	0	0	0	0	0	0	0	0	0	0	0	0.288585	0	0	0	0	0	0	0.314594	0	0	0	0	0	0	0	0	0	0.151004	6.4894	0	0	0.434424	7.67801
MSTRG.28309.1	0.644927	0.53029	0.430556	0	0	0.087085	0.181352	0.423358	0.420292	0.605376	0.526894	0.160229	0.188295	0.589875	0.274425	0	0	0.070845	1.33585	0.508904	0.619166	0.185964	0.700295	0.277701	0.28796	0.510748	0.647385	1.47691	1.34627	0.626439	0.818553	1.6636	0.301	0.510464	1.08401	0.014213	18.0492
MSTRG.28341.1	0.074744	0.45691	0.695337	0.036005	0.362836	0	1.66865	0.014904	0.02531	0.437456	0.216616	0.286219	0	0.642455	0	0	0	0.188781	0	0.026912	0	0	0	0	0.021237	0	0.158695	0	0	0.077707	0	0	0	0	0.023649	0.067495	5.48192
MSTRG.28341.2	1.11864	0	0.669247	0.783253	0.778899	0.40562	0.418037	0.830884	1.29661	0.824695	1.01364	0.243609	1.48206	0.391477	0.315214	0.265138	0.07956	0.07261	0	0.081725	0.255138	0.079832	0	0.063328	0.032339	0.257046	0.256266	0.152948	0.071404	0.023518	0.156656	0.150876	0	0.080561	0	0	12.6508
MSTRG.28341.3	0	0	0	0	0	0	0	0	0	0	0	0	0	0	0	0	0	0.472739	0	0	0	0	0	0	0	0	0	0	0	0.618098	0	0	0	0	0	0	1.09084
MSTRG.28365.1	0	0	0	0.146745	0.35067	0	0	0	0.274412	0	0	0.155622	0.363018	0.34467	0	0	0.33944	0.089968	0	0.34684	0.392383	1.4341	0.181667	0.241864	0.275629	0	0.165775	0	0	0.11215	0.54003	0	0	0.111224	0	0.062244	5.92845
MSTRG.2845.1	0.1	0	0	0.064892	0.441746	0	0	0	0	1.62992	0.073842	0.159165	0	0	0	0.504507	0	0	0	0.052343	0	0.5113	0.569787	0	0	0.15713	0	0.072948	0.830912	1.01632	0.496218	0.359593	0.082307	0.444806	0	0.883539	8.45127
MSTRG.2845.2	1.38983	1.94623	2.9934	0.754276	6.20305	4.31996	1.70579	1.59885	3.71833	0.584116	2.79922	1.91114	1.75647	1.70678	2.25933	0	0.54136	3.30667	0.839819	0.538414	1.5763	0	0	1.62078	1.17906	0	0.400356	1.34113	0.071226	1.18893	0	0	1.7677	0	0.011039	0.14771	50.1773
MSTRG.28459.1	0.045774	0	0	0	0.105675	0	0	0.098186	0	0	0.089733	0	0.38481	0.04716	0	0	0	0	0.319297	2.22208	0.050134	0.377331	0.224443	0.054322	0.052995	0.050306	0.088863	0	0.428301	0.150532	0.368479	0.407224	0.115249	0.054898	0.097678	0.001512	5.83498
MSTRG.28473.1	0	0.029813	0.059011	0.104231	0	0.058604	0.05521	0	0.060242	0	0.029548	0	0.063199	0.061071	0.008267	0.092612	0.03118	0.124154	0.357963	0.803783	0.933459	0.386324	0.694185	0.252148	0.12124	0.462956	0.472328	0.288268	0.349573	1.1491	1.48841	1.00525	3.42539	0.66082	1.11939	0.029226	14.777
MSTRG.28473.2	0	0.024247	0	0	0	0	0	0	0	0	0	0	0.004611	0	0	0	0	0	0.31141	0.020999	0.012657	1.05174	0.367405	0	0.762333	0	0.015202	0.042071	0.301349	0	0.034013	0	0.062069	0	0	0.34161	3.35172
MSTRG.28473.3	0	0	0	0	0	0	0	0	0	0	0	0	0	0	0.044935	0	0	0	0	1.58277	1.0953	0.387241	1.11627	0.811135	0	0	0.771433	0	0.719184	0.322543	0.374327	0.406053	0	0.4195	0.372275	0.413779	8.83674
MSTRG.28515.1	0.099148	0	0.063207	0.002407	0.160382	0	0.086773	0.13394	0	0	0.047757	0.087797	0.121858	0.049353	0	0.049396	0.100286	0	0.72902	0.359257	1.13606	0.252355	0.18331	0.748764	0.394872	0.559416	0.495872	0.51506	0.677066	0.209653	0.486443	0.428962	0.624479	0.447224	0.337333	0.224559	9.81201
MSTRG.28554.1	0	0	0	0.163935	0	0.168272	0	0	0	0	0	0	0	0	0	0	0	0.09203	0.716633	0.440603	1.65307	0.36112	0.577351	0.788883	0.263063	0	0.147035	0.700453	0.496362	0.16605	0.084827	0.851969	0.373227	0	0.236689	0.216069	8.49764
MSTRG.28583.1	0.078659	0	0.151336	0	0.078477	0.219425	0.141941	0.126047	0.140166	0.291753	0.454658	0.401203	0	0.150352	0.347203	0	0.163921	0.063679	0.425584	0.575392	0.505637	0.754201	1.00295	0.4046	0.473106	0.839333	1.03308	1.26573	1.14534	0.103815	1.10014	0.671638	1.08407	0.342895	0.991341	0	15.5277
MSTRG.28595.2	0.05673	0	0	0	0	0	0	0	0	0	0	0	0	0	0	0	0	0	0	0	0	0	0	0	0	0	0	0	0	0	0	0	0	0	0	0.320529	0.377259
MSTRG.28671.13	0	0	0	0	0	0	0	0	0	0	0	0	0	0	0	0	0	0	0	0	0	0	1.16339	0	0.591433	0	0.270656	0.283447	0	0	0.908281	0.350535	0.907272	0	0.513821	1.16108	6.14991
MSTRG.28671.8	0	0	0.068368	0	0	0.131794	0.399437	0.262785	0.13689	0.133825	0	0	0.028291	0	0.065506	0	0.067732	0	0.128488	1.3597	0.72253	0.7667	0.832532	0.339748	0	0.526317	0.808535	0	0.836199	1.09398	1.28075	0.424778	1.39356	0.311582	0	0	12.12
MSTRG.28683.1	0.435731	1.50472	0	0	0.619758	0.085389	0.355238	0.083272	0.087776	0	0.343131	0.077961	0.305991	1.93004	0.90685	0.085663	1.23909	0.199263	0	0	0	0	0	0.091221	0.324485	0	0	0	0	0.013061	0.134516	0	0.096283	0.100205	0	0	9.01964
MSTRG.28683.2	0.017469	0	0	0	0	0	0	0	0	0	0	0	0	0	0.5253	0	0.073994	0	0	0	0	0	0	0	0	0	0	0	0	0	0	0	0	0	0	0	0.616763
MSTRG.28683.3	0	0	0	0	0	0	0	0	0	0	0	0	0	0	0	0	0.02224	0.561837	0	0	0	0	0	0	0	0	0	0	0	0	0	0	0	0	0	0.761767	1.34584
MSTRG.28747.2	0.006838	0	0	0.115837	0	0	0	0	0	0	0.016027	0.083535	0	0	0	0	0	0	0.010042	0.394121	0.042424	0	0.070508	0	0.165354	0.141859	0.345726	0.37712	0.11456	0	0	0.165352	0.311273	0	0.23385	0.594826	3.18925
MSTRG.28830.1	0.494916	0.523868	0.801518	0.454111	0.177331	0.260453	0.691798	0.267768	0.94672	0.840177	0.782385	0.937667	1.37681	0.306817	0.80527	0.711117	0.818385	0.83741	0.588814	0.572458	1.14717	0.531679	0.379365	0.560742	0.676229	0.559147	0.596428	1.31375	0.585635	0.324804	0.767544	0.760283	0.887582	0.874735	0.708494	0	23.8694
MSTRG.28868.1	0	0	0	0	0	0	0	0	0	0.151027	0	0	0	0	0	0.147672	0	0	0	0	0	0	0	0.151444	0	0	0	1.59681	0	0.13989	0	0.35703	0	0.186921	0	0.026937	2.75773
MSTRG.28942.1	0.483524	1.40013	0.601348	3.17886	1.34602	0.869719	0.325982	1.04943	1.12393	0.780249	1.06018	0.523372	0.664092	0.785895	0.547871	1.02928	0.261834	0.601797	0	0.029901	0.134716	0.058416	0.170975	0.029224	0.292933	0.027063	0.035735	0.07878	0.026124	0.161157	0.02873	0.045911	0.139504	0.077527	0	0.641516	18.6117
MSTRG.2895.1	0.163381	0	0	0	0	0	0	0.096629	0.107323	0	0.042112	0	0	0	0	0	0.046104	0	0.479532	0.342352	0.318358	0.462059	0.186571	0.123246	0	0	1.2229	0.060587	0.197914	0.185102	0	0.11336	0.398724	1.21662	0	0	5.76287
MSTRG.29025.1	1.02603	0.767143	0.776347	0.243314	0.315177	0.244151	0.199996	0.823113	0.753738	0.786681	0.322478	0.637557	2.05064	0.711727	0.609985	0.504207	0.980961	0.537685	0	0	0	0.051021	0	0	0	0.099526	0	0	0.089733	0	0	0	0	0	0	0	12.5312
MSTRG.29108.1	2.02958	2.07625	0.181914	1.69288	0.500814	0.072345	0.163986	0.694776	52.7723	1.00675	5.38694	0	33.6062	3.71233	0.063898	0.359794	0.118697	10.8476	0	0	0	0.063443	0.107256	0	0	0	0.314668	0.086205	0	0	0.187212	0	0	0	0	0	116.046
MSTRG.29108.2	1.33034	0	0.06418	1.10527	0	0.271114	0	0	33.6019	0.924064	3.4598	0	18.1375	1.66816	0	0	0	6.18616	0	0	0	0	0	0	0	0	0	0	0	0	0.328835	0	0	0	0	0.187586	67.2649
MSTRG.29241.1	0.126887	0.632046	0.220168	0.455949	0	0.226579	0	0.041983	0.232913	0.565356	0.323084	0.171165	0.979819	0.394636	0.297904	1.1828	0.027726	0.063531	0.210037	0.477982	0	0.213461	0	0.121027	0.540452	0.224159	0	0	0	0	0	0.140877	0.252919	0.122597	0	0	8.24606
MSTRG.29250.1	0	0	0	0	0	0.016693	0.004471	0.012392	0	0	0	0	0	0	0	0	0	0	0.287131	0	2.87809	0	1.38584	0.890673	0.107638	0	2.18333	0	0.876938	0	1.21936	0	0	0.233901	0	1.23523	11.3317
MSTRG.29250.2	0	0.0141	0	0	0	0	0	0	0	0	0.090915	0	0	0	0	0	0	0	0	0.015148	0	0.679986	1.51373	0.60794	0	0	0.726165	1.42702	0.221405	1.16555	0.441491	0.976676	0	0	0.57991	0.058549	8.51858
MSTRG.2928.2	0	0	0	0	0	0	0	1.27393	0	0	0	0.328207	0	0	0	0	0	0	0	0.631234	0	0	0.075191	0.208446	0	0	0	0.645003	0.098026	0	0.077956	1.36213	0.570497	0.799655	0	0.492256	6.56253
MSTRG.2928.3	0	0.851812	0.234215	0	0	0	0	0.10464	0	0	0	0	0.993639	0	0	0.277649	0	0	0	0.063856	0	0.098763	0.289719	0	0	0.337913	0	0.654842	0	0	0.130259	0	0.188794	1.35747	0.941355	0.673668	7.19859
MSTRG.29291.1	0	0.089756	0.056546	0	0	0.146485	0.082484	0.730841	0	0.088048	0.292674	0.021998	0	0.070556	0.028645	0.139411	0.093872	0	0.150405	0.096426	0.06849	0.447177	0.157253	0.245459	0.043673	0.457327	0.570648	0.209898	0.54087	0	0.454443	0.88337	0.049987	0.155288	0.411013	0.296091	7.07913
MSTRG.29297.1	0.143327	0	0.004217	0	0	0	0	0.640386	0.172198	0	0.844609	0	0	0	0.178339	0	0	0.141954	0	0	0.320955	0.701128	0.37419	0	0.032299	1.31007	0.142714	0.121515	0.086387	0	0.133706	0.134684	0.189837	0.786327	0.08434	0.681239	7.22442
MSTRG.29347.1	0	0	0	0	0	0	0	0.192337	0	0	0	0	0	0	0	0	0	0	0	0.367208	0.339772	0	0	1.41059	0.046322	0.329057	0.154498	0	0	0	0	0	0.123846	0.196141	0.122006	0	3.28177
MSTRG.2940.1	1.28786	0.858246	1.32906	1.14337	1.06153	0.986414	1.88004	1.28419	0.930344	1.35372	0.792125	1.27551	0.620904	1.58003	1.55692	0.752773	2.09676	0.748115	0	0	0	0	0	0	0.086516	0	0	0	0	0	0.087181	0	0	0.028738	0	0	21.7403
MSTRG.2940.2	0.222095	0.121174	0.071217	0.197334	0.471229	0.592759	2.09018	0.502119	0.145405	0.486678	0.921679	0	0.60175	0.10833	0.983781	0.566659	0.565336	0.30864	0	0	0	0	0	0	0	0	0	0	0	0.096312	0	0	0	0	0	0	9.05268
MSTRG.29439.12	0	0	0	0.078475	0	0	0	0	0	0	0	0	0	0	0	0	0	0	0.124107	0	0.148464	0.142454	0.112023	0	0	0	0.071021	1.23099	0.062022	0	0.097932	0.253405	0	0.05292	1.06658	0	3.44039
MSTRG.29621.1	0	0	0	0.142116	0	0	0	0	2.35672	0	0	0.085317	1.16124	0	0	0	0	0.017711	0	0	0	0	0	0	0	0	0	0	0	0	0	0	0	0	0	0.139148	3.90225
MSTRG.29621.2	0	0.032505	0	0	0	0.170387	0.016494	0.178693	2.00059	0	0.425678	0.123978	0.58002	0	0	0	0.084761	0.125617	0.361574	0.352959	0.253354	0.566886	0.405752	0.169506	0.074181	0.527367	0.445838	0.449666	0.163844	0.301797	0.779249	0.646754	0.289637	0.025994	0.024548	0.190201	9.76783
MSTRG.29669.1	0	0	0	0.192363	0	0	0	0.337743	0	0.378785	0.195756	0	0.010494	0.290296	0	0.089988	0	0.410439	0.080482	0.535063	0.239178	0	0.539644	1.14061	0	0	0.176923	0.140818	0.520577	0.228614	0	0.589266	0.602848	0.250726	0.256255	0.136439	7.34331
MSTRG.29675.1	1.16029	0.25841	0.535761	0.260517	0.578801	0	0	1.05667	0.457206	0	0.279443	0.765451	0.053926	0	0.14161	0	0.21526	0	0.516353	0	0.14506	0.440865	0.123803	0.586165	0.426734	0.286495	0.56056	0.402038	0.132322	0.273457	0.285215	1.13462	0	0.705685	1.33082	0.459751	13.5733
MSTRG.29681.1	0.444458	0.574848	0.685391	0.471321	0.052353	0.541161	0.257085	0.293086	0.154596	0.29195	0.176425	1.09011	0.585593	0.339303	0.355709	0.184058	0.16003	0.325717	0.487594	0.622811	0.394495	0.59858	0.523989	0.327386	0.759889	0.272527	0.299893	0.363646	0.214477	0.509282	1.04661	0.503112	0.776427	1.17482	0.239784	0.133751	16.2323
MSTRG.29715.1	0.528593	0.281233	0	0	0.637775	0.174987	0.321559	0	0	0.34406	0	0	0	0.735946	1.26307	0.068211	0	0	0.560749	0.095634	0.657794	0.139441	0	0.644044	0.16596	0	0.24594	0.470084	0.237896	0.554107	0	0.280618	0.226253	0.084193	0.612481	0.25322	9.58384
MSTRG.29719.1	0.858743	0.023829	0.402938	0.882749	0.114353	0.576686	0	0.349316	0	0.132906	0.465131	1.04637	0.440863	0.162476	0.004987	0.140996	0.213613	0.309148	0.49874	0.019017	0.388799	0.713759	0.338325	0.676602	0.181517	0.268778	0.337689	0.776649	0.195928	0.268752	0.323274	0.150745	0.250785	0.628215	0	0	12.1427
MSTRG.29728.1	0.577394	0.552773	0.762335	0.145781	0.679586	0.253249	1.00059	0	1.46798	0.663306	0.466607	0.286729	1.73463	0	0	0.863604	0.355455	0	1.48238	0.717096	0.354257	0	0	0.827323	0.453631	0.441066	1.36649	0.853831	0.763806	0.23172	0.438036	0.799101	0	0.691382	0	0.301896	19.532
MSTRG.29728.2	0	0.052163	0	0	0	0	0.102166	0.597475	1.09901	0	0	0.157509	2.44718	0.038982	0.217232	0.242994	0	0	0	0.119026	0.144645	0.707792	0.615256	0.159011	0.684991	0.092819	0.226333	0	0.283061	0	0.878668	0	0.81921	0.51899	0.028547	0	10.2331
MSTRG.29728.3	0	0	0	0	0	0.273595	0.071957	0	0.678278	0	0.03365	0.040092	1.47364	0.54249	0	0	0.054864	0.628077	0	0	1.05084	0	0	0.101249	0.278327	0	0	0.094772	0.179642	0.66868	0	0	0	0	0.594657	1.30668	8.07149
MSTRG.29848.1	0	0.095522	0	0	0	0	0.24424	0.336122	0	0	0.609616	0.304891	0.163805	0.391345	0.068966	0.179234	0.01998	0.292292	0.354245	0.478163	1.39018	0.275936	1.20767	0.640598	1.15348	0.265715	0.766465	1.84969	0.609003	0.16795	1.58815	0.641421	1.01341	1.00298	0.75778	0.397209	17.266
MSTRG.29851.1	0	0	0	0	0	0.182494	0	0	0.240265	0	0.135046	0	0	0	0	0	0	0.087508	0.374375	0.146381	0.334243	0.62031	0.311937	0.479584	0.474872	0.895396	0.570003	0	0.443777	0.555535	1.02611	0.199796	0.160909	1.13609	0.165973	0.326286	8.86689
MSTRG.29855.1	0	0	0.139122	0	0	0	0	0	0	0	0	0	0	0	0	0	0.161186	0	0.510872	0.155411	0.799816	0.232267	0.458666	0.514071	0.390958	0.28968	0.254159	0.548938	0.201237	0.285955	0.532795	1.14995	0.379194	0.238362	1.68949	4.48735	13.4195
MSTRG.29938.1	0.630159	0.901546	0.103984	0.449903	0.733263	0.291663	0.384172	0.703146	0.60534	0.291101	0.48521	0.514619	0.480179	0.423895	1.54229	0.254244	0.467108	0.511882	3.31765	3.22076	4.15075	2.48538	3.03199	1.60891	2.01981	2.50649	4.3034	2.88897	4.32508	1.97012	4.62423	6.34781	7.21959	4.38394	3.18993	0.4618	71.8303
MSTRG.29946.1	0	0	0	0	0	0	0	0	0	0	0	0	0	0	0	0	0	0	0	0	0.339468	0	0	0.244195	0	0	0	0.406546	1.11233	0	0	0	0	0.112766	0.26695	2.0273	4.50955
MSTRG.29998.1	0.25175	0.110179	0.220623	0	0.109146	0	0	0.654518	0.245935	0.242557	0.445688	0.30463	0.364833	0.115473	0	0	0.233141	0.471639	6.17068	1.7631	2.34475	2.47113	1.11272	2.31912	1.74936	3.64506	2.63736	2.17941	1.55606	1.87144	1.98366	4.28051	1.14872	0.914687	2.72968	0	44.6476
MSTRG.30005.2	0	0	0	0	0	0	0	0	0	0	0	0.706107	0	0	0	0	0	0	3.4147	3.64316	6.82582	5.71524	0	0	1.34402	9.98539	6.59228	4.73272	2.8973	5.25955	0	0	0	3.3257	11.3813	0	65.8233
MSTRG.30005.4	0	0	0	0	0	0	0	0	0	0	0	0	0	0	0	0	0	0	4.7435	0	4.17217	0	0	3.68219	0.398713	0	0.263488	3.1965	1.12348	0	0	0	0	0.186125	0	0.106202	17.8724
MSTRG.30005.5	0	0	0	0	0	0	0	0	0	0	0	0	0	0	0.06923	0.036394	0	0	0.276045	0	0.427694	0.074512	0.135727	0.232775	2.34821	0	0.091468	0	0.195564	0	0	0	0.116831	0	0	0	4.00445
MSTRG.30023.2	0	0	0	0	0	0	0.140686	0	0	0	0	0	0	0	0.04771	0	0	0	0	0.166506	0.207639	0	0.548047	0	0	0	0	0	0	0	0.65104	0.548469	0	0	0.095004	0.290135	2.69524
MSTRG.304.1	0	0	0	0	0	0	0	0	0	0	0	0	0	0	0	0	0	0	0.269014	0.455708	0	0.62447	0.600243	0	1.20068	0.291495	0	0	0.357353	0.290751	0.355857	0	0	0.352682	0	0.324421	5.12267
MSTRG.3045.1	0	0	0	0	0	0	0.307397	0	0.11403	0	0	0	0	0	0	0	0	0	1.03347	0	0.29992	0.602815	0.594695	0	0.529439	0	0.387448	0.160935	1.185	0.01642	0.111841	0.249895	1.00568	0.886608	0.106545	0	7.59215
MSTRG.3092.2	0	0	0	0	0	0	0	0	0	0	0	0	0	0	0	0	0	0	0.589525	1.22694	0	0.329289	0.774684	0.410514	0.542935	0.860999	0.471499	0	0.577661	0.842542	0.752069	0	0.972311	0	1.25307	0.019462	9.6235
MSTRG.3102.1	0.817655	0.063046	0.300459	0.22226	0.611854	0.349555	0.325644	0.791025	0	0.818153	0.031243	0.168115	0.018757	0.139479	0.230232	0.611594	0.128906	0.173725	0	0	0	0	0	0.129085	0	0	0	0	0	0	0	0	0	0	0	0	5.93079
MSTRG.3127.1	0.464826	1.33711	0.731825	1.2069	0.477676	0.713439	1.55226	0.130048	0.634685	0.398623	0	0.625932	0.713633	1.02056	0.353503	0.69122	0.136223	0.217471	0	0	0	0	0	0	0	0.03694	0	0	0	0	0	0	0	0	0	0.219699	11.6626
MSTRG.3167.1	0	0	0	0	0	0	0	0	0	0.086815	0	0	0	0	0.184743	0	0	0	0.709082	1.36957	0.352764	0.949628	1.46541	0.695999	1.9033	0	0.874058	0.639804	1.16212	0.771651	1.87591	1.6695	0.197147	1.57911	1.03178	0.560388	18.0788
MSTRG.3178.1	0.006486	0.072741	0	0	0.049775	0	0	0.139212	0.048995	0.142713	0	0	0	0.049669	0	0.025107	0	0	1.73957	0.979513	4.62536	0.807859	1.25269	0.301943	0.973591	0.631042	1.20027	3.64759	0.931913	0.232345	0.450259	0.800458	1.36547	1.75377	0.887425	0.297531	23.4133
MSTRG.3197.1	0.799397	1.10754	0.379832	0.486801	2.35791	0.221279	0.631631	1.04299	2.12333	1.21033	1.66904	0.634947	0.958048	0.845288	0.42012	0.414091	0.379777	1.12317	0.725922	0.79878	0.850445	0.308053	1.23043	0.405164	0.152834	0.256394	1.38317	0.820233	0.659604	1.78577	0.892093	0.071025	0.518241	0.879855	0.040512	0.128312	28.7124
MSTRG.3198.1	0	0.010735	1.23872	0.021447	1.62193	0.020997	0.054574	2.71057	0.016269	0.010531	0.01064	0.00978	0.039867	2.19357	0.011233	0.011116	0.005052	0.008941	0.137081	0.074603	0.228806	0.125265	0.23074	0.24071	0.104083	0.21874	0.183608	0.068196	0.125904	0.104067	0.176253	0.269495	0.100859	0.130011	0.136609	0.316398	10.9674
MSTRG.328.1	0	0	0	0	0	0	0	0	0	0	0	0	0	0	0	0	0.116558	0	0	0	0	0.063311	0.280634	0	0	0.170861	0	0	0.153425	1.10816	0	0.799838	0	0	0.454433	0	3.14722
MSTRG.3312.2	0	0	0	0	0	0	0	0	0	0	0	0	0	0.004245	0	0	0	0	0	0	0.54514	0	0	0	0	0	0	0	0	0	0.352122	0.188256	0.10088	0.397873	0.268822	0.139899	1.99724
MSTRG.335.1	1.67528	0.175566	1.12014	1.01103	4.82831	0.851278	1.67994	0.834107	6.90334	2.24264	0.550436	0.367873	1.20201	0.323675	0.512232	1.34437	0.662238	1.87681	0	0	0.175392	0.061414	0.07709	0	0.175944	0.082796	0.175155	0	0	0.16517	0	0	0.260733	0	0.055246	0	29.3902
MSTRG.3352.2	0	0	0.407535	0	2.10065	0	0	0	0	0	0	0	0	0	0.308107	0.839003	0	0	0	0	0	0	0	0	0	0	0	0	0	0.244148	0	0	0	0	0	0.187133	4.08658
MSTRG.3357.2	0.055655	0.028749	0.048904	0.219715	0.210543	0.072509	0.287354	0.026135	0	0.065623	0.066742	0	0.03632	0.035822	0	0.047263	0.013572	0.038196	0.847638	0	0	0	0	2.17119	0.32918	0.602055	1.03429	0.077166	0.129898	0.863132	0.833042	0	0.034	0	0.332513	0	8.50721
MSTRG.3357.4	0	0.470299	0	0	0.168045	0	0.256729	0	0	0	0	0.090408	0	0	0	0	0.03774	0.311474	0.921686	0.317739	0.993515	0.961083	0.668772	0.176631	0.322074	0.520059	0.372708	0	0.904669	1.01384	0.340597	1.93894	0	0.743847	0.087733	0	11.6186
MSTRG.3358.1	0	0	0	0	0	0	0	0	0	0.189026	0	0	0	0	0	0	0	0	1.15926	0	0.475467	0.274311	0.209159	1.39385	0.468989	0	0.362633	0.316532	0.210529	0.224268	0.195423	0.219637	0.495298	0.056008	0	0	6.25038
MSTRG.3398.1	0.08242	0	0.079684	0.080426	0	0	0	0	1.34181	0	0.199097	0	0.171104	0	0	0	0	0.200842	0	0	0.080434	0.084071	0	0	0	0	0	0	0	0	0	0	0	0	0	2.36756	4.68744
MSTRG.3450.1	0.177878	0.074542	0.028519	0	0.088734	0	0.094007	0.220963	0.057937	0.136547	0.285601	0	0.122477	0.261498	0.180914	0.119354	0.120549	0.435541	0.36096	1.36707	0.521659	0.150596	1.97262	0.174062	0.345599	0.882985	0.500401	2.43662	1.14298	0.323083	0.570444	1.83043	3.98598	0.461536	0.183348	1.23337	20.8488
MSTRG.3453.1	0	0.0403	0	0.074876	0.16546	0.134479	0.128484	0.285568	0.081433	0.158131	0	0	0.042822	0.158925	0.142951	0	0	0.385957	0.378359	1.11798	0.394987	0.084583	0.948479	0.586477	0.248572	0.309462	0.138441	0.862709	0.319209	0.127681	0.721014	1.8823	1.75912	0.090284	0.339419	0	12.1085
MSTRG.3453.2	0	0	0	0	0	0	0	0	0	0.030652	0	0	0	0	0	0	0	0.236591	0	0	0	0	0.065572	0	0	0	0	1.42983	0	0	0.077331	0	0	0	0	0.670131	2.5101
MSTRG.3458.1	0.062123	0.115852	0.5301	0.84325	0.236638	0.075911	0.071693	0.368296	0.348807	0.252502	0.303896	0.246269	0.327859	0	0.161631	0.077975	0	0.576697	0.529712	0.526562	1.4444	0.405256	0.46537	0.202738	0.394785	0.678905	1.7949	0.768162	1.78358	1.44498	0.915225	0.240844	0.350126	0.571018	0.33751	0	17.4536
MSTRG.3458.2	0	0	0	0	0	0	0	0	0	0	0	0	0	0	0	0	0.167699	0	0	0.038787	0	0	0	0	0	0	0	0	0.051353	0	0	0	0	0	0	0.902963	1.1608
MSTRG.3467.1	0	0	0	0	0	0	0	0.307464	0	0	0.069512	0	0	0	0.027876	0.056297	0	0.045283	0.480919	0.319217	0.231995	0.835196	0.287937	0.914934	0.948702	0.625463	0.665447	0.070817	0.218989	0.052731	1.04022	1.1121	0.948115	0.376253	0.910908	0.696543	11.2429
MSTRG.3507.1	0	0	0	0	0	0	0.097506	0	0	0	0	0	0	0	0	0	0	0	0	1.15143	0	0.309448	0.709562	0.308101	0.344686	0.062323	0.055045	0.25387	0.458245	0.189843	0.380079	0.341697	0	0.48314	0.363621	2.89914	8.40774
MSTRG.3508.1	0.751133	1.01029	1.32971	0.881958	0.988565	0.16056	0.380778	0.389501	0.869232	0.360669	0.578613	0.238296	0.748137	0.293459	0.720607	0.426079	0.329042	0.921438	3.09736	4.56135	4.02324	3.55862	5.50352	2.82142	1.38133	2.90908	3.63192	3.49078	3.90798	0.927872	4.70017	3.97748	3.31182	7.64765	2.53076	0.577436	73.9379
MSTRG.3508.2	0	0	0.016858	0	1.19493	0.187504	0	0.064919	0	0	0.019251	0	0.027625	0	0	0.331614	0	0.037424	0.472274	0.522874	0.424104	2.04362	0.060707	0.143409	0.677734	0.066411	0.375722	1.50534	1.15823	1.17907	2.73066	1.05976	0.053458	2.90538	0.61439	0	17.8733
MSTRG.354.1	0.575155	0.160727	0.609075	0.831606	0.109505	0	0	0.156289	0.290074	0.205258	0.092347	0.179107	1.27914	0.175481	0.155791	0.722155	0	0.230484	0	0	0	0	0	0.097832	0	0	0.08002	0	0	0	0	0.051575	0	0.072362	0.043979	0.030834	6.1488
MSTRG.3559.1	0	0	0	0	0	0	0.190793	0	0	0	0	0	0	0.233677	0.054843	0	0	0	0	0.210876	0	0	0	0.215815	0	0.091935	0.1015	0	1.336	0	0	0	0.151142	0	0	1.77481	4.36139
MSTRG.3590.1	0.400324	0	0.324182	0.319865	0.949336	0.152614	0.713208	0.421431	0.616336	0.276092	0.361369	0	0.519323	0.696168	1.61324	0	1.41077	0.823037	0.260029	0	0	0.970662	0.961918	0.043857	0.84133	0.523039	0.406271	0	0.955259	0.600938	1.60732	0.488501	0.513245	1.38431	1.45217	0.668684	21.2748
MSTRG.3594.1	0	0	0	0	0	0	0	0	0.282446	0.13968	0	0	0	0	0	0.238387	0	0	0.843428	0.1424	0.950884	0.079287	1.1471	0.162017	0.612543	0	0.293862	0	0	0.705469	0.178474	0.291287	0.295742	0.048599	0.253128	0.174357	6.83909
MSTRG.362.1	1.2038	0.898962	0.019613	0.349114	0.832113	0	0.165555	0.430828	0	0.737823	0.245712	0.981088	0.382851	0	0.381723	0.184679	0.653791	0.075024	0	0	0	0	0	0	0.259309	0	0	0	0	0	0	0	0	0	0	0	7.80199
MSTRG.3626.1	0.723508	0.076996	0.296039	0.55572	1.17609	0.452427	0.411385	0	0.249367	0	0	0.24223	0.13985	0.470062	0.180279	1.38933	0.063314	0.710817	0	0	0.028887	0.157598	0	0.061456	0.06809	0	0	0	0	0	0	0	0.148076	0.178864	0.062751	0	7.84314
MSTRG.3626.2	0	0.930958	0	0	0	0	1.04498	0.224066	0	0	0	0	0	2.30702	4.35801	0	2.42351	0	0.012453	0	0	0	0	0	0	0	0	0	0.071025	0	0	0	0	0	0	0	11.372
MSTRG.3626.3	0	0.509618	0.037013	0	0.07113	0	0.090948	1.1698	0	0	0.710621	0	0	0.064303	0.340165	0	0.602463	0.016197	0	0	0	0	0	0	0	0	0	0	0	0	0.022939	0	0	0	0	0.060962	3.69616
MSTRG.363.1	3.88437	2.47823	4.19583	2.89357	1.46223	4.32184	1.25336	8.47253	0.216676	6.95374	2.78383	5.29851	0.721579	7.45019	5.06218	9.10065	1.10441	1.57858	0	0.010656	0.048904	0.010409	0.060499	0.118891	0.90179	0	0.008434	0.042363	0.059123	0.583978	0.045001	0.010981	0.020053	0.175049	0	0.713419	72.0419
MSTRG.3644.1	0.051618	0.250353	0.050411	0.203523	0.182466	0.125158	0.118204	0.095742	0.825379	0.049967	0.302649	0.092577	0.215683	0.026085	0.106596	0.155707	0.053272	0.211183	0.339085	1.39457	0	1.12119	0.822397	0.83833	0.362876	0.320451	1.20058	0.237869	1.22561	0.689409	0.855442	0.30789	0	0.390735	0.288509	0.330551	13.8421
MSTRG.3648.1	4.52853	2.33036	2.61712	5.01112	5.82883	2.28983	3.46349	3.85385	2.4318	2.9156	1.0819	3.68476	1.22982	3.38725	5.24044	3.66786	3.51317	2.60451	0.710927	0.441179	0.825813	0.33358	0.419166	0.74046	0.024508	0.522776	0.399653	0.648756	0.585318	1.38534	1.19237	0.481138	0.634247	1.05284	0.431397	0.74066	71.2504
MSTRG.3652.1	0.119379	0.045853	0.069459	0.022902	0.144075	0.022763	0.064496	0.198672	0.141817	0.181297	0	0.041986	0.049716	0.047922	0.096447	0.096897	0	0.07677	0.86994	0.949258	1.46584	0.497636	0.681262	0.831728	0.530559	0.201318	0.840022	0.689855	1.06542	1.05144	0.78699	0.45945	0.693382	0.456283	0.452734	0.633215	14.5768
MSTRG.3654.1	0	0	0.05774	0	0.051151	0.119462	0.108876	0.116502	0.116048	0	0.060232	0.104641	0.129151	0.103949	0.062318	0.107741	0	0.044543	0.695052	0.72666	1.38182	0.757658	0.408442	0.670579	0.331976	0.504367	0.652407	1.22521	0.101573	0	0.861111	0.626678	0.499664	0.414964	0.905305	1.62918	13.575
MSTRG.3752.1	0	0	0	0	0	0	0	0	0	0	0	0	0	0	0	0	0	0	0	0	0	0	0	0	0.117696	0.043381	0	0	0.268973	0.124819	0	0	0.135258	0	0.153888	0.68811	1.53213
MSTRG.3780.2	0.25955	0	0	0.049318	0	0.103247	0.056556	0.053365	0.687514	0.474022	0.069756	0.124644	0.193677	0.11586	0.187314	0.188214	0.067017	0.343646	0.445851	0.232497	0.061917	0.35196	0.215494	0.410798	0.19369	0.492706	0.381288	0.122105	0.416263	1.41618	0.814662	0.793529	1.09986	0.305645	0.154807	0.614016	11.497
MSTRG.3783.1	0	0.244598	0.186718	0	0	0	0	0.545227	0.191571	0.185072	0.187925	0.345481	0	0	0	0	0	0	1.03914	1.21914	0.352374	0.287527	0.268921	0.995445	0.388456	0.159481	0.75721	0.210889	0.095579	0.1839	0.475757	0.076618	0.361514	0.437395	0.268494	0	9.46443
MSTRG.3814.1	0	0.11646	0.076751	0.077466	0.1194	0.113569	0.071266	0.146806	0.234664	0	0.002306	0.084074	0.030646	0	0.081146	0.035333	0.17965	0.258363	0.755565	0	0	0.366715	0	0.149001	0.079439	0.326213	0.026308	0.850369	0	0.483631	0.498666	0.317203	0.415909	1.09064	0.362001	0.745044	8.0946
MSTRG.3858.1	0.127969	0.272596	0.092174	0.077501	0.028693	0.180356	0.127721	0.074515	0.093782	0.152523	0.12328	0.084847	0.280033	0.13791	0.324385	0.156973	0.080338	0.146181	0.293431	0.762649	0.718902	0.930535	0.575437	0.469617	0.354494	0.292336	0.440843	0.497367	1.64328	0.201247	0.369134	0.780821	1.12375	0.411374	0.782216	0.20957	13.4188
MSTRG.3859.1	0.245375	0.085265	0.201819	0	0	0.232658	0.219178	0.149888	0.084759	0	0.212606	0	0	0.069357	0.041178	0.061741	0.122023	0.099323	0.164219	0.603747	0.200826	0.08871	0.248598	0.173838	0	0.358296	0	0.340089	0.437657	0.375658	0.403752	0.32939	1.19344	0.539801	0.297378	0.83503	8.4156
MSTRG.3862.1	0.029939	0.043994	0.112934	0.228886	0.067971	0.100443	0.13017	0.109814	0.023151	0.112388	0.28819	0.166582	0.332099	0.137762	0.071209	0.094906	0.047929	0.212983	0.036088	0.800768	0	0.541124	0.028495	0.451944	0.031515	0.715829	0.494721	0.485729	0.012259	1.06607	0.666753	0.881376	1.16201	0.379433	1.13952	8.09344	19.2984
MSTRG.3870.1	2.71806	2.63039	3.94407	5.32778	6.43708	4.82404	4.98181	4.68905	2.21005	2.603	7.53368	3.64717	4.59617	3.08325	4.98405	4.32704	4.87836	4.30464	9.3712	9.05044	10.9285	4.39142	7.87554	8.78014	6.80174	6.21754	8.47915	9.02135	8.36358	8.80275	7.06982	6.12254	10.2578	9.77979	10.5398	0.015479	219.588
MSTRG.3871.1	0	0.083757	0	0	0.129604	0.319771	0.078138	0.161369	0.127572	0	0.250289	0.076688	0	0	0.132121	0	0	0.034705	0.995109	0.992047	1.84503	0.595517	0.045094	0.836572	0.628437	0.640005	0.789741	0.890033	0.043061	0.219858	1.6405	0.765136	0.010782	0.630605	1.30482	0.562114	14.8285
MSTRG.3902.1	0.269207	0.228061	0.261295	0.248086	0.177751	0.258915	0.027245	0.279788	0.355711	0.359623	0.485959	0.185576	0.280537	0.209838	0.122849	0.223522	0.19769	0.256688	0.383135	0.526681	0.765572	0.927739	0.481308	0.412559	0.406045	0.381558	0.017393	0.206711	0.548796	0.416337	0.629437	0.676507	0.859323	0.271848	0.227995	0.286357	12.8536
MSTRG.3912.1	0	0.076149	0	0	0	0.436754	0	0	0	0.249497	0	0	0.077677	0	0.154578	0	0	0	1.00688	0.951133	0.729545	0.150253	1.07399	0.325175	0.078003	0.652859	2.07704	0.770392	1.49597	0.957504	2.26455	0.706582	1.39682	0.172566	0.655141	0.215052	16.6741
MSTRG.3919.1	0.152401	0	0	0	0.055498	0	0	0.141986	0.074832	0	0	0	0	0	0	0	0	0.093899	0.483949	0.766831	0.431867	0.694161	0.183426	0.149267	0.558871	0.229355	0.737184	0.673629	0.636124	0.308823	0.361322	0.842939	0.32669	0.256286	1.10824	1.36364	10.6312
MSTRG.403.2	0	0.032292	0	0	0.437687	0.052083	0	0	0	0	0	0	0	0	0.192337	0	0	0	0.34371	0	0	0	0.129855	0.092155	0	0	0	0	0	0	0.266089	0	0	0	0.249187	0.364537	2.15993
MSTRG.4035.1	1.25798	0.73406	0.504861	1.71905	2.95468	1.10555	1.05672	1.27558	3.24212	0	2.48799	1.37023	3.01745	0.282205	2.56038	1.65043	1.20727	0.52588	0.581096	0	2.23397	0.517989	0.185516	0.962095	0.878263	0.826081	0.881832	0.396337	0.987735	0.925928	0.924984	0.851968	1.79109	1.14176	1.15543	0.062481	42.257
MSTRG.4035.2	0	0	0	0	0	0.035645	0	0	0.036509	0	0	0.027294	0	3.6603	0	0	0.033806	0	0.008663	0	0.133359	0	0.007616	0.092379	0	0	0.053971	0	0	0	0	0.631426	0.224515	0	0	0	4.94548
MSTRG.4035.3	0.004797	0.006217	0	0	0.006381	0	0.008656	0	0.003141	0.265282	0.004621	0	0.146508	0	0.009757	0	0	0	0.004326	0.937421	0.009833	0	0.004095	0	0	0.004534	0.004093	0.006648	0.015801	0	0	0.010657	0.032109	0.005378	0	0.152291	1.64255
MSTRG.4044.1	0	0	0	0	0	0	0	0	0	0	0.077977	0	0	0	0.164649	0	0	0	0.158495	0.238354	0.444127	0	0.744393	0.232133	0.352995	0	0.405413	0.448749	0.427656	0.909581	0.390478	0.174201	1.55109	0.686441	0.205594	0	7.61233
MSTRG.4048.1	0	0	0	0	0	0	0	0	0	0	0	0	0	0	0	0	0	0	0.169389	0.067569	0.369606	0	1.29475	0.510212	0	0	0.158869	0.24795	0.173632	0.123027	0.381895	0.222148	0	0.213363	0	0.708476	4.64089
MSTRG.4055.1	0	0	0.270047	0.138255	0.279553	0	0.131348	0.129525	0.340881	0	0.228596	0	0	0.276815	0	0	0.147988	0.235708	0	1.14011	1.39311	0.074247	0.403324	0	0.279504	0	0	0.403539	0.714549	0	0.219091	0.312519	0	0	0.122893	0.09439	7.33599
MSTRG.4132.1	0	0	0	0.382763	0	0	0.548795	0.818078	0.498184	0	0.175659	0	0	1.40558	0	0.307578	0	0	0	0	0	0	0	0	0	0	0	0	0	0	0	0	0	0	0	0	4.13663
MSTRG.4133.1	0.204214	0	0	0	0.074917	0.15595	0	0	0.750653	0	0	0	0	0	0	0	0.33023	0	0	0	0	0	0	0	0	0	0.11375	0	0	0	0	0	0	0	0	0.122134	1.75185
MSTRG.4133.2	0.646351	0.076527	0.206327	0.289827	0.068965	0.284936	0.068463	0.495066	0.120176	0.269959	0.276871	0.188384	0.299507	0.383778	0.177993	0.085863	0	0.388667	0.367633	0.269611	0.759816	0.08948	0.328162	0.447419	0.127134	0.038553	0.29265	0.600118	0.398964	0.160217	0.176028	0.117995	0.423084	0.514863	0.175334	0	9.61472
MSTRG.4140.1	0	0	0	0.298494	0	0	0	0.112806	0	0	0	0	0	0.165744	1.02622	0	0	0	0.185598	0	0	0	0	0	0	0.136689	0	0.638019	0	0.095121	0	0.249723	0	1.13119	0	0.574678	4.61428
MSTRG.4141.1	0	0.087677	0	0.070492	0	0	0.061867	0	0	0.034613	0.070649	0	0	0	0.146702	0.073811	0	0.285086	2.54867	1.57102	0.726359	1.4643	0.713327	0.876067	0.688924	1.34674	1.37068	0.965507	3.47829	0.760686	1.91748	0.74653	3.08848	3.04499	1.05177	1.98936	29.1801
MSTRG.4141.2	0	0	0	0	0	0	0	0	0	0	0	0	0	0	0	0	0	0	0.092149	0	0.046315	0.09169	0.256522	0	0	0	0	0.063093	0.192048	0.034426	0.006808	0	0.141004	0.050759	0	0.805952	1.78077
MSTRG.4150.1	0	0.071406	0	0	0	0.18968	0	0	0.130213	0	0	0	0	0	0	0	0	0	1.59663	0.206291	2.19692	1.4916	1.10162	0.931189	0.047445	0.093827	1.95642	0.961777	0.815144	0.182741	1.07669	0	0.871591	0.259928	0.997457	0	15.1786
MSTRG.4162.1	1.01892	0.981007	0.341355	1.32768	0	1.2783	0.116394	1.45597	1.13976	1.02034	0	0.393356	2.66823	0	2.22008	0	0.54333	1.22218	0	0	0	0	0	0	0	0	0	0	0	0.108906	0	0	0	0	0	0	15.8358
MSTRG.4162.2	0.54703	0.858191	0	4.23005	0	1.22363	1.30905	0.4485	1.19658	1.4789	0	1.30502	0	0	1.06625	0.877623	1.15131	1.96591	0	0	0	0	0	0	0	0	0	0	0	0.233231	0	0	0	0	0	0	17.8913
MSTRG.4162.3	0.600117	0.934527	2.20882	0.396802	2.55754	0.015988	0.005661	0.073282	0.018109	0.767798	2.43273	0.01428	0	1.03951	0.03371	0.001316	0.01066	0.053295	0.011647	0	0.085929	0	0.099066	0.147887	0.086774	0	0.096759	0.120791	0.053007	0.000317	0.08413	0.03126	0.015725	0.144767	0.026656	0	12.1689
MSTRG.4162.4	0	0	0	0	0	0	0	1.50099	0	0	0	0	0	0	0	0	0	0	0	0	0	0	0	0	0	0	0	0	0	0.201064	0	0	0	0	0	0.36338	2.06544
MSTRG.4163.1	0	0	0	0	0	0	0	0	0	0	0	0	0	0.032367	0	0	0	0	0.502461	0.46028	1.12967	1.50761	0.446757	0.426811	0.663849	0.320063	1.3651	0.285474	0.408876	0.507724	0.716629	0.463437	0.550016	0.2086	0.394902	0.285184	10.6758
MSTRG.4163.2	0	0	0	0	0	0	0	0	0	0	0	0	0	0	0	0	0	0	0.14309	0.428174	0.503778	2.27244	0.261118	0.441585	0.433266	0.144875	1.2139	0.170354	0.435002	0.430002	0.187424	0.580878	0.135934	0	0.375846	0.705025	8.86269
MSTRG.4164.1	0	0.030982	0	0	0.110349	0.015226	0	0	0.062605	0	0	0	0	0.031574	0.064513	0.032081	0	0	0.167099	3.59836	1.34376	1.62631	7.73749	2.21421	2.13666	0.557029	3.08506	0.176713	2.29896	1.2571	6.03553	0.559594	2.97673	3.40446	0.156621	0.127388	39.8064
MSTRG.4167.1	0	0	0	0.024116	0.046294	0	0	0	0.083654	0.090292	0	0.041927	0	0	0	0	0	0	0.233044	0.437017	2.1802	0.193185	0.080832	0.412675	0.047143	0	0.35572	0.687899	0.043197	0.357088	0	0.254748	0.040077	0.221351	0.385797	0.722907	6.93917
MSTRG.4188.1	0.244468	0.22125	0.299111	0.206949	0.181677	0.150915	0.170461	0.44765	0.358395	0.260012	0.160424	0.377158	0.512974	0.180835	0.75006	0.2985	0.505021	0.229607	0.478349	1.51123	1.62236	0.526879	1.07992	1.50165	0.362166	1.08427	0.61076	1.69774	0.763999	0.613287	0.85967	1.15154	0.793655	0.661181	0.863863	0.712558	22.4505
MSTRG.4199.1	1.09574	1.39781	0.587195	0.455894	0.596216	0.529721	0.770902	0.989517	0.167258	0.936115	0.715104	0.7763	0.878643	0.417516	0.432372	0.650019	0.515504	0.679013	0.493897	0.053934	0.277834	0.193506	1.33069	0.261386	0.462407	0.489116	0.51596	0.354973	0.376967	0.482889	0.235732	0.853887	0.831835	0.524012	0.565375	0.397789	21.293
MSTRG.4210.1	0.026604	0	0	0	0	0	0.038395	0.049572	0	0	0.025629	0.023558	0.027477	0	0	0	0	0	1.68428	0.832124	0.462299	1.78292	0.388594	0.786853	0.836756	1.02154	0.70721	0.715996	0.981323	0.808224	1.2996	1.46664	0.36484	0.627832	0.668029	0.627511	16.2538
MSTRG.4211.1	0.019974	0.029074	0	0.009697	0.005779	0.019082	0	0.027914	0.019518	0.009523	0.028863	0.004422	0	0.019885	0.025394	0.015028	0	0.040426	1.52979	1.48395	0.3409	0.945999	0.428225	0.744941	0.958173	0.557642	1.32948	1.04779	1.04123	0.278691	0.275872	0.693891	0.226014	0.284388	0.749419	0	13.191
MSTRG.4211.2	0	0	0	0	0.014069	0	0.032624	0	0	0	0	0	0.008589	0	0	0	0	0	0.677776	0	0.432319	0.244847	0.127162	0.14309	0.070959	0.062042	0.253781	0	0	0.663982	1.16408	0.18235	0.307273	0.129082	0.237434	0	4.75146
MSTRG.4218.2	0	0	0.706759	0	0	0.389693	0.392776	0	0.982118	0.938256	0	1.34337	1.79114	0	1.00943	1.63976	1.6552	1.65739	0	0	0	0	2.1287	1.30675	0.243018	0	0.911452	1.80992	0	0	0	0	0	0	0	0.941625	19.8474
MSTRG.4220.1	0.196735	0.064603	0	0	0.180081	0	0.059968	0.2158	0.032636	0	0	0	0.065213	0	0.135197	0.122323	0	0.053807	0.071579	0.275532	0.450485	0.596544	0.905193	1.43432	0.260735	1.72121	0.608919	0.089356	1.08239	0.248437	1.63219	2.06444	1.06388	1.55808	1.99884	0.205814	17.3943
MSTRG.4231.5	0	0	0	0	0	0	0	0	0	0	0	0	0	0	0	0	0	0	0	0	0	0	0	0	0	0	0	0	0.519263	0	0.186294	0	0.399471	0	0	0.166167	1.27119
MSTRG.4277.1	0	0.033109	0.067563	0	0.104756	0.196258	0	0.163257	0	0	0.167671	0.17584	0	0.069921	0.068574	0.070689	0	0.088165	0.305706	0.205621	0.613122	0.305545	0.428652	0.566657	0.489943	0.507158	0.211649	0.351481	0.410938	0.216178	0.174332	0.631489	1.25424	0.157478	0.350101	0	8.38609
MSTRG.4312.1	0	0	0	0	0	0	0.082994	0.398282	0	0	0	0	0.099005	0	0.042898	0	0	0	0.085319	0.100098	0.04468	0	0.443233	1.41759	0.269611	0.339008	0	0.104375	0.087456	0	0.539555	0	0	0	0	0	4.05411
MSTRG.435.1	0	0	0	0	0	0	0	0	0	0	0	0	0	0	0	0	0	0	0.186263	0.348205	0	0	0.261869	0.340323	0	0	0	0	0	0	0	0	0.125311	1.12153	0.186166	0	2.56966
MSTRG.4367.5	0	0	0	0	0	0	0	0	0	0	0	0	0	0	0	0	0	0	0	0	0	0.251973	1.04449	0.820823	0.283575	0	0.20688	0	0	0	1.30776	0	1.11896	5.96968	3.61948	0.10156	14.7252
MSTRG.4367.6	0	0	0	0	0	0	1.48239	0	0	0	0	0	0	0	0	0	0	0.838477	0	0	0.825336	0.31363	0.406378	0.333228	0.185351	0.129749	0.26437	1.17813	8.41716	3.66325	0.157634	0.717279	0.545736	0.071445	0.016602	0	19.5461
MSTRG.4367.7	0	0	0	0	0	0	0	0	0	0	0	0	0	0	0	0	0	0	0	0	0	0.754818	0.347912	0	0.136809	0	0.330675	0	0	0	0	0	0	0	0	0.471884	2.0421
MSTRG.4384.1	0	0.088735	0.164972	0.083254	0.160146	0.044235	0.169986	0.254185	0.168414	0	0	0.151859	0.038081	0.323487	0.12865	0.037973	0	0	0.239865	0.601511	0.313525	0.087464	0.091491	0.511227	0.10245	0.241024	0.096795	0.930551	0	0.133378	0.805817	0.363351	0.469203	0.025955	0.617578	0.192296	7.63746
MSTRG.4393.1	0	0	0	0	0	0	0	0	0	0	0	0	0	0	0	0	0	0	1.16722	0.155139	0	0	0.182515	0	0.137549	0	0	0	0	0	0.184662	0.106553	0	0.122519	0.066852	0.435169	2.55818
MSTRG.4513.1	0.194273	0.367068	0.176222	0.229675	0.066335	0	0.145628	0.334079	0.15252	0.155113	0.125167	0.24518	0.235897	0.091882	0.332115	0.117286	0.28099	0.199779	0.313241	0.167681	0.35261	0.135982	0.460962	0.41516	0.367386	0.177322	0.909512	0.334975	1.05869	0.782233	0.41553	0.13618	0.44026	0.360576	0.554309	0.263714	11.0955
MSTRG.4543.1	1.39709	0.573741	0.513321	1.38952	0.605605	0.446431	0.346947	0.55536	0.206731	0.605771	0.388841	0	0.319244	0.367541	0.356838	0	0.54605	0.113615	0.307901	0.42425	0.383538	0.107364	0.449779	0.214128	0.069866	0.131646	0.293551	1.23449	0.224067	0.376137	0.151507	0.151016	0.32325	0.157336	0.023346	0	13.7558
MSTRG.4543.2	0	0	0	0.003802	0	0	0	0	0	0	0	1.07892	0	0	0	0.028576	0	0	0	0.036155	0.069756	0.028961	0	0.027977	0.038797	0	0.025836	0	0.036483	0.040579	0	0	0.030738	0	0	0.4989	1.94548
MSTRG.4553.1	0	0	0	0	0	0	0.102777	0	0	0	0	0	0	0	0.115855	0.11465	0	0.092219	2.17778	0.932558	2.79019	1.2392	1.24023	0	0.713964	0.137807	0.587653	2.09508	1.14059	0.906882	1.3149	0.122577	1.14014	0.763046	0.977291	3.61457	22.3199
MSTRG.4581.1	0	0	0.254032	0	0	0.16276	0.069173	0	0	0	0	0.075433	0.175961	0	0	0	0	0	3.48877	1.64561	0.791606	2.02741	0.072714	0.587704	0	0.925075	0.285741	0.102717	4.85561	0.477819	1.64329	0.641029	4.50889	2.50487	0.634053	0.062084	25.9924
MSTRG.4581.2	0	0.043428	0	0	0	0	0	0.073589	0	0	0	0	0	0	0	0	0	0	0.114157	0.040823	0.297886	1.59336	0	0.037049	0	0.673955	0.041293	0	0.816793	0	0.715763	0.069834	0.140773	0.14496	0.044591	0.262724	5.11098
MSTRG.4586.1	0.750822	0	0.389666	0.465709	0.455607	0	0	1.53762	0	0.184447	0	0.136882	0.588245	0.69299	0.02712	0.8475	0.270167	0.086347	0	0.020517	0	0.286303	0.175316	0	0.279464	0.029181	0.170276	0	0.398976	0	0.222474	0	0.240062	0.333827	0.288308	0.434324	9.31215
MSTRG.4591.1	0	0	0	0	0	0.131031	0.399769	0	1.74663	0.948334	0	0.15223	0.419976	0.993854	0	0.301235	0	1.64475	0	0	0	0.20884	0.169328	1.54357	0	0	0	0	0	0.527291	1.31549	0	0	0	0.296239	1.56664	12.3652
MSTRG.4591.2	0.805766	0.474172	0.525628	0.897955	0.90467	0.467562	0.210312	1.71716	0.56506	0.279618	1.46553	1.0992	1.73984	0.940662	1.32773	0.48339	1.1646	0.445984	0.803036	1.85647	1.80055	0.6232	1.26557	0.525273	1.66523	1.63514	1.91282	1.70005	2.03316	0.778306	0.558007	2.04853	1.20602	1.47463	1.51429	0.064938	38.9801
MSTRG.4591.3	0	1.11134	0	0	0	0	0	0	0	0	0	0	0.169366	0	0	0.177279	0	0	0	0	0.1215	0	0	0	0	0	0	0	0	0	0	0.074872	0	0	0	0.085354	1.73971
MSTRG.4624.1	0	0.088191	0.642222	0.066952	0.08147	0	0.07777	1.25275	0	0	0	0.080344	0	0	0	0	0	0.069046	0.330872	0.052109	0.176207	0.22063	0.077449	0.370398	0.180677	0.326818	0	0	0	0.17107	0.091033	0	0.074654	0.203439	0.333015	0	4.96712
MSTRG.464.1	2.21416	1.00182	0.452901	1.8559	1.94802	0.118079	0.443904	0.711468	1.47607	0.085301	1.0133	1.0834	0	0.831383	0.09461	0.455283	0.099008	0.560711	0	0	0.01594	0	0	0.090993	0	0	0	0	0	0.047696	0	0	0	0.063837	0	0	14.6638
MSTRG.464.2	0.069856	0.560854	0.168	0.231167	0.38982	1.84442	0.689541	0.318659	0.3058	0.218102	0.223612	0.154337	0.215725	0.34211	0.592453	0.349611	0.071013	0.395023	0	0	0.123803	0	0	0.071294	0	0	0.113711	0	0	0.35716	0.064831	0	0	0.125697	0	0	7.9966
MSTRG.464.3	0.640362	0	0	0	2.51931	0	0.14997	0.439464	0.151425	1.40356	0.249767	0	0.15679	0.094756	0.219008	0.250627	0.456737	0	0	0	0.137782	0	0	0	0	0	0	0	0	0.081104	0	0	0	0	0	0	6.95067
MSTRG.464.4	0	0	0.937819	0	0	0	0	1.31789	0	0.661245	0.90986	0.541694	1.28423	0.349392	0.759191	1.49438	1.74707	0	0	0	0	0	0	0	0	0	0	0	0	0	0	0	0	0	0	0.774383	10.7771
MSTRG.4655.1	0.042042	0.081729	0	0.02041	0.167777	0.079726	0.056709	0.07775	0.060898	0	0	0.074457	0.129613	0.041855	0.145381	0.042314	0.042738	0.119124	0.798871	0.591563	0.781699	0.86846	0.668561	0.916402	0.518355	0.333484	1.6542	0.450843	0.411599	0.521579	0.765723	0.686045	0.643026	1.26199	0.585787	1.06093	14.7016
MSTRG.4730.1	1.05884	1.88656	0.634205	2.01987	1.76897	0.487815	1.11967	1.26591	2.2082	0.838499	4.16412	1.47284	0.184417	2.50289	1.52729	0.442708	1.69353	3.73701	0.935994	0.772161	0.569483	0.016392	0.060204	0.455837	0	0.351865	1.16187	1.21615	0.727423	0.310498	0.681777	0	0.57607	1.48134	1.18866	0.103711	39.6228
MSTRG.4730.2	0.026873	0	0.095743	0.412466	0	0	0	0.136363	0.355177	0	1.20464	0	0.296045	0	0.089078	0	0.404702	0.395269	0.482853	0.136025	0.30646	0.808106	0.152072	0.168616	0.698432	0.177879	0.376983	0.51959	0.273254	1.51454	0.15182	0.709865	0.346961	0	0	0	10.2398
MSTRG.4741.1	0	0	0	0	0	0.26623	0	0	0	0	0	0	0	0	0.704327	0	0	0	0	0	0	0	0	0	0.043007	0	0.220933	0	0	0	0	0.218909	1.48439	0	0	0.262067	3.19986
MSTRG.4760.27	0	0	0	0	0	0	0	0	0	0	0	0	0	0	0	0	0	0	1.21281	0.669457	1.0641	1.54089	0.574188	0.166479	0	0.839182	1.91103	1.19569	0.30685	0.60788	0.668783	0.170468	0	1.23078	1.14452	0.265761	13.5689
MSTRG.4933.1	0	0.188667	0	0	0	0	0	0	0.190617	0	0.176706	0	0	0	0	0	0	0	0.300603	0.332032	0.18848	0	0.446524	0	0	0.147507	0.482041	0	1.63718	0.546211	0.762436	0.313302	0.092463	0	0.178105	0.428062	6.41093
MSTRG.4953.1	0	0.066297	0.262456	0.13245	0.135419	0	0.123081	0	0.066983	0.130071	0.524352	0	0.070446	0	0.277485	0	0	0.276091	1.00793	1.56336	0.269563	1.26624	1.54929	2.49759	0.918609	0.99586	1.31468	1.85078	0.497827	1.15677	1.18664	1.46572	1.38441	0.315834	0.592063	0	21.8983
MSTRG.4986.1	0.143416	0	0	0	0	0	0	0.260373	0.486015	0	0	0	0	0	0	0	0.167699	0	0.983017	0	0.323989	0.229516	0.123387	0.109844	0	0.682525	0	0.333415	0	0.270601	0	0	1.86368	0.57214	0	0	6.54962
MSTRG.5.1	1.5561	1.44851	2.42306	3.26621	8.26799	6.5516	5.77272	8.89185	0.225088	1.56265	2.66914	5.23167	1.15406	3.90024	4.46806	5.17166	5.71836	0.935716	0	0	0.056769	0.040838	0.157715	0.102149	0.331054	0	0.095878	0	0	0.484724	0.080337	0	0.083722	0.26504	0	1.39982	72.3127
MSTRG.500.6	0.065371	0.021074	0.014512	0.211084	0.020067	0.096079	0.036296	0.036854	0.273577	0	0	0.011815	0.103395	0.186045	0.108323	0.026992	0.511127	0.06508	1.23768	1.25982	2.25109	1.86196	1.03577	0.936503	0.604832	1.09843	0	1.69025	2.24678	0.963602	2.25734	1.90623	0	0	1.14153	0.238762	22.5183
MSTRG.5049.1	1.10951	0.415066	0.804926	0.725959	0.263406	0.502408	0.267626	0.24946	0.262426	0.397484	0.358861	0.76907	0.826324	0.266034	0.189892	0.321671	0.813319	0.599494	0.095136	0.369139	0.248967	0	0.344361	0	0	0.044451	0.086997	0.444445	0.339368	0.100767	0.086615	0.023579	0.46289	0.115578	0.29424	0	12.1995
MSTRG.5057.1	0	0	0	0	0	0	0	0	0	0	0	0	0	0	0	0	0	0	0.311716	0.482682	0	0.3327	0.218405	0.39077	0.032522	0	0.373063	0.455229	0	0.953792	0	0	1.17286	0	0.25547	0	4.97921
MSTRG.5057.2	0	0	0	0	0	0	0	0	0	0	0	0	0	0	0	0	0	0	0.385831	0	1.1439	0.22109	0.059205	0.418876	0	0.04337	0.28726	0.178745	0	0.30037	0	0	0	0	0.219767	1.48831	4.74673
MSTRG.5091.2	9.4e-05	0.355851	0.133596	1.13125	1.14632	0	0.262112	0.214863	0.176765	0	0.678202	0.121363	0.480433	0.700663	0.253135	0.360431	0	2e-06	3.82879	2.77453	2.7931	2.31326	1.07568	0.638466	0.704125	0.609866	3.0025	0.889528	2.28344	1.35411	2.90877	1.43649	1.51469	3.36574	0.701884	0	38.2101
MSTRG.510.11	0	0	0.080889	0.710927	0	0.33677	0.106108	1.19947	4.35776	0	0	0	0.566064	0.751062	0	0.413685	0	1.01365	0	0	0	0	0	0.067813	0	0	0	0.081498	0	0.110867	0	0	0	0	0	0	9.79657
MSTRG.5104.2	4.01501	0.009337	0.027681	0.051465	0.067834	0.04176	0.011778	0.063017	0.035315	0	0.481769	0.062898	0.018316	0.059513	0.008768	0.026773	0.010516	0.005783	0.004384	0.013632	0	0.019094	0	0.013071	0	0	0	0.006145	0.010786	0	0	0	0	0	0	0	5.06465
MSTRG.526.1	0	0	0	0	0	0	0	0	0	0	0	0	0	2.6786	0	0	0	0	0	0	0	0	0	0	0	0	0	0	0	0	0	3.49086	0	0	0	0.549516	6.71898
MSTRG.5353.1	0	0	0	0	0	0	0	0	0	0	0	0	0	0	0	0	0	0	0.479497	0.758817	1.41914	0.736913	1.26238	0.828893	0.807711	0.707698	0.363889	0.665322	0.54123	0.820207	1.02662	0.439865	0.777253	0.277441	0.585067	0.890929	13.3889
MSTRG.5376.3	0	0	0.080612	0	0	0.165403	0	0	0	0	0	0.017654	0	0	0	0	0	0.191579	1.41565	0.923286	1.79136	0.368961	1.05924	1.50019	1.01351	0.440396	0.61763	0	0.658238	0.669437	0.789396	0.502441	1.28254	1.05553	0.476365	0.352247	15.3717
MSTRG.5481.1	0	0.087681	0	0.13094	0	0.086178	0	0.080763	0	0.035695	0.01347	0.226374	0.12606	0.044903	0.228908	0	0.091701	0	0.641906	0.553753	1.31217	0.555185	0.831996	0.597004	1.41952	0.582412	0.335847	1.01334	0.692288	0.377158	1.12636	1.656	0.625055	0.707922	2.21996	0.934852	17.3354
MSTRG.5482.1	0.912902	0.2986	0.195044	0.296284	0.204327	0	0	0.047702	0.251405	0.390556	0.394594	0	0.581687	0.101945	0.362435	0.526282	0.31229	0.159078	1.01771	2.32624	2.66734	1.12382	2.33426	0.580616	2.93534	0.349385	1.35357	2.1651	2.42123	0.785799	2.23744	2.88542	3.19698	1.14228	2.55843	0.264388	37.3805
MSTRG.5501.1	0	0	0	0	0	0	0	0	0	0	0	0	0	0	0	0	0	0	0.40395	0.368687	1.37139	0	0	0	0	0.106785	0.041263	0	0.684556	0	0.063764	0	0.382251	0.393853	0	0.276241	4.09274
MSTRG.5534.1	0.015393	0.114515	0.034578	0.102318	0.172472	0.281097	0.106832	0.05108	0.060435	0.225235	0.053611	0.1631	0.031796	0.227506	0	0.238346	0.235919	0.171903	0.476466	0.300034	0.556656	0.635776	1.40539	1.1752	1.51982	1.00911	0.94384	0.94199	1.09106	0.453192	0.523153	1.57839	0.955844	0.39886	0.655141	0.208656	17.1147
MSTRG.5549.1	0.237894	0.212734	0.17373	0.23098	0	1.21008	0.248544	0	0.473597	1.22603	0.14857	0.421318	0	0	0	0	0	0.318669	0.311567	0.298452	0.439383	0.485319	0.390226	0.342991	0	0.224842	0.306231	0.363829	0.040153	0.125905	0.612225	0.127995	0.057949	0.26537	0.433945	0.026343	9.75487
MSTRG.56.1	0.094926	0	0	0	0	0	0	0	0.04428	0	0.044809	0	0	0	0	0.181568	0	0	0.339186	0.195075	1.38877	0.724755	0	0.186517	0.757063	0.238925	0	0.229391	1.31451	0.111263	0	0.654252	0.78969	0	0.443875	0.664498	8.40335
MSTRG.56.2	0.056976	0	0.056651	0.028589	0	0	0.026036	0.027433	0	0.05545	0	0.024901	0	0	0.059296	0	0	0	1.26883	0.488072	0	0.997908	0.231157	0.490315	0.867309	0.378413	0.630304	1.60137	0.504486	0.690049	0.496762	0.346474	0.519243	0.008913	0.356688	0.100684	10.3123
MSTRG.56.3	0	0	0	0	0	0	0	0	0	0.075094	0	0	0	0	0	0	0	0	0	0.148319	0.053619	0	0.449525	0.332454	0	0.177769	0.478144	0.062529	0.139646	0.170589	0.930415	0	0.358373	0.515048	0.113123	0	4.00465
MSTRG.5633.4	0	0	0	0.057805	0	0	0.00461	0	0.010706	0	0.031676	0	0.237157	0	0	0.024685	0	0.021458	0.022933	0.034721	0.012738	0.06738	0.016349	0.017834	0.093188	0.006465	0.053467	0.028053	0.011396	0.014936	0.030327	0.043695	0.033594	0.003163	0.016826	0.618849	1.51401
MSTRG.5633.5	0.098884	0.356045	0	0	0	0	0.035536	0.067151	0	0	0.061048	0	0.068931	0	0.554806	0.089662	0	0.024658	0.342637	0.39434	0.689344	0.711896	0.20015	0.176091	0.264494	0.613485	0.517096	0	0	0.235437	0.426103	0.618503	0.248378	0.20701	0.432744	0.722942	8.15737
MSTRG.5633.6	0.057968	0	0.132075	0	0	0.069396	0.079798	0.012521	0	0.025629	0.122025	0.112751	0.097113	0.016805	0	0.080821	0.020356	0.021465	0.021737	1.08103	0.823567	0.077808	0.488998	0.04685	0.778396	1.30647	0.766856	0.004805	0.608419	0.00764	0.845049	1.22244	1.2483	0.374908	1.15069	0.195247	11.8979
MSTRG.5663.5	0	0	0	0.231091	0.433373	0	0	0	0	0	0.614635	0.299283	0	0.11291	0.11189	0.127903	0	0	0	0	0.322737	0.115687	0.068736	0.231499	0	0	0.260716	0.307536	0.249101	0	0	0.369385	0.562871	1.79021	0.490072	0.855221	7.55486
MSTRG.5665.1	0.103673	0.147747	0.086091	0.074015	0.074989	0	0.109634	0.042612	0.044917	0.058003	0	0.024976	0	0.030205	0.185919	0.076724	0.015499	0.072205	1.89974	0.190725	0.261447	1.82072	0.349734	0.345738	0.165006	1.11366	0.252569	0.316965	1.56859	0.529063	0	0.448699	0.212597	0.348685	0.236423	0.209726	11.4173
MSTRG.5710.1	0	0.313645	0.127375	0.298716	0.313417	0.383906	1.10633	0.306013	0.2789	0.210448	0.065506	0	0	0.293622	0	0.418479	0.226633	0.180485	0.095245	0	0	0	0.035366	0.210465	0	0.403463	0.276603	0	0.173387	0	0	0	0.227861	0	0.166853	4.6176	10.7303
MSTRG.5722.1	3.5428	2.08872	3.38379	3.20187	2.16811	2.6852	2.38324	3.02312	1.94865	3.2814	3.53883	4.42047	4.89889	3.1575	3.4975	2.91615	1.11193	2.09028	5.378	6.43901	6.23096	5.11291	6.49713	4.4843	3.18315	3.98039	5.89834	5.20745	5.79824	4.94348	4.25263	5.23447	5.49927	4.23802	4.38166	0	140.098
MSTRG.5722.2	1.021	0	0.841523	0	1.48636	0	1.33106	1.34041	0.998748	0	0.678377	2.08121	0	0.874541	1.60519	0.82509	0	0	1.3791	1.34289	1.66057	0.734841	3.03754	1.72464	2.31317	1.49776	1.51194	1.69482	2.8137	1.96176	2.15506	3.24406	4.55603	3.1906	0	0.582953	48.4849
MSTRG.5744.1	0.16904	0	0	0.048072	0	0	0	0	0	0.282807	0	0.087247	0	0	0.100712	0.094681	0.011073	0.080165	0.58565	1.18032	0.069711	0.201001	0.28485	0.495196	0.030071	0.552267	0.420425	0.738704	0.386667	0.849021	0.767122	0.206037	0.308689	0.227443	0.220042	0.493427	8.89044
MSTRG.5764.1	0.058934	0.085926	0.113387	0.057221	0	0	0	0.080164	0.057587	0.056194	0	0.026094	0.182606	0	0.05994	0.059316	0.05991	0.095423	0.441355	0.358828	0.535077	0.831305	0.705549	0.431171	0.439055	0.006406	0.22461	0.134441	0.454161	1.10697	0.104365	1.15483	0.819943	0.007598	0.138708	0	8.88708
MSTRG.5780.1	0.226222	0.268787	1.63123	1.41941	0	0.302752	0	0.043741	1.16491	0	1.32635	0.20244	5.0473	4.02081	0.280293	0.222614	0.047727	0	0	0	0.134488	0.095779	0.079751	0.137226	0	0	0	0	0	0.220035	0.235525	0	0	0.197907	0	0.009159	17.3145
MSTRG.5800.1	0.044834	0	0	0.043971	0.045182	0	0	0.042192	0.219033	0	0.035556	0.040102	0.046773	0.042605	0.184238	0.18155	0.103583	0.073325	0.442978	0.655433	0.783637	0.143201	0.811855	1.03578	0.30424	0.523044	0.444549	0.414391	1.10502	0.570379	0.635943	0.95191	1.60277	0.709783	0.395913	0	12.6338
MSTRG.5816.1	0	0.358609	0.04577	1.43207	0	0.277385	0.128785	0	0.276609	0.494947	0.183342	0.974929	0	0	0	0.432019	0.284977	0.190261	0	0	0	0	0	0	0	0	0	0	0	0.263689	0	0	0	0	0	0	5.3434
MSTRG.5816.2	1.1633	0	1.06262	0.23021	1.17485	0	0	0.731402	0.466467	0.66236	0	0	0	0	2.7986	0	0	0.362872	0	0	0	0	0	0	0	0	0	0	0	0	0	0	0	0	0	0	8.65268
MSTRG.5816.3	0.859998	0.036985	0	0.075397	1.10598	0.092951	0.083772	0.381834	0	0	0	0	0.556817	0	1.1141	0.126099	0	0	0	0	0	0	0	0	0	0	0	0	0	0	0	0	0	0	0	0	4.43393
MSTRG.5870.1	0	0	0	0	0	0	0	0	0	0	0	0	0	0	0	0	0	0	0.093702	0	0	0.46839	0.379131	0.181385	0.348508	0.12047	0	0.754196	0	0.082901	0.203799	0.527779	0.134091	0.476076	1.56607	0.392892	5.72939
MSTRG.5897.1	0	0.068451	0	0	0	0	0.344388	0	0	0	0.202086	0.167484	0.087281	0.138818	0.286501	0	0.123447	0.057012	0.287075	0	0.633825	0.287337	0.111811	0.133684	0.068716	0	0.352724	0	1.27858	0.26556	0	0.240982	0	0	0.158901	0.78196	6.07662
MSTRG.5920.1	0.11195	0	0.053847	0.054348	0	0.10695	0	0	0.437012	0.103494	0.053924	0	0.057812	0.16662	0	0	0	0.181262	1.56884	0	0.575131	0.737685	0.71575	1.8595	0.055733	0.158712	1.14649	1.30181	0.867976	0.210548	0.795268	0.344552	0.432784	0.292306	0.151985	0.320778	12.8631
MSTRG.5937.2	0	0.411452	0	0	0	0.2696	0.298542	0.261604	0	0	0.81559	0	0.1144	0.681679	0.071755	0	0	0.286124	0	1.0537	1.01498	0	0.3216	0.490077	1.39843	0.991535	0.843464	0	1.89019	0.115451	0.272261	0	0.22184	0.256809	0	0	12.0811
MSTRG.5937.3	0.138475	0	0	0	0	0	0	0	0	0	0.013764	0	0	0	0	0	0	0	0.02152	0	0	1.28132	0.007505	0.057203	0.07539	0	0.169721	0.146387	0	0	0.083262	0.099446	0.092806	0	0	0	2.1868
MSTRG.6015.1	0.278252	0.177098	0.283865	0.519555	0.193634	0.367046	0.351119	0.560166	0.378279	0.178448	1.23535	0.113991	0.567089	0.602961	0.302135	0.187368	0.253457	0.470566	0	0.164237	0	0.023231	0	0.074553	0.167202	0	0.053729	0	0.103754	0.247373	0.100721	0.196879	0	0.094362	0	0	8.24642
MSTRG.607.1	0.404287	0.456002	0.108786	0.108701	0.213238	0	0.204065	0.21493	0	0.105671	0.30169	0.097135	0	1.71914	0.457762	0.547468	0.421899	0	0	0	0	0	0	0	0	0.133417	0	0	0	0	0	0	0	0.253562	0	1.54716	7.29491
MSTRG.6133.1	0.668568	0.62203	0.775629	0.839927	1.05674	0.875304	0.82624	1.09701	0.971905	0.452954	0.782142	1.07266	0.901589	0.849825	1.34164	0.777069	0.816853	1.00209	1.4706	1.52937	1.20779	1.32962	1.01203	0.334411	1.35639	0.330876	1.46905	1.89871	1.90288	1.36464	1.65035	1.94618	2.05449	1.76348	1.84948	0.492359	40.6929
MSTRG.6219.1	0	0	0.108053	0	0.110872	0	0.099728	0.047871	0	0	0	0.104755	0	0.059481	0.060766	0	0.060129	0.138492	0.583355	1.1532	1.74165	0.35713	0.508979	1.15368	0.515037	1.16269	0.591514	0.657502	0.908266	1.02511	0.783118	0.608793	1.85061	0.694607	1.02292	0	16.1083
MSTRG.6321.1	0.02917	0.177207	0	0	0.083669	0.066184	0.09705	0.136737	0	0	0.344237	0.334308	0.143591	0	0	1.09545	0.52634	0.207811	0.012981	0	0	0	0	0.083729	0.228717	0.52942	0	0	0	0.498421	0	0.208212	0	0.202346	0.188196	0.530637	5.72442
MSTRG.6346.1	0.010854	0.04689	0	0.069789	0.024065	0.023043	0	0	0.069759	0	0.023237	0	0.073739	0	0	0	0	0.009666	0.935798	1.40032	0.952678	0.400176	0.583893	0.765339	0.16643	0.191325	1.02006	1.00827	0.664909	0.989138	1.09011	0.206214	0.369849	0.253919	0.150722	0.426071	11.9263
MSTRG.645.1	0	0.022393	0.092021	0	0	0.08458	0	0.060292	0.371829	0.063317	0.096496	0.088698	0	0.248802	0.094235	0	0	0.048856	0.362901	0.837987	1.29605	0.529253	0.560725	1.00388	0.35841	0.110291	0.676655	0.938555	0.606799	0.212966	0.777795	0.970408	0.449017	0.377276	0.149469	0.477311	11.9673
MSTRG.6472.1	0	0	0	0	0	0	0	0	0	0	0	0	0	0	0	0	0	0.079861	0.673129	0.207168	0.509916	0.432386	0.407812	0.157853	0.300656	1.58831	0.225582	0.466463	0.997182	0.406196	0.439081	0.977163	2.16833	0.080273	0.106778	0	10.2241
MSTRG.6572.1	0.073393	0.192132	0.32645	0.587991	0.662502	0.072205	0.138788	0.355428	0.669915	0.09262	0.813533	0.578715	0.365415	0.173128	0.302224	0.305466	0.348322	0.324993	0.647599	0.654418	0.227319	0.545771	0.216602	0.110003	0.4719	0.565689	0.213009	0.550701	0.453194	0.326606	0.438637	0.368815	0	0.319996	0.490978	0.04088	13.0253
MSTRG.6575.2	0.068459	0	0	0	0	0	0	0.258377	0	0	0	0	0	0	0	0	0	0	0	0	0	0	1.36564	0.064338	0.025168	0	0	0	0.288189	0.521901	2.0259	0	0.066489	0	0	0.421193	5.10565
MSTRG.6575.3	0	0.085508	0	0.02282	0	0.134719	0.042411	0	0	0.08964	0	0.041624	0.048548	0.187186	0.038107	0	0.063565	0	0.242994	1.26067	1.29656	1.31702	0.872767	0.64826	0.63316	0.817075	0.726053	1.12202	0.287471	0.354506	0.362777	0.505176	1.94292	1.07817	0	0	14.2217
MSTRG.6596.2	0.230548	0	0	0	0	0	0	0	0.03465	0	0.546281	0.140336	0	0.388118	0.079608	0	0	0.406795	0.233076	0.421798	0.716577	1.14135	1.77593	0	0.189382	0	1.00394	0	0.763323	0	0	0.553365	0	0	0.425348	0	9.05041
MSTRG.6602.1	0	0	0	0	0	0	0	0	0.226414	0	0	0	1.05774	0	0	0	0	0.191107	0	0	0	0	0	0	0	0	0	0	0	0	0.257528	0	0	0	0	0	1.73279
MSTRG.6604.1	11.2224	1.95563	2.9771	4.01421	2.29017	0.452434	4.6438	2.68113	1.278	24.8629	1.03397	20.022	20.3874	5.76938	3.30545	4.79871	30.0988	7.50771	0	0	0	0	0	0	0.101976	0	0	0	0.096332	0.541	0	0	0.114313	0.118375	0	1.20026	151.473
MSTRG.6665.1	0.036153	0.03514	0.214464	0	0	0	0	0	0	0	0	0	0	0	0.061282	0	0.226633	0	0.59126	0.149432	0	0.043023	0.780497	0	0	1.40663	0.411792	0.417561	1.78248	0.395593	0.958202	1.10548	0.616457	0.109543	0.804266	1.07598	11.2219
MSTRG.6679.1	0.059321	0	0	0	0	0	0.117337	0.242323	0.127714	0	0.125284	0	0	0.085336	0	0	0	0.105283	0.462997	0.249941	0.946484	0.38833	1.05187	0.90383	0.256381	0.430199	0.168643	1.24561	0.708333	0.708276	0.696115	0.498027	0.914754	1.45725	0.664671	0	12.6143
MSTRG.6681.2	0	0	0	0	0	0	0	0.502972	0	0	0	0	0	0	0	0	0.140303	0	0	0	0	0	0	0	0	0	0	0	0	0.548343	0	0	0	0	0	0	1.19162
MSTRG.6712.1	0.1933	0	0.286602	0.564766	0.513821	0	0	0.629004	0.087078	0.08573	0.159451	0	0.120892	0.506418	0.077557	1.24587	0.064899	0.083269	0.021412	0	0	0	0	0.226238	0	0.22882	0	0	0	0.141478	0	0	0	0	0	0	5.2366
MSTRG.6712.3	0	0.427301	0.873596	0.28344	1.13515	0.223774	0.271998	0	0.001146	0.149522	0.259892	0.029117	0.061234	0.328508	0.278505	0.501229	0.765999	0.811762	0.06774	0	0.058836	0	0	0.02828	0	0	0.033	0	0.366058	0.194872	0	0	0.200594	0	0	0.227147	7.5787
MSTRG.6735.1	0.508335	0	0.594142	1.42392	0.245972	1.08781	0	0	0.462349	0	0.580304	0	0	0.253036	0	0	0.258377	1.1317	0	0	0.093237	0	0	0	0.2518	0	0	0	0	0	0	0	0	0.119678	0	0.144258	7.15492
MSTRG.6748.1	0	0	0.111774	0	0	0	0.157204	0	0	0.046225	0	0.18705	0	0.163178	0.275884	0	0	0.097939	0.241189	1.44398	0.31785	0.23548	0.033265	0.344708	0.896135	0.13175	0.190784	0.793373	0.709049	0.16534	0.261773	0.224288	0.624833	0.258813	0.152571	0	8.06443
MSTRG.6784.1	11.0086	7.00209	6.61627	9.26971	7.27918	5.94152	7.61147	8.7778	6.49778	8.18871	3.94784	5.74213	4.10542	3.63663	5.62813	8.72397	3.8969	4.01383	0	0	0	0	0	0	0.301797	0	0	0	0	1.77149	0	0	0	1.20538	0	0.067159	121.234
MSTRG.6784.2	10.2387	2.80222	7.55243	8.857	7.55289	4.91981	3.05376	5.38466	1.93875	7.79602	3.69013	6.45595	6.54279	5.62397	6.61479	5.67122	5.04856	6.4632	0	0	0.342798	0	0.175808	0.34828	0	0	0.344473	0.098452	0	1.53224	0	0.076821	0.076903	0.046821	0	1.29184	110.541
MSTRG.681.1	0.20534	0	0.131688	0.180248	0.331605	0.16184	0.526844	0.308382	0.784256	0.567331	0.323429	0.096365	0.070693	0.204426	0	0.204604	0	0.249354	1.61839	1.74538	1.76306	1.24853	0.657797	1.33608	1.06307	1.12823	1.69945	1.59679	1.57634	1.87117	0.588032	1.08041	0.795937	0.793987	0.920725	0	25.8298
MSTRG.6814.1	0	0.218647	0	1.37684	0	0.275071	0	0	0.262968	0	0	0	0	0	0	0	0	0.559709	0	0	0	0	0	0	0	0	0	0	0	0	0	0	0.07002	0	0	0.952757	3.71602
MSTRG.6815.1	0.162534	0.016055	0	0.080188	0.294064	0.06312	0.178838	0.049987	0.243154	0.124894	0.078617	0.189853	0.176398	0.095675	0.100797	0.129742	0.111265	0.132785	0.643369	0.94071	0.363498	0.803024	0.951396	1.41282	0.802567	0.292342	0.765669	1.02986	0.174367	0.151356	0.688918	0.097771	0.877758	0.524429	0.098405	0.120402	12.9666
MSTRG.6815.2	0	0	0	0	0	0	0	0.155471	0	0	0	0	0	0	0	0	0	0	0.1669	0	0.129964	0.064193	0.041515	0.25525	0.086824	0	0	0.200803	0.180227	0.056774	0.077068	0.074151	0.109131	0.110946	0.219824	0.252407	2.18145
MSTRG.6825.1	0	0	0.263377	0	0.136577	0	0	0	0	0	0	0	0.26722	0	0	0	0	0	0	0	0	0.50887	1.23197	0	0	0	0	0.362392	0.094919	0.129053	1.36387	0.38105	0	0.311548	0.251222	0.555189	5.85725
MSTRG.6846.1	0.24706	0.23581	0.261956	0.096144	0.190917	0.189199	0.08727	0.230638	0.045111	0.235335	0.182679	0.043623	0.102272	0.098581	0	0.049832	0.048335	0.038357	1.51745	1.65874	1.21514	0.670712	0.940765	1.75112	0.802935	0.326627	0.92395	1.63218	0.718665	0.990609	1.06012	0.885549	0.336031	0.506256	0.438323	0	18.7583
MSTRG.6863.1	0	0	0	0	0	0	0	0	0	0	0	0	0	0	0	0	0	0	0.044321	0	0	0	0	0	0	0	0	0	0	0.114741	0	0	0	0	0	1.2275	1.38656
MSTRG.6870.1	0	0	0	0	0.148407	0	0	0	0	0	0.231293	0	0	0	0.061047	0	0	0	0	0	0	0.373347	0	0	0.170193	0	0	0	0	0.594224	0.933197	0	0.946382	0	0	0.131169	3.58926
MSTRG.6870.2	0.131369	0.252163	0	0	0.179239	0	0.05493	0.364935	0	0	0.129159	0	0	0.257258	0.104996	0.112675	0	0.125905	0.513115	0.893899	0.991039	0.478088	0.464639	0.68826	0.220926	0.357971	0.491633	0.779227	1.56995	0.681208	0.817186	0.816922	0.482682	1.27611	0.315558	0.289375	13.8404
MSTRG.6900.1	0	0	0.068991	0	0.071552	0	0	0	0	0	0	0	0	0	0	0.072183	0.036453	0	0.296501	0.151652	0.935972	0.290424	0.782794	0.146389	0	0.23453	0.045799	0	1.21048	0.011156	0.819807	0.355392	0.077645	1.01655	0.311744	0.166073	7.10209
MSTRG.6923.1	0	0	0	0	0	0	0	0	0	0	0	0	0	0	0	0	0	0	0.094275	0	0	0.120049	0.139139	0	0.116595	0.203559	0.048106	0	1.22568	0.11095	0.407974	0.063322	0.506482	0	0	0	3.03613
MSTRG.6925.1	0.58376	0.743221	0.599002	5.1464	3.35528	0.403394	0	0.811657	3.55888	0	0.849648	0.898594	3.94036	0.829124	2.51762	1.55516	2.8774	1.28889	0	0	0.188951	0	0	0	0	0	0	0	0	0.915373	0.052713	0	0	0	0	0.139023	31.2545
MSTRG.6925.2	0	0.71901	0.042649	4.39006	0.60405	0.170125	0.263343	0.177806	0.654322	0.270548	0.483695	0.084407	1.59479	0.09416	1.93198	1.46425	1.07846	2.30583	0	0	0	0	0	0	0	0	0	0.204827	0	0	0.105274	0	0	0.154911	0	0	16.7945
MSTRG.694.1	0	0.02056	0	0.069015	0	0	0	0	0	0	0	0.021168	0.011418	0.053018	0	0	0	0	0	0	0	0	0	0.078774	0.005536	0	0.058881	0	0	0	0	0	0	0	0.020935	0	0.339305
MSTRG.694.2	0	0	0	0	0	0	0	0	0	0	0	4e-06	0.080562	0	0	0	0	0	0	0	0	0	0	0.073119	0	0	0.04396	0	0	0	0	0	0	0	0	0.082525	0.28017
MSTRG.6970.1	0	0	0.031831	0	0	0	0	0.020791	0	0	0	0	0.079478	0	0	0	0	0	0	0.415772	0.028395	1.41131	0	0	0.486527	0.413722	0.177937	0.165316	0.061782	0.432365	0	0.368485	0.430718	0.345085	0.195589	0	5.0651
MSTRG.6999.1	13.6926	5.30173	6.23216	18.5567	6.82444	2.30659	0	7.64839	1.97755	6.24965	7.72768	8.42226	5.79227	1.85878	10.7444	4.80479	4.38275	8.08688	0	0	1.04737	0	0	0	0	0	0	0	0	1.2605	0	0	0	0	0	0	122.917
MSTRG.6999.2	7.36534	2.42084	3.23306	11.1307	2.94871	1.85777	1.35165	4.4467	3.18608	5.60604	4.08049	10.8805	1.5399	1.2116	5.82613	2.81305	6.12707	4.84007	0	0	0	0	0	0	0	0	0	0	0	1.76686	0	0	0	0	0	0	82.6326
MSTRG.6999.3	0.029965	0.876027	0.264801	1.83486	0.393545	0.076532	0.05218	0.178318	0	0.166573	0.154227	0.694354	0.070162	0	0.256472	0.701452	0.129832	0.654664	0	0	0	0	0.102313	0.122328	0.236892	0	0.100056	0.165711	0	0	0.324999	0	0.064883	0.334933	0	0	7.98608
MSTRG.6999.4	0	0.515702	0.232428	3.85241	2.17651	0	0	0.092212	0	0	0.054724	1.3016	0	0.689298	0.126551	0.915578	0.240761	0.13734	0	0	0	0	0	0	0	0	0	0	0	0	0	0	0	0	0	0.497317	10.8324
MSTRG.700.1	0.065133	0	0.018967	0.076575	0.045396	0	0	0.090871	0.031982	0.031052	0	0.028838	0.033635	0	0	0.032777	0	0.026365	0.981461	0.934818	0.5513	0.942109	0.450745	1.34875	0.394643	0.304293	0.705614	0.60043	0.291968	0.484895	0.629868	0.835192	0.428038	0.643232	0.238312	0.7425	11.9898
MSTRG.701.1	0.07113	0.005185	0.132745	0	0.234628	0.064895	0	0.020875	0.034926	0.064431	0	0.062986	0.073464	0	0.072343	0.034006	0.036154	0.054129	0.940131	0.814254	0.312194	0.798349	0.886762	1.22357	0.511685	0.528711	0.442023	0.277733	0.747054	0.615659	1.8052	0.646384	0.291944	0.886157	0.385621	0	13.0753
MSTRG.7081.1	0	0.250777	0	0	0	0	0	0	0	0	0	0	0	0	0	0	0	0.220146	0	1.11398	0.400435	0.075547	0.102842	0.208835	0.010622	0.14404	0	0	0.027808	0.321825	0.195721	0.378297	0	0.710475	0	0	4.16135
MSTRG.7083.1	0	0.152912	0.302671	0.152745	0.309198	0	0.256912	0	0.030898	0	0	0	0	0.156617	0	0	0	0.44448	0.227201	0.236348	0.854253	0	0.800221	0.036928	0.139405	0	0.36745	0.148268	0.143527	1.4623	0.066293	0	0.170318	0.354579	0	1.03052	7.84405
MSTRG.7090.1	0	0.056528	0.112453	0	0	0	0	0.108909	0	0	0	0	0	0	0	0	0	0.047318	0.237783	0.520558	0.254267	0.665157	0.26792	0.624167	0.427155	1.32669	0.048791	0.527463	1.15401	0.336997	0.410208	0.267525	0	0	0.412724	0	7.80662
MSTRG.7090.2	0	0	0	0	0	0	0	0	0	0	0	0	0	0	0	0	0	0	0.521337	0	0	0	0	0	0	0.011039	0	0	0.030472	0	0	0	1.41437	0.536287	0	1.63726	4.15077
MSTRG.7090.3	0	0	0	0	0	0	0	0	0	0	0	0	0	0	0	0	0.043751	0	0.666723	0.089884	0	0.575535	0	0.41485	0.128343	0.698766	0	0.666949	2.62325	0.158339	0.388419	0.208407	0.8126	0.289505	0.078194	0	7.84352
MSTRG.7096.1	0.400102	0.191321	0	0	0	0.067401	0.112537	0	0	0.275289	0.192398	0	2.62913	0.104151	0	0	0.106121	0.190477	0	0	0	0	0	0	0	0	0	0	0	0	0.139515	0	0	0	0	0	4.40844
MSTRG.7096.2	0.354945	0	0	0	0.330046	0.161389	0.095144	0.608287	1.03648	0.14175	0.114059	0.257227	1.58666	0.24408	0.137823	0.227657	0	0.195606	0	0	0	0	0	0	0	0	0.050417	0	0	0	0.147169	0	0	0	0	0	5.68874
MSTRG.7096.3	0.258526	0	0	2.10365	0	0	0	0	0	0	0.077584	0	0.250571	0.058453	0	0	0	0	0	0	0	0	0	0	0	0	0	0	0	0	0	0	0	0	0	0.169322	2.91811
MSTRG.7096.4	0.120051	0.026902	0	2.23966	0	0	0.062936	0	0.482462	0.102066	0.049332	0	0	0.028588	0	0.034295	0	0.100846	0	0	0	0.059701	0.014045	0	0	0	0	0	0	0	0	0.041068	0	0	0	0	3.36195
MSTRG.7096.5	0.760679	0.477131	0.354397	1.65751	0	0	0.139305	0	0.454236	0.671106	0.234651	0	0.134596	0.473931	0	0.487369	0	0.931959	0	0	0	0	0	0	0	0	0	0	0	0	0	0	0	0	0	0	6.77687
MSTRG.7096.6	0	0	0.712199	0	0	0.107834	0.199704	0	2.49091	0	0.642774	0	1.53251	0.081843	0	0.039756	0	0.155911	0	0	0	0	0	0	0	0	0	0	0	0	0	0	0	0	0	0.142225	6.10567
MSTRG.7096.7	3.05995	3.13392	1.04826	0.902928	0	1.22307	2.36684	0	2.59337	2.05044	1.40647	0	1.53665	1.45097	0	1.13424	0	4.05508	0	0	0	0	0	0.053905	0	0.058115	0	0	0	0	0	0.181265	0	0	0	0	26.2555
MSTRG.7096.8	0.463097	0.148985	0.351135	0.336921	0.432959	0	0	0.050456	2.67167	0.259964	1.04744	0.261351	2.08056	0	0.103202	0.123469	0.192028	0.071281	0.089306	0.001969	0.052327	0	0.157054	0	0.155865	0	0	0	0.049164	0.050008	0.034652	0	0	0.179497	0	0	9.36436
MSTRG.7096.9	0	0	0	0	0	0	0	0	0	0	0	0	1.67874	0	0	0	0.038098	0	0	0	0	0	0.057951	0	0	0	0	0	0	0	0	0	0	0	0	0.381463	2.15625
MSTRG.7189.1	0.126066	0.36633	0.375438	0.301541	0.331503	0.497673	0.189454	0.398112	0.70709	0.435612	0.326766	0.148728	0.281699	0.580321	0.253362	0.509595	0.091176	0.387183	0.560084	0.588405	1.50136	0.706516	1.42527	0.58742	0.429119	0.485055	1.24627	0.654496	0.763289	0.606333	0.687719	0.88418	0.734875	0.941039	0.455819	2.07619	21.6411
MSTRG.7313.1	0.184572	0.11205	0.176477	0.060176	0.300927	0.159865	0.419395	0.295927	0.218503	0.17699	0.428393	0.135578	0	0.409697	0.126069	0.12203	0.063004	0.308071	0.846149	1.9421	2.5934	0.73144	2.35466	1.08511	0.297127	0.551766	1.7925	1.83792	2.3358	1.84514	1.36367	1.55225	1.91507	1.95664	1.66004	0.365727	30.7242
MSTRG.7324.1	0.192665	0.126057	0.724929	0.334045	0	0.332433	0.418664	0.150912	0.596673	0.269419	0.464014	0.294846	0.60398	0.249183	0.499809	0.189065	0.559589	0.323434	1.00505	0.66305	0.122607	0.340898	0.224035	0.682229	0.479575	1.42879	0.117902	0.139233	0.667321	0.914576	0.532551	0.267245	0	0.462851	0.239123	0	14.6168
MSTRG.7324.2	0	0	0	0	0.210402	0	0	0	0	0.039331	0	0	0.412227	0.232521	0.147703	0	0	0.353582	0.123472	0.463652	1.45037	0	0	0	0	0	0	0.368298	0	0	0	0.269482	0.465768	0	0	1.51396	6.05077
MSTRG.7328.1	0.265026	0.042898	0	0.042851	0	0	0.118665	0.041118	0.043125	0.084164	0.127551	0.078163	0	0.108526	0.201993	0.132816	0.08973	0.124875	0.823142	0.918007	0.589803	1.0422	0.700409	0.660552	0.699572	1.03886	0.626127	0.581627	0.842197	0.657173	1.30496	1.30404	0.720287	1.83246	0.563513	0.542686	16.9491
MSTRG.7393.1	0.081365	0.622414	0.039136	0.110205	0.066539	0	0	0.189512	0.079505	0.155163	0.231569	0.308015	0.15981	0	0	0.036852	0.082713	0.525975	0.16258	0.605228	1.25895	0.393005	0.138907	0.290226	0.081013	0.369777	0.546584	0.451088	0.599763	0.61724	0.187474	0.083501	0.317383	0.264473	0.134387	1.17409	10.3644
MSTRG.7407.1	0	0	0	0	0	0	0	0	0.010849	0	0	0	0	0	0	0	0	0.091083	0.510949	0.056407	0.168815	0	0.049632	0.056063	0	0.032148	0.659831	1.05449	0.7923	0.371637	0.955563	0	0.062634	0.195557	0.13945	0.552822	5.76023
MSTRG.7420.1	0	0	0	0	0	0	0	0	0	0	0	0	0	0	0	0	0	0	0.5642	0.07262	0	0.529552	0	0.354527	0.217424	0.3763	0	0.046749	0.444774	0.187233	0.068729	0	1.30669	0.215968	0.063813	0	4.44858
MSTRG.7469.1	0.406403	0.332275	0.133395	0.142574	0.135154	0	0	0.040387	0	1.03334	0.118758	0	0	0.973875	0.272278	0.272691	0.407625	0.255331	0	0	0	0	0	0	0	0	0	0	0	0	0	0	0	0	0	0.290265	4.81436
MSTRG.7507.3	0.176866	0.677763	0.919717	0.578361	0.583051	0.443702	0.259319	1.20384	0.479115	1.43805	0.700063	0.476812	0.542157	0.315851	1.57994	3.01415	0.665177	1.34774	0.297006	0.365459	0.069386	0.137027	0.064501	0	0.461024	0.951864	0.39939	0	0.209607	0.497414	0	0.019992	0.216684	0.462642	0.170558	0.076662	19.8009
MSTRG.7517.3	0	0.068725	0	0	0.341088	0.026261	0	0	0	0.021613	0.637868	0.353112	0	0.485188	0	0	0.22249	0	0.187487	0.039453	0	0.049133	0.049105	0.054104	0.087805	0	1.1906	0.094443	0.869984	1.27298	0.06628	0	0.160002	0	0.048516	0	6.32624
MSTRG.7517.4	0	0.346378	0	0.230835	0	1.42433	0.279014	0	0	0	0	0	0.487498	0	0	0	0	0.244219	0.874917	0.160414	0.572497	0.96131	0.910669	0.791016	0	0.248987	0.703705	0.324154	0	0	0.632822	0	0.344761	0	0.629516	0	10.167
MSTRG.7533.1	0.633048	0.789784	0.103392	0	0	0.497989	0	0.200267	1.13251	0.574916	0.471874	0	0.204292	1.33964	0.335533	0.439446	0	0.056557	0	0	0	0	0	0	0	0	0	0	0	0	0	0	0	0	0	0.048448	6.82769
MSTRG.7536.1	2.31271	0.155132	1.70723	0.991106	0.644343	1.46018	0.789475	1.5404	4.28872	2.30165	3.98152	1.06537	8.19922	5.49718	0.792817	0.499823	0.804988	6.4657	0.012461	0.018047	0.016698	0	0.022128	0	0.068141	0	0	0.011737	0.030352	0.385722	0.102564	0	0	0.057835	0	0.037968	44.2612
MSTRG.754.1	0	0	0	0	0.132304	0	0	0	0	0	0	0	0	0	0	0	0	0	0	0	0.268272	0.009802	0.216165	0.145528	0.038271	0	0.059361	0	0.151233	0	0	0.070316	0.095713	1.29279	0.131548	0	2.61131
MSTRG.7589.1	0.281356	0.326349	0.169612	0.239459	0.374273	0.52414	0.495018	0	1.15587	0.08853	0.265073	0	1.72222	1.09054	0	0	0.190677	0.552738	0	0	0	0	0	0	0	0	0	0	0	0	0	0	0	0	0	0	7.47586
MSTRG.7611.1	0.383552	0	0.021258	0	0	0	0	0	1.02146	0.290628	0.30794	0	0.259648	0.198757	0.121676	0	0	0.123378	0	0	0	0	0	0	0	0	0	0	0	0	0	0	0	0	0	0.732978	3.46128
MSTRG.7615.1	0.154361	0.141965	0.074246	0	0	0.298657	0.204035	0.143812	0.589496	0.138171	0.148333	0	0.155441	0.194397	0	0.084535	0.078459	0.373332	2.26968	3.28294	2.14302	0.815649	2.70113	1.28595	0.675586	0.488586	1.71929	1.66074	1.72051	0.366804	1.99864	0.867402	1.50467	2.40685	0.341046	1.21415	30.2419
MSTRG.7615.2	0	0	0	0	0	0	0	0	0	0	0	0	0	0	0	0	0	0	0.348415	0.387105	0	0.121729	0	0.222633	0	0.310985	0.638414	0	0.297268	1.49662	1.31664	0	0	0.103516	0.225779	0.105838	5.57494
MSTRG.7623.1	0	0	0	0	0	0	0	0	0	0	0	0	0	0	0	0	0	0	0.082286	0	0	0.088646	0	0	0.228747	0	0	0.053818	1.47186	0.217891	0	0	0.100092	0	0.084832	0	2.32817
MSTRG.7652.1	0	0.448326	0.088814	0	0.148566	0.079666	0	0.103998	0.092129	0.342187	0.064555	0	0.318361	0	0.274951	0.077935	0	0.207782	0.594529	0.751212	0.078083	0.946143	1.39949	0.861501	0.530017	0.012667	0.161476	0	0.397156	0.399381	0.161483	0.062524	0.97166	0.472391	0.348252	0.42795	10.8232
MSTRG.7671.1	0	0.247822	0	0	0	0.137677	0	0.130515	0.137573	0	0.013496	0.082985	0	0	0	0.140996	0.057676	0	0.219686	1.20026	0.425408	0.336539	0.553062	0.28523	0.346055	0.121149	0.437361	0.537042	0.147289	0.132065	0.686551	0.401984	0.971279	0.226158	0.192814	0	8.16867
MSTRG.7689.1	0.260986	0.129427	0	0	0	0	0	0.248112	0	0	0	0	0.275052	0	0	0.087601	0	0	1.36766	0.800894	0.156452	0.797282	0.316786	0	0.265157	0.12585	0.469161	0.05352	0.117217	0.479521	0.179021	0.143285	0.576638	0	1.27924	0.587002	8.71586
MSTRG.7696.1	0.405654	0.196936	0.139139	0.653202	0.057982	0	0	0.201996	0.397943	0.454365	0.139618	0.012834	0.239495	0.230276	0.262669	0.131135	0.088397	0.189239	0.356961	1.37006	1.21934	0.019972	0.856244	0.338865	0	1.2228	1.8371	1.48267	0	1.19754	0.045222	0	0.02636	0.77324	0.948083	0	15.4953
MSTRG.7696.2	0	0	0	0	0	0.036563	0	0	0	0	0	0.011066	0	0	0	0	0	0	0.025201	0	0.00986	0.061746	0	0	0	0	0	0.030041	0	0	0	0	0.04059	0	0	0	0.215067
MSTRG.7696.3	0	0	0	0	0	0	0.110809	0	0	0	0	0	0	0	0	0	0	0	0.065176	0	0.017783	0	0	0	0.662396	0	0	0.027969	2.17864	0	0.023493	0.819341	0	0.009615	0	0.084404	3.99962
MSTRG.7751.1	0.134921	0.304908	0.469047	0.403838	0.360325	0.17186	0.327989	0.522496	0.008392	0.726426	0.208491	0.354441	0.927134	0.174169	0.493546	0.445635	0.182874	0.363908	0.28	0.066217	0.004409	0.091749	0.092519	0.182909	0.043659	0.142455	0.262798	0.465942	0.16351	0.373736	0.292172	0.096306	0	0.174706	0	0.66264	9.97613
MSTRG.7855.1	0	0	0	0	0	0	0.054379	0	0	0	0	0	0	0	0	0	0	0	0.126272	0.063226	0	0.276709	0.277951	0.416277	0.044496	0.483681	0.037305	0.044242	0.025887	0	0.071171	0.148847	1.21801	0.079526	0.359511	1.17789	4.90538
MSTRG.7859.1	0	0	0	0	0	0	0.002105	0	0	0	0.037315	0	0	0	0	0	0	0.075562	0	0.186156	0	0.161374	0.432814	0.356002	0.316898	0.255826	0.025322	0	0.025972	0.131986	0.225871	0.278648	0.411932	0	0.294689	3.11431	6.33278
MSTRG.7870.1	5.16427	5.29186	4.04856	4.00326	5.39178	3.41824	5.65589	4.16285	3.9727	5.93658	8.37111	4.25432	5.6156	5.48231	8.2542	5.50168	5.79573	5.93874	3.8306	2.93399	3.87412	3.42095	2.75245	0.16278	3.24185	3.89183	2.95634	3.39242	3.98439	2.86169	3.88204	4.08054	3.24418	2.99125	2.87732	0	150.638
MSTRG.7870.2	0	0	0	0	0	0	0	0	0	0	0	1.49182	0	0	0	0	0.815406	0	0	0.279609	0.001408	0.176175	0.696564	5.10918	0.285502	0	0	0	0.632804	0.385671	0	0	0	0	0.653199	0	10.5273
MSTRG.7879.1	0.13855	0.599546	0.463322	0.076966	0.263393	0.556449	0.424156	1.4866	0.387821	0.389752	0.672415	0.698372	2.05035	0.322531	0.750922	0.23238	0.545161	0.322827	0	0	0.133868	0	0.114621	0	0	0	0.114506	0	0	0.389894	0	0	0	0	0	0.497887	11.6323
MSTRG.7902.1	0.102401	0.023888	0.049254	0.149137	0	0.041577	0.092392	0.004055	0.1252	0	0.098648	0	0.052881	0.073592	0.052074	0	0.015354	0.082693	0.308249	1.35941	1.2521	0.005689	0.313051	0.339415	0.177405	0.313576	0.85835	0.206859	1.48731	0.096535	0.005137	0.560236	0.810407	0.995764	0.663835	1.71904	12.4355
MSTRG.7909.1	0	0.12854	0	0.201716	0.158282	0	0.096695	0.400185	0.210913	0.204782	0.116793	0.188748	0.2129	0.642515	0	0.051053	0	0.088893	1.30203	1.42497	1.20569	2.37977	1.00277	0.757686	0.913381	0.439318	1.7501	1.78751	1.85025	0.449703	0.970497	0.975477	1.1933	1.02845	0.441919	0.22826	22.8031
MSTRG.7909.2	0	0.065561	0	1.02344	0	0	0	0	0	0	0.108512	0	0	0	0	0	0	0	0.297516	1.02042	0.368471	0.780693	0	0	0	0.276613	0	0	0	0	1.16689	0.820794	0.67195	0	0	1.35212	7.95298
MSTRG.7911.1	0.135468	0	0	0	0.135154	0	0	0	0	0	0.261007	0	0	0.100559	0	0.494934	0	0	0	1.10762	0.359115	1.71215	0.367206	0.256316	0	0.702901	0.424758	0	0.359535	0	0.358766	1.86858	0.624436	0.747216	0.90368	0.322709	11.2421
MSTRG.7919.1	0	0	0	0	0	0	0	0.082046	0	0	0	0	0	0.101945	0.119026	0	0	0	0.257018	0	0.242621	0.104452	0.224642	0.173485	0.405788	0.524785	0.170961	0.083737	0.067265	0.193071	0.308222	1.74762	0.437908	0	0.845649	0	6.09024
MSTRG.7922.1	0	1.06324	0	0	0.154606	0.186361	0.814235	0.378771	0	0	0	0.151753	0	0	0	0	0	0	0.090147	0	0	0	0.007781	0	0	0	0.053807	0	0	0	0	0	0	0	0	0	2.9007
MSTRG.7925.1	0.417864	1.17504	0	0.182119	0.044913	0	0.156465	0.217567	0.205386	0.022356	0.917303	0	0	0	0.114463	0.394563	0	0	0.015025	0	0.091069	0	0	0	0	0	0.149469	0	0	0.029176	0.094097	0	0	0	0	0.390223	4.6171
MSTRG.7942.1	0	0	0	0.325129	0	0	0	1.02186	0.255566	0	0	0.278658	0	0	0.153213	0.336723	0	0	0.160745	0	0.899044	0.674204	0.401337	0.271498	0.580071	0	0.310956	0.701616	0.776673	1.10308	1.25329	0.403108	1.93877	0.483615	0.170327	0.6441	13.1436
MSTRG.7942.4	0	0	0	0	0	0.294642	0.265749	0	0.594399	0.571975	0	0.14804	0.899723	0.151986	0	0	0	0.898813	0	0	0	0	1.45761	0.980494	0.324379	0	0.134639	0.317545	0	0	0	0.220145	0.1933	0	0.364432	0.299067	8.11693
MSTRG.7952.2	0	0	0	0	0	0	0	0	0	0	0	0	0	0	0	0	0	0	0.305473	0	0.202686	0.143625	0.69235	0	0.392837	0	0	0.698434	0.451757	0	0.151819	0	1.44612	0.301149	0.953138	0	5.73939
MSTRG.7971.28	0	0.244446	0	0	0	0.113555	0	0	0.140195	0	0	0	0.328959	0.173583	0	0	0	0	0	0	0	0.061243	0	0	0	0.00531	0.085104	0	0	0	0	0.350962	0	0.079261	0	0.646301	2.22892
MSTRG.7977.1	0	0	0	0	0.127671	0.267864	0	0.107059	0.022398	0	0	0.132224	0.067723	0	0	0	0	0.034102	0.983865	0.790577	0.719108	0.485058	0.376371	0.605501	0.524563	0.473042	0.995382	0.137674	0.50622	0.461288	0.491167	0.573481	0.737166	0.812672	0.757303	0	11.1895
MSTRG.8.1	0	0	0	0	0	0	0	0	0	0	0	0	0	0	0	0	0	0	0	0	0	0	0	0	0	0	0	0.328719	0.211208	0.258243	0	0	0.026961	0	1.30574	0.452943	2.58382
MSTRG.81.1	0	0	0	0	0	0	0	0	0	0	0	0	0	0	0.03409	0.016193	0.014652	0	0.267745	0.168961	0.709319	0.443433	0.65509	0.511919	0.663779	0.362406	0.332397	0.319614	2.87601	0.635759	0.695953	0.658661	0.880699	0.560083	1.66078	0.139282	12.6068
MSTRG.8101.2	0.566655	0.211266	0.49606	0	0.482489	0	0.343188	0.435803	0.500005	0.20569	0.435671	0.222499	1.50416	0.261284	0.211665	0.010391	0.307123	0.36737	0.192486	0.62415	0.194172	0.221706	0.139149	0.221826	0.215461	0.205427	0.259154	0.225937	0.097069	0.319648	0.20826	0.443408	0	0.562158	0.287136	0	10.9785
MSTRG.8195.1	0	0.364277	1.08156	0	0	0	0.107511	0	0	0.126445	0	0.237147	0.198498	0.013394	0	0	0.160206	0.266644	0	0	0	0	0	0.086305	0	0	0	0	0.162887	0	0.192829	0	0.208073	0	0	0	3.20578
MSTRG.8240.24	0	0.000551	0	0	0	0	0	0	0	0	0	0	0	0	0	0.273279	0.809797	0	0.000155	0.000332	0	4.9e-05	0.424491	0.171344	0.235534	0.468239	0	0	0.000498	0	0	0.389284	0.000107	4.7e-05	0.047117	0.443033	3.26386
MSTRG.8461.23	0.534874	0.240482	0	0.545112	0.253167	0.440295	0.286189	0.620124	0.808133	0.45644	0.827737	0.334246	1.46779	0.322144	0.150205	0.290323	0.480849	0.341288	0.47337	0.593368	0.584115	0.523074	1.03786	0.346276	1.01269	0.614345	0.724624	0.438748	0.748517	0.330695	0.270442	0.447184	1.34875	0.563687	0.216566	0	18.6737
MSTRG.8588.1	0.377851	0	0.446339	0	0	0.26623	0.344006	0.262017	0.248632	0.903536	0.379795	0.053056	0.332434	1.15621	0	0.080686	0	0.391984	0	0.115433	0.248748	0	0.078603	0.097151	0.277468	0.131693	0.131336	0	0.153184	0.277803	0.22078	0.1284	0.242873	0.312425	0.123445	0.184267	7.96639
MSTRG.8640.1	0	0.153877	0.154118	0.299693	0.111838	0.139369	0.158267	0.080122	2.83774	0.143199	0.244865	0.136367	1.41131	0.058211	0.058279	0.087686	0.07415	0.550043	0.083937	0.227997	0.199161	0.204361	0.149967	0.121156	0.102774	0.08096	0.387929	0.184127	0.087353	0	0.136983	0.156195	0.12707	0.047033	0.16796	0.148142	9.31224
MSTRG.8640.2	0	0	0.075744	0.152899	0.314223	0.234314	0.142084	0.220071	0.242025	0.142645	0	0.088201	0.890882	0	0.151754	0.158497	0	0.284933	0.832203	0.410688	0.594951	0.435308	0.669755	0.5415	0.627174	0.148464	0.32864	0.759003	0	1.24518	1.14668	0.169031	0.623317	0.218035	0.468532	0.233791	12.5505
MSTRG.8644.1	3.11733	2.65782	1.29187	3.29216	5.5031	3.43299	1.43059	3.28031	5.657	2.05885	3.1827	2.12607	1.77606	1.00403	4.09754	0.855954	1.26553	3.56302	0.427217	0.132217	0.335348	0	0.499134	0.196147	0.424814	0.090823	0.196964	0	0.081096	1.20486	0.221836	0.20681	0.079588	0.537048	0.130011	0.576329	54.9332
MSTRG.8670.1	0.233193	0.131952	0	0.037767	0	0.148271	0	0	0.41542	0.181519	0	0	0	0.116175	0	0	0.039542	0.03149	1.32286	0.798958	0.187912	0.413436	0.771479	1.46032	0.154918	0.308633	2.24357	0.727217	0.403182	0	0.536233	0.45624	0.19856	0.518943	0.634426	0	12.4722
MSTRG.8711.1	0	0	0	0	0.563722	0.031643	0	0.362235	0	0	1.81101	0	0	0	0	0.004677	0.524608	0	0	0	0	0	0	0	0	0	0	0	0	0	0	0	0	0	0	0.034333	3.33223
MSTRG.8711.2	0.263004	0.607486	0.140435	0.038654	1.54806	0.936258	0.982852	0.194926	0.105552	0.103093	0.889956	1.24328	0.37018	0.035971	0.166378	0.307353	0.967531	0.084814	0	0	0.069993	0	0	0.085273	0.054117	0	0	0	0.033297	0.324277	0.036617	0	0.038722	0.074405	0	0	9.70249
MSTRG.8711.3	0	0	0	0	1.90376	0	0	0	0	0	0	0	0	0	0	0	0	0	0	0	0	0	0	0	0	0	0	0	0	0	0	0	0	0	0	0	1.90376
MSTRG.8711.4	0	0	0	0	0	0.123847	0	0	0	0	0	0	0	0	0	0	0	0	0	0	0	0	0	0	0	0	0	0	0	0	0	0	0	0	0	0.851423	0.97527
MSTRG.8729.1	0.107203	0.228276	0.2263	0.466611	0.263003	0	0	0.226932	0.148424	0.253893	0.139284	0	1.25423	0.146966	0.134788	0	0.357305	0	0.342779	1.19338	0.899771	0	0.441039	0.175038	1.08007	0.851552	1.37007	1.29081	1.68023	0.95381	0.236981	0.153179	0.624515	0.888093	0.941857	0	17.0764
MSTRG.8742.1	0.031583	0.437008	0	0	0	0	0	0	0	0	0	0	0.383762	0	0	0	0	0	0.378927	0	0.173187	0	0.258494	0.240803	0	0.123606	0.290393	0.431509	0	0.472691	0.372802	0	1.17062	0.624849	0.607408	0.479675	6.47731
MSTRG.8744.1	0	0.073011	0	0	0	0.210366	0.119878	0	0.575806	0	0	0.142832	0.42772	0	0	0.267278	0	0	1.46439	0	0.158647	0.286956	0.100861	0	0.200008	1.03787	0.414091	0.285015	0.4461	0.510032	0.149864	0.114995	0.168108	0	0.596238	1.07425	8.82433
MSTRG.8746.1	0	0.236392	0	0.083471	0	0	0	0.102374	0.276523	0.049443	0.11894	0.102769	0.053557	0.13926	0	0.236102	0.106682	0.18791	0.443375	0.495408	0.595935	0.944734	0.560183	1.07173	0.245858	0.302346	0.931225	0.502207	0.601515	0.667421	1.01765	0.677147	0.116881	1.41876	0.849528	0.587835	13.7232
MSTRG.8781.1	0	0	0.036723	0	0.076173	0	0	0.063841	0.074979	0	0	0.133189	0.073365	0	0.232181	0	0.077614	0	0.487784	0.92283	0.262945	0.678326	1.13501	1.77027	0.60018	0.428274	0.588312	0.717413	0.412869	0.489745	1.31837	0.495913	0.495314	1.03768	1.12336	0	13.7327
MSTRG.8781.2	0	0	0	0	0	0	0	0	0	0	0	0	0	0	0	0	0	0	0.807029	0	0	0	0	0	0.084525	0	0.372854	0	0.574865	0	0	0	0.525968	0	0	0.620863	2.9861
MSTRG.8841.1	0.074935	0	0.06489	0	0	0.073045	0.095317	0.094968	0	0	0.100765	0.354726	0	0	0.106382	0	0.119218	0.084678	1.16416	0.259163	0.604626	0.955303	0.265532	0.401758	0.788989	0.685997	0.474449	0.140202	0.169334	0.296003	0.429484	0.441398	0.750913	0.262934	0.763164	0.368409	10.3907
MSTRG.885.3	0	0	0	0	0.136861	0	0	0	0	0	0	0.065308	0	0	0.14952	0	0.076163	0.17912	0.153603	0.154026	0.516199	0.121637	0.394794	0.416188	0.290337	0.535299	0.178788	0.203417	0.567899	0.202402	0.65192	1.17773	1.20671	1.14434	0.391765	0.025715	8.93974
MSTRG.885.5	0.02982	0	0	0	0	0	0	0.041466	1.07255	0	0	0.026406	0.061597	0.029687	0	0	0	0.024141	0.048699	0.738389	0.767311	0.28856	0.504847	0	0.316024	0.049446	0.582769	0.044924	0.519278	0.028112	0.029919	0.049202	0.612574	0.015323	0.038269	0.17404	6.09335
MSTRG.8858.1	0.63769	0.788606	0.298518	0.831673	0.374827	0.36118	0.254979	0.126017	1.03479	0.180694	0	0.118237	0.054069	0.093152	0.850225	0.426164	0.381919	1.25291	0.105418	0.346838	0.085012	0.046151	0.096249	0.120638	0.20944	0.086421	0.252115	0.065664	0	0.063868	0.095068	0	0.153875	0.554245	0	0	10.3466
MSTRG.8858.2	0	0	0	0.172883	0	0	0	0	1.32469	0	0	0.348284	0	0	0	0.323593	0	0.065134	0	0	0	0	0	0	0	0	0	0	0	0	0	0	0	0	0.106848	2.05808	4.39951
MSTRG.8899.1	0.314836	0.073138	0.144768	0.072327	0.412891	0.318449	0.203332	0.375753	0.622189	0.143492	0.163823	0.302171	0.263841	0.170046	0.325631	0.211673	0.390871	0.192189	1.33474	1.43474	1.28778	1.4606	1.77947	1.62315	1.86624	1.28153	1.31184	2.43725	1.4551	0.592482	1.86284	1.05751	1.54292	2.11864	1.08571	0.392627	30.6266
MSTRG.8913.1	0.050949	0	0	0	0	0	0	0	0	0	0	0.118662	0	0.029183	0	0	0	0	0.310597	0.429263	0.518992	1.1768	0.291668	0.690288	0.607226	0.060028	0.98605	0.836708	0.245276	0	0.686822	0.524968	0	1.16978	0.304957	0	9.03821
MSTRG.8916.1	0	0	0	0.133779	0	0	0	0	0	0	0	0	0	0	0	0	0	0	0.258177	0	0	1.33147	0.175971	0	0	0	0	0	0	0	0	0	0	0	0	0	1.8994
MSTRG.8919.1	0.478141	0.149398	0.406982	1.16316	0.24176	0.097892	0.069108	0.392908	0.146665	0.15779	0.223126	0	0.157159	0.394913	0.655521	0.038159	0.112238	0.57954	0	0	0.008507	0	0.010824	0	0	0.035712	0	0	0	0.094667	0.051404	0	0	0	0	12.1063	17.7719
MSTRG.895.1	9.64266	6.65279	10.6069	10.1329	10.7246	7.55431	8.02433	10.9845	10.0414	12.9465	10.7308	9.72722	14.0365	12.4388	10.1408	8.54809	9.45651	12.8759	10.6569	9.14173	8.6859	3.21338	8.23036	5.05459	4.39248	4.46497	10.6116	9.66962	11.8341	10.4244	9.31784	4.5048	8.84485	8.74266	8.67322	0	321.729
MSTRG.8992.1	2.33391	1.95137	1.25902	1.98834	1.60394	2.26715	1.9046	1.65802	1.90706	1.09915	0.732501	1.10666	1.70367	1.62793	1.10961	0.699789	0.415428	2.42319	0	0	0.052717	0	0	0	0.028027	0	0	0	0	0.209906	0	0	0	0.054911	0	0	28.1369
MSTRG.8993.4	0.438949	0.008802	1.12556	2.27674	0.522684	0.606219	0.500692	0.470132	3.97846	0.726755	0.513287	0.170934	1.43058	1.56733	0.438063	2.41832	0.336342	0.518859	0	0	0.065217	0	0	0	0	0	0	0	0	0	0	0	0	0	0	0	18.1139
MSTRG.9.1	0.589189	0.705142	0.325299	0.654526	0.109851	0.939873	1.1792	1.38777	0	0.437236	0.404534	0.070302	0.328334	0.502779	0.631023	0.132311	0.367769	0.127601	0	0	0	0	0	0	0.055933	0	0	0	0	0	0	0	0.045511	0.06298	0	0	9.05717
MSTRG.9.2	0	0	0.285554	0.041471	0	0	0.163747	0.163416	0	0	0	0.074723	0	0	0.142651	0.128445	0	0	0	0	0.030097	0	0	0	0	0	0	0	0	0	0	0	0	0	0	0.154625	1.18473
MSTRG.9003.1	0.180624	0.138697	0.173756	0	0	0	0	0	0.102881	0	0.074822	0	0.436529	0	0.078993	0.105441	0	0.356792	0.078774	0	0	1.25653	0.47321	0.29126	0	0	0	0.025034	0.374216	0	0.630403	0	0.348078	0.240727	0.160765	0.065315	5.59284
MSTRG.9038.1	0.475541	2.27792	0.924161	1.1711	0.053248	0	1.25107	0	4.3828	1.11347	0.169973	0	3.40386	0	0	0.416311	0.325533	2.64863	0	0.144422	0	0.052929	0	0	0.137176	0	0	0	0	0	0.198666	0	0.075757	0.095347	0.157793	0.381225	19.8569
MSTRG.9100.1	0.167408	0	0	0	0.142959	0.164258	0	0	0.090561	0.202506	0	0	0.132355	0	0	0	0	0.111408	0.145213	0	0.280472	1.32418	0.209222	0	0.282513	0.547084	0.33017	0.505348	0.383548	0.810223	0.67757	0.044939	1.82318	0.318105	0.879947	1.0168	10.59
MSTRG.9101.1	0	0.469308	0	0	0	0.037245	0	0.31661	0	0.052181	0.378402	0	0.508318	0.040423	0	0	0	0.142918	0	0	1.01574	0.779675	0.217155	0.520043	0	0.956907	0.370656	0.485689	1.36318	0.243856	0.970923	0.481626	1.2404	0.045521	1.09488	1.52025	13.2519
MSTRG.914.1	0	0	0	0	0	0	0	0	0	0	0	0	0	0	0	0	0	0.078765	0.579323	0.47216	0.141713	0.29475	0.230061	0.272072	0.096872	1.4814	0.224972	0.616978	0.263832	0.733766	1.01814	0.778926	0.20224	0.092715	0.422269	0.452405	8.45336
MSTRG.9242.1	0	0	0	0.093386	0	0	0	0.246109	0	0	0	0	0	0	0.137779	0	0.193031	0	0.951314	0.603031	0.10392	0.276362	0.904267	0.792208	0.121392	0.504838	0.493046	0	2.31488	0.496786	0.25631	1.15597	1.2129	0.303746	0.124915	0	11.2862
MSTRG.9333.1	0	0	0	0	0	0	0	0	0	0	0	0	0	0	0	0	0	0	0	0.286901	0.099603	0	0	0	0	0.129839	0	0	0	0	0.154371	0.291216	1.18834	0	0	0.070479	2.22075
MSTRG.9338.1	1.83142	0.843722	0.476819	0.782437	0.014015	0.487921	0.578947	0	0.467569	1.29499	0	0.471165	0.92429	2.52857	0.823471	0.883097	0.704679	1.3136	0	0	0.07275	0	0.015988	0.038231	0	0.008763	0.026571	0	0.017088	0.157326	0.122056	0.059658	0	0	0	0	14.9451
MSTRG.9338.2	0	0	0	0	0.0894	0	0	0	0	0	0	0	0	0.177851	0	0	0	0.127399	0	0	0	0	0	0	0	0	0	0	0	0	0	0	0	0	0	0	0.39465
MSTRG.9338.3	0	0	0	0	0	0	0	0.134107	0	0	0	0	0	0	0	0	0	0.090792	0	0	0	0	0	0	0	0	0	0	0	0	0	0	0	0	0	0	0.224899
MSTRG.9338.4	0.033169	0	0.138899	0.017793	0	0.032738	0	0.258998	0.045351	0.069884	1.3079	0	0.137787	0	0	0	0	0.250866	0	0	0	0.013272	0	0	0.017698	0	0	0	0	0	0	0	0	0	0	0	2.32436
MSTRG.9338.5	0	0	0.042312	0	0.057757	0.112478	0	0	0	0.135303	0	0	0	0	0	0	0	0	0	0	0	0	0	0	0	0	0	0	0	0	0	0	0	0	0	0	0.34785
MSTRG.9352.1	0	0	0	0	0	0	0	0	0	0	0	0	0	0	0	0	0	0	0	0	0	0	0	0	0	0	0	0	0	0	0	0	1.0353	2.52335	0	0	3.55864
MSTRG.9352.2	0	0	0	0.245531	0.536746	0	0	0	0	0	0	0	0	0	0	0	0	0	0.168226	0.053715	0.436745	0.886187	2.79782	0	0.567162	0	4.05518	0	1.3867	0	3.29942	1.07518	0	0.412875	0	0	15.9215
MSTRG.9352.3	0	0	0	0	0.224554	0	0	0	0	0	0	0	0	0	0	0	0	0	0	0.95422	0.686795	2.38714	1.36275	0	0	0	0.767615	0	0.16881	0	2.20638	0	0	1.53064	0	1.16406	11.453
MSTRG.9352.4	0	0	0	0	0	0	0	0	0	0	0	0	0	0	0	0	0	0	0	0.036491	3.80765	0	0.00043	0	0	1.05061	0.268654	0	0	0.879216	0.257993	1.52652	0.095975	1.07951	1.86784	1.12372	11.9946
MSTRG.9352.5	0.076757	0.163643	0.235794	0	0	0.080621	0	0.032792	0.122855	0.08087	0	0.073978	0.209521	0.168874	0.08583	0.170728	0	0	0.858832	3.71015	0.146444	0.468241	0	2.31593	0.524204	2.05083	0.288761	0.20797	0.211699	0	0	0.007957	0.236368	1.47884	0	0.861991	14.8705
MSTRG.9352.6	0	0	0	0	0	0	0	0	0	0	0	0	0	0	0	0	0	0	2.0083	0	0	0	0.176475	0	0	0	0.223841	3.48628	0.146366	0	0	0.239627	0	0	0	0.463465	6.74435
MSTRG.9366.1	1.12274	0	1.82451	0.891717	0.981633	0.610774	1.74978	0.837739	0.139833	0.543072	0.753074	1.6196	0.294124	0.755556	1.36492	0.286624	1.2072	0.916422	0.523898	0.297372	0.206015	0.409581	0.302036	0.132968	0	0.269154	0.237724	0	0.633948	0.330303	0.142862	1.04573	0.307541	0.94822	0.325981	0.193871	22.2065
MSTRG.9407.1	0.219687	0.071417	0.14136	0.269732	0.242088	0	0.383833	0.205359	0	0.070057	0.672962	0.184896	1.72259	0.073147	0.294581	0.07395	0.658872	1.06235	0.498361	0	0.299318	0	0.257744	0.187199	0	0	0	0	0.151388	0.147318	0	0.157336	0	0.154859	0.202255	0	8.40266
MSTRG.9420.1	0	0	0.104366	0	0.166035	0.109766	0	0	1.2387	0.12039	0	0	0.19314	0	0	0.071164	0	0	0	0	0	0	0	0	0.25017	0	0	0	0	0	0	0	0	0	0	0.397169	2.6509
MSTRG.9429.1	0	0	0	0	0	0	0	0	0	0	0	0	0	0	0	0	0	0	0.842128	0.872999	0.332843	0.135023	0.529751	1.25174	0.510542	0.324082	0.535033	0.766695	0.991564	0.723665	0.529845	1.49937	0.907069	0.298366	0.439818	0.554502	12.045
MSTRG.9451.1	0	0.123108	0.104701	0	0.543103	0.243212	0.141099	0	0.035002	0.121372	0.18394	0.291688	0.197202	0	0.188369	0	0.128752	0.10305	0.297938	1.11826	0.155309	0.511065	0.334978	0.936056	0	0.721395	0	0.407579	0.554296	0.840001	0.452628	0.304767	0.385179	0.321545	0.403543	0.316398	10.4655
MSTRG.9482.1	0	0	0	0	0	0	0	0	0	0	0.115023	0	0	0.016742	0	0	0	0	1.28122	0	0	0	0	0.221973	0	0.211921	0.373411	0.219093	0	0.291703	0.222717	0.200628	0.064329	0.251376	0	0.24179	3.71193
MSTRG.9522.1	0	0	0	0.232726	0.073581	0.037871	0.033272	0.033669	0.667601	0	0.035525	0.032654	0.342584	0	0.074823	0.0536	0	0.102495	0.32354	0.394362	0	0.853284	0.261527	0.319897	0.219011	0.242923	1.25209	0.222337	0.504313	0.170419	0.934044	0	0.375278	0.343756	0.168845	0	8.30603
MSTRG.9525.1	0	0.197101	0.057935	0.107499	0	0.116233	0.188081	0.606437	0.298707	0.03867	0.375655	0.154066	0.389965	1.67517	0.082083	0.081025	0.247365	0.457267	0.054145	0	0.072461	0	0	0.11072	0.04038	0	0.033347	0	0.074001	0	0	0.064574	0	0.044785	0.037213	0	5.60488
MSTRG.9533.2	0	0	0	0	0	0	0	0	0	0	0	0	0	0.697883	0	0.364532	0	1.00012	0	0	0	0	0	0	0	0	0	0	0	0	0	0	0	0	0	0.622013	2.68454
MSTRG.9586.1	0	0	0	0	0	0	0	0	0	0	0	0	0	0	0.120885	0	0	0	1.23283	0.338617	0.440986	0.317533	0.45853	0.559177	0.220386	0.20864	0	0.21331	0	0.541181	0.030111	0.489131	0.333245	0.557312	0.368008	0.737532	7.16742
MSTRG.9597.1	0	0	0	0	0.179201	0	0	0	0.113021	0	0	0.076588	0	0	0	0	0	0.042099	1.18156	0.165466	0.796811	0.894533	0.820449	1.33173	0.163243	0.722734	0.327755	0.379774	0.280347	0.21456	0.991134	0.737245	0.945234	0.441797	0.232853	0.423321	11.4615
MSTRG.9690.1	0.253342	0	0.121854	0	0	0	0	0	0	0	0.343957	0	0.523312	0	0	0	0	0	0	1.20691	0.733004	0.36566	0.573343	1.77241	0.4166	0.899584	0.528704	0.382733	1.01426	0.410995	0.912518	0.412771	1.0283	0.213017	1.48843	0.010172	13.6119
MSTRG.9744.1	0.737803	1.01221	0.621627	0.707964	0	0.085218	0.404977	0	0.674258	0.439149	0.65545	0.854034	0.744481	0.841405	0.53793	0.149194	0.079688	0.145889	0.213036	0.069625	0.164487	0.078122	0.076912	0.092877	0	0.427027	0.139992	0	0.432	0.15366	0.360705	0.394479	0.10606	0	0.435379	1.1413	12.9769
MSTRG.9801.1	0.094011	0.091379	0	0	0.093794	0	0	0.350346	0	0	0	0	0.097097	0.187186	0.042746	0	0	0.065072	0.956395	0.062828	0.173904	0.095894	0.515594	0.091149	0.608424	0.274113	0	0.25669	0.253451	0.131167	0.563582	0.252906	0.245799	0	0.291138	0	5.79467
MSTRG.9842.1	0	0	0	0	1.28319	0	0	0.145301	0.220171	0	0	0	0	0	0	0	0	0	0	0	0	0	0	0	0	0	0	0	0	0	0	0	0	0	0	0.142256	1.79091
MSTRG.9889.1	0	0	0	0.14609	0	0	0	0	0	0	0	0	0	0	0	0	0	0.122422	0.121133	0.292127	0.111598	0	0.162079	0.208864	0.218318	0.285846	1.23582	0	0.370166	0.07413	0.648825	0.069971	0	0	0.216116	0.868472	5.15198
MSTRG.9890.1	0	0.206269	0	0	0	0	0	0.076267	0	0	0	0	0	0.086698	0	0	0	0.070502	0.368303	0.790246	0.576565	0.588464	0.368711	0.932087	0.606962	0.167909	0.45443	0.016898	0.546631	0.63048	0.195721	1.04889	0.348865	0.388578	0.477855	0.745994	9.69332
MSTRG.9929.1	0	0.030325	0.046256	0.031229	0.063056	0.046091	0.013639	0.013185	0.062541	0.015334	0.030985	0	0.063449	0.047391	0.064607	0.061953	0.032696	0.051166	0.790022	0.873071	1.07564	0.607441	0.620867	0.531871	0.5136	0.565309	1.49581	1.03557	1.9175	0.95448	2.10711	1.03537	0.657771	0.762826	0.406978	0.300922	16.9261
MSTRG.9932.1	0	0	0.177873	0	0.134667	0	0	0	0.181584	0.176305	0.356257	0	0.047743	0	0	0.048387	0	0	0.123755	0	1.07729	0.726139	0	0.186823	0.354683	0	0	0.256276	0.168695	0.325965	0.593657	0	1.76762	0.207296	0	0	6.91101
MSTRG.9933.1	0.184355	0.675396	0.476063	0.36394	0.264283	1.07955	0.782219	1.97163	2.67622	1.0633	2.19817	0.705062	1.12345	1.358	0.340741	1.19282	0	0.528058	0	0	0.145115	0	0	0.060008	0.060982	0	0	0	0.055879	0.224606	0.122902	0	0	0.031929	0	0	17.6847
MSTRG.9934.1	0.446332	1.00088	0.326819	0.789733	0	0.653227	0.900834	2.38002	2.69726	0.999604	1.82108	0.459866	1.31623	0.933877	0.378245	0.581613	0.159871	0.463783	0	0	0.050989	0	0	0.053591	0.104564	0	0.043833	0	0.046949	0.115819	0.156998	0	0	0	0	0	16.882
MSTRG.9934.2	0	0	0	0	0	0.598608	0	0	1.1906	0	0	0	0	0	0.396194	0	0	0	0	0	0	0	0	0	0	0	0	0	0	0	0	0	0	0	0	0.232581	2.41798
MSTRG.9938.1	0	0	0	0	0	0	0	0	0	0	0	0	0	0	0	0	0	0	1.18675	0.81911	0.851239	1.14371	0.549758	0.62425	0	0.370903	0.131227	0.877739	1.11231	0.646083	0	0.132252	1.676	2.19178	0.776748
