# Supplementary material for: Transcriptome Analysis Suggests the Roles of Long Intergenic Non-coding RNAs in the Growth Performance of Weaned Piglets
Source: Front Genet. 2019 Mar 18;10:196. doi: 10.3389/fgene.2019.00196 (PMC6431659; doi:10.3389/fgene.2019.00196)
Supplement: TABLE S6 — Count value of all genes. [file Table_6.XLSX]

## Sheet: all_count
gene_name	LDM_1	LDM_2	LDM_3	LDM_4	LDM_5	LDM_6	LDM_7	LDM_8	LDM_9	LDM_10	LDM_11	LDM_12	LDM_13	LDM_14	LDM_15	LDM_16	LDM_17	LDM_18	SF_1	SF_2	SF_3	SF_4	SF_5	SF_6	SF_7	SF_8	SF_9	SF_10	SF_11	SF_12	SF_13	SF_14	SF_15	SF_16	SF_17	SF_18
ENSSSCG00000000026	0	0	0	0	0	0	0	0	0	0	0	0	0	0	0	0	0	0	0	0	0	0	1	2	0	0	0	1	1	0	0	0	0	1	1	1
ENSSSCG00000000028	0	0	0	0	0	0	0	0	0	0	1	0	0	0	0	0	0	0	0	3	2	7	0	7	2	8	3	0	10	0	2	3	9	2	1	5
ENSSSCG00000000040	0	2	1	5	5	3	3	3	3	2	4	2	3	0	1	2	1	5	5	11	8	7	10	12	1	20	24	9	8	8	21	8	13	8	7	14
ENSSSCG00000000057	0	0	0	0	0	0	0	0	0	0	0	0	0	0	0	0	0	0	0	0	0	0	0	0	0	0	0	0	0	0	0	0	0	0	0	0
ENSSSCG00000000074	0	0	0	0	0	0	0	1	0	0	1	0	1	0	0	0	0	0	0	2	1	1	2	1	1	2	3	0	1	1	1	3	1	1	2	1
ENSSSCG00000000081	0	0	1	0	0	0	0	0	0	0	2	0	3	0	0	0	1	1	1	3	1	1	0	0	1	1	2	1	0	1	0	2	1	0	0	2
ENSSSCG00000000106	3	3	0	6	6	0	0	1	0	0	0	0	0	2	3	1	2	3	3	2	1	0	0	0	0	1	0	0	3	1	1	0	2	0	1	0
ENSSSCG00000000131	0	0	0	0	0	0	0	0	0	0	0	0	0	0	0	0	0	0	0	0	0	0	0	0	0	1	0	0	1	0	0	0	0	0	0	0
ENSSSCG00000000159	0	0	0	0	0	0	0	0	0	0	0	0	0	0	0	0	0	0	0	0	0	0	0	0	0	0	0	0	0	0	0	0	2	0	1	0
ENSSSCG00000000198	0	0	0	0	0	0	0	0	0	0	0	1	0	1	0	0	0	1	1	2	1	10	0	1	2	6	0	1	8	1	0	1	9	3	1	2
ENSSSCG00000000212	0	0	0	0	0	0	0	0	0	0	0	1	0	0	0	0	0	1	1	1	0	2	2	0	0	3	1	0	2	0	0	0	2	1	2	2
ENSSSCG00000000216	5	2	3	8	8	11	4	3	5	1	9	5	4	4	18	3	7	13	13	7	3	14	11	8	5	5	7	3	5	5	6	6	7	2	10	6
ENSSSCG00000000231	0	0	0	0	0	0	0	0	0	0	0	0	0	1	0	0	0	0	0	1	3	0	1	1	0	2	5	1	0	0	1	1	2	1	0	0
ENSSSCG00000000281	0	0	0	0	0	0	0	0	0	0	0	0	0	0	0	0	0	0	0	0	0	0	0	0	0	1	0	0	0	0	0	0	0	0	0	0
ENSSSCG00000000296	0	0	0	0	0	0	0	0	0	0	0	0	0	0	0	0	0	0	0	0	0	0	0	0	0	0	0	0	0	0	0	0	0	0	0	0
ENSSSCG00000000312	0	0	0	0	0	0	0	0	0	0	0	0	0	0	0	0	0	0	0	0	0	0	0	0	0	0	0	0	0	0	0	0	0	0	0	0
ENSSSCG00000000318	0	0	0	0	0	0	0	0	0	0	0	0	0	0	0	0	0	0	0	0	0	0	0	0	0	0	0	0	0	0	0	0	1	0	0	0
ENSSSCG00000000327	0	0	0	0	0	0	0	0	0	0	0	0	0	0	0	0	0	0	0	0	0	0	0	0	0	0	0	0	0	0	0	0	0	0	0	2
ENSSSCG00000000332	0	0	0	0	0	0	0	0	0	0	0	0	0	0	0	0	0	0	0	0	0	0	0	0	0	0	0	0	0	0	0	0	0	0	0	0
ENSSSCG00000000333	0	0	0	0	0	0	1	0	0	0	0	0	0	0	0	0	0	0	0	0	0	0	0	0	0	0	0	0	5	0	0	0	0	0	0	1
ENSSSCG00000000352	0	0	0	0	0	0	0	0	0	0	0	0	0	0	0	0	0	0	0	0	0	0	0	0	0	0	0	0	0	0	0	0	0	0	0	0
ENSSSCG00000000353	0	0	0	0	0	0	0	0	0	0	0	0	0	0	0	0	0	0	0	0	0	0	0	0	0	0	0	0	0	0	0	0	0	0	0	0
ENSSSCG00000000400	0	3	0	0	0	0	0	0	0	0	0	0	0	0	2	0	0	0	0	0	0	0	0	0	0	1	0	0	0	0	0	0	0	0	0	0
ENSSSCG00000000418	0	0	0	0	0	0	0	0	0	0	1	0	0	0	0	0	0	1	1	1	0	0	1	0	0	0	0	0	1	1	0	0	1	0	0	0
ENSSSCG00000000461	0	0	0	0	0	0	0	0	0	0	0	0	0	0	0	0	0	0	0	0	0	0	0	0	0	0	0	0	0	0	0	0	0	0	0	0
ENSSSCG00000000482	0	0	0	0	0	0	0	0	0	0	0	0	0	0	0	0	0	0	0	0	0	0	0	0	0	0	0	0	0	0	0	0	0	0	0	0
ENSSSCG00000000484	0	0	0	0	0	0	0	0	0	0	0	0	0	0	0	0	0	0	0	0	0	0	0	0	0	0	0	0	0	0	0	0	0	0	0	0
ENSSSCG00000000517	0	1	0	1	1	1	0	1	0	1	0	1	0	0	0	1	0	0	0	2	2	6	4	3	1	4	4	1	7	7	0	4	9	10	8	12
ENSSSCG00000000527	0	0	0	0	0	0	0	0	0	0	0	0	0	0	0	0	0	0	0	0	0	0	0	0	0	0	0	0	0	0	0	0	0	0	0	0
ENSSSCG00000000540	1	1	0	0	0	0	1	1	0	0	0	0	0	0	0	0	0	0	0	5	1	1	5	4	8	0	4	0	3	1	2	5	1	2	5	2
ENSSSCG00000000550	0	0	0	0	0	0	0	0	0	0	0	0	0	0	0	0	0	0	0	0	0	0	0	0	0	0	0	0	0	0	0	0	1	0	0	0
ENSSSCG00000000585	0	0	0	0	0	0	0	0	0	0	0	0	0	0	0	0	0	0	0	1	1	0	1	2	0	1	1	0	1	0	0	0	1	0	1	0
ENSSSCG00000000589	0	0	0	0	0	0	0	0	0	0	0	0	0	0	0	0	0	0	0	0	0	0	0	0	0	0	0	0	0	0	0	0	0	0	0	0
ENSSSCG00000000590	0	0	0	0	0	0	0	0	0	0	0	0	0	1	0	0	0	0	0	0	0	0	0	0	0	0	1	0	0	0	0	0	0	0	0	0
ENSSSCG00000000593	0	0	0	0	0	0	0	0	0	0	0	0	0	0	0	0	0	0	0	0	0	0	0	0	0	0	0	0	0	0	0	0	0	0	0	0
ENSSSCG00000000598	0	0	0	0	0	0	0	0	0	0	0	0	0	0	0	0	0	0	0	0	0	0	0	0	0	0	0	0	0	0	0	0	0	0	0	0
ENSSSCG00000000610	0	2	0	0	0	2	1	0	0	0	1	0	0	0	0	1	3	1	1	4	13	1	1	0	1	0	14	5	8	12	0	2	6	5	4	3
ENSSSCG00000000614	2	3	1	1	1	1	2	1	6	0	1	3	0	2	2	3	2	3	3	1	0	2	1	0	2	0	0	0	0	1	0	0	0	0	1	0
ENSSSCG00000000615	0	0	0	0	0	0	0	0	0	0	0	0	0	0	0	0	0	0	0	0	0	0	0	0	0	0	0	0	0	0	0	0	0	0	0	0
ENSSSCG00000000628	0	0	0	0	0	0	0	0	0	0	0	0	0	0	0	0	0	0	0	0	0	0	0	0	0	0	0	0	0	0	0	0	0	0	0	0
ENSSSCG00000000629	0	0	0	0	0	0	0	0	0	0	0	0	0	0	0	0	0	0	0	0	0	0	0	1	0	0	2	1	0	0	0	0	0	0	0	0
ENSSSCG00000000631	0	0	0	0	0	0	0	0	0	0	0	0	0	0	0	0	0	0	0	0	0	0	0	0	0	0	0	0	0	0	0	0	0	0	0	0
ENSSSCG00000000634	0	0	0	0	0	1	0	1	0	0	0	0	1	0	0	0	0	0	0	1	1	4	5	1	1	1	5	0	1	1	1	0	0	1	8	2
ENSSSCG00000000638	0	0	0	0	0	0	0	0	0	0	0	0	0	0	0	0	0	0	0	0	0	0	0	0	0	0	1	0	1	0	0	0	0	0	0	1
ENSSSCG00000000667	0	0	2	0	0	0	0	1	0	0	0	0	1	0	1	0	1	0	0	1	3	1	0	0	1	6	1	1	1	0	0	0	2	0	7	0
ENSSSCG00000000668	0	0	0	0	0	0	0	0	0	0	0	0	0	0	0	0	0	0	0	0	0	0	0	0	0	0	0	0	2	0	0	0	0	0	0	0
ENSSSCG00000000669	0	0	0	0	0	0	0	0	0	0	0	0	0	0	0	0	0	0	0	0	0	0	0	0	0	0	0	0	0	0	0	0	0	0	0	0
ENSSSCG00000000670	0	0	0	0	0	0	0	0	0	0	0	0	0	0	0	0	0	0	0	0	0	0	1	0	0	0	0	0	0	0	0	0	0	0	0	0
ENSSSCG00000000692	0	0	0	0	0	0	0	0	0	0	0	0	0	0	0	0	0	0	0	0	0	1	0	0	0	0	0	0	0	0	1	1	0	0	0	0
ENSSSCG00000000716	0	0	0	0	0	0	0	0	0	0	0	0	0	0	0	0	0	1	1	0	1	4	2	1	0	1	6	1	0	0	3	5	0	1	0	1
ENSSSCG00000000718	0	0	0	0	0	0	0	0	0	0	0	0	0	0	0	0	0	0	0	0	0	0	0	0	0	0	1	0	0	0	0	0	0	0	0	0
ENSSSCG00000000748	1	0	0	0	0	0	0	0	0	0	1	0	0	0	0	0	0	0	0	0	0	0	0	1	0	0	0	0	0	0	0	0	0	0	0	1
ENSSSCG00000000749	6	2	1	3	3	4	2	7	4	0	4	7	8	3	1	2	1	3	3	1	3	9	10	9	1	12	6	2	10	4	4	8	22	6	13	15
ENSSSCG00000000760	0	0	1	0	0	0	0	0	0	0	1	4	0	2	0	2	1	0	0	1	0	7	0	4	5	17	2	0	11	2	4	5	8	6	2	9
ENSSSCG00000000777	0	0	0	0	0	0	0	0	0	0	0	0	0	0	0	0	0	0	0	0	0	0	0	0	0	0	0	0	0	0	1	0	0	0	0	0
ENSSSCG00000000782	0	0	0	0	0	0	0	0	0	0	0	0	0	0	0	0	0	0	0	0	0	0	0	0	0	0	0	0	1	0	0	0	0	0	1	0
ENSSSCG00000000802	1	0	3	3	3	2	0	2	8	0	13	0	3	3	3	0	3	4	4	4	6	2	5	12	9	3	4	2	5	4	4	10	6	5	11	5
ENSSSCG00000000820	0	0	0	0	0	0	0	0	0	0	0	0	0	0	0	0	0	0	0	0	0	0	0	0	0	0	0	0	0	0	0	0	0	0	0	0
ENSSSCG00000000854	0	1	1	1	1	2	0	2	1	1	0	1	0	3	0	0	0	1	1	2	2	7	0	7	13	6	3	0	3	8	1	2	4	4	9	2
ENSSSCG00000000871	0	0	0	0	0	0	0	0	0	0	0	0	0	0	0	0	0	0	0	3	0	12	0	18	4	35	0	4	18	4	0	0	23	21	4	31
ENSSSCG00000000873	0	0	0	2	2	0	0	0	0	0	0	0	1	0	0	1	1	0	0	1	0	0	1	5	3	2	0	0	1	2	0	3	5	5	5	2
ENSSSCG00000000875	0	1	0	0	0	1	0	0	1	0	0	0	1	4	0	0	0	1	1	0	0	0	0	0	0	0	0	0	0	0	1	0	0	0	0	0
ENSSSCG00000000897	0	0	0	0	0	0	0	0	0	0	0	0	0	0	0	0	0	0	0	0	0	0	0	0	0	0	0	0	0	0	0	0	0	0	0	0
ENSSSCG00000000918	0	0	0	0	0	0	0	1	0	0	0	0	0	0	1	0	0	0	0	2	0	3	3	0	13	0	4	1	0	1	2	4	0	0	1	1
ENSSSCG00000000932	0	1	0	0	0	0	0	0	0	0	0	0	0	0	0	0	0	0	0	0	0	0	0	0	0	0	0	0	0	1	0	0	0	1	0	0
ENSSSCG00000000934	1	0	0	1	1	2	2	0	0	0	1	0	1	2	2	1	1	0	0	10	3	3	11	5	1	2	4	5	9	5	8	2	5	7	16	6
ENSSSCG00000000943	0	1	0	1	1	2	1	0	2	0	2	0	0	5	1	0	0	1	1	0	0	1	2	0	2	1	1	0	1	0	0	0	0	0	0	2
ENSSSCG00000000960	0	0	0	0	0	0	4	15	4	0	0	0	0	19	0	0	0	0	0	0	0	0	0	1	0	0	0	0	0	0	0	0	0	0	0	0
ENSSSCG00000000963	0	0	0	0	0	0	1	5	1	0	0	0	0	2	0	0	0	0	0	1	0	0	0	0	0	0	0	0	1	0	0	0	0	0	0	0
ENSSSCG00000000967	0	0	0	0	0	0	0	0	0	0	0	0	0	0	0	0	0	0	0	0	0	0	0	0	0	2	0	0	0	0	0	0	0	0	0	0
ENSSSCG00000000978	0	0	7	1	1	1	1	27	0	4	0	18	0	24	8	8	14	1	1	0	0	2	3	0	1	6	2	0	1	1	4	4	1	5	4	3
ENSSSCG00000000982	1	1	0	1	1	2	1	0	0	0	0	1	0	1	1	1	0	0	0	3	5	15	5	5	0	25	5	7	3	2	20	20	7	6	9	8
ENSSSCG00000001005	0	0	0	0	0	0	0	0	0	0	0	0	0	0	0	0	0	0	0	0	0	0	0	0	0	0	0	0	0	0	0	0	0	0	0	0
ENSSSCG00000001035	0	0	0	0	0	0	0	0	0	0	0	0	0	0	0	0	0	0	0	0	0	0	0	0	0	0	0	0	0	0	0	0	0	0	0	0
ENSSSCG00000001040	0	0	0	0	0	1	0	0	0	0	0	0	0	0	0	0	0	0	0	1	0	0	0	0	0	0	2	0	1	0	1	1	2	0	0	0
ENSSSCG00000001060	0	0	0	0	0	0	0	0	0	0	0	0	0	0	0	0	0	0	0	0	0	0	1	0	0	1	0	0	0	1	0	0	0	0	0	0
ENSSSCG00000001067	0	0	0	0	0	0	0	0	0	0	0	0	0	0	0	0	0	0	0	0	0	0	0	0	2	2	0	0	0	0	0	1	0	0	0	0
ENSSSCG00000001083	0	0	0	0	0	0	0	0	0	0	0	0	0	0	0	0	0	0	0	0	0	0	0	0	0	0	0	0	0	1	0	0	0	0	0	0
ENSSSCG00000001085	0	0	0	0	0	1	1	0	0	0	1	0	0	0	1	0	0	0	0	3	0	0	4	9	12	3	0	0	4	7	3	5	1	4	1	1
ENSSSCG00000001091	0	1	0	0	0	0	0	2	0	0	0	0	0	0	3	2	2	1	1	0	1	5	1	1	2	4	0	2	4	3	2	4	3	4	1	1
ENSSSCG00000001105	0	0	0	0	0	0	0	0	0	0	0	0	0	0	0	0	0	0	0	0	0	0	0	0	0	0	0	0	0	0	0	0	0	0	0	0
ENSSSCG00000001107	0	0	0	0	0	0	0	1	0	0	0	0	0	0	0	0	0	0	0	0	0	0	0	0	0	0	0	0	0	1	0	0	1	0	0	1
ENSSSCG00000001132	0	0	0	0	0	0	0	0	0	0	0	0	0	0	0	0	0	0	0	2	0	1	1	0	0	0	0	0	0	1	1	0	0	0	0	0
ENSSSCG00000001196	0	0	0	0	0	0	0	0	0	0	0	0	0	0	0	0	0	0	0	0	0	0	0	0	0	0	0	0	0	0	0	0	0	0	0	0
ENSSSCG00000001205	8	8	7	17	17	6	12	11	10	11	7	7	16	6	5	12	9	15	15	17	8	12	15	12	8	6	14	5	13	7	12	6	5	9	11	8
ENSSSCG00000001211	0	0	0	0	0	0	0	0	0	0	0	0	0	0	0	0	0	0	0	0	0	0	0	0	0	0	0	0	0	0	0	0	0	0	0	0
ENSSSCG00000001213	0	0	0	0	0	0	0	0	0	0	0	0	0	0	0	0	0	0	0	0	0	0	0	0	0	0	0	0	0	0	0	0	0	0	0	0
ENSSSCG00000001214	0	0	0	0	0	0	0	0	0	0	0	0	0	0	0	0	0	0	0	0	0	0	0	0	0	0	0	0	0	0	0	0	0	0	0	0
ENSSSCG00000001232	0	0	0	0	0	0	0	1	1	0	0	0	1	1	2	0	0	0	0	1	0	3	2	0	0	6	1	0	1	0	2	3	2	3	5	4
ENSSSCG00000001234	0	0	0	0	0	0	0	0	0	0	0	0	0	0	0	0	0	0	0	0	0	0	1	1	1	1	0	0	0	0	0	0	0	0	0	1
ENSSSCG00000001235	0	0	0	0	0	0	0	0	0	0	0	0	0	0	0	0	0	0	0	0	1	1	1	1	2	2	0	1	7	1	1	0	1	0	2	1
ENSSSCG00000001236	0	2	0	0	0	0	0	0	0	0	0	0	0	0	0	1	0	0	0	0	4	4	2	1	0	5	0	0	2	1	3	0	2	3	1	1
ENSSSCG00000001253	1	1	2	0	0	1	0	1	1	0	1	1	1	0	0	0	0	1	1	4	6	2	0	3	0	2	2	1	3	1	2	1	0	0	0	2
ENSSSCG00000001254	0	0	0	0	0	0	0	0	0	0	0	0	0	0	0	0	0	0	0	0	0	0	0	0	0	0	0	0	0	0	0	0	0	0	0	0
ENSSSCG00000001255	0	0	0	0	0	0	0	0	0	0	0	0	0	0	0	0	0	0	0	0	0	0	0	0	0	0	0	0	0	0	0	0	0	0	0	0
ENSSSCG00000001256	0	0	0	0	0	0	0	0	0	0	0	0	0	0	0	0	0	0	0	0	0	0	0	0	0	0	0	0	0	0	0	0	0	0	0	0
ENSSSCG00000001258	0	0	0	0	0	0	0	0	0	0	0	0	0	0	0	0	0	0	0	0	0	0	0	0	0	0	0	0	0	0	0	0	0	0	0	0
ENSSSCG00000001297	0	0	0	0	0	0	0	0	0	0	0	0	0	0	0	0	0	0	0	0	0	0	0	0	0	0	0	0	0	0	0	0	0	0	0	0
ENSSSCG00000001304	0	0	0	0	0	0	0	0	0	0	0	0	0	0	0	0	0	0	0	0	0	0	0	0	0	0	0	0	0	0	0	0	0	0	0	0
ENSSSCG00000001393	0	0	0	0	0	0	0	0	0	0	0	0	0	1	0	0	0	0	0	0	0	1	0	0	1	1	0	2	0	1	0	0	2	0	0	0
ENSSSCG00000001407	0	0	0	0	0	0	0	0	0	0	0	0	0	1	0	1	0	0	0	5	0	4	13	2	0	11	4	1	2	0	3	4	12	0	7	1
ENSSSCG00000001441	0	0	0	0	0	0	0	0	0	0	0	0	0	0	0	0	0	0	0	0	0	0	0	0	0	1	0	0	0	0	0	0	0	0	0	0
ENSSSCG00000001444	0	0	0	0	0	0	0	0	0	0	0	0	0	0	0	0	0	0	0	0	0	0	0	0	0	0	0	0	0	0	0	0	0	0	0	0
ENSSSCG00000001447	0	0	0	0	0	0	0	0	0	0	0	0	0	0	0	0	0	0	0	0	0	0	0	0	0	0	0	0	0	0	0	0	0	0	0	0
ENSSSCG00000001481	0	0	0	0	0	0	0	0	0	0	0	0	0	0	0	0	0	0	0	0	0	0	0	0	0	0	0	0	0	0	0	0	0	0	0	0
ENSSSCG00000001483	0	0	0	3	3	0	0	0	0	0	0	0	0	0	0	0	0	0	0	5	2	3	5	15	1	41	2	1	92	2	4	6	29	29	3	46
ENSSSCG00000001521	0	0	0	0	0	1	0	0	0	0	0	0	0	0	0	0	0	0	0	0	0	0	0	0	0	0	0	0	0	0	0	0	0	0	0	0
ENSSSCG00000001535	0	1	0	0	0	0	0	0	0	0	0	0	0	0	0	0	0	0	0	0	1	3	4	1	4	1	2	0	3	2	4	2	3	0	1	2
ENSSSCG00000001541	0	0	0	0	0	0	0	0	0	0	0	0	0	0	0	0	0	0	0	0	0	0	0	0	0	0	0	0	0	0	0	0	0	0	0	0
ENSSSCG00000001555	1	0	0	0	0	0	1	0	0	0	2	1	1	0	0	0	0	3	3	6	7	7	3	1	4	0	6	7	5	5	5	3	10	0	4	6
ENSSSCG00000001559	0	0	0	0	0	0	0	0	0	0	0	0	0	0	1	1	0	0	0	0	0	0	1	3	0	5	1	0	6	0	1	0	4	0	0	5
ENSSSCG00000001574	0	0	0	0	0	0	1	0	0	0	0	0	0	0	0	0	0	0	0	0	0	0	0	0	0	0	0	0	0	0	0	0	0	0	0	1
ENSSSCG00000001576	0	0	0	0	0	0	0	0	0	0	0	0	0	0	0	0	0	0	0	1	0	0	0	0	0	0	0	0	0	0	1	0	0	0	0	0
ENSSSCG00000001589	0	0	0	0	0	0	0	2	0	0	0	0	0	0	0	0	0	1	1	1	1	1	0	0	0	4	5	1	2	0	0	1	2	0	8	1
ENSSSCG00000001594	0	0	0	0	0	1	0	1	0	0	0	0	0	0	0	0	0	0	0	1	1	1	1	6	2	10	0	1	1	4	1	2	1	0	3	1
ENSSSCG00000001597	2	0	0	1	1	0	1	3	0	0	0	0	0	0	2	0	0	3	3	1	1	5	2	0	2	1	0	2	4	2	2	1	2	1	2	3
ENSSSCG00000001613	0	0	0	0	0	0	0	0	0	0	0	0	0	0	0	0	0	0	0	0	0	0	0	0	0	0	1	0	0	2	0	0	0	0	0	0
ENSSSCG00000001618	0	0	0	0	0	0	0	1	1	0	0	0	0	0	4	0	1	1	1	3	3	2	3	3	3	13	4	0	1	1	4	1	12	5	9	4
ENSSSCG00000001633	0	0	0	0	0	0	0	0	0	0	0	0	0	0	0	0	0	0	0	2	0	0	1	0	0	1	0	0	1	0	0	1	0	0	0	0
ENSSSCG00000001650	0	0	0	0	0	0	0	0	0	0	0	0	0	0	0	0	0	0	0	0	0	0	0	0	0	0	0	0	0	0	1	0	1	0	0	0
ENSSSCG00000001664	0	1	0	0	0	0	0	0	1	1	0	1	0	0	0	1	1	0	0	1	0	0	1	0	0	0	2	1	2	0	1	2	1	1	0	0
ENSSSCG00000001698	0	1	1	0	0	0	0	1	0	1	0	0	1	0	1	0	0	0	0	4	2	2	6	6	4	2	4	3	2	7	9	2	7	2	3	2
ENSSSCG00000001705	0	0	0	0	0	0	0	0	0	0	0	0	1	0	0	0	0	0	0	0	0	0	0	0	0	1	0	0	0	0	0	0	0	0	0	0
ENSSSCG00000001724	0	0	0	0	0	0	0	0	0	0	0	0	1	0	1	0	0	0	0	2	0	1	2	2	0	3	1	1	3	2	1	1	7	3	3	0
ENSSSCG00000001726	0	0	0	0	0	0	0	0	0	0	0	0	0	0	0	0	0	0	0	0	0	3	1	0	0	0	0	0	0	0	0	0	0	0	0	0
ENSSSCG00000001729	0	0	0	0	0	0	0	0	0	0	0	1	2	0	0	1	0	0	0	0	0	0	0	0	0	1	0	0	0	0	0	0	0	0	0	0
ENSSSCG00000001736	0	0	0	0	0	0	0	0	0	0	0	0	0	0	0	0	0	0	0	0	1	0	0	4	0	0	0	0	0	0	0	0	1	1	0	1
ENSSSCG00000001738	0	0	0	0	0	0	0	0	0	0	0	0	0	0	0	0	0	0	0	0	0	0	0	0	0	0	0	0	0	0	0	0	0	0	0	0
ENSSSCG00000001739	0	0	0	0	0	0	0	0	0	0	0	0	0	0	0	0	0	0	0	0	0	0	0	0	0	0	0	0	0	0	0	0	0	0	0	0
ENSSSCG00000001741	0	0	0	0	0	0	0	0	0	0	0	0	0	0	0	0	0	0	0	0	0	0	0	0	0	0	0	0	0	0	0	0	0	0	0	0
ENSSSCG00000001743	0	0	0	0	0	0	0	0	0	0	0	0	0	0	0	0	0	0	0	0	0	0	0	0	0	0	0	0	0	0	0	0	0	0	0	0
ENSSSCG00000001744	0	0	0	0	0	0	0	0	0	0	0	0	0	0	0	0	0	0	0	0	0	0	0	0	0	0	0	0	0	0	0	0	0	0	0	0
ENSSSCG00000001746	0	0	1	1	1	2	1	1	0	0	0	2	0	0	0	2	3	2	2	0	2	1	0	1	0	0	1	0	0	1	0	0	0	1	0	0
ENSSSCG00000001748	0	0	0	0	0	0	0	0	0	0	0	0	0	0	0	0	0	0	0	0	0	0	0	0	0	0	0	0	0	0	0	0	0	0	0	0
ENSSSCG00000001751	4	0	2	3	3	2	1	4	2	2	1	4	2	0	2	1	1	1	1	0	0	0	0	0	0	0	0	1	0	0	0	0	0	0	0	0
ENSSSCG00000001752	2	3	3	3	3	2	2	3	3	8	0	8	1	0	6	3	13	4	4	3	1	3	7	1	7	14	0	1	4	6	4	3	10	2	4	2
ENSSSCG00000001753	0	0	0	0	0	0	0	0	0	0	0	0	1	0	1	0	0	0	0	0	0	6	0	1	2	7	0	1	10	0	0	0	2	2	2	4
ENSSSCG00000001775	0	0	0	3	3	0	2	0	0	0	0	0	0	0	5	0	0	4	4	17	2	14	7	5	29	4	1	4	3	8	14	25	0	5	8	4
ENSSSCG00000001776	0	0	0	0	0	0	1	0	0	0	0	0	0	0	0	0	1	0	0	3	1	2	0	1	0	0	0	0	0	0	0	0	1	0	0	0
ENSSSCG00000001789	0	0	0	0	0	0	0	0	0	0	0	0	0	0	0	0	0	0	0	0	0	0	0	0	0	0	0	0	0	0	0	0	0	0	0	0
ENSSSCG00000001790	0	0	0	0	0	0	0	0	0	0	0	0	0	0	0	0	0	0	0	0	0	0	0	0	0	0	0	0	0	0	0	0	0	0	0	0
ENSSSCG00000001798	1	1	0	0	0	0	1	0	0	0	0	0	0	0	1	0	0	0	0	0	0	2	0	5	1	34	1	0	42	0	4	3	36	13	1	11
ENSSSCG00000001827	0	0	0	0	0	0	0	0	0	0	0	0	0	0	0	0	0	0	0	0	0	0	0	0	0	0	0	0	0	0	0	0	0	0	0	0
ENSSSCG00000001829	0	0	0	0	0	0	0	0	0	0	0	0	0	0	0	0	0	0	0	0	0	0	0	0	0	0	0	0	0	0	0	0	0	0	0	0
ENSSSCG00000001830	0	0	0	0	0	0	0	0	0	0	0	0	0	0	0	0	0	0	0	0	0	0	0	0	1	0	0	0	0	0	1	3	0	0	0	2
ENSSSCG00000001855	0	0	1	1	1	0	1	1	2	0	1	0	3	0	0	0	0	0	0	0	0	0	0	0	0	0	0	0	0	1	0	0	0	0	0	0
ENSSSCG00000001879	0	0	0	0	0	1	1	0	0	0	0	1	0	0	1	0	0	2	2	4	3	2	2	0	1	2	1	0	1	0	4	2	0	3	0	3
ENSSSCG00000001888	0	2	2	2	2	3	2	3	5	2	2	1	4	1	6	2	1	3	3	6	7	5	5	5	4	22	7	6	5	10	2	6	19	3	8	9
ENSSSCG00000001899	0	0	0	0	0	1	0	0	1	0	0	0	0	0	0	0	0	0	0	2	1	5	0	1	2	5	3	0	1	1	3	0	11	1	0	6
ENSSSCG00000001901	0	0	0	0	0	0	0	0	0	0	0	0	0	0	0	0	0	0	0	1	1	0	0	3	0	1	3	0	1	0	0	0	1	0	2	0
ENSSSCG00000001909	2	0	3	0	0	1	2	0	1	0	0	1	1	0	0	1	0	0	0	0	3	0	0	6	2	0	6	2	1	5	9	5	25	0	1	1
ENSSSCG00000001915	0	0	0	0	0	0	0	0	0	0	0	0	0	0	0	0	0	0	0	0	1	1	0	0	0	0	0	0	0	0	1	1	0	0	0	0
ENSSSCG00000001920	0	1	0	0	0	0	0	0	0	0	0	1	0	0	0	0	0	0	0	0	0	3	1	0	4	2	5	0	6	0	1	1	3	1	2	0
ENSSSCG00000001928	0	0	0	0	0	0	0	0	0	0	0	0	0	0	0	0	0	0	0	0	0	0	0	1	0	0	0	0	0	0	0	0	0	0	0	0
ENSSSCG00000001938	1	0	0	0	0	1	2	0	3	1	1	1	1	0	1	0	0	3	3	1	2	0	2	1	2	1	4	0	5	1	3	2	0	2	1	2
ENSSSCG00000001939	0	0	0	0	0	0	0	0	0	0	0	0	0	0	0	0	0	0	0	0	0	0	0	2	1	2	0	0	2	1	0	0	1	2	0	1
ENSSSCG00000001944	0	0	0	0	0	0	0	0	0	0	0	0	0	0	0	0	0	0	0	0	0	0	0	0	0	0	0	0	0	0	1	0	0	0	0	0
ENSSSCG00000001945	0	0	0	0	0	0	0	0	0	0	0	0	0	0	0	0	0	0	0	0	0	0	0	0	0	0	0	0	0	0	0	0	0	0	0	0
ENSSSCG00000001964	1	1	5	4	4	2	2	6	4	2	1	2	3	1	3	2	0	1	1	17	8	14	16	11	14	6	24	6	13	15	16	13	4	3	4	12
ENSSSCG00000001979	0	0	0	0	0	0	0	0	0	0	0	0	0	0	0	0	0	0	0	12	0	0	3	1	0	0	0	0	0	0	0	0	3	0	0	3
ENSSSCG00000002010	0	0	0	0	0	0	0	0	0	0	0	0	0	0	0	0	0	0	0	0	1	0	0	0	1	1	0	0	0	0	0	0	2	0	0	0
ENSSSCG00000002011	0	0	0	0	0	0	0	0	0	0	0	0	0	0	0	0	0	0	0	1	0	0	0	0	0	0	0	1	0	0	2	0	0	0	1	0
ENSSSCG00000002038	0	0	0	0	0	0	0	0	0	0	0	0	0	0	0	0	0	0	0	0	0	0	0	0	0	0	0	0	0	0	0	0	0	0	0	0
ENSSSCG00000002052	1	2	3	2	2	0	0	0	0	2	1	1	4	1	0	1	0	5	5	0	2	0	0	0	0	1	0	0	1	0	0	0	1	1	0	0
ENSSSCG00000002078	0	0	0	0	0	0	0	0	0	0	0	0	0	0	0	0	0	0	0	0	0	0	0	0	0	0	0	0	0	0	0	0	0	0	0	0
ENSSSCG00000002084	0	0	0	0	0	0	0	0	0	0	0	0	0	0	0	0	0	0	0	0	0	0	0	0	0	1	0	0	0	0	0	0	1	0	0	0
ENSSSCG00000002095	0	0	0	0	0	0	0	0	0	0	0	0	0	0	0	0	0	0	0	0	0	0	0	0	0	3	0	0	0	0	0	0	0	0	0	0
ENSSSCG00000002097	0	0	0	0	0	0	0	0	0	0	0	0	0	0	0	1	0	0	0	0	0	0	0	0	0	0	0	0	1	0	0	0	1	0	0	0
ENSSSCG00000002100	0	0	0	0	0	0	0	0	0	0	0	0	0	0	0	0	0	0	0	0	0	0	0	0	0	0	0	0	0	0	0	0	0	0	0	0
ENSSSCG00000002105	0	0	0	0	0	0	0	0	0	0	0	0	0	0	0	0	0	0	0	0	0	0	0	0	0	0	0	0	0	0	0	0	0	0	0	0
ENSSSCG00000002106	0	0	0	0	0	0	0	0	0	0	0	0	0	0	0	0	0	0	0	0	0	0	0	0	0	0	0	0	0	0	0	0	0	0	0	0
ENSSSCG00000002130	0	0	0	0	0	0	0	0	0	0	0	0	0	0	0	0	0	0	0	0	0	0	0	0	0	0	0	0	0	0	0	0	0	0	0	0
ENSSSCG00000002131	0	0	0	0	0	0	0	0	0	0	0	0	0	0	0	0	0	0	0	0	0	0	0	0	0	0	0	0	0	0	0	0	0	0	0	0
ENSSSCG00000002134	0	0	0	0	0	0	0	0	0	0	1	0	0	0	0	0	0	0	0	0	1	1	0	1	0	0	1	0	1	0	0	0	1	2	1	1
ENSSSCG00000002148	0	0	0	0	0	0	0	0	0	0	0	0	0	0	0	0	0	0	0	0	0	0	0	0	0	0	0	0	0	0	0	0	0	0	1	0
ENSSSCG00000002170	0	0	0	0	0	0	0	0	0	0	0	0	0	0	0	0	0	0	0	0	2	0	2	1	0	2	0	0	0	1	0	1	2	0	1	0
ENSSSCG00000002175	0	0	0	0	0	0	0	0	0	0	0	0	0	0	0	0	0	0	0	0	0	0	0	0	0	0	0	0	0	0	0	0	0	0	0	0
ENSSSCG00000002187	0	0	0	0	0	0	0	0	0	0	0	0	0	0	0	0	0	0	0	0	0	0	0	0	0	0	0	0	0	0	0	0	0	0	0	0
ENSSSCG00000002188	0	0	0	0	0	0	0	0	0	0	0	0	0	0	0	0	0	0	0	0	0	0	1	0	0	0	0	0	0	0	0	0	0	0	0	0
ENSSSCG00000002190	0	0	0	0	0	0	0	0	0	0	0	0	0	0	0	0	0	0	0	0	0	0	0	0	0	0	0	0	0	0	0	0	0	0	0	0
ENSSSCG00000002191	0	0	0	0	0	0	0	0	0	0	0	0	0	0	0	0	0	0	0	0	0	0	0	0	0	0	0	0	0	0	0	0	0	0	0	0
ENSSSCG00000002202	0	0	0	0	0	0	0	0	0	0	0	0	0	0	0	0	0	0	0	0	0	0	0	0	0	0	1	0	0	0	0	0	0	0	0	0
ENSSSCG00000002218	0	0	0	0	0	0	0	0	0	0	0	0	0	0	0	0	0	0	0	0	0	0	0	0	0	0	0	0	0	0	0	0	0	0	0	0
ENSSSCG00000002251	0	0	0	0	0	0	0	0	0	0	0	0	0	0	0	0	0	0	0	0	0	0	0	0	0	0	0	0	0	0	0	0	0	0	0	0
ENSSSCG00000002262	0	3	1	2	2	0	2	0	4	1	0	3	4	0	2	4	1	2	2	0	1	1	2	4	1	2	1	0	0	3	2	1	2	0	3	0
ENSSSCG00000002284	0	0	0	0	0	0	0	0	0	0	0	0	0	1	0	0	1	0	0	0	0	0	0	0	0	0	1	0	0	0	0	0	0	1	0	0
ENSSSCG00000002286	0	0	0	0	0	0	0	1	1	1	1	0	0	1	0	0	1	0	0	3	0	0	2	4	1	0	1	0	2	1	5	1	2	1	3	2
ENSSSCG00000002310	0	0	0	0	0	0	0	0	0	0	0	0	0	0	0	0	0	0	0	0	0	1	1	0	0	0	0	1	0	0	0	1	0	0	0	0
ENSSSCG00000002317	0	2	0	1	1	0	0	0	1	0	0	0	0	1	0	1	0	1	1	6	6	4	3	2	1	2	6	3	8	4	2	2	5	3	6	6
ENSSSCG00000002321	0	0	0	0	0	0	0	0	0	0	0	0	0	0	0	0	0	0	0	0	0	0	0	0	0	0	0	0	0	0	1	0	0	0	0	1
ENSSSCG00000002322	0	0	0	0	0	0	0	0	1	0	0	0	0	0	0	0	0	0	0	0	0	1	0	0	0	0	0	0	1	0	0	0	0	0	0	0
ENSSSCG00000002326	0	0	0	0	0	0	0	0	0	0	0	0	0	0	0	0	0	0	0	0	0	0	0	0	1	0	0	0	0	0	0	0	1	0	1	0
ENSSSCG00000002356	0	2	0	1	1	0	0	0	0	0	0	0	1	1	0	0	0	2	2	0	2	2	1	2	0	1	0	0	2	2	1	2	5	0	1	2
ENSSSCG00000002361	0	0	0	0	0	0	0	0	0	0	0	0	0	0	0	0	0	0	0	0	0	0	0	0	0	0	0	1	0	0	0	0	0	0	0	0
ENSSSCG00000002373	0	0	0	0	0	0	0	0	0	0	0	0	0	0	1	0	0	0	0	2	3	2	6	1	3	5	0	0	7	3	5	2	3	1	4	0
ENSSSCG00000002391	0	0	0	0	0	0	0	0	0	0	0	0	0	0	0	0	0	0	0	0	0	0	0	2	0	0	0	0	0	0	0	1	1	0	0	0
ENSSSCG00000002405	0	0	0	0	0	0	0	0	0	0	0	0	0	0	0	0	0	0	0	4	2	0	2	3	3	0	4	0	0	0	1	0	0	1	1	1
ENSSSCG00000002409	0	0	0	0	0	0	0	0	0	0	0	0	0	0	0	0	0	0	0	0	0	0	1	0	0	0	0	0	0	0	0	0	0	0	0	0
ENSSSCG00000002423	0	0	0	0	0	0	0	0	0	0	0	0	0	0	0	0	0	0	0	1	0	1	0	0	1	0	0	0	0	0	0	0	0	0	0	0
ENSSSCG00000002442	1	0	0	0	0	0	0	0	0	0	0	0	0	0	0	0	0	0	0	7	12	2	5	10	2	3	23	5	2	9	1	0	4	4	4	3
ENSSSCG00000002450	0	2	2	0	0	1	1	9	5	2	2	0	5	14	5	2	4	4	4	29	16	30	29	47	32	65	29	7	33	21	49	45	28	23	89	52
ENSSSCG00000002462	0	0	0	0	0	0	0	0	0	0	0	0	0	0	0	0	0	0	0	0	0	0	0	0	0	1	0	0	0	0	0	0	0	0	0	1
ENSSSCG00000002475	0	0	0	0	0	0	0	0	0	0	0	0	0	0	1	0	1	0	0	0	0	2	3	1	0	1	1	0	0	0	0	1	0	0	0	0
ENSSSCG00000002478	0	0	0	0	0	0	0	0	0	0	0	0	0	0	0	0	0	0	0	0	0	0	0	0	0	0	0	0	0	0	0	0	0	0	0	0
ENSSSCG00000002479	0	0	0	0	0	0	0	0	0	0	0	0	0	0	0	0	0	0	0	0	0	2	0	0	1	4	0	2	5	0	10	0	10	1	1	4
ENSSSCG00000002481	0	0	0	0	0	0	0	0	0	0	0	0	0	0	0	0	0	1	1	0	0	0	0	0	0	0	0	0	0	0	0	0	0	0	0	0
ENSSSCG00000002483	0	0	0	0	0	0	0	0	0	0	0	0	0	0	0	0	0	0	0	0	0	0	0	0	0	0	0	0	0	0	0	0	0	0	0	0
ENSSSCG00000002486	0	0	0	0	0	0	0	0	0	0	0	0	0	0	0	0	0	0	0	0	0	0	0	0	0	0	0	0	0	0	0	0	0	0	0	0
ENSSSCG00000002487	0	0	0	0	0	0	0	0	0	0	0	0	0	0	0	0	0	0	0	0	0	1	1	0	0	0	0	0	0	0	1	0	0	0	0	0
ENSSSCG00000002497	0	0	0	0	0	0	0	0	0	0	0	0	0	0	0	0	0	0	0	0	0	0	0	0	0	0	0	0	0	0	0	0	0	0	0	0
ENSSSCG00000002498	0	0	0	0	0	0	0	0	0	0	0	0	0	0	0	0	0	0	0	0	0	0	0	0	0	0	0	0	0	0	0	0	0	0	0	0
ENSSSCG00000002507	2	2	0	0	0	0	0	0	3	0	2	0	1	3	1	1	1	1	1	2	6	22	9	5	2	32	6	1	22	6	9	10	12	3	26	24
ENSSSCG00000002510	0	0	0	0	0	0	0	0	1	0	0	0	0	1	0	0	0	0	0	4	2	2	2	2	7	4	4	0	3	1	4	3	1	0	4	1
ENSSSCG00000002524	0	0	0	0	0	0	0	0	1	0	0	0	0	0	0	0	1	0	0	1	0	0	0	0	0	3	0	1	0	1	3	0	1	0	1	2
ENSSSCG00000002552	0	2	1	0	0	0	0	0	3	1	2	1	1	1	0	0	1	0	0	4	0	3	4	4	8	2	4	3	6	3	9	9	3	1	2	5
ENSSSCG00000002573	1	2	0	1	1	1	1	4	0	0	2	4	0	0	0	1	0	1	1	0	4	6	1	0	8	7	6	0	1	2	13	10	0	0	10	1
ENSSSCG00000002579	0	0	0	0	0	0	0	0	0	0	0	0	0	0	0	0	0	0	0	0	0	0	0	0	0	0	0	0	0	0	0	0	0	0	0	0
ENSSSCG00000002581	0	0	0	0	0	0	0	0	0	0	0	0	0	0	0	0	0	0	0	0	0	0	0	0	0	0	0	0	0	0	0	0	0	0	0	0
ENSSSCG00000002585	0	0	0	0	0	0	0	0	0	0	0	0	0	0	0	0	0	0	0	0	0	0	0	0	0	0	0	0	0	0	0	0	0	0	0	0
ENSSSCG00000002589	0	0	0	0	0	0	0	0	0	0	0	0	0	0	0	0	0	0	0	0	0	0	0	0	0	0	0	0	0	0	0	0	0	0	0	0
ENSSSCG00000002594	0	0	0	0	0	0	0	0	0	0	0	0	0	0	0	0	0	0	0	0	0	0	0	0	0	0	0	0	0	0	0	0	0	0	1	0
ENSSSCG00000002600	0	0	0	0	0	0	0	0	0	0	0	0	0	0	0	0	0	0	0	0	0	0	0	0	0	0	0	0	0	0	0	0	0	0	0	0
ENSSSCG00000002601	0	0	0	0	0	0	0	0	0	0	0	0	0	0	0	0	0	0	0	0	0	0	0	0	0	0	0	0	0	0	0	0	0	0	0	0
ENSSSCG00000002607	0	0	0	0	0	0	0	0	0	0	0	0	0	0	0	0	0	0	0	0	0	0	0	0	0	0	0	0	0	0	0	0	0	0	0	0
ENSSSCG00000002608	0	0	0	0	0	0	0	0	0	0	0	0	0	0	0	0	0	0	0	0	0	0	0	0	0	0	0	0	0	0	0	0	0	0	0	0
ENSSSCG00000002610	0	0	0	0	0	0	0	0	0	0	0	0	0	0	0	0	0	0	0	0	0	0	0	0	0	0	0	0	0	0	0	0	0	0	0	0
ENSSSCG00000002613	0	0	0	0	0	0	0	0	0	0	0	0	0	0	0	0	0	0	0	0	0	0	0	0	0	0	0	0	0	0	0	0	0	0	0	0
ENSSSCG00000002618	0	0	0	0	0	0	0	0	0	0	0	0	0	0	0	0	0	0	0	0	0	0	0	0	0	0	0	0	0	0	0	0	0	0	0	0
ENSSSCG00000002625	0	0	0	0	0	0	0	0	0	0	0	0	0	0	0	0	0	0	0	0	0	0	0	0	0	0	0	0	0	0	0	0	0	0	0	0
ENSSSCG00000002730	0	1	2	0	0	2	2	0	1	0	0	1	3	0	0	1	0	0	0	2	1	0	1	0	0	0	1	0	0	2	5	0	0	0	0	0
ENSSSCG00000002747	0	0	0	0	0	0	0	0	1	0	0	0	0	0	1	0	0	0	0	1	3	3	1	3	1	1	0	1	0	0	2	1	2	1	3	2
ENSSSCG00000002781	0	6	0	1	1	1	1	8	0	7	2	3	1	1	0	0	1	5	5	1	2	0	3	5	0	1	2	2	3	6	3	4	3	0	6	2
ENSSSCG00000002803	0	0	0	2	2	0	0	1	0	0	0	1	0	0	0	0	0	0	0	7	12	11	22	14	13	5	11	6	13	14	4	7	6	4	9	7
ENSSSCG00000002809	0	1	0	0	0	0	1	0	0	0	0	0	0	0	0	0	1	0	0	0	0	0	0	0	0	2	0	0	1	0	1	1	0	0	0	0
ENSSSCG00000002810	0	0	0	0	0	0	0	0	0	0	0	0	0	0	0	0	0	0	0	0	0	0	0	0	0	0	0	0	0	0	0	0	0	0	0	0
ENSSSCG00000002811	6	7	6	1	1	7	3	7	8	2	6	1	4	6	10	0	7	0	0	2	7	2	1	4	1	1	8	1	3	4	4	3	2	0	1	4
ENSSSCG00000002817	0	0	1	1	1	0	0	0	0	0	0	0	0	1	0	1	0	0	0	6	4	5	9	0	1	8	6	5	7	8	10	8	5	3	9	9
ENSSSCG00000002830	0	0	1	0	0	1	0	0	2	0	1	0	1	0	2	0	0	0	0	1	2	14	1	0	0	4	3	1	5	1	6	6	8	2	1	12
ENSSSCG00000002834	0	0	0	0	0	0	0	0	0	0	1	0	0	0	0	0	0	0	0	0	1	0	0	0	0	0	0	0	0	1	0	0	0	0	0	0
ENSSSCG00000002835	0	1	0	0	0	0	0	0	0	0	1	0	0	0	0	1	0	0	0	8	2	5	6	3	1	2	6	1	6	8	6	2	5	0	1	2
ENSSSCG00000002836	0	0	0	0	0	0	0	0	0	1	2	0	0	0	0	1	0	1	1	0	0	0	0	0	0	0	0	0	0	0	0	0	0	0	1	0
ENSSSCG00000002839	0	0	0	0	0	0	0	0	0	0	0	0	0	0	0	0	0	0	0	0	0	0	0	0	0	0	0	0	0	0	0	0	0	0	0	0
ENSSSCG00000002901	0	0	2	0	0	0	0	0	0	0	0	0	0	1	1	0	0	1	1	1	0	0	0	0	0	0	1	0	0	0	0	0	0	0	0	1
ENSSSCG00000002913	0	0	0	0	0	0	0	0	0	0	0	0	0	0	0	0	0	0	0	0	0	0	0	0	0	0	1	0	0	0	0	0	0	0	0	0
ENSSSCG00000002915	0	0	1	4	4	2	2	1	4	0	2	1	0	0	1	1	1	0	0	0	1	0	0	0	0	0	2	0	1	0	1	0	0	0	0	0
ENSSSCG00000002941	0	0	0	0	0	0	0	0	0	0	0	0	0	0	0	0	0	0	0	0	1	0	1	2	1	0	1	0	2	0	1	0	2	0	1	0
ENSSSCG00000002944	0	0	0	0	0	0	0	0	0	0	0	0	0	0	0	0	0	0	0	1	0	0	0	0	0	0	0	0	0	0	0	0	1	0	0	0
ENSSSCG00000002968	0	0	0	0	0	0	0	0	0	0	0	0	0	0	0	0	0	0	0	0	0	0	0	0	0	0	0	0	0	0	0	0	0	0	0	0
ENSSSCG00000002969	0	0	0	0	0	0	0	0	0	0	0	0	0	0	0	0	0	0	0	0	0	0	0	0	0	0	0	0	0	0	0	0	0	0	0	0
ENSSSCG00000002971	0	0	0	0	0	0	0	0	0	0	0	0	0	0	0	1	0	0	0	0	0	0	0	0	0	3	0	0	1	0	0	0	2	0	0	0
ENSSSCG00000002977	0	0	0	0	0	0	0	0	0	0	0	0	0	0	0	0	0	0	0	0	0	0	0	0	0	0	0	0	0	0	0	0	0	0	0	0
ENSSSCG00000002978	0	0	0	0	0	1	0	0	0	0	0	0	0	0	0	0	0	0	0	0	0	0	0	0	0	0	0	0	0	0	0	0	0	0	0	0
ENSSSCG00000002981	1	2	1	0	0	13	4	0	1	1	0	0	0	0	2	1	4	1	1	0	0	0	0	0	0	0	0	0	0	0	0	0	0	0	0	0
ENSSSCG00000002983	0	0	0	0	0	0	0	0	0	0	0	0	0	0	0	0	0	0	0	1	0	1	3	0	0	6	2	0	1	1	1	1	0	3	6	0
ENSSSCG00000002997	1	1	1	0	0	0	1	2	2	0	2	0	0	2	2	0	0	0	0	6	7	1	5	2	5	7	12	2	6	4	5	16	8	3	4	10
ENSSSCG00000003043	0	0	0	0	0	0	0	0	0	0	0	0	0	0	0	0	0	0	0	1	1	1	0	1	0	2	1	0	0	0	1	0	1	0	0	0
ENSSSCG00000003044	0	0	0	0	0	0	1	0	0	0	0	0	2	0	1	0	0	0	0	5	6	4	0	5	4	4	1	8	5	3	3	6	5	2	2	3
ENSSSCG00000003049	0	0	0	0	0	1	0	0	1	0	0	0	0	0	0	0	0	0	0	1	0	4	0	0	0	2	3	1	0	2	1	2	0	0	1	1
ENSSSCG00000003051	0	0	0	0	0	0	1	0	0	0	0	0	1	0	1	0	0	1	1	0	0	1	0	0	0	1	0	0	5	0	2	0	1	1	1	0
ENSSSCG00000003052	0	0	0	0	0	0	0	0	0	0	0	0	0	0	0	0	0	0	0	0	0	0	0	0	0	0	0	0	1	0	0	0	0	0	0	0
ENSSSCG00000003053	0	0	0	0	0	0	0	0	0	0	0	0	0	0	0	0	0	0	0	0	0	0	0	0	0	0	0	0	0	0	0	0	0	0	0	0
ENSSSCG00000003096	0	0	0	0	0	0	0	0	0	0	0	0	0	0	0	0	0	0	0	0	0	0	0	0	0	0	0	0	0	0	0	0	0	0	0	0
ENSSSCG00000003102	1	1	1	2	2	1	3	3	2	0	3	1	0	1	2	1	0	1	1	5	10	7	8	5	6	7	11	4	6	5	6	5	2	2	8	10
ENSSSCG00000003108	1	0	0	0	0	0	0	2	0	0	1	1	1	1	0	1	0	0	0	1	2	3	2	6	10	7	3	1	3	1	4	3	3	2	3	4
ENSSSCG00000003123	0	0	0	0	0	0	0	0	0	0	0	0	0	0	0	0	0	0	0	0	0	0	0	0	0	0	0	0	0	0	0	0	0	0	0	0
ENSSSCG00000003124	0	0	0	0	0	0	0	0	0	0	0	0	0	0	0	0	0	0	0	0	0	0	0	0	0	0	0	0	0	0	0	0	0	0	0	0
ENSSSCG00000003125	0	0	0	0	0	0	0	0	0	0	0	0	0	0	0	0	0	0	0	0	0	0	0	0	0	0	0	0	0	0	0	0	0	0	0	0
ENSSSCG00000003126	0	0	0	0	0	0	0	0	0	0	0	0	0	0	0	0	0	0	0	0	0	0	0	0	0	0	0	0	0	0	0	0	0	0	0	0
ENSSSCG00000003131	0	0	0	0	0	0	1	1	0	0	1	0	2	0	0	0	0	0	0	0	3	2	0	3	0	2	1	0	1	3	3	2	2	0	0	1
ENSSSCG00000003166	0	0	0	0	0	0	0	0	0	0	0	0	0	0	0	0	0	0	0	0	0	0	0	0	0	0	0	0	0	0	0	0	0	0	0	0
ENSSSCG00000003227	0	0	0	0	0	0	0	0	0	0	0	0	0	0	0	0	0	0	0	0	0	0	0	0	0	0	0	0	1	0	0	0	0	0	1	0
ENSSSCG00000003228	1	1	0	0	0	0	1	0	2	0	1	1	2	1	0	0	0	0	0	2	2	2	1	5	2	5	1	1	4	1	1	2	5	4	4	10
ENSSSCG00000003232	0	0	0	0	0	0	0	0	0	0	0	0	0	0	0	0	0	0	0	0	0	0	1	0	1	0	0	0	0	0	0	0	0	0	0	0
ENSSSCG00000003248	0	1	0	0	0	0	0	0	0	0	1	1	0	0	0	0	0	0	0	2	2	1	2	0	0	4	3	0	7	1	1	3	5	1	2	7
ENSSSCG00000003266	0	0	1	1	1	0	1	2	0	0	1	0	0	0	2	0	1	0	0	1	2	4	7	2	0	5	3	3	7	2	10	5	9	5	0	6
ENSSSCG00000003277	0	0	0	0	0	0	0	0	0	0	0	0	0	0	0	0	0	0	0	0	2	0	0	0	0	6	0	0	0	0	0	1	0	0	2	0
ENSSSCG00000003284	0	0	0	0	0	0	0	0	0	0	0	0	0	0	0	0	1	0	0	1	0	0	0	0	0	1	0	1	1	1	0	1	7	1	0	1
ENSSSCG00000003303	0	0	0	0	0	0	0	0	0	0	0	0	0	0	0	0	0	0	0	0	0	0	0	0	0	0	0	0	0	0	0	0	0	0	0	1
ENSSSCG00000003306	0	0	0	0	0	0	0	0	0	0	0	0	0	0	0	0	0	0	0	1	9	1	9	11	2	8	10	1	0	1	3	7	7	0	11	3
ENSSSCG00000003307	0	0	0	0	0	0	0	0	0	0	0	0	0	0	0	0	0	0	0	0	0	0	0	0	0	0	0	0	0	0	0	0	0	0	0	0
ENSSSCG00000003311	0	0	0	0	0	0	0	0	0	0	0	0	0	0	0	0	0	0	0	0	0	0	0	0	0	0	0	0	0	0	0	0	0	0	0	0
ENSSSCG00000003314	0	0	0	0	0	0	0	0	0	0	0	0	0	0	0	0	0	0	0	0	0	0	0	0	0	0	0	0	0	0	0	0	0	0	0	0
ENSSSCG00000003315	0	0	0	0	0	0	0	0	0	0	0	0	0	0	0	0	0	0	0	0	0	0	0	0	0	0	0	0	0	0	0	0	0	0	0	0
ENSSSCG00000003336	0	0	0	0	0	0	0	0	0	0	0	0	0	0	0	0	1	0	0	0	0	1	0	0	0	3	0	0	0	0	0	0	3	0	1	2
ENSSSCG00000003346	0	1	0	0	0	2	1	0	3	0	0	0	0	1	0	2	0	0	0	0	0	2	0	3	0	3	1	0	5	0	1	1	1	1	0	1
ENSSSCG00000003357	0	0	0	0	0	0	0	0	0	0	0	0	0	0	0	0	0	0	0	0	0	0	0	0	0	0	0	0	0	0	0	1	0	0	0	0
ENSSSCG00000003386	0	1	0	2	2	0	2	4	1	1	2	1	2	1	3	1	0	0	0	6	4	10	8	5	3	37	4	4	6	7	13	6	16	7	18	14
ENSSSCG00000003388	0	0	0	0	0	0	0	0	0	0	0	0	0	0	0	0	0	0	0	0	0	0	0	0	0	0	0	0	0	0	0	0	0	0	0	0
ENSSSCG00000003390	0	0	0	0	0	0	0	0	0	0	0	0	0	0	0	0	0	0	0	0	0	0	2	2	2	1	1	1	0	0	2	0	0	1	2	1
ENSSSCG00000003417	0	0	0	0	0	0	0	0	0	0	0	0	0	0	0	0	0	0	0	0	0	0	0	0	0	0	0	0	1	0	0	0	0	0	0	0
ENSSSCG00000003423	1	1	0	0	0	3	1	1	0	0	0	0	0	0	0	0	0	1	1	2	5	3	3	1	1	8	7	2	4	3	6	5	3	4	2	3
ENSSSCG00000003430	0	0	0	0	0	0	0	0	0	0	0	0	0	0	0	0	0	0	0	0	0	0	0	0	0	0	0	0	0	0	0	0	0	0	0	0
ENSSSCG00000003431	0	0	0	0	0	0	0	0	0	0	0	0	0	0	1	0	0	0	0	0	0	1	0	0	0	1	1	0	0	0	0	0	3	0	0	1
ENSSSCG00000003440	0	0	0	0	0	0	0	0	0	0	0	0	0	0	0	0	0	0	0	0	0	0	0	2	0	3	0	0	1	0	0	2	2	0	0	0
ENSSSCG00000003441	0	0	0	0	0	0	0	0	0	0	0	0	0	0	0	0	0	0	0	0	0	0	0	0	0	0	0	0	0	0	0	0	0	0	0	0
ENSSSCG00000003442	0	0	0	0	0	0	0	0	0	0	0	0	0	0	0	0	0	0	0	0	0	0	0	0	0	0	0	0	0	0	0	0	0	0	0	0
ENSSSCG00000003444	0	0	0	0	0	0	0	0	0	0	0	0	0	0	0	0	0	0	0	0	0	0	0	0	0	0	0	0	0	0	0	0	0	0	0	0
ENSSSCG00000003448	0	0	0	0	0	0	0	0	0	0	0	0	0	0	0	0	0	0	0	0	0	0	0	0	1	0	0	0	0	0	0	0	0	0	0	0
ENSSSCG00000003476	0	0	0	0	0	0	0	0	1	0	0	0	0	0	0	0	0	0	0	1	1	3	3	3	1	4	1	2	2	3	5	4	3	0	4	2
ENSSSCG00000003481	0	0	0	0	0	0	0	0	0	0	0	0	0	0	0	0	0	0	0	0	0	0	0	5	0	19	0	0	5	0	0	0	7	2	0	11
ENSSSCG00000003494	0	0	0	0	0	0	0	0	0	0	0	0	0	0	0	0	0	0	0	0	0	0	0	0	0	0	0	0	0	0	0	0	0	0	0	0
ENSSSCG00000003495	0	0	0	0	0	0	0	0	0	0	0	0	0	0	0	0	0	0	0	0	0	0	0	0	0	0	0	0	0	0	0	0	0	0	0	0
ENSSSCG00000003498	0	0	0	0	0	0	0	0	0	0	0	0	0	0	0	0	0	0	0	0	0	0	0	0	1	0	0	4	1	0	1	0	1	0	1	1
ENSSSCG00000003499	0	0	0	0	0	0	0	0	0	0	0	0	0	0	0	0	0	0	0	0	0	0	0	0	0	0	0	0	0	0	0	0	0	0	0	0
ENSSSCG00000003503	0	0	1	0	0	0	0	0	0	0	0	0	0	0	0	0	0	0	0	0	0	0	0	0	0	0	1	0	0	0	0	0	0	0	0	0
ENSSSCG00000003509	2	5	0	0	0	2	6	7	3	0	4	2	6	0	0	0	2	1	1	1	1	1	0	0	4	3	4	1	7	2	1	4	4	2	2	4
ENSSSCG00000003523	0	0	0	0	0	0	0	0	0	0	0	0	0	0	1	0	0	0	0	0	0	0	0	0	0	0	0	0	0	0	0	0	0	0	0	0
ENSSSCG00000003529	0	0	0	0	0	0	0	0	0	0	0	0	0	0	0	0	0	0	0	0	0	0	0	0	0	0	0	0	0	0	0	0	0	0	0	0
ENSSSCG00000003530	0	0	0	0	0	0	0	0	0	0	0	0	0	0	0	0	0	0	0	0	0	0	0	0	0	0	0	0	0	0	0	0	0	0	0	0
ENSSSCG00000003557	0	0	0	0	0	0	0	0	0	0	0	0	0	0	0	0	0	0	0	0	0	0	0	0	0	0	0	0	0	0	0	0	0	0	0	0
ENSSSCG00000003585	0	0	0	0	0	0	0	0	0	0	0	0	0	0	0	0	0	0	0	0	0	0	0	3	0	8	0	0	8	0	0	0	6	1	0	10
ENSSSCG00000003599	0	0	0	0	0	0	0	0	0	0	0	0	0	0	0	0	0	0	0	0	0	0	0	0	0	0	0	0	0	0	0	0	0	0	0	0
ENSSSCG00000003606	0	0	0	0	0	0	0	0	0	0	0	0	0	0	0	0	0	0	0	3	0	3	0	1	0	1	0	0	0	0	2	0	0	0	1	1
ENSSSCG00000003622	1	0	1	0	0	0	0	0	2	0	0	0	0	1	0	0	0	1	1	0	4	0	2	1	2	2	6	1	8	1	2	1	4	0	1	3
ENSSSCG00000003623	0	0	0	0	0	0	0	0	0	0	0	0	0	0	0	0	0	0	0	0	0	0	0	0	0	0	0	0	0	0	0	0	1	0	0	1
ENSSSCG00000003632	0	0	0	1	1	0	0	0	0	0	0	0	0	0	0	0	0	0	0	0	0	0	0	0	1	0	0	0	0	0	0	0	0	1	0	0
ENSSSCG00000003633	0	0	0	0	0	0	0	0	0	0	0	0	0	0	0	0	0	0	0	0	3	2	3	2	5	1	2	0	2	0	2	0	0	2	2	0
ENSSSCG00000003639	0	0	0	0	0	0	0	0	0	0	0	0	0	0	0	0	0	0	0	0	0	0	0	0	0	0	0	0	0	0	0	0	0	0	0	0
ENSSSCG00000003666	0	0	0	0	0	0	0	0	0	0	0	0	0	0	0	1	0	0	0	1	3	0	0	0	1	0	0	0	3	0	0	0	0	0	0	2
ENSSSCG00000003703	0	0	0	0	0	0	0	0	0	0	0	0	0	0	0	0	0	0	0	0	0	1	0	0	0	0	0	0	0	0	0	0	0	0	2	0
ENSSSCG00000003704	0	0	0	0	0	0	0	0	0	0	0	0	0	0	0	0	0	0	0	0	0	0	0	0	0	0	0	0	0	0	0	0	0	0	0	0
ENSSSCG00000003717	0	0	0	0	0	0	0	0	0	0	0	0	0	0	0	0	0	0	0	0	0	0	0	0	0	0	0	0	0	0	0	0	0	0	0	0
ENSSSCG00000003723	0	0	0	0	0	0	0	0	0	0	0	0	0	0	0	0	0	0	0	0	0	0	0	0	0	0	0	0	0	0	0	0	0	0	0	0
ENSSSCG00000003732	0	0	0	0	0	0	0	0	0	0	0	0	0	0	0	0	0	0	0	2	2	1	0	2	0	0	0	1	0	0	0	1	1	0	2	0
ENSSSCG00000003733	0	0	0	0	0	0	0	0	0	0	1	0	0	1	0	0	0	0	0	1	1	1	1	0	3	2	1	2	4	2	2	0	3	2	1	2
ENSSSCG00000003736	7	10	1	10	10	12	7	13	6	3	6	4	3	1	11	3	7	5	5	20	15	21	16	35	29	14	31	8	25	15	15	14	11	7	9	21
ENSSSCG00000003737	0	0	0	0	0	0	1	0	0	0	0	0	0	0	0	0	0	0	0	0	1	1	3	0	1	1	2	1	0	1	1	0	1	0	1	0
ENSSSCG00000003748	0	0	1	1	1	1	0	0	0	0	0	0	2	1	0	0	0	0	0	1	1	0	1	0	1	3	3	1	4	0	0	2	2	3	0	2
ENSSSCG00000003756	0	0	0	0	0	0	0	1	0	0	0	2	0	1	0	0	0	0	0	2	0	3	0	2	0	5	1	0	6	1	0	0	7	4	2	9
ENSSSCG00000003774	1	0	0	0	0	0	0	2	1	2	0	1	3	0	0	1	0	1	1	0	2	0	0	1	1	0	3	3	0	1	2	0	0	1	0	1
ENSSSCG00000003781	0	0	1	1	1	0	1	0	0	0	0	0	0	0	0	1	0	0	0	0	0	2	0	2	0	0	1	0	4	0	0	1	0	1	2	0
ENSSSCG00000003793	5	0	1	2	2	2	3	2	0	2	4	3	0	1	0	0	1	1	1	11	6	7	5	8	4	1	15	1	10	17	7	7	5	2	8	6
ENSSSCG00000003801	0	0	0	0	0	1	0	0	0	0	0	0	1	1	0	0	0	1	1	0	1	8	6	4	0	12	3	3	5	2	7	9	9	4	12	7
ENSSSCG00000003803	0	0	1	0	0	0	0	0	0	0	0	0	0	0	1	1	1	0	0	1	2	1	0	1	0	1	0	1	2	2	2	0	1	1	1	1
ENSSSCG00000003807	9	16	14	9	9	6	13	22	17	9	11	10	11	7	7	4	5	14	14	23	26	22	33	24	13	33	24	11	46	37	29	16	32	19	18	27
ENSSSCG00000003810	0	0	0	0	0	0	0	0	0	0	0	0	0	0	0	0	0	0	0	0	0	0	0	0	0	0	0	0	0	0	0	0	0	0	0	0
ENSSSCG00000003823	0	0	0	0	0	0	0	0	0	0	0	0	0	0	0	0	0	0	0	0	0	0	0	1	0	0	0	0	0	0	2	0	0	0	1	0
ENSSSCG00000003833	1	1	0	1	1	0	2	1	1	0	1	0	1	0	4	3	0	4	4	15	16	51	20	11	5	20	20	9	22	17	9	16	21	10	34	30
ENSSSCG00000003834	0	0	0	0	0	0	0	0	0	0	0	0	0	0	0	0	0	0	0	0	0	0	0	0	0	0	1	0	0	0	0	0	0	0	0	0
ENSSSCG00000003835	0	0	0	0	0	0	0	0	0	0	0	0	0	0	0	0	0	0	0	0	0	0	0	0	0	0	0	0	0	0	0	0	0	0	0	0
ENSSSCG00000003845	0	0	0	0	0	0	0	0	0	0	0	0	0	0	0	0	0	0	0	0	0	0	0	0	0	0	0	0	0	1	2	0	0	0	0	0
ENSSSCG00000003871	1	0	1	1	1	0	1	2	0	0	0	0	1	1	0	0	0	0	0	0	3	5	4	6	2	0	0	2	3	0	2	1	4	2	7	5
ENSSSCG00000003884	0	0	0	0	0	0	0	0	0	0	0	0	0	0	0	0	0	0	0	0	0	0	0	0	0	0	0	0	0	0	0	0	0	0	0	0
ENSSSCG00000003892	0	0	0	0	0	0	0	0	0	0	0	0	0	0	0	0	0	0	0	0	0	0	0	0	0	0	0	0	0	0	0	0	0	0	0	0
ENSSSCG00000003900	0	0	0	0	0	0	0	0	0	0	0	0	0	0	0	0	0	0	0	0	0	0	0	0	0	0	0	0	0	0	0	0	0	0	0	0
ENSSSCG00000003929	0	0	3	2	2	1	0	1	6	0	0	1	4	2	3	4	1	2	2	6	5	6	4	5	4	7	9	4	9	2	7	12	7	2	8	6
ENSSSCG00000003954	0	0	0	0	0	0	0	0	0	0	0	0	0	0	0	0	0	0	0	0	0	0	0	0	0	0	0	0	0	0	0	0	0	0	1	0
ENSSSCG00000003955	0	0	0	0	0	0	0	0	0	0	0	0	0	0	0	0	0	0	0	0	0	0	0	0	0	0	0	0	1	0	0	0	0	0	0	0
ENSSSCG00000003956	0	0	0	0	0	0	0	0	0	0	0	0	0	0	0	0	0	0	0	0	0	0	0	0	0	0	0	0	0	0	0	0	0	0	0	0
ENSSSCG00000003957	0	0	0	0	0	0	0	0	0	0	0	0	0	0	0	0	0	0	0	0	0	0	0	0	0	0	0	0	0	0	0	0	0	0	0	0
ENSSSCG00000003958	0	0	0	0	0	0	0	0	0	0	0	0	0	0	0	0	0	0	0	0	0	0	0	0	0	0	0	0	0	0	0	0	0	0	0	0
ENSSSCG00000003959	0	0	0	0	0	0	0	0	0	0	0	0	0	0	0	0	0	0	0	0	0	0	0	0	0	0	0	0	0	0	0	0	0	0	0	0
ENSSSCG00000003960	0	0	0	0	0	0	0	0	0	0	0	0	0	0	0	0	0	0	0	0	0	0	0	0	0	0	0	0	0	0	0	0	0	0	0	0
ENSSSCG00000003967	4	2	1	2	2	0	1	1	2	2	0	2	1	0	2	1	0	3	3	0	21	0	5	6	3	5	3	7	1	9	3	5	4	1	7	2
ENSSSCG00000003969	0	0	0	0	0	0	0	0	0	0	0	0	0	0	0	1	0	0	0	0	1	0	0	0	0	0	0	0	0	0	0	0	0	0	0	0
ENSSSCG00000003970	0	0	0	0	0	0	0	0	0	0	0	0	0	0	0	0	0	0	0	2	3	3	1	0	0	1	0	0	2	0	0	0	2	2	1	1
ENSSSCG00000003993	0	0	0	0	0	0	0	0	0	0	0	0	0	0	0	0	0	0	0	0	0	0	0	0	0	0	0	0	0	0	0	0	0	0	0	0
ENSSSCG00000004017	1	1	1	2	2	1	2	0	3	1	8	1	26	1	0	2	0	1	1	5	6	21	2	6	5	7	11	6	11	4	2	2	3	5	4	5
ENSSSCG00000004021	0	0	0	0	0	1	1	2	2	1	2	0	0	0	0	0	0	0	0	1	1	2	1	2	2	2	1	0	1	0	1	0	1	0	0	0
ENSSSCG00000004028	0	0	0	1	1	0	0	0	0	0	0	0	0	0	0	0	0	1	1	1	1	1	2	1	2	3	3	2	0	2	0	1	1	0	2	5
ENSSSCG00000004040	0	0	0	0	0	0	1	0	0	0	0	0	0	0	0	0	0	0	0	1	2	1	3	2	0	2	6	1	5	0	3	5	3	4	1	1
ENSSSCG00000004041	0	0	0	0	0	0	0	0	0	0	0	0	0	0	0	0	0	0	0	0	0	0	0	0	0	0	0	1	0	0	1	0	0	0	1	0
ENSSSCG00000004045	0	0	0	1	1	2	0	0	0	0	0	0	0	0	1	0	0	0	0	1	0	0	0	0	0	0	2	0	1	0	0	1	2	0	1	1
ENSSSCG00000004068	0	0	0	0	0	0	0	0	0	0	0	0	0	0	0	0	0	0	0	0	0	0	0	0	0	0	0	0	0	0	0	0	0	0	0	0
ENSSSCG00000004069	0	0	0	0	0	0	0	0	0	0	0	0	0	0	0	0	0	0	0	0	0	0	0	0	0	0	0	0	0	0	0	0	0	0	0	0
ENSSSCG00000004074	0	0	0	0	0	0	0	0	0	0	0	0	0	0	0	0	0	0	0	0	0	0	0	0	0	0	0	0	0	0	0	0	0	1	0	0
ENSSSCG00000004078	0	0	0	0	0	0	0	0	0	0	0	0	0	0	0	0	0	0	0	0	0	0	0	0	1	0	0	0	2	0	0	0	0	0	0	0
ENSSSCG00000004093	0	1	2	21	21	0	0	14	3	3	6	6	1	5	6	2	0	12	12	0	0	3	1	0	1	0	0	1	5	2	0	1	5	0	0	4
ENSSSCG00000004096	1	1	0	0	0	1	0	0	0	1	0	1	1	0	0	0	0	1	1	1	1	0	2	0	0	0	0	2	5	0	1	5	4	3	1	1
ENSSSCG00000004098	0	0	0	0	0	0	0	0	0	0	0	0	0	1	0	0	0	0	0	1	3	0	2	1	0	0	4	0	2	0	1	2	1	1	0	0
ENSSSCG00000004119	0	0	0	0	0	0	0	0	0	0	0	0	1	0	0	0	1	0	0	0	0	0	0	0	0	0	0	0	0	0	0	3	0	0	0	0
ENSSSCG00000004147	0	0	0	0	0	0	1	0	0	0	0	0	0	0	0	0	0	0	0	2	0	1	5	1	2	4	3	1	6	3	1	2	3	0	2	1
ENSSSCG00000004155	0	0	0	0	0	0	0	0	0	0	0	0	0	0	0	0	0	0	0	0	0	0	0	0	0	0	0	0	0	0	0	0	0	0	0	0
ENSSSCG00000004158	0	0	0	0	0	0	0	0	0	0	0	0	0	0	0	0	0	0	0	0	3	0	0	3	0	0	0	0	1	1	1	0	0	0	1	3
ENSSSCG00000004159	0	0	0	0	0	0	2	0	1	0	2	0	1	0	0	0	0	0	0	2	1	0	1	1	4	0	5	1	6	1	2	0	5	2	0	0
ENSSSCG00000004181	1	2	0	1	1	0	0	1	1	0	0	0	1	2	1	0	0	0	0	0	6	9	6	3	0	6	3	4	1	7	3	5	2	5	5	6
ENSSSCG00000004183	0	0	0	0	0	0	0	0	0	0	0	0	0	0	0	0	0	0	0	0	0	0	0	0	0	0	0	0	0	0	0	0	0	0	0	0
ENSSSCG00000004184	0	0	0	0	0	0	0	0	0	0	0	0	0	0	0	0	0	0	0	0	0	0	0	0	0	0	0	0	0	0	0	0	0	0	0	0
ENSSSCG00000004185	0	0	0	0	0	0	0	0	0	0	0	0	0	0	0	0	0	0	0	0	0	0	0	0	0	0	0	0	0	0	0	0	0	0	0	0
ENSSSCG00000004186	0	0	0	0	0	0	0	0	0	0	0	0	0	0	0	0	0	0	0	0	0	0	0	0	0	0	0	0	0	0	0	0	0	0	0	0
ENSSSCG00000004187	0	0	0	0	0	0	0	0	0	0	0	0	0	0	0	0	0	0	0	0	0	0	0	0	0	0	0	0	0	0	0	0	0	0	0	0
ENSSSCG00000004189	0	0	0	0	0	0	0	0	0	0	0	0	0	0	0	0	0	0	0	0	0	0	0	0	0	0	0	0	0	0	0	0	0	0	0	0
ENSSSCG00000004201	0	0	0	3	3	2	1	0	1	1	1	1	0	1	0	2	0	1	1	7	2	2	8	2	4	5	5	6	5	13	5	1	3	9	4	3
ENSSSCG00000004204	1	0	0	3	3	0	0	0	0	0	0	0	0	0	1	2	0	0	0	1	0	2	1	1	2	0	0	1	1	7	1	1	0	2	2	1
ENSSSCG00000004212	0	0	0	0	0	0	0	0	1	0	0	0	0	0	0	0	0	1	1	0	0	0	0	0	0	0	0	0	0	0	0	0	0	0	0	0
ENSSSCG00000004213	0	0	0	0	0	0	0	0	0	0	0	0	0	0	0	0	0	0	0	0	0	0	0	0	0	3	0	0	0	0	0	0	0	1	0	2
ENSSSCG00000004232	0	3	2	0	0	1	3	2	2	4	5	4	1	3	0	1	2	6	6	4	5	0	8	3	1	2	12	0	4	4	1	3	2	0	0	6
ENSSSCG00000004243	0	0	0	0	0	0	0	0	0	0	0	0	0	0	0	0	0	0	0	0	0	0	0	0	0	0	0	0	0	0	0	0	0	0	0	0
ENSSSCG00000004245	0	0	0	0	0	0	0	4	0	0	0	0	0	0	0	0	0	1	1	4	3	3	1	6	6	6	2	3	5	2	2	3	6	3	3	7
ENSSSCG00000004252	0	0	0	0	0	0	0	0	0	0	0	0	0	0	0	0	0	0	0	0	0	0	0	0	0	0	1	0	0	1	0	0	0	0	0	0
ENSSSCG00000004269	0	0	0	0	0	0	0	0	0	0	0	0	0	0	0	0	0	0	0	0	0	0	0	0	0	0	0	0	0	0	0	0	0	0	0	0
ENSSSCG00000004278	0	0	0	0	0	0	0	0	0	0	0	0	0	0	0	0	0	0	0	0	0	0	0	0	0	0	0	0	0	0	0	0	0	0	0	0
ENSSSCG00000004283	1	0	0	0	0	0	0	0	0	0	0	0	0	0	0	0	0	0	0	0	0	2	0	0	0	1	0	0	1	0	0	0	1	0	0	2
ENSSSCG00000004284	0	0	0	1	1	0	0	0	0	0	0	0	0	0	0	0	0	0	0	0	0	0	0	0	0	0	0	0	0	0	0	2	0	0	0	0
ENSSSCG00000004285	0	0	0	0	0	0	0	0	0	0	0	0	0	0	0	0	0	0	0	0	0	0	0	0	0	0	0	0	0	0	0	0	0	0	0	0
ENSSSCG00000004287	0	0	0	0	0	0	0	0	0	0	0	0	0	0	0	0	0	0	0	0	0	0	0	0	0	0	0	0	0	0	0	0	0	0	0	0
ENSSSCG00000004308	0	0	0	0	0	0	1	0	0	0	0	0	0	0	0	0	0	0	0	2	3	1	4	7	4	1	0	0	1	1	5	0	2	2	7	2
ENSSSCG00000004309	0	0	0	0	0	0	1	0	1	1	0	1	0	0	0	0	2	1	1	2	0	5	1	3	0	4	0	1	0	2	4	0	2	0	1	0
ENSSSCG00000004330	0	1	0	1	1	0	0	0	0	0	0	1	1	1	0	0	0	1	1	2	1	2	8	4	4	4	3	8	11	4	2	7	7	3	3	11
ENSSSCG00000004338	0	0	0	0	0	0	0	0	0	0	0	0	0	0	0	0	0	0	0	0	0	0	0	0	0	0	0	0	0	0	0	0	0	0	0	0
ENSSSCG00000004346	1	1	0	0	0	0	1	0	0	0	1	0	0	0	0	0	0	2	2	0	1	0	1	1	0	0	4	0	5	1	1	0	1	1	2	1
ENSSSCG00000004354	0	0	0	0	0	0	0	0	0	0	0	0	0	0	0	0	0	0	0	0	0	0	0	0	0	0	0	0	0	0	0	0	0	1	0	0
ENSSSCG00000004356	0	0	0	0	0	0	0	0	0	0	0	0	0	0	0	0	0	0	0	0	0	0	0	0	0	0	0	0	0	0	0	0	0	0	0	0
ENSSSCG00000004384	2	6	7	2	2	3	5	4	5	2	6	0	3	4	4	5	2	1	1	3	9	3	5	5	3	7	9	2	11	2	1	7	2	2	11	6
ENSSSCG00000004406	0	0	0	0	0	0	0	0	0	0	0	0	0	0	0	0	0	0	0	0	0	0	0	0	0	0	0	0	0	0	0	0	0	0	0	0
ENSSSCG00000004427	0	0	0	1	1	0	0	0	0	0	0	0	0	0	0	0	0	0	0	1	1	0	1	0	1	1	0	1	1	0	1	1	0	1	2	1
ENSSSCG00000004433	6	0	2	5	5	0	1	2	2	3	2	1	2	8	4	1	4	3	3	21	5	12	18	5	30	2	7	12	24	18	16	16	6	7	4	15
ENSSSCG00000004434	2	6	4	6	6	0	1	3	13	6	5	1	12	7	4	2	8	8	8	0	0	3	1	2	1	3	0	0	6	1	3	1	6	1	2	3
ENSSSCG00000004450	0	0	0	0	0	0	0	0	0	0	0	0	0	0	0	0	0	0	0	0	0	0	0	0	0	0	0	0	0	0	0	0	0	0	0	0
ENSSSCG00000004451	0	0	0	0	0	0	0	0	0	0	0	0	0	0	0	0	0	0	0	0	1	0	0	0	0	0	0	0	0	0	0	0	0	0	0	0
ENSSSCG00000004453	1	0	3	0	0	0	4	1	0	0	0	0	0	1	2	0	2	3	3	4	1	1	2	2	11	0	5	1	2	2	1	5	1	1	1	1
ENSSSCG00000004477	0	0	0	0	0	0	0	0	0	0	0	0	0	0	0	0	0	0	0	0	0	0	0	0	0	0	0	0	0	0	0	0	0	0	0	0
ENSSSCG00000004491	0	1	0	0	0	0	1	0	0	1	0	0	0	0	1	0	0	0	0	3	1	0	0	3	0	0	3	2	1	0	1	0	0	1	0	2
ENSSSCG00000004492	0	0	0	0	0	0	1	0	0	0	0	1	0	0	1	0	0	0	0	0	2	2	1	0	0	3	1	1	2	1	3	0	4	2	0	1
ENSSSCG00000004493	0	0	1	0	0	0	1	0	0	1	0	0	0	0	0	0	0	0	0	1	0	0	0	1	0	3	0	0	0	0	0	2	3	0	1	0
ENSSSCG00000004503	0	0	0	0	0	0	0	0	0	0	0	0	0	1	0	0	0	0	0	0	2	0	2	4	0	3	0	1	0	0	0	0	2	1	1	2
ENSSSCG00000004520	27	39	31	53	53	25	22	17	27	23	6	24	34	15	30	21	27	51	51	7	11	12	18	9	9	19	9	6	12	6	15	9	9	7	16	22
ENSSSCG00000004521	0	0	0	0	0	0	0	0	2	0	0	1	0	0	0	0	1	0	0	0	0	0	0	0	0	0	0	0	0	2	1	0	1	0	0	0
ENSSSCG00000004540	0	0	1	0	0	0	0	0	0	0	0	0	0	1	0	0	0	1	1	0	0	0	0	1	0	2	0	0	0	1	0	0	0	0	2	0
ENSSSCG00000004573	2	3	2	1	1	1	3	2	8	4	2	5	6	1	2	1	3	2	2	4	4	2	5	8	8	1	4	4	6	6	7	8	7	2	4	9
ENSSSCG00000004614	0	0	0	0	0	0	0	0	0	0	0	0	0	0	0	0	0	2	2	3	2	0	1	1	0	1	0	0	1	5	0	5	2	1	0	3
ENSSSCG00000004615	0	0	0	0	0	0	0	0	0	0	0	0	0	0	0	0	0	0	0	0	0	16	0	3	8	29	0	2	33	3	4	2	6	10	1	10
ENSSSCG00000004616	0	0	0	0	0	0	0	0	0	0	0	0	0	0	0	0	0	0	0	0	0	0	0	0	0	0	0	0	0	0	0	0	0	0	0	0
ENSSSCG00000004623	0	0	0	0	0	0	0	0	0	0	0	0	0	0	0	0	0	0	0	0	1	0	0	0	1	0	0	0	0	0	0	0	0	0	0	0
ENSSSCG00000004673	0	0	0	0	0	2	0	0	0	1	0	1	5	0	0	0	0	0	0	4	26	6	11	18	4	4	17	10	7	25	16	5	7	9	12	10
ENSSSCG00000004680	0	0	1	1	1	0	0	1	1	0	2	0	1	1	0	0	0	0	0	3	2	0	0	1	2	1	2	0	1	5	2	1	1	0	1	0
ENSSSCG00000004681	0	0	0	0	0	0	0	0	0	0	0	0	0	0	0	0	0	0	0	0	0	0	2	1	1	0	0	0	0	0	0	0	0	0	1	0
ENSSSCG00000004712	0	0	0	0	0	0	0	0	0	0	0	0	0	0	0	0	0	0	0	0	0	0	0	5	0	24	0	0	0	0	0	0	0	8	0	16
ENSSSCG00000004713	2	1	0	0	0	0	0	1	1	2	0	1	7	0	0	3	1	1	1	0	0	0	0	3	0	7	1	0	7	1	0	1	5	3	1	6
ENSSSCG00000004733	0	0	0	0	0	0	0	0	0	0	0	0	0	0	0	0	0	0	0	0	1	0	0	0	0	2	0	0	0	0	1	0	1	0	0	0
ENSSSCG00000004770	0	0	0	0	0	0	0	0	0	0	0	0	0	0	0	0	0	0	0	0	0	0	0	0	0	0	0	0	0	0	0	0	0	0	0	1
ENSSSCG00000004794	0	0	0	0	0	0	0	0	0	0	0	0	0	0	0	0	0	0	0	0	0	0	0	0	0	0	0	0	0	0	0	0	0	0	0	0
ENSSSCG00000004819	0	0	0	1	1	0	0	0	0	0	0	0	0	0	0	0	0	1	1	0	0	0	0	1	0	4	1	0	3	0	0	0	2	2	0	4
ENSSSCG00000004839	0	0	1	0	0	0	2	0	0	0	0	0	0	0	2	0	1	1	1	0	1	0	2	0	1	0	0	1	1	1	0	0	0	1	1	2
ENSSSCG00000004843	0	1	0	0	0	0	0	1	0	1	0	0	0	0	0	0	0	0	0	0	1	1	0	0	0	0	0	0	0	0	0	0	21	0	2	0
ENSSSCG00000004849	0	0	0	0	0	3	1	0	0	0	0	0	0	0	1	0	1	0	0	5	0	0	1	1	1	0	4	2	5	8	1	1	0	2	2	3
ENSSSCG00000004858	0	0	0	0	0	0	0	0	0	0	0	0	0	0	1	0	0	0	0	0	1	0	1	1	1	0	0	0	1	0	0	0	0	0	1	0
ENSSSCG00000004874	0	0	0	0	0	0	0	0	0	0	0	0	0	0	0	0	0	0	0	0	0	0	0	0	1	1	0	0	0	0	0	1	1	0	0	1
ENSSSCG00000004886	0	1	1	0	0	1	1	0	1	0	2	2	3	2	1	1	0	2	2	2	0	1	0	1	1	0	1	1	5	2	1	5	3	1	7	8
ENSSSCG00000004891	0	0	0	2	2	0	0	0	0	0	0	0	0	0	0	0	1	1	1	1	0	2	4	2	2	10	2	3	41	3	1	0	8	23	5	21
ENSSSCG00000004903	5	9	4	7	7	1	7	2	9	9	3	5	4	3	1	6	2	1	1	2	1	6	1	3	3	5	0	2	3	1	1	2	0	1	0	3
ENSSSCG00000004904	0	0	0	0	0	0	0	0	0	0	0	0	0	0	0	0	0	0	0	0	0	0	1	0	0	0	0	0	0	0	0	0	0	0	0	0
ENSSSCG00000004909	0	0	0	0	0	0	0	0	0	0	0	0	0	0	0	0	0	0	0	0	0	0	0	0	0	0	0	0	0	1	0	0	0	0	0	0
ENSSSCG00000004910	0	0	0	0	0	0	0	0	0	0	0	0	0	0	0	0	0	0	0	0	0	0	0	0	0	0	0	0	0	0	0	0	0	0	0	0
ENSSSCG00000004937	1	1	0	1	1	1	2	0	0	1	1	0	3	2	1	0	0	1	1	15	14	14	30	23	13	19	34	11	18	22	32	10	27	10	7	20
ENSSSCG00000004949	0	0	0	0	0	0	0	0	0	0	0	0	0	0	0	0	0	0	0	0	3	2	0	0	1	1	0	0	0	0	0	0	0	0	0	0
ENSSSCG00000004956	1	0	1	1	1	2	0	1	1	1	1	2	1	0	0	0	2	0	0	1	4	3	4	1	1	8	1	1	3	1	3	3	2	4	5	5
ENSSSCG00000004968	1	1	0	0	0	0	0	0	0	0	0	0	0	0	0	1	0	1	1	3	2	3	1	4	2	8	2	0	9	3	1	3	4	0	6	6
ENSSSCG00000004978	0	0	0	0	0	0	0	0	0	0	0	0	0	0	0	0	0	0	0	0	0	1	0	0	0	0	0	0	0	0	0	0	1	0	0	0
ENSSSCG00000004992	0	0	0	0	0	0	0	0	0	0	0	0	0	0	0	0	0	0	0	0	0	0	0	0	0	0	0	0	0	0	0	0	0	0	0	0
ENSSSCG00000005001	0	0	0	0	0	0	0	0	0	0	0	0	0	0	0	0	0	0	0	0	0	0	0	0	0	0	0	0	0	0	0	0	0	0	0	0
ENSSSCG00000005025	1	3	0	0	0	0	1	1	0	2	0	0	0	0	1	1	0	0	0	2	2	1	1	1	1	3	3	7	5	1	3	0	4	2	4	8
ENSSSCG00000005059	0	0	0	0	0	0	0	0	0	0	0	0	0	0	0	0	0	0	0	0	0	0	0	0	0	0	0	0	0	0	0	0	0	0	0	0
ENSSSCG00000005063	0	0	0	0	0	0	0	0	0	0	0	0	0	0	0	0	0	0	0	0	0	0	0	0	0	0	0	0	0	0	0	0	0	2	0	0
ENSSSCG00000005067	0	0	0	0	0	0	0	0	0	0	0	0	0	0	0	0	0	0	0	0	0	0	0	0	0	0	0	0	0	0	0	0	0	0	0	0
ENSSSCG00000005068	0	0	0	0	0	0	0	0	0	0	0	0	0	0	0	0	0	0	0	0	1	0	0	0	0	0	0	0	0	0	0	0	0	0	0	0
ENSSSCG00000005077	0	0	0	0	0	0	2	0	0	0	0	0	0	0	0	0	0	0	0	3	3	0	2	1	0	0	0	0	0	1	1	0	1	1	1	0
ENSSSCG00000005081	3	5	5	4	4	5	2	2	8	4	6	8	3	1	4	3	2	4	4	5	2	4	3	8	1	5	5	4	6	3	3	2	2	2	4	2
ENSSSCG00000005101	0	0	0	0	0	0	0	0	0	0	0	0	0	0	0	0	0	0	0	0	0	0	0	0	0	0	0	0	0	0	0	0	0	0	0	0
ENSSSCG00000005109	0	0	0	0	0	0	0	0	0	0	0	0	0	0	0	0	0	0	0	0	0	1	0	1	1	8	0	0	7	0	1	1	2	2	1	1
ENSSSCG00000005116	0	0	0	0	0	0	0	0	0	0	0	0	0	0	0	0	0	0	0	0	0	0	0	0	0	0	0	0	0	0	0	0	0	0	0	1
ENSSSCG00000005121	0	0	0	0	0	0	0	0	0	0	0	0	0	0	0	0	0	0	0	0	0	0	0	0	0	0	0	0	0	0	0	0	0	0	0	0
ENSSSCG00000005128	14	13	19	18	18	24	25	31	19	17	11	17	49	23	14	28	33	27	27	58	78	50	70	73	32	38	88	65	84	52	74	63	45	89	92	54
ENSSSCG00000005129	0	0	0	0	0	0	0	0	0	0	0	0	0	0	0	0	0	0	0	0	0	0	0	0	0	0	0	0	0	0	0	0	0	0	0	0
ENSSSCG00000005130	0	0	0	0	0	0	0	0	2	0	0	0	0	0	0	0	0	0	0	1	0	0	0	0	1	1	1	1	2	0	0	2	0	1	2	1
ENSSSCG00000005131	1	0	0	0	0	0	0	3	0	2	0	1	0	1	0	0	1	0	0	3	3	2	2	3	5	5	2	3	7	2	8	0	0	6	5	9
ENSSSCG00000005136	0	0	0	0	0	0	0	0	0	0	0	0	0	0	0	0	0	0	0	0	0	0	0	0	0	2	0	0	1	0	0	1	2	0	0	1
ENSSSCG00000005163	0	0	0	0	0	0	0	0	0	0	0	0	0	0	0	0	0	1	1	1	0	1	1	0	1	0	0	0	1	0	3	0	0	1	0	0
ENSSSCG00000005172	0	0	0	0	0	0	0	0	0	0	0	0	0	0	0	0	0	0	0	0	0	0	0	1	0	1	0	0	2	0	0	0	0	1	0	0
ENSSSCG00000005182	3	7	2	9	9	2	4	6	5	3	5	1	4	3	5	2	4	4	4	16	11	12	10	27	19	15	25	12	17	16	5	9	11	19	14	12
ENSSSCG00000005193	1	0	0	0	0	0	0	0	0	0	0	0	0	0	0	0	0	0	0	0	0	0	0	1	0	0	0	0	1	0	0	0	0	0	0	1
ENSSSCG00000005199	1	3	2	3	3	3	3	4	4	2	6	1	3	7	4	1	1	3	3	12	19	12	8	9	1	13	9	9	14	8	17	16	9	7	18	12
ENSSSCG00000005228	0	0	0	0	0	0	0	0	0	0	0	0	0	0	0	0	0	0	0	0	0	0	0	0	0	0	0	0	0	0	0	0	0	0	0	0
ENSSSCG00000005236	0	0	0	0	0	0	0	0	0	0	0	0	0	0	0	0	0	0	0	0	0	0	0	0	1	1	0	1	0	0	0	0	1	1	0	0
ENSSSCG00000005257	2	5	1	2	2	3	5	2	8	5	1	3	10	6	4	0	4	5	5	4	2	0	2	0	2	4	3	3	6	1	4	5	1	2	4	1
ENSSSCG00000005268	0	2	0	0	0	0	0	0	0	0	1	0	0	0	1	0	0	0	0	9	4	12	10	4	18	9	10	3	10	8	12	7	3	3	14	8
ENSSSCG00000005274	0	0	0	0	0	0	0	0	0	0	0	0	0	0	0	0	0	0	0	0	0	0	0	0	0	0	0	0	0	0	0	0	0	0	0	0
ENSSSCG00000005279	0	1	0	0	0	0	0	0	0	0	0	1	0	0	0	0	0	0	0	0	0	0	0	0	0	0	0	0	0	0	0	0	0	0	0	0
ENSSSCG00000005307	0	0	0	0	0	0	0	0	0	0	0	1	0	0	0	0	0	0	0	0	0	1	2	1	17	1	0	0	2	1	1	1	0	0	1	0
ENSSSCG00000005326	0	0	0	0	0	0	0	0	0	0	1	0	0	1	0	0	0	0	0	0	0	0	0	0	0	2	0	0	0	0	1	0	0	0	0	0
ENSSSCG00000005335	0	0	0	0	0	0	0	0	0	0	0	0	0	0	0	0	0	0	0	0	0	0	0	0	0	0	0	0	0	0	0	0	0	0	0	0
ENSSSCG00000005340	0	0	2	0	0	0	0	0	0	1	0	0	0	1	0	0	0	0	0	2	2	5	2	3	4	3	3	1	6	1	7	7	3	0	6	11
ENSSSCG00000005352	1	0	0	1	1	0	0	0	1	0	0	2	1	2	1	0	0	0	0	5	13	5	3	4	3	3	3	3	2	1	1	1	4	1	2	5
ENSSSCG00000005360	0	0	0	1	1	0	0	0	0	0	0	0	0	0	0	0	2	0	0	1	7	4	8	8	2	1	22	0	3	5	0	7	2	1	11	0
ENSSSCG00000005369	0	0	0	0	0	0	0	0	0	0	0	0	0	0	0	0	0	0	0	0	0	0	0	1	0	3	0	0	8	0	0	0	4	1	0	1
ENSSSCG00000005401	0	0	0	0	0	0	0	0	0	0	0	0	0	0	0	0	0	0	0	0	0	0	0	0	0	0	0	0	0	0	0	0	0	0	0	0
ENSSSCG00000005413	0	0	0	0	0	0	0	0	0	0	0	0	0	0	0	0	0	0	0	0	0	0	0	0	0	0	1	0	0	0	0	0	0	0	0	0
ENSSSCG00000005419	0	0	0	0	0	0	0	0	0	0	0	0	0	0	0	0	0	0	0	0	0	0	0	0	0	0	0	0	0	0	0	0	0	0	0	0
ENSSSCG00000005420	0	0	0	0	0	0	0	0	0	0	0	0	0	0	0	0	0	0	0	0	0	0	0	1	0	0	0	0	0	0	0	0	0	0	0	0
ENSSSCG00000005430	0	1	0	0	0	0	0	0	0	0	0	0	0	0	0	0	0	2	2	0	5	0	2	2	0	2	3	0	3	0	2	1	4	4	1	2
ENSSSCG00000005438	0	0	0	0	0	0	0	0	0	0	0	0	1	0	0	0	0	0	0	0	0	0	0	0	0	0	0	0	0	0	1	0	0	0	0	0
ENSSSCG00000005439	0	0	0	0	0	0	0	0	0	0	0	0	0	0	0	0	0	0	0	0	1	0	0	0	0	0	0	1	1	0	1	0	0	0	0	0
ENSSSCG00000005454	0	0	0	0	0	0	0	0	0	0	0	0	0	0	0	0	0	0	0	0	0	0	2	1	0	0	2	0	0	0	0	0	0	0	0	0
ENSSSCG00000005458	0	0	1	0	0	0	0	0	0	0	0	0	0	0	0	0	0	0	0	0	0	0	0	6	0	0	0	0	0	0	0	0	1	0	0	3
ENSSSCG00000005463	0	0	0	0	0	0	0	1	0	0	0	0	0	0	0	0	0	0	0	5	9	0	3	4	2	3	11	3	1	0	2	5	0	4	5	1
ENSSSCG00000005473	0	0	0	0	0	0	0	0	0	0	0	0	0	0	0	0	0	0	0	0	0	0	0	0	0	0	0	0	0	0	0	1	1	1	0	0
ENSSSCG00000005485	0	0	0	0	0	0	0	0	0	0	0	0	0	0	0	0	0	0	0	0	2	0	0	1	0	0	0	1	2	0	1	0	2	0	1	1
ENSSSCG00000005504	0	0	0	0	0	1	1	0	0	0	0	0	0	0	0	0	0	0	0	0	2	0	1	0	0	1	0	0	1	0	1	0	0	0	0	0
ENSSSCG00000005534	0	0	0	0	0	0	0	0	0	0	0	0	0	0	0	0	0	0	0	0	0	0	0	0	1	0	0	0	0	0	0	0	0	0	0	0
ENSSSCG00000005555	0	0	0	0	0	0	0	0	0	0	0	0	0	0	0	0	0	0	0	0	0	0	0	0	0	0	0	0	0	0	0	0	0	0	0	0
ENSSSCG00000005558	0	0	0	0	0	0	0	0	0	0	0	0	0	0	0	0	0	0	0	0	0	0	0	0	0	0	0	0	0	0	0	0	0	0	0	0
ENSSSCG00000005562	0	0	0	0	0	0	0	0	0	0	0	0	0	0	0	0	0	0	0	0	0	0	0	0	0	0	0	0	0	0	0	0	0	0	0	0
ENSSSCG00000005568	0	0	0	0	0	0	0	0	0	0	0	0	0	0	0	0	0	0	0	0	0	0	0	0	0	0	0	0	0	0	0	0	0	0	0	0
ENSSSCG00000005578	0	0	0	0	0	0	0	0	0	0	0	0	0	0	0	0	0	0	0	0	0	0	0	0	0	0	0	0	0	0	0	0	0	0	0	0
ENSSSCG00000005588	0	0	1	0	0	0	0	0	0	0	0	0	0	1	0	0	0	0	0	0	1	0	0	0	0	1	0	0	0	0	0	0	0	0	2	1
ENSSSCG00000005591	0	0	0	0	0	0	0	0	0	0	0	0	0	0	0	0	0	0	0	0	0	0	0	0	0	0	0	0	0	0	1	0	0	0	0	0
ENSSSCG00000005703	0	0	0	0	0	0	0	0	0	0	0	0	0	0	0	0	0	0	0	0	0	0	0	0	0	0	0	0	0	1	1	0	0	0	0	0
ENSSSCG00000005705	0	0	0	0	0	0	0	0	0	0	0	0	0	0	0	0	0	0	0	1	0	1	0	0	0	3	0	1	0	0	0	2	0	0	1	0
ENSSSCG00000005707	0	0	0	0	0	0	1	0	0	0	0	1	0	0	0	0	0	1	1	1	0	3	3	1	12	0	0	0	0	1	3	2	2	0	2	8
ENSSSCG00000005727	0	0	0	0	0	0	0	0	0	0	0	0	0	1	0	0	0	0	0	1	0	1	0	1	0	0	0	1	0	0	0	0	1	1	0	0
ENSSSCG00000005730	0	0	0	0	0	0	0	0	0	0	0	0	0	0	0	0	0	0	0	0	0	0	1	0	0	0	0	0	0	0	0	0	0	0	0	1
ENSSSCG00000005737	0	0	0	0	0	1	0	0	0	0	0	0	0	0	0	0	0	0	0	1	1	0	1	0	1	3	0	0	1	1	1	1	0	2	0	0
ENSSSCG00000005742	0	0	0	0	0	0	0	0	0	0	0	0	0	0	0	0	0	0	0	0	0	0	0	0	0	0	0	0	0	0	3	0	0	0	0	1
ENSSSCG00000005756	0	0	0	0	0	0	0	0	0	0	0	0	0	0	0	0	0	0	0	0	0	0	0	0	0	0	0	0	0	0	0	0	0	0	0	0
ENSSSCG00000005767	0	0	0	0	0	0	0	0	0	0	0	0	0	0	0	0	0	0	0	0	0	0	0	0	0	0	0	0	0	0	0	0	0	0	0	0
ENSSSCG00000005781	5	9	7	7	7	1	6	2	10	13	4	1	11	11	1	12	1	9	9	4	2	2	0	0	2	2	3	1	8	2	8	0	1	1	1	5
ENSSSCG00000005790	0	0	0	0	0	0	0	0	0	0	0	0	0	0	0	0	0	0	0	0	0	0	0	0	0	0	0	0	0	0	0	0	0	0	0	0
ENSSSCG00000005795	0	0	0	0	0	0	0	0	0	0	0	0	0	0	0	0	0	0	0	0	0	0	0	0	0	0	0	0	0	0	0	0	0	0	0	0
ENSSSCG00000005796	0	0	0	0	0	0	0	0	0	0	0	0	0	0	0	0	0	0	0	0	0	0	0	0	0	0	0	0	0	0	0	0	0	0	0	0
ENSSSCG00000005801	0	0	0	0	0	0	0	0	0	0	0	0	0	0	0	0	0	0	0	0	0	0	0	0	0	0	0	0	0	0	0	0	0	0	0	0
ENSSSCG00000005803	0	0	0	0	0	0	0	0	0	0	0	0	0	0	0	0	0	0	0	0	0	0	0	0	0	0	0	0	0	0	0	0	0	0	0	0
ENSSSCG00000005808	0	0	0	0	0	0	0	0	0	0	0	0	0	0	0	0	0	0	0	0	0	0	0	0	0	0	0	0	0	0	0	0	0	0	0	0
ENSSSCG00000005810	0	0	0	0	0	0	0	0	0	0	0	0	0	0	0	0	0	0	0	0	0	0	0	0	0	0	0	0	0	0	0	0	0	0	0	0
ENSSSCG00000005812	0	0	0	0	0	0	0	0	0	0	0	0	0	0	0	0	0	0	0	0	0	0	0	0	0	0	0	0	0	0	0	0	0	0	0	0
ENSSSCG00000005813	0	0	0	0	0	0	0	0	0	0	0	0	0	0	0	0	0	0	0	0	0	0	0	0	0	0	0	0	0	0	0	0	0	0	0	0
ENSSSCG00000005834	0	0	0	0	0	0	0	0	0	0	0	0	0	0	0	0	0	0	0	0	0	0	0	0	0	0	1	0	0	0	0	0	0	1	0	0
ENSSSCG00000005835	0	0	0	0	0	0	0	0	0	0	0	0	0	0	0	0	0	0	0	0	0	0	0	0	0	0	0	0	0	0	0	0	0	0	0	1
ENSSSCG00000005836	0	0	0	0	0	0	0	0	0	0	0	0	0	0	1	0	0	0	0	0	0	0	0	0	0	0	0	0	0	0	0	1	0	0	0	0
ENSSSCG00000005847	0	0	0	0	0	0	0	0	0	0	0	0	0	0	0	0	0	0	0	0	0	0	0	0	0	0	0	0	0	0	0	0	0	1	0	1
ENSSSCG00000005861	0	0	0	0	0	0	0	0	0	0	0	0	0	0	0	0	0	0	0	0	0	0	0	0	0	0	0	0	0	0	0	0	0	0	0	0
ENSSSCG00000005868	0	0	0	0	0	0	0	0	0	0	0	0	0	0	0	0	0	0	0	0	0	0	0	0	0	0	0	0	0	0	0	0	0	0	0	0
ENSSSCG00000005869	0	0	0	0	0	0	0	0	0	0	0	0	0	0	0	0	0	0	0	0	0	0	0	0	0	0	0	0	0	0	0	0	0	0	0	0
ENSSSCG00000005872	0	0	0	0	0	0	0	0	0	0	0	0	0	0	0	0	0	0	0	0	0	0	0	0	0	0	0	0	0	0	0	0	0	0	0	0
ENSSSCG00000005873	0	0	0	0	0	0	0	0	0	0	0	0	0	0	0	0	0	0	0	0	0	0	0	0	0	0	0	0	0	0	0	0	0	0	0	0
ENSSSCG00000005874	0	0	0	0	0	0	0	0	0	0	0	0	0	0	0	0	0	0	0	0	0	0	0	0	0	0	0	0	0	0	0	0	0	0	0	0
ENSSSCG00000005876	0	0	0	0	0	0	0	0	0	0	0	0	0	0	0	0	0	0	0	0	0	0	0	0	0	0	0	0	0	0	0	0	0	0	0	0
ENSSSCG00000005923	0	0	0	0	0	0	0	0	1	0	0	0	0	0	0	0	0	0	0	1	0	3	0	0	4	3	1	1	6	0	1	7	6	4	4	3
ENSSSCG00000005928	0	0	0	0	0	0	0	0	0	0	0	0	0	0	0	0	0	0	0	0	0	0	0	0	0	0	0	0	0	0	0	0	0	0	0	0
ENSSSCG00000005939	0	0	0	0	0	0	0	0	0	0	0	0	0	0	0	0	0	0	0	0	0	0	0	0	0	0	0	0	0	0	0	0	0	0	0	0
ENSSSCG00000005952	0	0	0	0	0	0	1	0	0	0	0	0	0	0	1	0	0	0	0	6	14	9	6	7	6	3	11	3	6	5	4	1	5	8	6	1
ENSSSCG00000005953	5	0	0	0	0	2	3	2	0	0	0	1	0	0	1	0	0	1	1	5	7	12	10	5	7	4	5	4	6	2	3	7	6	0	7	7
ENSSSCG00000005954	0	0	0	0	0	0	0	0	0	0	0	0	0	0	0	0	0	0	0	0	0	0	0	1	0	0	0	0	0	0	0	0	0	0	0	0
ENSSSCG00000005961	0	0	1	0	0	0	1	1	1	0	0	0	0	1	1	2	0	1	1	1	1	0	2	1	3	0	1	1	5	0	0	1	0	3	2	3
ENSSSCG00000005962	0	0	0	0	0	0	0	0	0	0	0	0	0	0	0	0	0	0	0	0	1	0	0	0	1	0	0	0	0	0	1	0	0	0	0	1
ENSSSCG00000005986	4	5	5	3	3	3	4	4	4	2	8	11	10	6	6	8	5	6	6	7	4	16	1	11	2	3	8	0	6	9	2	8	15	12	7	6
ENSSSCG00000006021	0	0	0	0	0	0	0	0	0	0	0	0	0	0	0	0	0	0	0	0	0	0	0	0	0	0	0	0	0	1	0	0	0	0	0	0
ENSSSCG00000006056	0	0	0	0	0	0	0	0	0	0	0	0	0	0	0	0	0	0	0	0	0	0	0	0	0	0	0	0	0	0	0	0	0	0	0	0
ENSSSCG00000006064	0	0	1	0	0	0	0	0	0	0	0	0	0	0	0	0	0	1	1	2	1	1	3	0	1	8	0	0	12	4	3	2	1	6	0	5
ENSSSCG00000006068	0	0	0	0	0	0	2	0	0	0	0	1	0	0	0	0	1	0	0	6	2	6	5	6	6	2	3	1	1	4	2	2	6	2	6	6
ENSSSCG00000006125	0	0	1	0	0	1	0	0	0	0	1	1	0	0	0	1	0	0	0	0	1	3	2	2	7	1	4	2	2	2	3	3	1	1	4	2
ENSSSCG00000006134	0	0	0	0	0	0	1	0	0	0	0	0	0	0	0	0	0	2	2	1	0	0	0	1	1	0	0	0	0	0	0	0	0	0	0	1
ENSSSCG00000006138	0	0	0	0	0	0	0	0	0	0	1	0	0	0	0	0	0	0	0	0	0	0	0	0	0	1	0	0	8	0	0	1	3	0	0	0
ENSSSCG00000006147	0	0	0	0	0	0	0	0	0	0	0	0	0	0	0	0	0	0	0	0	0	0	0	0	0	0	0	0	0	0	0	0	0	0	0	0
ENSSSCG00000006148	0	0	0	0	0	0	0	0	0	0	0	0	0	0	0	0	0	0	0	0	0	0	0	0	0	0	0	0	0	0	0	0	0	0	0	0
ENSSSCG00000006149	0	0	0	0	0	0	0	0	0	0	0	0	0	0	0	0	0	1	1	1	0	1	0	0	3	0	0	1	0	0	1	0	2	1	0	1
ENSSSCG00000006164	0	1	1	1	1	0	0	0	0	0	0	0	0	0	0	0	0	1	1	1	1	1	2	1	0	0	1	0	3	2	0	0	3	2	0	1
ENSSSCG00000006185	0	0	0	0	0	0	3	0	0	0	0	0	0	0	0	0	0	0	0	0	2	1	0	1	1	3	1	0	1	1	1	1	2	0	2	1
ENSSSCG00000006186	0	0	0	0	0	1	0	0	1	0	0	0	0	0	0	0	1	0	0	1	0	0	1	0	1	1	1	2	1	5	2	0	0	1	0	0
ENSSSCG00000006188	0	0	0	0	0	1	0	0	0	0	1	0	1	0	0	0	0	1	1	0	0	1	1	0	0	0	0	0	2	1	0	0	0	1	0	0
ENSSSCG00000006195	0	0	0	0	0	0	0	0	0	0	0	0	0	0	0	0	0	0	0	0	0	0	0	0	0	0	0	0	0	0	0	0	0	1	0	0
ENSSSCG00000006200	0	0	0	0	0	0	0	0	0	0	0	0	0	0	0	0	0	0	0	1	0	4	0	0	0	0	0	0	0	0	0	0	0	0	0	0
ENSSSCG00000006204	0	0	0	0	0	0	0	0	0	0	0	0	0	0	0	0	0	0	0	0	2	1	1	0	1	1	1	0	0	0	0	0	3	1	2	0
ENSSSCG00000006205	0	0	0	0	0	0	0	0	0	0	0	0	0	0	0	0	0	0	0	5	3	4	12	9	2	5	5	5	3	4	4	3	8	1	3	4
ENSSSCG00000006215	1	1	1	1	1	1	3	0	1	0	1	0	2	2	1	2	1	0	0	0	1	1	2	3	0	2	5	0	1	1	1	0	0	2	0	0
ENSSSCG00000006217	0	0	0	0	0	0	0	0	0	0	0	0	0	0	0	0	0	0	0	0	0	0	0	0	0	0	0	0	0	0	0	0	0	0	0	0
ENSSSCG00000006248	1	1	2	2	2	2	3	2	6	3	1	3	3	1	1	1	1	0	0	4	5	5	3	4	4	3	4	1	6	5	7	4	9	7	2	3
ENSSSCG00000006262	0	1	3	0	0	2	3	1	0	0	2	0	0	0	0	0	2	3	3	2	2	3	4	4	3	1	5	2	2	2	2	1	5	3	2	2
ENSSSCG00000006264	0	0	0	0	0	1	0	1	0	2	0	1	0	0	0	0	3	0	0	0	0	0	0	1	0	0	0	0	0	1	0	0	0	0	0	0
ENSSSCG00000006266	1	1	0	0	0	0	0	3	1	0	0	0	0	0	4	0	0	0	0	5	9	4	5	3	2	15	10	0	2	3	9	11	12	3	9	8
ENSSSCG00000006299	0	0	0	1	1	0	0	0	0	0	0	0	0	0	0	0	0	0	0	0	1	0	0	1	1	0	0	1	0	0	0	1	0	0	0	1
ENSSSCG00000006305	0	1	0	0	0	0	0	0	1	0	1	1	2	0	0	0	0	7	7	2	6	3	6	4	1	7	4	2	4	5	3	10	5	2	7	6
ENSSSCG00000006316	0	0	0	0	0	0	0	0	0	0	0	0	0	0	0	0	0	0	0	0	0	0	0	0	0	0	0	0	0	0	0	0	0	0	0	1
ENSSSCG00000006317	0	0	0	0	0	0	0	0	0	0	0	0	0	0	0	0	0	0	0	0	0	0	0	0	0	0	0	0	0	0	0	0	0	0	0	0
ENSSSCG00000006320	0	0	0	0	0	0	0	0	0	0	0	0	0	0	0	0	0	0	0	0	0	0	0	0	0	0	0	0	0	0	0	0	0	0	0	0
ENSSSCG00000006336	0	0	0	0	0	1	0	0	0	2	0	3	0	0	1	1	1	0	0	0	0	0	0	0	0	0	0	1	5	0	1	0	1	0	0	2
ENSSSCG00000006348	0	0	0	0	0	0	0	1	1	0	0	0	0	1	0	1	0	0	0	1	0	1	2	3	1	3	2	2	3	0	1	1	1	1	2	4
ENSSSCG00000006384	1	2	0	0	0	0	0	0	0	0	0	0	0	1	0	0	0	1	1	3	2	0	4	2	1	1	1	1	3	3	2	1	2	1	5	3
ENSSSCG00000006394	0	0	2	0	0	0	0	1	0	0	0	0	0	1	4	0	0	0	0	1	1	3	4	2	1	13	1	0	8	1	5	11	14	3	5	11
ENSSSCG00000006397	0	0	0	0	0	0	0	0	0	0	0	0	0	0	0	1	0	0	0	0	0	0	0	0	0	0	0	0	0	0	0	1	0	2	1	0
ENSSSCG00000006403	1	9	4	4	4	2	1	3	1	6	6	7	0	7	4	1	6	9	9	9	6	2	4	7	5	3	3	3	9	7	8	6	8	2	6	5
ENSSSCG00000006409	0	1	0	0	0	0	0	0	0	0	0	0	0	0	0	0	1	0	0	0	0	0	1	2	0	0	0	0	0	3	2	0	1	2	0	0
ENSSSCG00000006411	0	0	0	0	0	0	0	0	0	0	0	0	0	0	0	0	0	0	0	0	0	0	0	0	0	0	0	0	0	0	0	0	0	0	0	0
ENSSSCG00000006424	0	0	1	0	0	0	1	0	2	0	0	3	0	0	0	1	0	1	1	6	13	3	5	6	3	1	7	5	10	9	6	4	3	1	2	4
ENSSSCG00000006425	0	0	0	0	0	0	0	0	0	0	0	0	0	1	0	0	0	0	0	1	0	0	1	5	0	1	3	0	4	0	1	5	6	0	3	0
ENSSSCG00000006426	0	0	1	0	0	0	0	0	0	0	0	0	0	0	0	0	1	0	0	4	3	0	5	9	2	5	7	6	7	2	2	4	1	1	4	1
ENSSSCG00000006430	0	0	0	0	0	0	0	0	0	0	0	0	0	0	0	0	0	0	0	0	0	0	0	0	0	1	0	0	0	0	0	0	0	0	0	0
ENSSSCG00000006431	1	0	0	0	0	0	0	0	0	0	0	0	1	0	1	0	0	0	0	6	1	0	2	1	0	0	6	0	1	3	2	0	1	1	2	1
ENSSSCG00000006438	0	0	0	0	0	0	0	0	0	0	0	0	0	0	0	0	0	0	0	0	0	0	0	0	0	0	0	0	0	0	0	0	0	0	0	0
ENSSSCG00000006445	0	0	0	0	0	0	0	0	0	0	0	0	0	0	0	0	0	0	0	0	0	0	0	0	0	0	0	0	0	0	0	0	0	0	0	0
ENSSSCG00000006447	0	0	0	0	0	0	0	0	0	0	0	0	0	0	0	0	0	0	0	0	0	0	0	0	0	0	0	1	0	0	0	0	0	0	0	0
ENSSSCG00000006450	0	0	0	0	0	0	0	2	0	0	0	0	0	2	0	0	2	0	0	1	0	0	7	18	2	8	0	1	1	0	0	2	2	0	1	0
ENSSSCG00000006458	0	0	0	0	0	0	1	1	0	0	0	0	1	0	0	1	0	0	0	1	1	11	2	1	0	8	1	4	1	1	3	9	11	14	7	11
ENSSSCG00000006460	0	0	0	0	0	0	0	0	0	0	0	0	0	0	0	0	0	0	0	1	0	0	1	0	0	0	1	1	0	0	0	0	0	0	0	0
ENSSSCG00000006464	0	0	0	0	0	0	0	1	0	0	1	0	0	0	1	0	0	0	0	0	0	3	3	3	0	0	4	2	2	1	0	0	1	0	0	3
ENSSSCG00000006465	1	0	1	0	0	0	4	3	3	1	1	0	1	0	2	2	1	1	1	8	15	12	10	5	2	18	12	7	15	8	9	8	6	4	13	14
ENSSSCG00000006477	0	0	2	0	0	0	0	0	1	0	0	0	0	0	0	0	1	1	1	0	0	1	0	0	0	2	0	0	1	0	0	0	1	1	0	1
ENSSSCG00000006478	3	3	2	0	0	5	2	4	0	2	2	1	0	0	0	1	0	1	1	1	2	0	5	0	0	1	8	1	1	7	4	3	0	0	4	1
ENSSSCG00000006497	0	2	0	0	0	1	1	2	0	0	1	0	1	1	2	0	0	1	1	1	5	1	2	0	2	3	1	0	3	0	1	4	5	2	3	3
ENSSSCG00000006503	1	0	1	0	0	2	0	0	0	0	1	0	0	0	0	0	0	0	0	0	0	5	3	0	0	3	3	1	1	3	5	5	5	4	3	6
ENSSSCG00000006545	0	0	0	0	0	1	0	0	0	1	0	0	0	0	0	0	0	0	0	0	0	0	0	3	0	1	0	0	1	1	0	0	2	2	0	1
ENSSSCG00000006551	0	2	0	3	3	0	1	0	0	0	0	1	2	0	1	1	0	0	0	6	9	2	5	7	6	1	8	9	4	2	4	3	5	4	3	9
ENSSSCG00000006558	0	0	2	0	0	0	0	0	0	0	0	0	0	0	0	0	0	0	0	0	0	0	0	0	0	0	0	0	0	0	0	0	0	0	0	0
ENSSSCG00000006592	0	1	0	0	0	0	0	0	0	1	0	0	0	0	0	1	0	0	0	0	0	0	0	0	0	0	0	0	0	1	0	0	0	0	0	0
ENSSSCG00000006594	0	0	0	0	0	0	0	0	0	0	0	0	0	0	0	0	0	0	0	0	0	0	0	0	0	0	0	0	0	0	0	0	0	0	0	0
ENSSSCG00000006599	0	0	0	0	0	0	0	0	0	0	0	0	0	0	0	0	0	0	0	0	0	0	0	0	0	1	0	0	1	0	0	0	0	0	0	0
ENSSSCG00000006604	0	0	0	0	0	0	0	0	0	0	0	0	0	0	0	0	0	0	0	1	1	0	0	2	0	12	0	0	4	0	0	1	13	0	0	27
ENSSSCG00000006605	0	0	0	0	0	0	0	0	0	0	0	0	0	0	0	0	0	0	0	0	0	0	0	2	1	4	0	0	1	0	0	0	7	0	0	0
ENSSSCG00000006679	0	0	0	0	0	0	0	0	0	0	0	0	0	0	0	0	0	0	0	0	0	0	0	0	0	0	0	0	0	0	0	0	0	0	0	0
ENSSSCG00000006713	0	0	0	0	0	0	0	0	0	0	0	0	0	0	0	0	0	0	0	0	0	0	0	0	0	0	0	0	0	0	0	0	0	0	0	0
ENSSSCG00000006749	0	0	0	0	0	0	0	0	0	0	0	0	0	0	0	0	0	0	0	0	0	0	0	0	0	0	0	0	0	0	1	0	0	0	0	0
ENSSSCG00000006750	1	0	0	1	1	0	0	0	0	2	0	0	0	0	0	1	0	0	0	1	0	0	1	0	3	0	2	3	7	7	2	0	1	2	4	0
ENSSSCG00000006772	0	0	0	0	0	0	0	0	0	0	0	0	0	0	0	0	0	0	0	0	0	0	0	0	0	0	0	0	0	0	0	0	0	0	0	0
ENSSSCG00000006773	0	0	0	0	0	0	0	0	0	0	1	0	0	0	0	0	0	0	0	1	0	0	3	1	0	1	0	1	2	0	1	2	2	0	0	2
ENSSSCG00000006792	0	0	0	0	0	0	0	0	0	0	0	0	0	0	0	0	0	0	0	0	0	0	0	0	0	2	0	0	2	0	0	0	0	0	0	0
ENSSSCG00000006801	0	0	0	0	0	0	0	0	0	0	0	0	0	0	0	0	0	0	0	0	0	0	0	0	0	0	0	0	0	0	0	0	0	0	0	0
ENSSSCG00000006803	0	0	0	0	0	0	0	0	0	0	0	0	0	0	0	0	0	0	0	0	0	0	0	0	0	0	0	0	0	0	0	0	0	1	0	0
ENSSSCG00000006804	0	0	0	0	0	0	0	0	0	0	0	0	0	0	0	0	0	0	0	0	0	1	0	1	0	0	0	0	0	0	0	0	0	0	0	1
ENSSSCG00000006805	0	0	0	0	0	0	0	0	0	0	0	0	0	0	0	0	0	0	0	0	0	0	0	0	0	0	0	0	0	0	1	0	0	0	0	0
ENSSSCG00000006820	0	0	0	0	0	2	0	0	0	0	2	0	9	0	1	4	1	0	0	0	1	0	0	0	0	0	0	0	1	0	0	0	0	4	0	0
ENSSSCG00000006825	3	1	1	1	1	1	1	1	5	0	0	3	3	0	0	1	0	1	1	0	2	1	0	1	0	1	2	1	0	1	0	0	1	1	0	0
ENSSSCG00000006875	6	9	1	9	9	2	9	4	10	5	2	2	11	2	1	3	1	7	7	10	5	3	7	3	6	2	9	5	7	10	3	4	3	3	1	7
ENSSSCG00000006881	0	0	0	0	0	0	0	0	0	0	0	0	0	0	0	0	0	0	0	0	0	0	0	0	0	0	0	0	0	0	0	0	0	0	0	0
ENSSSCG00000006909	0	0	0	0	0	0	0	0	0	0	0	0	0	0	0	0	0	0	0	0	0	0	0	0	0	0	0	0	0	0	0	0	0	0	0	0
ENSSSCG00000006914	0	0	0	0	0	0	0	0	0	0	0	0	0	0	0	0	0	0	0	0	0	0	1	0	0	0	0	0	0	0	0	0	0	0	0	0
ENSSSCG00000006963	0	0	1	2	2	1	0	3	0	0	0	0	0	1	0	1	0	2	2	3	5	2	3	2	0	4	5	1	3	1	1	2	3	2	0	1
ENSSSCG00000006966	0	3	0	2	2	0	0	1	0	0	2	5	0	0	0	1	0	0	0	2	0	11	2	1	4	8	1	0	35	3	2	1	1	1	3	6
ENSSSCG00000006969	1	1	0	0	0	0	0	0	1	0	0	1	0	0	0	2	0	2	2	21	5	23	14	30	11	48	10	9	34	14	12	9	23	9	7	30
ENSSSCG00000006973	0	0	0	0	0	0	0	0	0	0	0	0	0	0	0	0	0	0	0	0	0	0	0	0	0	0	0	0	0	0	0	0	0	0	0	0
ENSSSCG00000006978	0	0	0	0	0	0	0	0	0	0	0	0	0	0	0	0	0	0	0	0	0	0	0	0	0	0	0	0	0	0	0	0	0	0	0	0
ENSSSCG00000006980	0	0	0	0	0	0	0	0	0	0	0	0	0	0	0	0	0	0	0	0	0	0	0	0	0	0	0	0	0	0	0	0	0	0	0	0
ENSSSCG00000006997	0	0	0	0	0	0	0	0	0	0	0	0	0	0	0	0	0	0	0	0	0	0	0	0	0	0	0	0	0	0	0	0	0	0	0	0
ENSSSCG00000007002	0	0	0	0	0	0	0	0	0	0	0	0	0	0	0	0	0	0	0	0	0	0	0	0	0	0	0	0	0	0	0	0	0	0	0	0
ENSSSCG00000007008	0	0	0	0	0	0	0	0	0	0	0	0	0	0	0	0	0	0	0	0	0	0	0	1	0	0	0	0	0	0	1	1	0	0	0	0
ENSSSCG00000007009	0	0	0	0	0	0	0	0	0	0	0	0	0	0	0	0	0	0	0	1	0	0	0	0	0	0	0	1	0	0	1	0	0	0	0	0
ENSSSCG00000007029	0	0	0	0	0	0	0	1	1	0	1	0	0	0	0	1	0	0	0	0	1	0	0	1	1	3	1	1	2	2	2	1	1	3	0	1
ENSSSCG00000007053	0	0	0	0	0	0	1	0	0	0	0	1	0	1	0	0	0	0	0	1	0	0	0	0	0	0	0	0	1	0	0	0	0	0	0	0
ENSSSCG00000007061	0	0	0	1	1	0	2	1	0	0	1	1	0	1	2	0	0	0	0	0	0	0	0	0	0	1	0	0	1	1	2	0	2	1	2	2
ENSSSCG00000007062	0	0	0	0	0	0	0	0	0	0	0	0	0	0	0	0	0	0	0	0	0	0	0	0	0	0	0	0	0	0	0	0	1	0	0	0
ENSSSCG00000007078	0	0	0	0	0	0	0	0	0	0	0	0	0	0	0	0	0	0	0	0	0	0	1	0	0	0	1	0	1	1	0	1	0	0	1	0
ENSSSCG00000007083	0	0	2	0	0	1	0	0	2	0	0	1	1	0	0	0	0	0	0	0	0	0	0	0	0	0	1	0	2	1	0	0	1	0	1	0
ENSSSCG00000007087	0	0	0	0	0	0	0	0	0	0	0	0	0	0	0	0	0	0	0	0	0	0	0	0	0	0	0	0	0	0	0	0	0	0	0	0
ENSSSCG00000007099	0	1	1	0	0	0	0	1	0	0	0	0	2	0	0	0	0	0	0	0	0	0	0	1	0	0	2	0	0	0	0	2	0	0	0	1
ENSSSCG00000007106	1	0	0	0	0	0	0	0	0	0	0	0	0	0	0	1	1	0	0	0	0	0	0	0	0	0	0	0	0	0	0	0	1	0	0	0
ENSSSCG00000007114	0	0	0	0	0	0	0	0	0	0	0	0	0	0	0	0	0	0	0	0	0	0	1	0	0	0	0	0	0	0	0	0	0	0	0	0
ENSSSCG00000007121	0	0	0	0	0	0	0	0	0	0	0	0	0	0	0	0	0	0	0	0	0	0	0	0	0	0	0	0	0	0	0	0	0	0	0	0
ENSSSCG00000007122	0	0	0	0	0	0	0	0	0	0	0	0	0	0	0	0	0	0	0	0	0	0	0	0	0	0	0	0	0	0	0	0	0	0	0	0
ENSSSCG00000007123	0	0	0	0	0	0	0	0	0	0	0	0	0	0	0	0	0	0	0	0	0	0	0	0	0	0	0	0	0	0	0	0	0	0	0	0
ENSSSCG00000007124	0	0	0	0	0	0	0	0	0	0	0	0	0	0	0	0	0	0	0	0	0	0	0	0	0	0	0	0	0	0	0	0	0	0	0	0
ENSSSCG00000007125	0	0	0	0	0	0	0	0	0	0	0	0	0	0	0	0	0	0	0	0	0	0	0	0	0	1	0	0	0	0	0	0	0	0	0	0
ENSSSCG00000007130	3	5	2	1	1	0	2	6	10	0	5	3	4	5	2	1	8	6	6	2	1	3	2	7	8	17	1	2	4	6	5	1	7	4	1	2
ENSSSCG00000007163	1	0	0	0	0	1	1	1	0	0	0	2	0	0	0	0	0	0	0	1	0	0	0	0	0	2	0	0	0	0	0	0	0	0	0	0
ENSSSCG00000007169	0	0	0	0	0	0	0	0	0	0	0	0	0	0	0	0	0	0	0	0	0	0	0	0	0	0	0	1	0	0	0	0	0	0	0	0
ENSSSCG00000007172	0	0	0	0	0	0	0	0	0	0	0	0	0	0	0	0	0	0	0	0	3	0	0	0	0	0	0	0	0	0	0	0	0	0	1	0
ENSSSCG00000007191	0	0	0	0	0	0	0	0	0	0	0	0	0	0	0	0	0	0	0	0	0	0	0	0	0	0	0	0	0	0	0	0	0	0	0	0
ENSSSCG00000007192	0	0	0	0	0	0	0	0	0	0	0	0	0	0	0	0	0	0	0	0	0	0	0	1	0	0	0	0	0	0	0	0	0	0	0	0
ENSSSCG00000007197	0	0	0	0	0	0	0	0	0	0	0	0	0	0	0	0	0	0	0	0	0	0	0	0	0	0	0	0	0	0	0	0	0	0	0	1
ENSSSCG00000007199	3	1	5	6	6	3	2	7	3	4	8	4	4	4	8	0	4	8	8	20	49	17	28	15	8	19	29	43	31	30	10	13	35	14	36	17
ENSSSCG00000007211	30	47	30	39	39	26	36	49	64	29	29	20	48	29	36	31	20	34	34	190	171	166	164	143	85	145	263	90	172	160	123	174	136	105	161	116
ENSSSCG00000007215	0	0	0	0	0	0	0	0	0	0	0	0	0	0	0	0	0	0	0	0	0	0	0	0	0	0	0	0	0	0	0	0	0	0	0	0
ENSSSCG00000007216	0	0	0	0	0	0	0	0	0	0	0	0	0	0	0	0	0	0	0	0	0	0	0	0	0	0	0	0	0	0	0	0	0	0	0	0
ENSSSCG00000007217	0	0	0	0	0	0	0	0	0	0	0	0	0	0	0	0	0	0	0	0	0	0	0	0	0	0	0	0	0	0	0	0	0	0	0	0
ENSSSCG00000007218	0	0	0	0	0	0	0	0	0	0	0	0	0	0	0	0	0	0	0	0	0	0	0	0	0	0	0	0	0	0	0	0	0	0	0	0
ENSSSCG00000007219	0	0	0	0	0	0	0	0	0	0	0	0	0	0	0	0	0	0	0	0	0	0	0	0	0	0	0	0	0	0	0	0	0	0	0	0
ENSSSCG00000007221	0	0	0	0	0	0	0	0	0	0	0	0	0	0	0	0	0	0	0	0	0	0	0	0	0	0	0	0	0	0	0	0	0	0	0	0
ENSSSCG00000007224	0	0	0	0	0	0	0	0	0	0	0	0	0	0	0	0	0	0	0	0	0	0	0	0	0	0	0	0	0	0	0	0	0	0	0	0
ENSSSCG00000007226	0	0	0	1	1	0	0	0	0	1	0	1	1	0	0	0	1	0	0	0	0	0	0	0	0	0	0	0	0	1	0	0	0	0	0	0
ENSSSCG00000007238	0	0	0	0	0	0	0	0	0	0	0	0	0	0	0	0	0	0	0	0	0	0	0	0	0	0	0	0	0	0	0	0	0	0	0	0
ENSSSCG00000007256	0	0	0	0	0	0	0	0	0	0	0	0	0	0	0	0	0	0	0	0	0	0	0	0	0	0	0	0	0	0	0	0	0	0	0	0
ENSSSCG00000007259	0	0	0	0	0	0	0	0	1	0	0	0	0	0	0	0	0	0	0	0	0	0	0	0	0	0	0	0	0	0	0	0	0	0	0	0
ENSSSCG00000007260	0	0	0	0	0	0	1	0	0	0	0	0	0	0	0	0	0	0	0	0	0	0	0	0	0	0	0	0	0	0	0	0	0	0	0	0
ENSSSCG00000007261	1	1	0	2	2	0	0	0	0	0	1	0	2	3	1	2	0	1	1	1	0	1	0	0	0	0	2	0	1	1	1	2	2	0	2	0
ENSSSCG00000007262	0	1	0	0	0	0	0	0	0	0	3	1	1	0	0	0	0	1	1	0	0	0	0	0	0	2	0	0	0	0	2	0	0	0	1	0
ENSSSCG00000007305	3	1	1	0	0	1	0	1	0	0	2	0	3	1	0	0	0	0	0	2	3	5	3	4	4	2	2	1	2	4	6	4	0	1	2	6
ENSSSCG00000007332	0	0	0	0	0	0	0	0	0	0	0	0	0	0	0	0	0	0	0	0	0	1	0	1	0	0	0	0	0	0	0	0	1	0	0	0
ENSSSCG00000007338	0	0	0	0	0	1	1	0	0	0	0	0	0	0	0	1	0	0	0	0	2	0	1	0	0	0	1	0	0	0	0	1	1	0	0	0
ENSSSCG00000007348	0	0	0	0	0	0	0	0	0	0	0	0	0	0	0	0	0	0	0	0	0	0	0	0	0	0	0	0	1	0	1	1	0	0	0	0
ENSSSCG00000007367	0	0	0	0	0	0	0	0	0	0	0	0	0	0	0	0	0	0	0	1	0	1	1	1	0	1	1	0	0	0	1	0	0	3	0	0
ENSSSCG00000007370	0	0	0	0	0	0	0	1	0	0	0	0	0	0	0	0	0	0	0	2	1	1	1	6	2	0	1	0	0	0	2	1	3	0	0	0
ENSSSCG00000007371	0	0	0	1	1	1	0	1	0	0	0	0	1	1	1	2	2	1	1	3	6	7	6	2	4	9	7	3	10	6	3	5	7	3	16	9
ENSSSCG00000007377	0	0	0	0	0	0	0	0	0	0	0	0	0	0	0	0	0	0	0	0	0	0	0	0	0	0	0	0	0	0	0	0	0	0	0	0
ENSSSCG00000007384	0	0	0	0	0	0	0	0	0	0	0	0	0	0	0	0	0	0	0	0	0	0	0	0	0	1	0	0	0	0	0	1	0	0	0	1
ENSSSCG00000007407	0	0	0	0	0	0	0	0	0	0	0	0	0	0	0	0	0	0	0	0	0	0	0	0	0	0	0	0	0	0	0	0	0	0	0	0
ENSSSCG00000007408	0	0	0	0	0	0	0	0	0	0	0	0	0	0	0	0	0	0	0	0	0	0	0	0	0	0	0	0	0	0	0	0	0	0	0	0
ENSSSCG00000007410	0	0	0	0	0	0	0	0	0	0	1	0	1	0	0	0	0	0	0	1	3	0	2	0	1	2	3	0	0	3	2	3	0	1	1	1
ENSSSCG00000007476	1	0	0	0	0	0	0	0	0	0	0	0	0	0	0	0	0	0	0	2	0	8	1	2	6	13	0	1	11	1	1	1	10	1	4	6
ENSSSCG00000007479	1	0	1	2	2	1	0	0	2	2	2	3	2	0	0	0	0	2	2	2	7	3	5	7	2	0	5	5	4	2	1	1	8	1	2	2
ENSSSCG00000007480	0	0	0	0	0	0	0	0	1	0	0	0	0	0	0	0	0	0	0	1	0	0	0	0	0	0	0	0	0	0	0	0	0	0	0	0
ENSSSCG00000007486	0	0	0	0	0	0	0	0	0	0	0	0	0	0	0	0	0	0	0	0	0	0	0	0	0	1	0	0	1	0	0	1	2	0	0	0
ENSSSCG00000007490	0	0	0	0	0	0	0	0	0	0	0	0	0	0	0	0	0	0	0	0	0	0	0	0	0	1	0	0	2	0	0	0	0	0	0	2
ENSSSCG00000007491	0	0	0	0	0	0	0	0	0	0	0	0	0	0	0	0	0	0	0	0	0	0	0	0	0	0	0	0	0	0	0	0	0	0	0	0
ENSSSCG00000007502	0	0	0	0	0	0	0	0	0	0	0	0	0	0	0	0	0	0	0	0	0	1	0	0	0	0	1	0	0	0	0	0	0	0	0	0
ENSSSCG00000007510	0	0	0	0	0	0	0	0	0	0	0	0	0	0	0	0	0	0	0	0	0	0	0	0	0	0	0	0	0	0	0	0	0	0	0	0
ENSSSCG00000007511	0	0	0	0	0	0	0	0	1	0	0	1	0	0	0	0	0	0	0	0	1	0	0	0	1	1	2	1	0	0	0	0	0	0	0	0
ENSSSCG00000007515	0	0	0	0	0	1	0	0	0	0	0	0	1	0	0	0	0	0	0	0	0	0	0	0	1	2	1	1	0	0	0	1	3	0	4	0
ENSSSCG00000007526	0	6	2	1	1	1	3	6	2	0	3	5	3	1	2	8	4	3	3	22	19	22	47	23	7	49	16	6	11	15	30	16	33	12	52	21
ENSSSCG00000007538	0	0	0	0	0	0	0	0	0	0	0	0	0	0	0	0	0	0	0	1	2	2	3	1	0	3	0	3	2	1	5	1	0	0	0	2
ENSSSCG00000007555	0	0	0	0	0	0	0	0	0	0	0	0	0	0	0	0	0	0	0	0	0	0	0	0	0	0	0	0	0	0	0	0	0	0	0	0
ENSSSCG00000007578	1	4	0	3	3	1	1	0	0	0	0	0	3	0	0	1	1	0	0	4	8	16	8	1	2	6	15	7	7	2	13	12	2	10	5	12
ENSSSCG00000007596	1	0	1	2	2	0	0	0	0	0	1	3	1	0	1	0	2	0	0	1	2	1	2	1	0	3	3	2	2	2	2	0	1	2	3	1
ENSSSCG00000007631	0	0	0	0	0	0	0	0	0	0	0	0	0	0	0	0	0	0	0	0	0	0	0	0	0	0	0	0	0	0	0	0	0	0	0	0
ENSSSCG00000007639	0	0	0	0	0	0	0	0	0	0	0	0	0	0	0	0	0	0	0	0	0	0	0	0	0	0	0	0	0	0	0	0	0	0	0	0
ENSSSCG00000007673	0	0	0	0	0	0	0	0	0	0	0	0	0	0	0	0	1	0	0	0	0	1	0	1	0	0	0	0	0	1	0	0	0	1	0	0
ENSSSCG00000007691	0	0	2	0	0	0	0	0	0	0	0	0	0	0	0	0	0	0	0	0	0	0	0	0	0	0	0	0	0	0	0	0	0	0	2	0
ENSSSCG00000007695	0	0	0	0	0	1	0	0	0	1	1	2	3	0	1	0	1	1	1	0	1	1	1	2	4	0	1	1	4	0	1	1	0	0	0	0
ENSSSCG00000007703	0	0	0	0	0	0	0	0	0	0	0	0	0	0	0	0	0	0	0	0	0	2	0	2	0	7	0	0	4	0	1	2	1	2	1	3
ENSSSCG00000007716	0	0	0	0	0	0	0	0	0	0	0	0	0	0	0	0	0	0	0	1	1	1	1	0	0	0	0	0	0	0	3	0	0	0	1	0
ENSSSCG00000007751	0	0	0	0	0	0	0	0	0	0	0	0	0	0	0	0	0	0	0	1	1	3	1	2	1	0	1	0	0	0	1	0	5	0	4	3
ENSSSCG00000007773	0	0	0	0	0	0	0	0	0	0	0	0	1	0	0	0	0	0	0	1	1	0	0	0	0	0	1	0	2	0	0	0	0	0	1	0
ENSSSCG00000007813	0	0	0	0	0	0	0	0	0	0	0	0	0	0	0	0	0	0	0	0	0	0	0	0	0	0	0	0	0	0	0	0	0	0	0	0
ENSSSCG00000007838	1	0	0	0	0	1	0	1	0	0	0	0	1	0	0	0	0	0	0	2	0	3	2	4	1	5	3	2	9	2	3	3	5	2	1	4
ENSSSCG00000007842	1	0	2	0	0	3	0	1	0	1	1	0	0	0	0	0	4	1	1	4	8	8	9	14	4	5	5	2	6	1	6	11	5	5	8	9
ENSSSCG00000007847	0	0	0	0	0	0	0	0	0	0	0	0	0	0	0	0	0	0	0	0	0	0	0	0	0	0	0	0	0	0	0	0	0	0	0	0
ENSSSCG00000007848	0	0	0	0	0	0	0	0	0	0	0	0	0	0	0	0	0	0	0	0	0	0	0	0	0	0	0	0	0	0	0	0	0	0	0	0
ENSSSCG00000007850	0	0	0	0	0	0	0	0	0	0	0	0	1	0	1	2	0	1	1	1	0	0	2	1	0	0	0	0	0	0	1	1	0	1	2	1
ENSSSCG00000007858	3	0	0	0	0	0	0	0	0	1	0	1	3	2	0	0	1	3	3	0	0	0	0	0	0	0	0	0	0	1	0	0	0	1	2	0
ENSSSCG00000007859	0	0	0	0	0	0	0	0	0	0	0	0	0	0	0	0	0	0	0	0	0	0	0	0	0	0	0	0	0	1	0	2	1	0	0	0
ENSSSCG00000007860	0	0	0	0	0	0	0	0	0	0	0	0	0	0	0	0	0	1	1	0	0	0	0	0	0	0	0	0	0	0	0	0	0	0	0	1
ENSSSCG00000007862	0	0	0	0	0	0	0	0	0	0	0	0	0	0	0	0	0	0	0	0	0	0	0	0	0	0	0	0	0	0	0	0	0	0	0	0
ENSSSCG00000007868	1	0	0	0	0	0	0	0	0	0	0	0	0	0	1	1	0	0	0	1	0	0	0	1	1	0	0	0	0	0	0	1	0	0	0	0
ENSSSCG00000007882	0	0	0	0	0	0	0	0	0	0	0	0	0	0	0	0	0	0	0	0	0	0	0	0	0	0	0	0	0	0	0	0	0	0	0	0
ENSSSCG00000007904	0	0	0	3	3	0	0	1	0	0	4	0	0	1	0	1	0	1	1	0	0	1	0	1	0	1	1	0	0	1	0	1	0	0	2	0
ENSSSCG00000007915	0	0	0	0	0	0	0	0	0	0	0	0	0	0	0	0	0	0	0	0	0	0	0	1	0	0	0	0	0	0	0	0	0	0	0	0
ENSSSCG00000007921	0	0	0	0	0	0	0	0	0	0	0	0	0	0	0	0	0	0	0	0	0	0	0	0	0	0	0	0	0	0	0	0	0	0	0	0
ENSSSCG00000007933	0	0	0	0	0	0	1	0	0	0	0	0	0	0	0	0	0	0	0	0	1	1	5	1	2	1	2	2	0	0	3	0	2	3	2	1
ENSSSCG00000007957	0	0	0	1	1	0	0	0	1	1	0	0	0	0	0	0	0	0	0	0	3	1	6	1	1	4	1	4	1	3	1	6	4	1	9	0
ENSSSCG00000007961	0	0	0	0	0	0	0	0	0	0	0	0	0	0	0	0	0	0	0	0	0	0	0	0	0	1	0	0	0	0	0	0	0	0	0	0
ENSSSCG00000007973	3	0	0	3	3	0	1	2	2	1	2	0	0	4	1	3	1	2	2	5	9	5	6	4	5	10	11	4	10	4	3	10	12	4	3	16
ENSSSCG00000007989	0	0	0	0	0	0	0	0	0	0	0	0	0	0	0	0	0	0	0	0	0	0	0	0	0	0	0	0	0	0	0	0	0	0	0	0
ENSSSCG00000008005	0	0	0	0	0	0	0	0	0	0	0	0	0	0	0	0	0	0	0	0	0	0	0	0	0	0	0	0	0	0	1	0	0	0	0	0
ENSSSCG00000008063	0	0	0	0	0	0	0	0	0	0	0	0	0	0	0	0	0	0	0	0	0	0	0	0	0	0	1	0	1	0	0	0	0	0	0	0
ENSSSCG00000008081	0	0	0	0	0	0	0	0	0	0	0	1	1	0	0	0	1	0	0	0	1	0	0	0	2	2	1	0	0	0	1	1	1	1	0	0
ENSSSCG00000008087	0	0	0	0	0	0	0	0	0	0	0	0	0	0	0	0	0	0	0	0	0	0	0	0	0	0	0	0	0	0	0	0	0	0	0	0
ENSSSCG00000008088	0	0	0	0	0	0	0	0	0	0	0	0	0	0	0	0	0	0	0	0	0	0	0	0	0	0	0	0	0	0	0	0	0	0	0	0
ENSSSCG00000008092	0	0	0	0	0	0	0	0	0	0	0	0	0	0	0	0	0	0	0	0	1	0	0	0	0	0	0	0	0	0	0	0	0	0	0	0
ENSSSCG00000008126	0	0	0	0	0	0	0	0	0	0	0	0	0	0	0	0	0	0	0	0	0	0	0	0	0	0	0	0	0	0	0	0	0	0	0	0
ENSSSCG00000008134	1	0	2	1	1	0	1	0	10	1	3	0	5	0	3	2	2	9	9	7	12	11	17	6	7	12	14	2	22	8	3	2	7	4	4	12
ENSSSCG00000008140	0	0	0	0	0	0	1	0	0	0	0	0	1	0	0	0	0	0	0	0	0	0	0	0	0	0	0	0	0	0	2	0	0	0	0	0
ENSSSCG00000008141	0	1	0	0	0	0	1	1	0	2	2	0	0	0	1	1	0	1	1	7	12	3	6	7	5	1	9	6	5	7	3	4	0	5	6	6
ENSSSCG00000008165	0	0	0	0	0	0	0	0	0	0	0	0	0	0	0	0	0	0	0	0	0	1	0	0	0	0	0	0	0	0	0	0	0	1	0	0
ENSSSCG00000008166	0	0	0	0	0	0	0	0	0	0	0	0	0	0	0	0	0	0	0	0	0	0	0	1	0	1	0	0	1	0	0	0	0	0	0	0
ENSSSCG00000008209	0	0	0	0	0	0	0	0	0	0	0	0	0	0	0	0	0	0	0	0	0	0	0	0	0	0	0	0	0	0	0	0	0	0	0	0
ENSSSCG00000008214	0	0	0	0	0	0	1	0	0	1	0	0	1	0	0	0	0	0	0	1	1	0	2	3	0	0	0	0	4	2	4	0	4	0	2	1
ENSSSCG00000008229	0	0	0	0	0	0	0	0	0	0	0	0	0	0	0	0	0	0	0	0	0	0	0	0	0	0	0	0	0	0	0	0	0	0	0	0
ENSSSCG00000008259	1	2	1	3	3	3	6	1	1	0	0	0	1	1	2	1	1	5	5	35	25	29	34	18	38	19	35	12	33	34	28	46	4	24	54	53
ENSSSCG00000008308	0	0	0	0	0	0	0	0	0	0	1	1	1	0	0	0	0	0	0	0	1	2	0	0	0	0	0	0	0	0	1	0	0	2	0	0
ENSSSCG00000008319	0	0	0	0	0	0	0	0	0	0	0	0	0	0	1	1	0	1	1	0	0	0	0	4	0	2	3	1	1	3	4	3	0	4	1	5
ENSSSCG00000008321	0	0	0	0	0	0	0	0	0	0	0	0	0	0	0	0	0	0	0	0	0	0	0	0	0	0	0	0	0	0	0	0	0	0	0	0
ENSSSCG00000008375	0	0	0	0	0	0	0	0	0	0	0	0	0	0	0	0	0	0	0	1	1	0	0	3	0	2	0	2	0	0	1	0	1	0	0	0
ENSSSCG00000008384	1	0	0	0	0	0	0	0	0	0	0	0	0	0	0	0	0	0	0	0	0	1	0	1	1	1	0	0	1	0	0	0	1	0	0	2
ENSSSCG00000008410	1	0	0	0	0	0	1	0	0	1	0	0	1	0	1	1	0	0	0	1	0	1	0	0	1	1	2	1	1	1	2	0	0	2	1	0
ENSSSCG00000008441	2	5	1	5	5	3	3	2	1	1	1	4	1	3	2	2	1	4	4	7	1	6	4	3	7	6	7	6	6	0	6	14	4	6	10	4
ENSSSCG00000008442	0	0	0	0	0	0	0	0	0	1	0	1	0	1	2	0	0	0	0	2	2	4	0	6	6	1	6	1	4	2	1	1	2	2	3	2
ENSSSCG00000008465	0	0	0	0	0	0	0	0	0	0	0	0	0	0	0	0	0	0	0	1	0	0	1	0	2	0	0	0	0	0	0	0	1	1	3	0
ENSSSCG00000008473	0	0	0	0	0	0	0	0	0	0	0	0	0	0	0	0	0	0	0	0	0	0	0	0	0	0	1	0	0	0	0	0	0	0	0	0
ENSSSCG00000008483	0	0	0	0	0	0	0	0	0	0	0	0	0	0	0	0	0	0	0	0	0	0	0	0	0	0	1	0	0	0	0	0	0	0	0	0
ENSSSCG00000008485	0	0	0	0	0	0	0	0	0	0	0	0	0	0	0	0	0	0	0	0	0	0	0	0	0	0	0	0	0	0	0	0	0	0	0	0
ENSSSCG00000008506	0	0	0	0	0	0	0	0	0	0	0	0	0	1	0	0	0	0	0	0	0	1	0	0	0	0	0	0	0	0	1	0	0	0	0	0
ENSSSCG00000008514	0	0	0	0	0	0	0	0	0	0	0	0	0	0	0	0	0	0	0	0	0	0	0	0	0	0	0	0	0	0	0	0	0	0	0	0
ENSSSCG00000008521	1	1	0	0	0	3	0	0	0	0	0	0	0	0	0	1	2	0	0	0	5	7	7	9	4	3	5	3	8	3	3	6	3	2	8	1
ENSSSCG00000008524	0	0	0	0	0	0	0	0	0	0	0	0	0	0	0	0	0	0	0	0	0	0	2	1	1	4	0	1	3	0	0	0	0	0	0	1
ENSSSCG00000008544	0	0	0	0	0	0	0	1	0	0	0	0	0	0	0	0	1	0	0	0	0	0	1	0	0	0	0	0	0	0	0	0	0	0	0	0
ENSSSCG00000008552	1	0	0	0	0	0	0	0	1	0	1	0	1	0	0	0	0	0	0	8	6	0	2	3	1	3	3	6	2	0	3	0	2	1	0	1
ENSSSCG00000008564	0	0	0	0	0	0	0	0	3	0	0	0	0	0	0	0	0	0	0	0	2	0	1	0	0	4	1	0	3	0	1	1	1	1	0	0
ENSSSCG00000008565	0	0	0	0	0	0	0	0	0	0	0	0	0	0	0	0	0	0	0	0	0	1	0	1	0	1	0	0	0	0	0	0	0	0	0	0
ENSSSCG00000008568	0	7	1	1	1	3	3	4	3	1	2	1	1	0	1	0	0	4	4	9	6	4	10	13	18	9	7	5	15	16	13	6	6	5	15	3
ENSSSCG00000008595	0	0	1	0	0	0	0	0	0	0	0	0	0	0	0	0	0	0	0	0	0	1	1	0	0	0	0	1	2	0	1	1	0	1	1	1
ENSSSCG00000008607	1	0	0	0	0	0	0	0	0	1	1	0	0	0	0	0	0	1	1	0	2	1	2	2	2	0	0	0	1	1	1	1	0	0	3	4
ENSSSCG00000008618	2	2	1	0	0	2	8	1	3	5	0	2	3	1	3	2	9	11	11	2	1	2	9	5	7	12	9	4	14	2	3	9	26	8	10	14
ENSSSCG00000008625	0	0	0	0	0	0	1	4	1	0	1	1	0	0	0	2	0	0	0	0	0	1	0	0	0	0	0	0	0	0	0	0	0	0	0	0
ENSSSCG00000008649	22	24	22	17	17	17	26	36	9	20	23	27	38	18	17	43	18	26	26	1	12	2	2	9	4	3	13	2	4	8	2	4	5	1	7	4
ENSSSCG00000008650	0	0	0	0	0	0	0	0	0	0	0	0	0	0	0	0	0	0	0	0	0	0	0	0	0	0	0	0	0	0	0	0	0	0	0	0
ENSSSCG00000008651	0	0	0	0	0	0	0	0	0	0	0	0	0	0	0	0	0	0	0	0	1	0	0	0	0	0	0	0	0	0	0	0	0	0	0	0
ENSSSCG00000008665	0	0	0	0	0	0	0	0	0	0	0	0	0	0	0	0	0	0	0	0	0	0	0	0	0	0	0	0	0	0	0	0	0	0	0	0
ENSSSCG00000008671	0	0	0	0	0	0	0	0	0	0	0	0	0	0	0	0	0	0	0	0	0	0	0	0	0	0	0	0	0	0	0	0	0	0	0	0
ENSSSCG00000008700	0	1	0	1	1	0	1	2	3	2	1	0	0	2	0	1	1	0	0	6	8	1	8	4	5	9	15	4	10	6	5	9	2	7	4	7
ENSSSCG00000008709	0	0	0	0	0	0	0	0	0	0	0	0	0	0	0	0	1	0	0	0	1	0	1	0	0	1	0	1	0	0	0	1	0	1	0	0
ENSSSCG00000008720	0	0	0	0	0	0	0	0	0	0	0	0	0	0	0	0	0	0	0	0	0	0	0	0	0	0	0	0	0	0	0	0	0	0	0	0
ENSSSCG00000008730	0	0	0	0	0	0	0	0	0	0	0	0	0	0	0	0	0	0	0	0	0	0	0	0	0	0	0	0	0	0	0	0	0	0	0	0
ENSSSCG00000008731	0	0	0	1	1	0	0	0	0	0	0	0	0	0	0	0	2	0	0	0	0	0	2	0	0	0	0	1	0	0	0	0	0	1	0	0
ENSSSCG00000008758	3	0	3	0	0	0	1	2	0	0	0	3	0	5	3	0	2	0	0	7	4	17	8	1	4	6	4	6	5	17	12	9	10	6	10	5
ENSSSCG00000008763	0	0	0	0	0	0	0	0	0	0	0	1	0	0	0	0	0	0	0	0	0	0	0	0	0	0	0	0	0	0	0	0	0	0	1	0
ENSSSCG00000008770	0	1	0	0	0	0	0	0	0	0	0	0	0	0	0	1	1	1	1	6	5	2	14	8	4	9	9	6	7	6	4	3	11	4	8	8
ENSSSCG00000008771	1	1	1	3	3	1	3	5	2	1	0	2	1	1	3	1	0	4	4	1	4	6	17	8	6	13	8	5	15	7	11	7	17	7	9	8
ENSSSCG00000008802	0	0	0	0	0	0	0	0	0	0	0	0	1	0	0	0	0	0	0	4	2	3	2	3	3	1	3	0	3	3	3	3	0	0	3	4
ENSSSCG00000008804	0	1	2	1	1	3	1	1	1	2	1	3	3	1	4	0	2	1	1	1	2	4	4	3	1	2	3	2	4	5	0	1	7	1	3	2
ENSSSCG00000008809	4	9	2	5	5	5	0	2	5	5	0	3	3	0	2	3	1	3	3	39	33	5	16	14	6	12	38	17	19	46	18	4	13	11	5	28
ENSSSCG00000008823	0	3	2	2	2	7	4	5	3	4	1	7	7	2	3	6	2	2	2	17	17	14	11	17	14	10	12	7	11	11	5	7	7	14	10	14
ENSSSCG00000008824	0	0	0	0	0	0	0	0	0	0	0	0	0	0	0	0	0	0	0	0	0	0	0	0	0	0	0	0	0	0	0	0	0	0	0	0
ENSSSCG00000008830	0	0	0	0	0	0	0	0	0	0	0	0	0	0	0	0	0	0	0	0	0	0	0	0	0	4	0	0	17	0	0	0	1	3	1	5
ENSSSCG00000008840	0	0	0	0	0	0	0	0	0	0	1	0	0	0	0	0	0	0	0	0	0	0	0	0	0	0	0	0	0	0	0	0	0	0	0	0
ENSSSCG00000008848	0	0	0	0	0	0	0	0	0	0	0	0	0	0	0	0	0	0	0	0	0	0	0	0	0	0	0	0	0	0	0	0	1	0	0	1
ENSSSCG00000008849	0	0	0	0	0	0	0	0	0	0	0	0	0	0	0	0	0	0	0	0	0	0	0	0	0	0	0	0	0	0	0	0	0	0	0	0
ENSSSCG00000008851	0	0	0	0	0	0	0	0	0	0	0	0	0	0	0	0	0	0	0	0	0	0	1	0	0	0	0	0	0	0	0	0	0	0	0	2
ENSSSCG00000008869	0	0	0	0	0	0	0	0	0	0	0	0	0	0	0	0	0	0	0	0	0	0	0	0	0	1	0	0	0	0	0	0	0	0	0	0
ENSSSCG00000008882	1	0	2	0	0	1	1	0	0	2	0	0	0	2	0	1	0	3	3	1	1	0	2	1	3	0	0	0	1	2	1	0	1	0	2	0
ENSSSCG00000008883	0	0	0	0	0	0	0	0	0	0	0	0	0	0	0	0	0	0	0	0	0	0	0	0	0	0	0	0	0	0	0	0	0	0	0	0
ENSSSCG00000008889	0	1	0	0	0	0	1	0	1	0	0	1	1	1	0	0	1	0	0	0	0	0	0	0	0	0	0	0	0	0	1	1	1	1	0	1
ENSSSCG00000008908	0	0	0	0	0	0	0	0	0	0	0	0	0	0	0	0	0	0	0	0	0	0	0	0	0	0	0	0	0	0	0	0	0	0	0	0
ENSSSCG00000008919	3	14	6	12	12	4	14	10	10	24	10	36	32	30	5	38	31	15	15	17	9	10	20	9	36	7	18	8	18	9	16	14	6	4	8	13
ENSSSCG00000008926	0	0	0	0	0	0	0	0	0	0	0	0	0	0	0	0	0	0	0	0	0	0	0	0	0	0	0	0	0	0	0	0	0	0	0	0
ENSSSCG00000008929	0	0	0	0	0	0	0	0	0	0	0	0	0	0	0	0	0	0	0	0	0	0	0	0	0	0	0	0	0	0	0	0	0	0	0	0
ENSSSCG00000008930	0	0	0	0	0	0	0	0	0	0	0	0	0	0	0	0	0	0	0	0	0	0	0	0	0	1	0	0	1	0	0	0	0	0	0	0
ENSSSCG00000008932	0	0	0	0	0	0	0	0	0	0	0	0	0	0	0	0	0	0	0	0	0	0	0	0	0	0	0	0	0	0	0	0	0	0	0	0
ENSSSCG00000008935	0	0	0	0	0	0	0	0	0	0	0	0	0	0	0	0	0	0	0	0	0	0	0	0	0	0	0	0	0	0	0	0	0	0	0	0
ENSSSCG00000008936	0	0	0	0	0	0	0	0	0	0	0	0	0	0	0	0	0	0	0	0	0	0	0	0	0	0	0	0	0	0	0	0	0	0	0	0
ENSSSCG00000008938	0	0	0	0	0	0	0	0	0	0	0	0	2	0	0	0	0	0	0	0	0	0	0	1	0	1	0	0	0	0	0	0	0	0	1	0
ENSSSCG00000008944	0	0	1	0	0	0	0	0	0	0	0	0	0	0	1	0	1	0	0	8	6	3	4	3	3	5	11	1	6	8	4	1	2	7	5	10
ENSSSCG00000008950	0	0	0	0	0	0	0	0	0	0	0	0	0	0	0	0	0	0	0	0	0	0	0	0	0	0	0	0	0	0	0	0	0	0	0	0
ENSSSCG00000008957	2	0	0	0	0	0	0	2	1	0	3	0	0	1	1	1	1	0	0	1	3	5	20	0	2	6	7	1	9	7	18	13	5	6	1	8
ENSSSCG00000008972	0	1	0	0	0	0	1	0	1	1	0	0	0	0	0	0	0	0	0	0	1	4	0	2	0	1	3	0	2	1	3	1	4	2	4	2
ENSSSCG00000008993	0	0	0	0	0	1	0	0	0	0	0	0	0	0	0	0	0	0	0	1	0	1	3	5	1	2	2	1	1	0	0	1	3	1	1	3
ENSSSCG00000008994	0	1	0	0	0	1	1	0	0	1	1	0	0	0	0	0	3	0	0	11	9	6	30	6	13	5	16	2	13	6	5	3	6	7	8	7
ENSSSCG00000008995	0	0	0	0	0	0	0	0	0	0	0	0	1	0	0	0	0	0	0	0	2	0	1	1	0	0	0	0	3	0	0	0	1	0	0	0
ENSSSCG00000008998	0	0	0	0	0	0	0	0	0	0	0	0	0	0	0	0	0	0	0	0	0	0	0	0	0	0	0	0	0	0	0	0	0	0	0	0
ENSSSCG00000009001	0	0	0	0	0	0	0	0	0	0	0	0	0	0	0	0	0	0	0	0	0	0	0	0	0	0	0	0	0	0	0	0	0	0	0	0
ENSSSCG00000009046	0	0	0	0	0	1	0	0	0	0	0	0	1	1	0	0	1	1	1	1	1	0	0	0	1	0	0	1	0	1	0	0	0	2	1	0
ENSSSCG00000009078	0	0	0	0	0	0	0	0	0	0	0	0	0	0	0	0	0	0	0	0	1	0	0	1	0	0	0	0	0	0	0	1	0	0	0	0
ENSSSCG00000009089	0	0	0	0	0	0	0	0	0	0	0	0	0	0	0	0	0	0	0	0	0	0	0	0	0	0	1	0	0	0	0	0	1	1	0	0
ENSSSCG00000009092	1	2	0	3	3	1	1	5	2	2	3	3	5	1	3	3	2	2	2	24	28	5	15	12	5	9	28	7	15	14	5	2	15	10	5	9
ENSSSCG00000009098	3	1	0	2	2	2	2	1	1	5	3	1	0	0	0	2	0	2	2	13	4	1	3	8	4	0	11	6	7	7	10	8	1	2	12	9
ENSSSCG00000009102	0	0	0	0	0	0	0	0	0	0	0	0	0	0	0	0	0	0	0	0	0	0	0	0	0	0	0	0	0	0	0	0	0	0	0	0
ENSSSCG00000009103	0	0	1	0	0	0	0	1	0	0	0	0	0	0	1	0	0	0	0	0	3	0	2	1	0	2	1	1	2	0	1	1	0	0	1	1
ENSSSCG00000009105	0	1	0	0	0	0	0	0	0	0	0	0	0	0	0	0	0	0	0	0	0	0	0	0	0	0	0	0	0	0	0	0	0	0	0	0
ENSSSCG00000009115	1	2	2	4	4	1	10	2	4	4	3	1	0	0	9	4	0	4	4	19	10	4	18	3	3	4	12	15	24	14	14	12	17	10	8	20
ENSSSCG00000009116	0	0	0	0	0	0	0	0	0	0	0	0	0	0	0	0	0	0	0	0	0	0	0	0	0	0	0	0	0	0	0	0	0	0	0	0
ENSSSCG00000009135	3	3	0	1	1	0	2	1	1	1	3	3	5	7	1	0	0	2	2	6	10	4	4	5	5	6	2	3	4	7	16	5	12	5	5	7
ENSSSCG00000009144	0	0	0	0	0	0	0	0	0	1	0	0	5	0	0	0	0	1	1	0	1	0	0	0	0	0	1	0	1	1	0	0	0	1	0	0
ENSSSCG00000009160	1	0	0	0	0	0	0	0	0	0	0	0	0	0	0	0	0	0	0	1	1	3	3	2	1	1	3	0	8	6	3	5	1	3	7	4
ENSSSCG00000009184	0	0	0	0	0	0	0	0	0	0	0	0	0	0	0	0	0	0	0	0	0	0	0	1	0	0	0	0	1	0	0	0	0	1	0	0
ENSSSCG00000009188	0	2	0	0	0	0	1	0	0	0	0	0	0	0	1	0	0	0	0	1	1	3	2	0	1	4	2	0	0	1	1	0	1	0	1	0
ENSSSCG00000009196	0	0	0	0	0	0	0	0	0	0	0	0	0	0	0	0	0	0	0	0	0	0	0	0	0	0	0	0	0	0	0	0	0	0	0	0
ENSSSCG00000009200	0	0	0	0	0	0	0	0	0	0	0	0	0	0	0	0	0	0	0	0	0	0	0	0	0	0	0	0	0	0	0	0	0	0	0	0
ENSSSCG00000009219	0	0	0	0	0	0	0	0	0	0	0	0	5	0	0	0	0	0	0	1	0	0	0	0	1	0	1	0	2	0	0	1	0	0	0	0
ENSSSCG00000009232	0	0	0	0	0	0	0	0	0	0	0	0	0	0	1	0	0	0	0	7	5	3	5	5	3	0	9	2	6	4	4	5	4	3	5	5
ENSSSCG00000009250	0	0	0	0	0	0	0	0	0	0	0	0	0	0	0	0	0	1	1	3	1	0	0	1	2	1	2	0	5	0	0	0	1	0	0	1
ENSSSCG00000009257	0	0	0	0	0	0	0	0	0	0	0	0	0	0	0	0	0	0	0	0	0	0	0	0	0	0	0	0	1	0	0	0	0	0	0	0
ENSSSCG00000009258	0	0	0	0	0	0	3	0	0	0	0	0	0	0	0	0	0	0	0	0	0	0	0	0	6	0	0	0	0	0	0	0	0	0	0	0
ENSSSCG00000009261	0	0	0	0	0	0	0	0	0	0	0	0	0	0	0	0	0	0	0	0	0	0	0	0	0	0	0	0	0	0	0	0	0	0	0	0
ENSSSCG00000009262	0	0	0	0	0	0	0	0	0	1	0	0	0	0	0	0	0	0	0	2	0	0	0	0	0	0	0	0	0	1	0	0	0	0	0	0
ENSSSCG00000009263	0	0	0	0	0	0	0	0	0	0	0	0	0	0	0	0	0	0	0	0	0	0	0	0	0	0	0	0	0	0	0	0	0	0	0	0
ENSSSCG00000009266	0	0	0	0	0	0	0	0	0	0	0	0	0	0	0	0	0	0	0	0	0	0	0	1	0	0	0	0	0	0	0	0	0	1	0	0
ENSSSCG00000009267	0	0	0	0	0	0	0	0	0	0	0	0	0	0	0	0	0	0	0	0	0	0	0	0	0	2	0	0	1	0	0	0	0	0	0	0
ENSSSCG00000009301	0	0	0	0	0	0	0	0	0	0	0	0	0	0	0	0	0	0	0	0	1	0	0	0	1	0	0	0	0	0	0	0	0	0	0	0
ENSSSCG00000009313	0	0	0	0	0	0	0	0	0	0	0	0	0	0	0	0	0	0	0	0	0	0	0	0	0	0	0	0	0	0	0	0	0	0	0	0
ENSSSCG00000009317	0	0	0	0	0	0	0	0	0	0	0	0	0	0	1	0	0	0	0	0	0	0	0	0	0	1	0	0	0	0	0	0	0	0	0	0
ENSSSCG00000009333	0	0	0	1	1	0	0	0	0	0	0	0	0	0	0	0	0	0	0	1	1	4	3	2	0	1	4	0	2	3	4	8	1	4	0	1
ENSSSCG00000009347	0	0	0	0	0	0	0	0	0	0	0	0	0	0	0	0	0	0	0	0	0	0	3	0	0	0	2	0	0	1	0	0	0	3	0	0
ENSSSCG00000009354	0	1	0	0	0	0	0	0	0	0	0	0	0	0	0	0	0	0	0	0	4	0	0	1	0	7	2	0	1	0	0	0	9	5	1	1
ENSSSCG00000009380	1	0	0	0	0	0	0	0	0	0	1	0	0	1	0	0	0	0	0	3	1	5	3	3	3	3	3	1	3	2	5	4	5	3	4	3
ENSSSCG00000009383	0	0	0	0	0	0	0	0	0	0	1	0	0	0	0	0	0	0	0	0	0	1	0	0	1	0	0	0	0	0	0	2	0	0	0	0
ENSSSCG00000009387	0	0	0	0	0	0	0	0	0	0	0	0	0	0	0	0	0	0	0	0	0	0	0	0	0	1	0	0	0	1	0	0	0	0	0	0
ENSSSCG00000009411	0	0	0	0	0	0	0	0	0	0	0	0	0	0	0	0	0	0	0	0	1	0	0	0	0	0	0	0	0	0	0	0	0	0	0	0
ENSSSCG00000009417	0	0	0	0	0	0	0	0	0	0	0	0	0	0	0	0	0	0	0	0	0	0	0	0	0	0	0	0	0	0	0	0	0	0	0	0
ENSSSCG00000009428	0	0	0	0	0	0	0	0	0	0	0	0	0	0	0	0	0	1	1	1	0	0	1	1	0	0	1	2	1	0	4	0	1	1	1	1
ENSSSCG00000009429	1	0	0	0	0	0	0	1	0	0	0	1	0	0	0	0	0	0	0	0	0	0	0	0	1	1	1	1	0	1	1	0	0	0	1	2
ENSSSCG00000009444	0	0	0	0	0	2	1	0	0	0	0	0	0	1	1	0	0	0	0	12	11	6	16	24	9	5	17	2	10	14	5	4	26	12	13	10
ENSSSCG00000009445	0	1	3	0	0	0	0	0	2	0	0	0	2	0	0	0	0	0	0	0	0	1	0	0	1	0	0	0	2	1	2	1	0	1	0	1
ENSSSCG00000009447	0	0	0	0	0	0	0	0	0	0	0	0	0	0	0	0	0	0	0	0	0	0	0	0	0	0	0	0	0	0	0	0	0	0	0	0
ENSSSCG00000009456	0	0	0	0	0	0	0	0	2	2	0	1	0	0	1	0	0	0	0	1	1	9	1	1	2	2	0	0	2	3	1	0	1	0	0	10
ENSSSCG00000009458	0	0	0	0	0	0	0	0	0	0	0	0	0	0	0	0	0	0	0	0	0	0	0	0	0	0	0	0	0	0	0	0	0	0	0	0
ENSSSCG00000009485	0	1	0	2	2	3	1	3	2	3	3	2	1	0	1	1	1	2	2	6	5	3	13	3	2	4	23	4	9	13	13	3	8	2	6	6
ENSSSCG00000009488	26	25	20	19	19	14	22	10	28	23	17	18	67	18	9	18	9	17	17	17	7	4	7	11	12	8	15	5	14	20	14	7	6	4	14	13
ENSSSCG00000009490	2	1	0	2	2	2	6	3	5	3	1	0	3	3	3	2	3	0	0	7	8	12	3	10	2	31	7	5	17	9	3	8	22	6	8	8
ENSSSCG00000009495	0	1	0	0	0	0	0	0	0	0	0	0	0	0	1	0	0	0	0	1	1	0	0	0	0	1	1	0	0	1	0	1	0	2	1	0
ENSSSCG00000009496	0	0	0	0	0	0	0	0	0	0	0	0	0	0	0	0	0	0	0	0	0	0	0	0	0	0	0	0	0	0	0	0	0	0	0	0
ENSSSCG00000009497	0	2	1	2	2	0	0	0	0	1	0	0	0	0	0	0	0	0	0	1	1	4	0	0	1	1	0	2	1	0	0	0	0	0	2	3
ENSSSCG00000009499	0	0	0	0	0	0	0	0	0	0	0	0	0	0	1	0	0	1	1	0	0	0	0	1	0	0	0	0	1	0	0	1	2	0	0	1
ENSSSCG00000009503	0	0	0	0	0	0	0	0	0	0	0	0	0	0	0	0	0	0	0	0	0	0	0	0	0	0	0	0	0	0	0	1	0	0	0	1
ENSSSCG00000009504	0	0	0	0	0	0	0	0	0	0	0	0	0	0	0	0	0	0	0	0	0	0	0	0	1	0	0	0	0	0	0	0	0	0	0	0
ENSSSCG00000009508	0	0	0	1	1	0	1	0	1	0	0	0	1	0	0	0	0	0	0	0	0	0	0	0	0	0	0	0	0	0	0	0	0	0	0	0
ENSSSCG00000009513	1	0	0	0	0	0	1	2	1	0	0	0	0	0	0	0	1	0	0	9	5	1	5	3	9	7	4	0	16	4	1	5	2	5	2	1
ENSSSCG00000009520	1	2	1	12	12	4	5	0	7	3	0	5	9	1	5	0	5	4	4	5	5	5	8	1	4	4	7	6	8	5	5	1	2	8	2	2
ENSSSCG00000009521	0	0	0	2	2	1	1	1	0	0	0	0	2	1	3	2	1	1	1	0	1	0	0	0	0	0	0	0	1	0	0	1	0	0	0	0
ENSSSCG00000009530	2	3	1	6	6	1	3	5	0	2	3	1	3	4	3	4	2	5	5	18	8	4	12	6	16	5	12	7	12	11	8	15	12	5	11	13
ENSSSCG00000009537	0	0	0	0	0	0	0	0	0	0	0	0	0	0	0	0	0	0	0	0	0	0	0	1	0	0	0	0	0	0	0	1	0	0	0	0
ENSSSCG00000009562	0	1	0	0	0	1	0	0	0	0	0	0	0	1	0	0	0	0	0	1	0	0	1	0	1	0	2	0	0	0	0	1	0	0	0	0
ENSSSCG00000009564	0	1	0	0	0	1	0	3	0	1	0	1	0	0	0	0	0	0	0	1	0	0	0	0	0	0	0	0	0	0	1	0	0	0	0	1
ENSSSCG00000009599	1	0	0	0	0	0	0	0	0	0	0	0	0	1	0	0	0	0	0	0	0	0	0	0	0	0	0	0	0	0	0	0	0	0	0	0
ENSSSCG00000009609	0	0	0	0	0	0	0	0	0	0	0	0	0	0	0	0	0	0	0	0	0	0	0	0	0	0	0	0	0	0	0	1	0	0	0	0
ENSSSCG00000009621	0	0	0	2	2	0	1	1	2	1	0	0	1	0	0	2	0	1	1	3	0	1	2	2	1	13	2	2	30	1	2	3	11	8	1	7
ENSSSCG00000009648	0	0	0	0	0	2	0	0	4	2	3	24	4	0	1	1	1	3	3	1	0	0	2	0	1	0	0	0	3	1	1	3	2	1	0	0
ENSSSCG00000009667	0	0	0	0	0	0	1	0	0	0	0	0	0	0	0	0	0	0	0	1	1	3	0	0	1	3	1	3	2	0	0	2	2	0	1	1
ENSSSCG00000009678	0	0	0	0	0	0	0	1	0	0	0	0	0	0	1	0	0	0	0	0	0	2	0	3	0	9	0	1	3	1	2	0	9	2	1	5
ENSSSCG00000009679	10	7	7	5	5	3	9	10	8	6	5	3	11	7	6	2	1	5	5	14	8	29	24	36	16	53	25	7	47	23	20	15	20	20	18	44
ENSSSCG00000009685	0	0	0	0	0	0	0	0	0	0	0	0	0	0	0	0	0	0	0	0	0	1	0	2	0	2	0	0	0	2	1	1	1	0	1	0
ENSSSCG00000009687	0	1	0	0	0	0	0	0	0	0	0	0	0	1	0	0	0	0	0	10	18	10	12	13	9	3	8	4	3	9	7	5	5	11	5	18
ENSSSCG00000009691	0	0	0	0	0	0	0	0	0	0	0	0	0	0	0	0	0	0	0	0	0	0	0	0	0	2	0	1	2	0	2	0	1	0	0	1
ENSSSCG00000009693	0	0	1	2	2	0	1	4	5	2	1	3	1	0	3	2	3	2	2	5	2	6	0	5	5	7	2	1	0	7	4	1	6	4	5	8
ENSSSCG00000009697	0	0	0	0	0	0	0	0	0	0	0	0	0	0	0	0	0	0	0	0	0	0	0	0	0	0	0	0	0	0	0	0	0	0	0	0
ENSSSCG00000009698	0	0	0	0	0	0	0	0	0	0	0	0	0	0	0	0	0	0	0	0	1	0	2	0	0	1	1	0	0	0	0	1	0	0	0	2
ENSSSCG00000009708	0	0	0	0	0	0	0	0	0	0	0	0	0	0	0	0	0	0	0	0	0	0	0	0	1	0	0	0	0	0	0	0	0	0	0	0
ENSSSCG00000009709	21	27	13	16	16	24	24	36	31	10	29	26	6	17	24	17	31	38	38	35	51	19	31	29	27	43	42	38	75	46	18	22	63	18	46	53
ENSSSCG00000009710	0	0	0	0	0	0	0	0	0	0	0	0	0	0	0	0	0	0	0	0	0	0	0	0	0	0	0	0	0	0	0	1	0	0	0	0
ENSSSCG00000009738	0	1	1	1	1	2	0	4	0	2	1	0	0	0	0	2	1	4	4	3	3	2	8	12	2	4	4	5	3	1	2	1	2	7	1	3
ENSSSCG00000009749	0	0	0	0	0	0	0	0	0	0	0	0	0	0	0	0	0	0	0	0	0	0	0	0	0	0	0	0	0	0	0	0	0	0	1	0
ENSSSCG00000009751	28	37	25	33	33	19	28	17	19	13	23	27	25	10	35	10	20	43	43	61	45	38	47	17	67	27	23	31	50	34	30	51	42	28	46	53
ENSSSCG00000009754	0	0	0	0	0	0	0	0	0	0	0	0	0	1	1	0	1	0	0	4	1	5	1	1	1	3	6	0	6	3	1	2	2	1	4	1
ENSSSCG00000009795	0	0	0	0	0	0	0	0	0	0	0	0	0	0	0	0	0	0	0	4	7	1	2	2	1	4	1	1	1	1	6	2	1	1	2	1
ENSSSCG00000009796	0	0	0	0	0	0	0	0	0	0	0	0	0	0	0	0	0	0	0	0	0	1	0	0	2	1	1	0	2	1	0	0	2	1	1	0
ENSSSCG00000009845	0	1	1	1	1	2	1	0	0	0	1	0	2	1	1	1	4	0	0	2	5	0	1	5	0	3	4	3	2	6	6	1	4	2	2	3
ENSSSCG00000009848	3	1	1	2	2	2	2	2	2	2	2	2	4	1	0	0	0	2	2	1	3	2	3	1	2	4	4	1	6	2	0	1	1	3	1	0
ENSSSCG00000009869	0	0	0	0	0	0	0	0	0	0	0	0	0	0	0	0	0	0	0	0	0	0	0	0	0	0	0	0	0	0	0	0	0	0	0	0
ENSSSCG00000009870	0	0	0	0	0	0	0	1	0	0	0	0	0	0	0	0	0	0	0	1	0	1	1	7	0	4	3	0	0	0	2	3	2	3	2	1
ENSSSCG00000009892	0	0	0	0	0	0	0	0	0	0	0	0	0	0	0	0	0	0	0	0	0	0	0	0	0	1	0	0	0	0	0	0	0	0	0	0
ENSSSCG00000009893	0	1	0	2	2	0	2	1	0	0	1	0	3	0	0	2	0	1	1	5	1	1	0	0	0	3	0	1	3	2	4	3	0	1	2	3
ENSSSCG00000009895	0	0	0	0	0	0	0	0	0	0	0	0	0	0	0	0	0	0	0	0	0	0	0	0	0	0	0	0	0	0	0	0	0	0	0	0
ENSSSCG00000009927	10	7	6	8	8	11	6	11	8	9	5	21	26	11	8	3	5	9	9	9	4	11	6	6	5	9	6	3	3	6	11	7	5	2	11	5
ENSSSCG00000009935	1	1	0	0	0	0	0	0	2	0	0	0	1	0	0	0	0	0	0	1	0	0	3	0	0	0	0	0	0	1	1	1	0	0	0	1
ENSSSCG00000009936	0	0	0	0	0	0	0	0	0	0	0	0	0	0	0	0	0	0	0	0	0	0	0	0	0	0	0	0	0	0	0	0	0	0	0	0
ENSSSCG00000009941	0	0	0	0	0	0	0	0	0	0	0	0	0	0	0	0	0	0	0	0	0	1	0	1	0	0	0	0	0	0	0	0	0	0	0	0
ENSSSCG00000009952	0	0	0	0	0	0	0	0	0	0	0	0	0	0	0	0	0	0	0	1	0	0	0	0	0	0	0	0	0	0	0	0	0	0	0	0
ENSSSCG00000009954	0	0	0	0	0	0	0	0	0	0	0	0	0	1	0	0	1	1	1	1	2	2	6	1	1	0	5	2	5	1	1	1	2	2	2	2
ENSSSCG00000009955	0	0	0	0	0	0	0	0	0	0	1	0	0	0	1	0	0	0	0	0	0	0	0	0	0	0	0	0	0	0	0	0	0	0	0	0
ENSSSCG00000009964	1	0	2	3	3	0	0	0	2	1	2	0	1	1	0	0	0	0	0	0	0	0	0	1	1	8	0	2	0	2	1	0	0	1	1	2
ENSSSCG00000009965	0	0	0	0	0	0	0	0	0	0	0	0	0	0	0	0	0	0	0	0	0	0	0	0	0	0	0	0	0	0	0	0	0	0	0	0
ENSSSCG00000009977	0	0	0	0	0	1	0	0	0	1	1	0	0	0	0	0	0	0	0	0	2	1	1	0	1	2	1	0	1	1	3	2	0	1	1	0
ENSSSCG00000009979	2	1	2	0	0	0	0	1	0	1	0	1	2	1	1	0	0	1	1	2	0	0	2	1	0	16	1	2	0	1	2	0	1	4	9	2
ENSSSCG00000009995	0	0	0	0	0	0	0	0	0	0	0	0	0	0	0	0	0	0	0	0	0	0	1	0	0	0	0	0	0	0	0	0	0	0	0	0
ENSSSCG00000010008	0	0	0	0	0	0	0	0	0	0	0	0	0	0	0	0	0	0	0	0	0	0	0	0	0	0	0	0	0	0	0	0	0	0	0	0
ENSSSCG00000010014	0	0	0	0	0	0	0	0	0	0	1	0	0	0	0	0	0	0	0	0	2	0	1	1	0	1	0	0	0	1	0	0	0	0	0	1
ENSSSCG00000010015	3	0	0	2	2	1	0	1	0	1	1	1	0	3	1	0	1	2	2	1	4	0	1	1	1	4	2	0	3	2	3	3	1	0	1	2
ENSSSCG00000010057	0	0	0	0	0	0	0	1	1	1	1	0	1	1	0	2	1	1	1	2	4	3	8	2	0	3	1	4	9	2	6	3	3	2	2	6
ENSSSCG00000010065	0	0	0	1	1	0	0	0	0	0	0	0	0	0	0	0	0	0	0	0	0	1	0	0	1	0	0	0	0	0	1	1	1	0	0	1
ENSSSCG00000010074	0	0	0	0	0	0	0	0	1	0	0	0	0	1	0	0	0	0	0	2	2	4	0	0	2	1	2	0	3	1	1	3	1	1	0	1
ENSSSCG00000010086	1	0	0	1	1	0	0	0	0	0	0	0	0	0	1	0	0	1	1	4	3	9	3	3	22	10	0	4	30	2	7	16	3	4	11	12
ENSSSCG00000010089	0	0	1	0	0	2	1	1	0	0	0	1	0	0	1	1	2	0	0	0	0	3	1	0	0	5	1	0	2	1	1	0	4	0	0	1
ENSSSCG00000010106	0	0	0	1	1	0	0	0	0	0	0	0	0	0	0	1	1	0	0	7	8	5	3	3	3	0	3	4	5	4	11	1	11	4	7	3
ENSSSCG00000010141	0	0	0	0	0	0	0	0	0	0	0	0	0	0	0	0	0	0	0	0	0	0	0	0	0	0	0	0	0	0	0	0	0	0	0	0
ENSSSCG00000010162	0	3	1	1	1	0	0	1	1	1	2	0	2	0	1	1	1	0	0	8	1	0	2	1	0	2	2	1	2	1	0	0	1	1	0	1
ENSSSCG00000010177	0	0	0	0	0	0	0	0	0	0	0	0	0	0	0	0	0	0	0	0	0	0	1	0	0	0	0	0	0	0	0	0	1	0	0	0
ENSSSCG00000010182	0	0	0	0	0	0	0	1	0	1	0	0	1	0	1	0	1	1	1	1	2	1	1	2	0	2	2	2	2	0	3	1	1	2	0	3
ENSSSCG00000010213	0	0	0	0	0	0	0	0	0	0	0	0	0	0	0	0	0	0	0	0	0	0	0	0	0	0	0	0	0	0	0	0	0	0	0	0
ENSSSCG00000010245	2	2	2	2	2	1	3	5	2	4	0	7	2	3	8	4	1	5	5	5	2	7	4	6	11	12	1	4	11	4	3	6	6	4	3	8
ENSSSCG00000010252	0	1	0	0	0	0	0	0	0	0	0	0	0	0	0	1	0	0	0	12	6	2	0	1	1	4	1	4	2	8	2	0	2	9	3	10
ENSSSCG00000010254	0	0	1	0	0	0	0	0	0	0	2	0	0	0	0	0	0	0	0	4	1	4	3	3	4	8	1	1	8	2	9	6	4	4	5	2
ENSSSCG00000010291	0	0	0	0	0	0	0	0	0	0	0	0	0	0	0	0	0	0	0	0	0	1	0	0	2	0	0	0	0	1	0	1	0	0	0	0
ENSSSCG00000010293	0	0	0	0	0	0	1	1	0	0	0	1	0	0	0	0	0	0	0	10	0	5	6	1	26	1	2	3	4	1	8	10	1	5	5	10
ENSSSCG00000010328	0	0	0	0	0	0	0	0	0	0	0	0	0	0	0	0	0	0	0	0	0	0	0	0	1	0	0	0	0	0	0	0	0	0	0	0
ENSSSCG00000010334	0	0	0	0	0	0	0	0	0	0	0	0	0	0	0	0	2	0	0	1	0	0	0	0	0	0	0	0	0	0	0	1	0	0	0	0
ENSSSCG00000010336	0	0	0	0	0	0	0	0	0	0	0	0	0	0	0	0	0	0	0	0	0	1	0	1	1	1	0	0	0	0	0	0	2	0	0	0
ENSSSCG00000010337	0	0	0	0	0	0	0	0	0	0	0	0	0	0	0	0	0	0	0	0	2	1	1	0	1	3	2	0	2	0	0	1	4	1	0	2
ENSSSCG00000010338	0	0	0	0	0	0	0	0	0	0	0	0	0	0	0	0	0	0	0	0	0	0	0	0	0	3	0	0	1	0	0	2	1	1	0	0
ENSSSCG00000010339	0	0	0	0	0	0	0	0	0	0	0	0	0	0	0	0	0	0	0	0	1	2	0	0	0	0	0	1	0	2	1	1	2	0	2	1
ENSSSCG00000010343	0	0	1	0	0	0	0	0	0	0	0	0	0	0	0	0	0	1	1	0	0	0	0	0	0	0	0	0	0	0	1	0	0	0	0	0
ENSSSCG00000010344	0	0	0	0	0	0	0	0	0	0	0	0	0	0	0	0	0	0	0	0	0	0	0	1	0	0	0	0	0	0	0	0	1	0	0	0
ENSSSCG00000010347	1	0	1	0	0	0	0	0	0	0	1	0	0	0	0	0	0	0	0	0	0	0	0	0	0	0	0	0	0	0	0	0	0	0	0	0
ENSSSCG00000010358	0	0	0	0	0	0	0	0	0	0	0	1	1	1	0	0	1	0	0	0	0	0	0	0	0	0	0	0	0	2	0	0	0	0	0	0
ENSSSCG00000010369	0	0	0	0	0	0	0	0	0	0	0	0	0	0	0	0	0	0	0	1	1	1	0	3	2	2	0	2	3	0	3	0	2	0	2	3
ENSSSCG00000010374	0	0	0	0	0	0	0	0	0	0	0	0	0	0	0	0	0	0	0	2	2	4	6	2	4	1	2	4	2	4	5	2	0	0	3	4
ENSSSCG00000010375	0	0	0	0	0	0	0	0	0	0	0	0	0	0	0	0	0	0	0	1	0	0	1	1	3	0	1	1	2	0	1	2	1	0	1	2
ENSSSCG00000010377	0	0	0	0	0	0	0	0	0	0	0	0	0	0	0	0	0	0	0	0	0	0	0	0	0	0	0	0	0	0	0	0	0	0	0	0
ENSSSCG00000010379	0	0	0	0	0	0	0	0	0	0	0	0	0	0	0	0	0	0	0	1	0	0	0	0	0	0	1	1	0	0	0	0	0	0	1	0
ENSSSCG00000010387	0	0	0	0	0	0	0	0	0	0	0	0	0	0	0	0	0	0	0	0	0	2	0	0	0	0	0	0	0	0	0	0	0	0	0	1
ENSSSCG00000010392	0	0	0	0	0	0	0	0	0	0	0	0	0	0	0	0	0	0	0	0	0	0	0	0	0	0	0	0	1	0	0	0	0	0	0	0
ENSSSCG00000010393	0	0	0	0	0	0	0	0	0	0	0	0	0	0	0	0	0	0	0	0	0	0	0	0	0	0	0	0	0	0	0	0	0	0	0	0
ENSSSCG00000010394	0	0	0	0	0	0	0	1	2	0	0	0	0	1	2	0	0	0	0	3	6	4	8	21	8	2	5	4	2	4	3	2	3	1	4	2
ENSSSCG00000010427	0	0	0	0	0	0	0	0	0	0	0	0	0	0	0	0	0	0	0	0	0	0	0	0	0	0	0	0	0	0	0	0	0	0	0	0
ENSSSCG00000010431	0	0	0	0	0	0	0	0	0	0	0	0	0	0	0	0	0	0	0	0	1	0	0	1	0	0	0	0	0	0	0	0	0	0	1	0
ENSSSCG00000010432	1	0	1	1	1	0	2	0	0	2	0	1	0	0	1	0	0	1	1	0	2	2	2	1	1	0	0	1	3	2	1	0	1	1	3	1
ENSSSCG00000010442	0	2	0	0	0	0	0	0	0	0	0	0	0	0	0	0	0	0	0	1	1	1	1	1	0	3	0	3	1	0	2	2	2	0	1	3
ENSSSCG00000010474	0	0	0	0	0	0	0	0	0	0	0	0	0	0	0	0	0	0	0	0	0	0	0	0	0	0	0	0	0	0	0	0	0	0	0	0
ENSSSCG00000010475	0	0	0	0	0	0	0	0	0	0	0	0	0	0	0	0	0	0	0	0	1	0	0	2	17	1	2	0	0	0	3	14	3	4	4	10
ENSSSCG00000010498	0	0	0	0	0	0	0	0	0	0	0	0	1	0	0	0	0	0	0	2	3	0	2	1	0	1	4	0	2	1	0	0	0	0	0	0
ENSSSCG00000010499	0	0	0	0	0	0	0	0	0	0	0	0	0	0	0	0	0	0	0	0	1	0	0	1	0	2	2	0	2	1	0	0	1	0	1	1
ENSSSCG00000010506	0	0	0	0	0	1	0	0	0	0	0	0	0	0	0	0	0	0	0	0	0	0	0	0	0	1	0	0	0	0	1	0	1	1	0	0
ENSSSCG00000010507	3	2	1	2	2	2	6	4	2	1	5	7	4	5	6	4	3	11	11	11	8	3	5	7	1	6	7	4	4	6	8	8	2	8	10	3
ENSSSCG00000010535	0	1	1	2	2	1	0	1	1	0	0	0	1	0	0	1	0	2	2	5	6	7	5	5	0	10	6	8	9	2	6	7	11	5	7	10
ENSSSCG00000010536	2	2	1	0	0	2	2	5	0	0	0	1	0	0	1	0	0	0	0	1	0	8	1	6	4	8	4	0	12	2	3	7	7	4	3	4
ENSSSCG00000010538	0	0	0	0	0	0	0	0	0	0	0	0	0	0	0	0	0	0	0	0	0	0	0	0	0	0	0	0	0	0	0	0	0	0	0	0
ENSSSCG00000010545	0	0	0	0	0	0	0	0	0	0	0	0	0	0	0	0	0	0	0	0	0	1	0	0	0	4	0	0	0	0	0	0	0	2	0	1
ENSSSCG00000010546	0	0	0	0	0	0	0	0	0	0	0	0	0	0	0	0	0	0	0	1	1	0	1	1	0	1	0	0	0	0	0	0	0	0	1	0
ENSSSCG00000010549	0	0	0	0	0	0	0	0	1	0	0	0	0	0	0	0	0	0	0	0	0	0	0	0	0	1	0	0	1	0	0	0	0	1	0	0
ENSSSCG00000010552	0	0	0	0	0	0	0	0	0	0	0	0	0	0	0	0	0	0	0	0	0	0	0	2	0	1	0	0	0	0	0	0	3	0	0	1
ENSSSCG00000010553	0	1	1	2	2	1	1	1	2	0	3	1	2	0	1	4	2	2	2	2	4	2	5	3	2	2	3	1	2	2	2	1	1	1	2	0
ENSSSCG00000010556	0	0	0	0	0	0	0	0	0	0	0	0	0	0	0	0	0	0	0	0	0	0	0	0	0	0	0	0	0	0	0	0	0	0	0	0
ENSSSCG00000010561	0	0	0	0	0	0	0	1	1	0	0	1	0	0	0	1	1	2	2	0	0	1	1	1	0	0	1	1	2	0	0	0	0	0	0	0
ENSSSCG00000010573	63	87	56	54	54	64	46	79	121	61	63	79	107	68	78	58	65	83	83	128	163	164	147	115	96	202	213	119	168	134	209	148	115	123	158	105
ENSSSCG00000010595	0	0	0	0	0	1	0	0	0	0	0	0	0	0	0	0	0	0	0	0	0	0	0	0	0	1	0	0	1	0	0	0	0	0	1	0
ENSSSCG00000010601	1	0	0	0	0	0	0	1	0	0	0	0	0	2	0	0	0	0	0	1	1	0	0	0	0	0	0	0	0	0	0	0	0	0	0	0
ENSSSCG00000010609	0	0	0	0	0	0	0	0	0	0	0	0	0	0	1	0	0	0	0	2	4	3	6	3	1	0	3	3	2	7	5	1	1	1	3	2
ENSSSCG00000010614	1	0	0	0	0	0	2	0	0	0	0	0	0	0	0	0	0	0	0	0	0	0	0	0	0	0	0	0	0	1	0	0	0	1	0	0
ENSSSCG00000010617	0	3	0	0	0	1	2	0	5	0	3	1	0	4	0	0	1	3	3	0	0	0	1	0	1	3	0	0	1	0	1	1	0	1	0	0
ENSSSCG00000010632	0	0	1	1	1	0	0	0	0	0	0	0	0	0	3	0	2	0	0	0	0	1	0	1	0	0	1	0	0	2	0	0	1	0	0	0
ENSSSCG00000010649	0	0	0	0	0	0	1	1	0	0	0	0	0	0	1	0	0	0	0	1	1	2	0	2	0	4	1	0	5	1	1	4	0	1	2	8
ENSSSCG00000010656	0	1	0	0	0	0	0	0	0	1	0	0	0	0	0	0	0	2	2	1	0	0	6	2	0	1	0	0	1	1	1	0	2	0	1	2
ENSSSCG00000010657	0	0	0	0	0	0	0	0	0	0	0	0	0	0	0	0	0	0	0	0	1	0	0	1	0	2	0	0	5	0	0	0	1	1	0	2
ENSSSCG00000010658	0	0	0	0	0	0	0	0	0	0	0	0	0	0	0	0	0	0	0	0	0	0	0	0	0	0	0	0	0	0	0	0	0	0	0	0
ENSSSCG00000010659	0	0	0	0	0	0	0	0	0	0	0	0	0	0	0	0	0	0	0	0	0	0	0	0	0	0	0	0	1	0	0	0	0	0	0	0
ENSSSCG00000010660	0	0	0	0	0	0	0	0	0	0	0	0	0	1	0	0	0	0	0	4	3	1	4	3	1	1	0	3	3	1	2	3	1	1	1	2
ENSSSCG00000010666	1	5	0	0	0	4	2	4	3	4	1	2	7	0	1	1	1	1	1	0	0	0	0	0	0	0	0	0	0	0	0	0	0	1	0	0
ENSSSCG00000010691	4	3	3	2	2	1	0	1	1	2	0	1	0	2	2	3	0	1	1	6	0	1	0	1	5	0	0	0	1	0	0	1	3	0	0	5
ENSSSCG00000010701	1	0	0	0	0	0	1	1	0	0	2	1	0	0	1	0	0	1	1	0	0	0	0	1	0	0	0	0	2	1	0	1	2	1	0	0
ENSSSCG00000010717	0	0	0	0	0	0	0	0	0	0	0	0	0	0	0	0	0	0	0	0	0	0	0	0	0	0	0	0	0	0	0	0	0	0	0	0
ENSSSCG00000010718	0	0	0	0	0	0	0	0	0	0	0	0	0	0	0	0	0	0	0	0	0	0	0	0	0	0	0	0	0	0	0	0	0	0	0	0
ENSSSCG00000010724	0	0	0	0	0	0	0	0	0	0	0	0	0	0	0	0	0	0	0	0	0	0	0	0	0	0	0	0	0	0	0	0	0	0	0	0
ENSSSCG00000010725	0	0	0	0	0	0	0	0	0	0	0	0	0	0	0	0	0	0	0	3	9	1	3	4	0	4	3	1	2	1	0	0	2	2	0	2
ENSSSCG00000010727	0	0	0	0	0	0	0	0	0	0	0	0	0	0	0	0	0	0	0	0	0	0	0	0	0	0	0	0	0	0	0	0	0	0	0	0
ENSSSCG00000010733	0	0	0	0	0	0	0	0	0	0	0	0	0	0	0	0	0	0	0	0	0	0	0	0	2	0	0	0	0	0	0	0	0	0	0	0
ENSSSCG00000010747	0	0	0	0	0	0	0	0	0	0	0	0	0	0	0	0	0	1	1	0	0	0	0	0	0	1	0	0	0	0	0	0	0	0	0	0
ENSSSCG00000010751	0	0	0	0	0	0	0	0	0	0	0	0	0	0	0	0	0	0	0	0	0	0	0	0	0	0	0	0	0	0	0	0	0	0	0	0
ENSSSCG00000010752	0	0	1	0	0	0	1	0	0	0	0	0	0	0	0	0	0	0	0	0	0	0	0	0	0	0	0	0	0	0	0	0	0	0	0	0
ENSSSCG00000010753	0	2	0	0	0	0	0	0	0	0	0	0	0	1	0	2	1	1	1	2	1	6	1	2	2	8	1	0	2	6	1	3	9	5	1	13
ENSSSCG00000010770	1	0	1	0	0	3	0	1	0	0	0	3	2	0	0	2	0	0	0	10	2	2	1	0	1	2	3	12	1	3	11	0	0	4	0	6
ENSSSCG00000010771	0	0	0	0	0	0	0	0	0	0	0	0	0	0	0	0	0	0	0	0	0	0	0	0	0	0	0	0	0	0	0	0	0	0	0	0
ENSSSCG00000010780	0	0	0	0	0	0	0	0	0	0	0	0	1	0	0	0	0	0	0	0	0	1	1	0	0	0	0	0	0	0	0	0	0	0	0	0
ENSSSCG00000010782	0	0	0	0	0	0	0	0	0	0	0	0	0	0	0	0	0	0	0	0	0	0	0	0	0	0	0	0	0	0	0	0	0	0	0	0
ENSSSCG00000010783	0	0	0	0	0	0	0	0	0	0	0	0	0	0	0	0	0	0	0	0	0	0	0	0	0	0	0	0	0	0	0	0	0	0	0	0
ENSSSCG00000010787	0	0	0	1	1	0	0	0	0	0	0	0	0	1	0	0	0	0	0	0	1	2	3	2	0	2	4	4	3	1	0	1	4	1	5	3
ENSSSCG00000010788	0	0	0	0	0	0	0	0	0	0	0	0	0	0	0	0	0	0	0	0	0	0	1	0	1	0	0	0	0	0	0	1	0	0	0	0
ENSSSCG00000010792	0	0	0	0	0	0	0	0	0	0	0	0	0	0	0	0	0	1	1	1	1	1	0	0	0	0	5	0	2	1	2	1	0	0	5	0
ENSSSCG00000010809	0	2	0	0	0	1	0	1	0	0	0	0	0	4	0	0	1	5	5	0	0	1	0	0	1	0	0	0	0	0	0	1	0	1	0	0
ENSSSCG00000010814	48	30	20	39	39	30	25	29	15	25	24	39	25	24	46	27	61	28	28	13	24	13	17	34	22	8	9	9	26	35	3	31	43	20	34	6
ENSSSCG00000010820	0	0	0	0	0	0	0	0	0	0	0	0	0	0	0	0	0	0	0	0	0	0	0	0	0	0	0	0	0	0	0	0	0	0	0	0
ENSSSCG00000010868	0	0	0	0	0	0	0	0	0	0	0	0	0	0	0	0	0	0	0	0	0	0	0	0	0	0	0	0	0	0	0	0	0	0	0	0
ENSSSCG00000010873	0	0	0	0	0	0	0	0	0	0	0	0	0	0	0	0	0	0	0	0	0	0	0	0	0	0	1	0	0	0	0	0	0	0	0	0
ENSSSCG00000010891	0	0	0	0	0	0	0	1	0	0	0	0	0	0	0	0	2	0	0	0	0	0	1	0	2	0	0	0	0	0	0	0	1	0	1	1
ENSSSCG00000010903	0	0	0	0	0	0	0	0	0	0	0	0	0	1	0	0	0	0	0	0	0	0	0	0	0	1	0	0	1	0	0	0	0	0	0	0
ENSSSCG00000010936	0	0	0	0	0	0	1	0	0	0	0	0	0	0	0	0	0	0	0	0	0	0	0	0	0	0	0	0	0	0	0	0	1	0	0	0
ENSSSCG00000010937	0	1	0	0	0	0	1	0	4	0	0	0	0	0	0	0	0	0	0	3	0	0	2	0	3	0	3	0	0	0	0	0	0	0	0	1
ENSSSCG00000010960	0	0	0	0	0	0	0	0	0	0	1	1	0	0	0	0	0	0	0	0	0	0	0	1	0	0	2	0	0	0	0	0	0	1	0	0
ENSSSCG00000010997	1	0	1	0	0	3	1	0	0	0	0	0	0	0	0	0	0	0	0	0	0	1	0	0	0	0	0	1	0	0	0	0	1	0	0	0
ENSSSCG00000011017	0	0	0	0	0	0	0	0	0	0	0	0	0	0	0	0	0	0	0	0	0	0	0	0	0	0	0	0	0	0	0	0	0	0	0	0
ENSSSCG00000011034	0	0	0	0	0	0	0	0	0	0	1	0	0	0	0	0	0	0	0	0	0	0	0	0	0	0	0	0	0	0	0	0	0	0	0	0
ENSSSCG00000011039	0	0	0	0	0	0	0	0	0	0	0	0	0	0	0	0	0	0	0	0	0	0	0	3	0	0	0	0	0	0	0	0	0	1	0	1
ENSSSCG00000011059	0	0	0	0	0	0	0	0	0	0	0	0	0	0	0	1	0	0	0	0	0	1	0	0	4	1	1	0	2	4	3	1	2	1	4	4
ENSSSCG00000011060	0	0	0	0	0	0	0	0	0	0	0	0	0	0	0	0	0	0	0	1	0	1	1	1	1	0	1	0	0	0	0	2	0	0	0	0
ENSSSCG00000011078	0	0	0	0	0	1	0	0	0	0	0	1	0	0	0	1	0	0	0	0	0	0	0	0	0	0	0	0	0	0	0	0	0	0	0	0
ENSSSCG00000011080	0	0	0	0	0	0	0	0	0	0	0	0	0	0	0	0	0	0	0	0	0	0	0	0	0	0	0	0	0	0	0	0	0	0	1	1
ENSSSCG00000011128	0	0	1	0	0	0	0	0	0	2	0	1	3	2	0	0	2	0	0	0	5	1	2	7	0	0	1	3	2	7	3	5	0	0	2	4
ENSSSCG00000011140	0	0	0	0	0	0	0	0	0	0	0	1	0	0	0	0	0	0	0	0	0	0	0	0	0	1	0	0	0	0	0	1	0	0	0	0
ENSSSCG00000011178	0	0	0	0	0	0	0	0	0	0	0	0	0	0	0	0	0	0	0	1	0	0	0	0	1	0	1	1	0	0	0	0	1	1	1	1
ENSSSCG00000011205	1	0	0	1	1	0	0	0	0	0	0	0	0	0	1	0	0	0	0	0	2	1	4	2	1	6	3	2	1	1	6	2	1	2	0	2
ENSSSCG00000011206	0	0	1	1	1	0	1	0	1	1	1	0	1	2	0	1	0	0	0	0	0	0	0	0	0	0	0	0	1	1	0	1	0	2	0	1
ENSSSCG00000011260	1	1	0	0	0	3	2	4	0	0	1	0	2	3	1	1	1	4	4	0	1	0	0	0	0	0	0	0	1	0	1	0	1	0	0	0
ENSSSCG00000011267	0	0	0	0	0	2	0	0	0	0	0	0	0	0	0	0	0	0	0	1	1	0	2	1	0	4	1	0	0	0	0	3	0	2	0	1
ENSSSCG00000011277	0	0	0	0	0	2	0	0	0	2	1	1	1	0	0	0	1	0	0	1	1	0	2	0	2	0	3	0	0	1	1	0	0	9	0	0
ENSSSCG00000011279	0	0	0	0	0	0	0	0	0	0	0	0	0	0	0	0	0	0	0	0	0	0	0	0	3	0	4	0	0	2	0	2	0	0	0	0
ENSSSCG00000011316	8	6	1	1	1	1	0	3	1	3	8	1	1	3	0	3	5	8	8	4	4	8	8	2	1	6	1	2	6	3	5	5	4	4	5	10
ENSSSCG00000011327	0	0	0	0	0	0	0	0	0	0	0	0	0	0	0	0	0	0	0	0	0	0	1	0	0	0	0	1	0	1	0	0	0	0	0	0
ENSSSCG00000011334	0	0	0	0	0	0	0	0	0	0	0	0	1	0	0	0	1	0	0	0	2	0	1	0	0	1	0	0	0	0	0	0	0	0	0	0
ENSSSCG00000011362	0	0	0	0	0	0	0	0	0	0	0	0	0	0	0	0	0	0	0	0	0	0	0	0	0	0	0	0	0	0	0	0	0	0	1	1
ENSSSCG00000011380	0	0	0	0	0	0	0	0	1	0	1	0	1	0	0	0	0	0	0	1	2	3	2	5	4	2	4	3	4	5	5	4	7	3	2	2
ENSSSCG00000011384	19	17	12	6	6	13	9	18	25	13	22	21	22	9	17	10	7	29	29	32	41	52	40	45	41	70	54	23	36	56	42	40	36	8	38	36
ENSSSCG00000011412	6	3	6	5	5	5	5	3	1	7	1	9	2	2	14	7	8	2	2	19	9	18	15	12	16	20	7	7	13	8	16	20	14	9	10	14
ENSSSCG00000011416	0	0	1	1	1	0	0	1	1	1	1	2	0	2	0	0	0	0	0	1	1	2	3	2	6	6	5	5	6	4	5	1	6	1	4	7
ENSSSCG00000011455	1	4	1	1	1	2	3	5	3	4	1	1	2	1	4	4	3	2	2	7	2	6	11	9	9	8	16	6	5	9	13	16	6	2	8	10
ENSSSCG00000011487	0	0	0	0	0	0	0	0	0	0	0	0	0	0	0	0	0	0	0	0	0	0	0	0	0	0	0	0	0	0	0	0	0	0	0	0
ENSSSCG00000011489	0	0	0	0	0	0	0	0	0	0	0	0	0	0	0	0	0	0	0	0	1	0	0	0	0	0	0	1	0	0	0	0	3	1	0	1
ENSSSCG00000011492	0	0	0	0	0	0	0	0	0	0	0	0	0	0	0	0	0	0	0	0	0	0	0	0	0	0	0	0	0	0	0	0	0	0	0	0
ENSSSCG00000011528	0	0	0	0	0	0	0	0	0	0	0	0	0	0	0	0	0	0	0	0	1	0	0	1	0	1	1	0	0	0	0	0	1	0	1	2
ENSSSCG00000011543	0	0	0	0	0	0	0	1	1	0	0	0	0	1	0	0	0	0	0	0	0	0	0	0	0	0	2	0	0	0	0	0	0	1	0	0
ENSSSCG00000011568	0	0	0	0	0	0	0	0	0	0	0	0	0	0	0	0	0	0	0	0	0	0	1	1	0	0	0	2	0	0	3	0	0	0	0	0
ENSSSCG00000011577	3	4	11	6	6	4	10	3	6	3	5	4	3	4	4	1	8	5	5	7	4	1	9	4	1	3	10	2	3	6	0	2	0	5	4	5
ENSSSCG00000011587	0	2	0	0	0	0	0	0	2	0	0	0	0	2	2	2	0	0	0	2	1	0	0	1	0	5	0	1	1	0	2	2	1	0	1	3
ENSSSCG00000011591	0	0	0	0	0	0	0	0	0	0	0	0	0	0	0	0	0	0	0	0	0	0	0	0	0	0	0	0	1	0	0	0	0	0	0	0
ENSSSCG00000011596	0	0	0	5	5	0	1	0	0	0	0	0	0	0	0	0	0	0	0	1	0	0	1	0	0	1	0	0	0	0	0	0	0	2	1	0
ENSSSCG00000011626	0	1	0	0	0	0	0	0	1	0	0	0	0	0	2	0	0	0	0	0	0	0	0	0	0	3	1	0	1	0	0	1	0	0	0	0
ENSSSCG00000011635	0	0	0	0	0	1	0	1	0	0	0	0	0	0	0	1	2	0	0	0	0	1	2	1	3	6	0	0	8	1	0	0	2	1	1	2
ENSSSCG00000011636	0	0	0	0	0	0	0	0	0	0	0	0	0	0	1	0	0	0	0	0	1	0	0	0	0	2	1	0	0	0	1	0	1	1	0	0
ENSSSCG00000011655	0	0	0	0	0	0	0	0	0	0	0	0	0	0	0	0	0	0	0	0	0	0	0	0	0	0	0	0	0	0	0	0	0	0	0	0
ENSSSCG00000011663	0	0	0	0	0	0	0	0	0	0	0	0	0	0	0	0	0	0	0	0	0	0	0	0	1	0	0	0	0	0	0	0	0	0	0	0
ENSSSCG00000011668	0	0	0	0	0	0	0	0	0	0	0	0	0	0	0	0	0	0	0	1	0	4	2	1	0	1	0	1	0	1	0	0	1	0	1	0
ENSSSCG00000011685	0	0	1	0	0	0	0	0	0	0	0	0	1	0	9	0	3	2	2	0	0	1	0	3	1	0	0	0	1	1	1	1	0	0	1	1
ENSSSCG00000011691	0	0	0	0	0	0	0	0	0	0	0	0	0	0	0	0	0	0	0	0	1	0	1	0	0	0	0	0	1	0	1	1	2	0	0	1
ENSSSCG00000011703	0	0	1	0	0	0	0	0	0	0	0	1	0	0	0	0	0	0	0	0	0	0	0	0	0	1	1	1	0	0	0	0	0	0	2	0
ENSSSCG00000011718	0	0	0	0	0	0	0	0	0	0	0	0	0	0	0	0	0	0	0	0	0	0	0	0	0	0	0	0	0	0	0	0	0	0	0	0
ENSSSCG00000011724	0	0	0	0	0	0	0	0	0	0	0	0	0	0	0	0	0	0	0	2	1	2	2	3	3	2	2	0	5	1	4	3	4	2	0	3
ENSSSCG00000011728	0	0	0	0	0	0	0	0	0	0	0	0	0	0	0	0	0	0	0	0	0	0	0	0	0	0	0	0	0	0	0	0	0	0	0	0
ENSSSCG00000011730	2	0	0	0	0	0	1	1	2	0	3	0	2	0	0	0	0	2	2	2	1	0	5	2	1	0	1	0	10	2	4	2	1	3	2	5
ENSSSCG00000011734	0	0	0	0	0	0	0	0	0	0	1	0	1	0	0	0	0	1	1	3	3	1	3	1	0	2	2	0	1	0	0	0	0	2	2	2
ENSSSCG00000011735	0	0	0	0	0	0	0	0	0	0	0	0	0	0	0	0	0	0	0	0	1	0	2	0	0	0	0	1	2	0	2	1	1	0	2	0
ENSSSCG00000011736	0	1	0	1	1	0	1	1	1	1	0	0	0	0	1	0	0	1	1	17	4	1	6	3	24	2	2	5	8	2	6	17	0	11	10	11
ENSSSCG00000011737	0	0	0	0	0	0	0	0	0	0	0	0	0	0	0	0	0	0	0	0	0	0	1	0	0	0	0	0	0	0	0	0	0	0	1	0
ENSSSCG00000011738	0	0	0	0	0	0	0	0	0	0	0	0	0	0	0	0	0	0	0	0	1	0	2	0	0	0	2	0	1	4	1	0	1	0	1	0
ENSSSCG00000011748	0	0	0	0	0	0	0	1	0	0	0	0	0	0	0	0	0	0	0	0	0	0	0	0	1	1	0	0	0	0	0	0	0	0	0	0
ENSSSCG00000011751	0	0	0	0	0	0	0	0	0	0	0	0	0	0	0	0	0	0	0	0	0	0	1	0	0	0	0	1	0	0	0	1	0	0	0	0
ENSSSCG00000011754	3	0	0	3	3	1	4	2	4	3	0	2	5	0	3	2	1	2	2	14	31	30	22	16	11	26	19	7	23	13	18	21	14	11	22	28
ENSSSCG00000011756	0	0	0	0	0	2	2	0	0	0	0	0	2	0	0	1	0	0	0	40	6	12	19	10	44	8	14	16	29	25	20	39	4	23	37	29
ENSSSCG00000011758	0	0	0	0	0	0	0	0	0	0	0	0	0	0	0	0	0	0	0	0	0	0	0	0	0	0	0	0	0	0	0	0	0	0	0	0
ENSSSCG00000011761	1	2	0	0	0	0	0	2	0	0	0	0	0	0	0	0	0	1	1	3	0	0	0	0	0	1	1	0	0	1	0	1	0	0	3	1
ENSSSCG00000011766	5	4	2	1	1	6	4	5	2	2	2	4	3	2	1	3	0	3	3	5	9	4	10	7	3	5	17	1	11	12	7	5	4	1	5	6
ENSSSCG00000011780	0	0	0	0	0	0	0	0	0	0	0	0	0	0	0	0	0	0	0	0	0	0	0	0	0	0	0	0	0	0	0	0	0	0	0	0
ENSSSCG00000011793	0	0	0	0	0	0	0	0	0	0	0	0	0	0	0	0	0	0	0	1	0	15	0	0	0	19	0	0	20	2	1	0	12	7	1	10
ENSSSCG00000011799	0	0	0	0	0	0	0	0	0	0	0	0	0	0	0	0	0	0	0	0	0	0	0	0	0	0	0	0	0	0	0	0	0	0	0	0
ENSSSCG00000011800	0	0	0	0	0	0	0	0	0	0	0	0	0	0	0	0	0	0	0	0	0	0	0	0	0	0	0	0	1	0	0	0	0	0	0	0
ENSSSCG00000011801	0	0	1	0	0	0	0	0	0	0	0	0	0	0	0	0	0	0	0	0	0	0	0	0	0	0	0	0	0	0	0	0	0	0	0	0
ENSSSCG00000011802	0	0	0	0	0	0	0	0	0	0	0	0	0	0	1	0	0	0	0	39	14	4	8	20	6	9	26	17	32	19	12	3	7	10	1	13
ENSSSCG00000011809	0	0	0	0	0	0	0	0	0	0	0	0	0	0	0	0	0	0	0	0	0	0	0	0	0	0	0	0	0	0	0	0	0	0	0	0
ENSSSCG00000011812	0	0	0	0	0	0	1	1	0	0	0	0	0	0	0	1	0	0	0	1	0	1	0	2	0	1	5	0	6	1	4	1	2	2	1	4
ENSSSCG00000011837	0	0	0	0	0	0	1	1	0	1	0	2	1	0	1	0	0	1	1	4	1	4	0	3	10	5	1	1	3	2	4	11	1	1	5	9
ENSSSCG00000011852	0	0	0	0	0	0	0	0	0	0	0	0	0	0	0	0	0	0	0	1	1	1	1	0	0	0	0	0	0	0	0	0	0	4	1	0
ENSSSCG00000011855	1	0	1	0	0	0	0	0	1	0	0	0	0	0	0	0	0	1	1	1	2	2	2	2	0	0	2	1	0	0	1	3	4	1	3	3
ENSSSCG00000011856	0	0	0	0	0	0	0	0	0	0	0	0	0	0	0	1	0	0	0	0	0	0	0	0	0	0	0	0	1	0	0	0	0	0	0	0
ENSSSCG00000011862	0	0	0	0	0	0	0	0	0	0	0	0	0	0	0	0	0	0	0	0	0	0	1	0	0	0	1	0	0	0	0	0	0	0	1	0
ENSSSCG00000011878	0	0	0	0	0	0	0	0	0	0	0	0	0	0	0	1	0	0	0	0	0	0	1	1	0	0	0	0	0	0	0	0	0	0	0	1
ENSSSCG00000011904	2	1	0	1	1	0	1	0	0	5	0	2	1	1	0	1	1	2	2	3	4	3	0	2	1	8	2	3	4	1	0	1	6	2	2	4
ENSSSCG00000011905	0	0	0	0	0	0	0	0	0	0	0	0	0	0	0	0	0	0	0	0	0	0	0	0	0	0	0	0	0	0	0	0	0	0	0	0
ENSSSCG00000011910	18	10	12	8	8	6	6	9	22	15	9	15	20	12	13	6	11	16	16	9	15	7	22	5	6	7	14	7	19	11	6	13	6	12	12	13
ENSSSCG00000011931	0	0	0	0	0	0	0	0	0	0	0	0	0	0	0	0	0	0	0	0	1	0	0	0	0	0	0	0	1	0	0	0	0	0	0	0
ENSSSCG00000011937	0	1	0	0	0	0	1	0	0	1	1	0	1	0	0	0	0	1	1	15	6	1	6	5	6	3	2	1	5	11	5	13	3	3	11	6
ENSSSCG00000011939	0	0	0	0	0	0	0	0	0	0	0	0	0	0	0	0	0	0	0	0	0	0	0	0	0	1	0	0	3	0	0	0	0	1	1	0
ENSSSCG00000011944	0	0	0	0	0	0	0	0	0	0	0	0	0	0	0	0	0	0	0	0	0	0	0	0	0	0	0	0	0	0	0	0	0	0	0	0
ENSSSCG00000011955	0	0	0	0	0	0	0	0	0	0	0	0	0	0	0	0	0	0	0	0	0	0	0	0	0	0	0	0	0	0	0	0	0	0	0	1
ENSSSCG00000011962	0	0	0	0	0	0	0	0	0	0	0	0	1	0	0	0	0	0	0	0	0	1	2	0	1	2	0	0	2	1	0	3	2	0	2	0
ENSSSCG00000011964	0	0	0	0	0	0	0	0	0	0	0	0	0	0	0	0	0	0	0	0	0	0	0	0	0	0	0	0	0	0	0	0	0	0	0	0
ENSSSCG00000011986	0	0	0	0	0	0	0	0	0	0	0	0	0	0	0	0	0	0	0	0	0	0	0	0	0	0	0	0	0	0	0	0	0	0	0	0
ENSSSCG00000011995	0	0	1	0	0	0	0	0	0	0	0	0	0	0	0	0	0	0	0	1	0	0	1	0	1	0	0	2	0	0	0	0	1	0	0	1
ENSSSCG00000011996	0	0	0	0	0	1	0	0	2	1	0	0	0	0	0	0	0	0	0	4	2	1	6	1	1	0	2	3	3	3	3	1	5	3	1	5
ENSSSCG00000012020	0	1	0	0	0	0	1	0	1	1	1	0	0	1	1	0	0	1	1	0	1	2	2	1	2	2	4	1	6	8	5	2	1	0	4	3
ENSSSCG00000012030	0	0	3	0	0	0	0	0	0	0	1	0	0	1	1	0	0	0	0	37	0	231	1	87	54	477	1	41	400	31	48	52	198	72	17	260
ENSSSCG00000012031	0	0	0	0	0	0	0	0	0	0	0	0	0	0	0	0	0	0	0	0	0	0	0	0	0	1	0	0	0	0	0	0	0	0	0	0
ENSSSCG00000012032	0	0	0	0	0	0	2	0	0	0	0	0	0	0	0	0	0	0	0	1	1	0	0	0	0	1	0	0	0	0	0	0	1	0	0	0
ENSSSCG00000012039	0	0	0	0	0	0	0	0	0	0	0	0	0	0	0	0	0	0	0	0	1	0	0	0	0	1	0	0	0	0	0	2	0	0	0	2
ENSSSCG00000012040	0	1	0	0	0	0	0	0	0	1	0	0	0	0	2	1	1	0	0	0	0	0	1	0	0	0	0	0	0	0	1	0	1	2	1	0
ENSSSCG00000012045	0	0	0	0	0	0	0	0	0	0	0	0	0	0	0	0	0	0	0	0	1	0	0	0	0	0	0	0	0	0	0	0	0	0	0	0
ENSSSCG00000012047	0	0	0	0	0	0	0	0	1	1	0	0	1	0	0	0	0	1	1	0	0	1	1	0	0	0	0	0	0	0	0	1	0	0	1	0
ENSSSCG00000012052	0	0	0	0	0	0	0	0	0	0	0	0	0	0	0	0	0	0	0	0	1	0	0	0	0	0	0	0	0	0	0	0	0	0	0	0
ENSSSCG00000012065	0	0	0	0	0	0	0	0	0	0	0	0	0	0	0	0	0	0	0	0	0	0	0	1	0	0	0	0	1	0	0	0	0	0	0	0
ENSSSCG00000012066	0	0	0	0	0	1	0	0	0	0	0	1	0	0	1	0	1	2	2	1	1	1	3	3	1	3	0	1	3	1	1	0	4	0	1	3
ENSSSCG00000012093	0	0	0	0	0	0	0	0	0	0	0	0	0	0	0	0	0	0	0	0	0	0	0	0	0	0	0	0	0	0	0	0	0	0	0	0
ENSSSCG00000012094	0	0	0	0	0	0	0	0	0	0	0	0	0	0	0	0	0	0	0	0	0	0	0	0	0	0	0	0	0	0	0	0	0	0	0	0
ENSSSCG00000012095	0	0	0	0	0	0	0	0	0	0	0	0	0	0	0	0	0	0	0	0	0	0	0	0	0	0	0	0	0	0	0	0	0	0	0	0
ENSSSCG00000012097	0	0	0	0	0	0	0	0	0	0	0	0	0	0	0	0	0	0	0	0	0	0	0	0	0	1	0	0	0	0	0	0	0	0	1	0
ENSSSCG00000012120	0	0	0	0	0	0	0	0	0	0	0	0	0	0	0	0	0	0	0	0	0	0	0	0	0	0	0	0	0	0	0	0	0	0	0	0
ENSSSCG00000012129	1	0	0	0	0	0	0	0	0	0	0	1	0	0	0	0	1	0	0	0	1	0	0	2	1	0	0	2	0	1	1	1	1	0	0	0
ENSSSCG00000012143	0	0	0	0	0	0	0	0	0	0	0	0	0	0	0	0	0	0	0	0	0	0	0	0	0	0	0	0	0	0	0	0	0	0	0	0
ENSSSCG00000012145	0	0	0	0	0	0	0	0	0	0	0	0	0	0	0	0	0	0	0	0	0	0	0	0	0	0	0	0	0	0	0	0	0	0	0	0
ENSSSCG00000012167	0	2	3	2	2	2	3	1	0	1	2	1	2	2	2	2	0	1	1	1	2	3	2	3	3	4	1	1	2	3	3	3	2	1	4	4
ENSSSCG00000012169	0	0	0	0	0	0	0	0	0	0	0	0	0	0	0	0	0	0	0	0	0	0	0	0	0	0	0	0	0	0	0	0	0	0	0	0
ENSSSCG00000012175	0	0	0	1	1	0	0	0	1	0	0	0	0	0	0	0	0	0	0	1	1	0	1	1	0	0	2	1	3	0	1	0	1	4	3	4
ENSSSCG00000012186	0	0	0	0	0	0	0	0	0	0	0	0	0	0	0	0	0	0	0	0	0	0	0	0	0	0	0	0	0	0	0	0	0	0	0	0
ENSSSCG00000012190	0	0	0	0	0	0	0	0	0	0	0	0	0	0	0	0	0	0	0	0	0	0	0	0	0	0	0	0	0	0	0	1	0	0	0	0
ENSSSCG00000012191	0	0	0	0	0	0	0	0	0	0	0	0	0	0	0	0	0	0	0	0	0	0	0	0	0	0	0	0	0	0	0	0	0	0	0	0
ENSSSCG00000012192	0	0	0	0	0	0	0	0	0	0	0	0	0	0	0	0	0	0	0	0	0	0	0	0	0	0	0	0	0	0	0	0	0	0	0	0
ENSSSCG00000012193	0	0	0	0	0	0	0	0	0	0	0	0	0	0	0	0	0	0	0	0	0	0	0	0	0	0	0	0	0	0	0	0	0	0	0	0
ENSSSCG00000012194	0	0	0	0	0	0	0	0	0	0	0	0	0	0	0	0	0	0	0	0	0	0	0	0	0	0	0	0	0	0	0	0	0	0	0	0
ENSSSCG00000012196	0	0	0	0	0	0	0	0	0	1	0	0	0	0	0	0	0	0	0	0	0	1	0	0	0	0	2	0	1	1	0	0	0	0	2	0
ENSSSCG00000012197	0	0	0	0	0	0	0	0	0	0	0	0	0	0	0	0	0	0	0	0	0	0	0	0	0	0	0	0	0	0	0	0	0	0	0	0
ENSSSCG00000012198	0	0	0	0	0	0	0	0	0	0	0	0	0	0	0	0	0	0	0	0	0	0	0	0	0	0	0	0	0	0	0	0	0	0	0	0
ENSSSCG00000012199	0	0	0	0	0	0	0	0	0	0	0	0	0	0	0	0	1	0	0	0	0	0	0	0	0	0	0	0	0	0	1	0	0	2	0	0
ENSSSCG00000012200	2	1	0	1	1	2	0	4	6	3	1	2	2	3	1	2	0	5	5	0	4	2	2	6	2	3	4	4	3	0	1	3	5	2	3	2
ENSSSCG00000012212	0	0	0	0	0	0	0	0	0	0	0	0	0	0	0	0	0	0	0	0	0	0	0	0	0	0	0	0	0	0	0	0	0	0	0	0
ENSSSCG00000012213	0	0	0	0	0	0	0	0	0	0	0	0	0	0	0	0	0	0	0	0	0	0	0	0	0	0	0	0	0	0	0	0	0	0	0	0
ENSSSCG00000012217	0	0	0	0	0	0	0	0	0	0	0	0	0	0	0	0	0	0	0	0	0	0	0	0	0	0	0	0	0	0	0	0	0	0	0	0
ENSSSCG00000012218	0	0	0	0	0	0	0	0	0	0	0	0	0	0	0	0	0	0	0	0	0	0	0	0	0	0	0	0	0	0	0	0	0	0	0	0
ENSSSCG00000012219	0	0	0	0	0	0	0	0	0	0	0	0	0	0	0	0	0	0	0	0	0	0	0	0	0	0	0	0	0	0	0	0	0	0	0	0
ENSSSCG00000012223	0	0	0	0	0	0	0	0	0	0	0	0	0	0	0	0	0	0	0	0	0	0	0	0	0	0	0	0	0	0	0	0	0	0	0	0
ENSSSCG00000012248	0	0	0	0	0	0	0	0	0	0	0	0	0	0	0	0	0	0	0	0	0	0	0	0	0	0	0	0	0	0	0	0	0	0	0	0
ENSSSCG00000012255	0	0	0	0	0	0	0	0	1	0	0	0	0	0	0	0	0	0	0	0	0	0	0	0	0	0	0	0	0	1	0	0	0	0	0	0
ENSSSCG00000012256	0	0	0	0	0	0	0	0	0	0	0	0	0	0	0	0	0	0	0	0	0	0	0	0	0	0	0	0	0	0	0	0	0	0	0	0
ENSSSCG00000012272	0	0	1	0	0	0	1	0	0	0	1	1	1	2	1	0	0	1	1	0	0	0	1	0	0	0	0	0	0	0	0	0	1	0	0	2
ENSSSCG00000012285	0	0	0	0	0	0	0	0	0	0	0	0	0	0	0	0	0	0	0	0	0	0	0	0	0	0	0	0	0	0	0	0	0	0	0	0
ENSSSCG00000012286	0	2	0	0	0	2	0	0	0	0	0	0	1	0	2	0	0	2	2	12	10	13	8	8	9	7	15	12	16	8	8	9	26	11	12	15
ENSSSCG00000012298	1	0	1	0	0	1	0	0	0	1	0	2	3	0	0	0	0	0	0	2	0	5	3	4	4	12	1	2	5	0	5	3	9	4	2	8
ENSSSCG00000012303	0	0	0	0	0	0	0	0	0	0	0	0	0	0	0	0	0	0	0	0	0	0	0	0	0	0	0	0	0	0	1	0	0	1	0	0
ENSSSCG00000012308	0	0	0	0	0	0	0	0	0	0	0	0	0	0	0	0	0	0	0	1	1	2	1	1	0	0	0	1	0	1	0	0	0	0	1	0
ENSSSCG00000012310	0	0	0	0	0	0	0	0	0	0	0	0	0	0	0	0	0	0	0	0	0	0	0	1	0	0	0	0	0	0	0	0	0	0	0	0
ENSSSCG00000012354	1	0	0	0	0	0	0	0	0	0	0	0	0	1	1	0	1	1	1	0	0	1	0	0	0	0	1	0	1	0	0	2	0	1	1	0
ENSSSCG00000012360	1	0	0	0	0	0	0	1	0	0	0	0	0	0	0	0	0	0	0	1	0	0	3	1	0	0	0	2	1	1	1	1	0	2	0	0
ENSSSCG00000012363	2	3	5	1	1	1	4	1	2	1	2	2	7	5	4	1	0	3	3	53	32	31	41	35	12	41	47	13	59	26	39	34	23	17	29	46
ENSSSCG00000012367	0	0	0	0	0	0	0	0	0	0	0	0	0	0	0	1	0	0	0	2	1	0	0	2	2	0	5	0	0	0	0	0	1	0	0	1
ENSSSCG00000012370	0	0	0	0	0	0	0	0	0	0	0	0	0	0	0	0	0	0	0	0	0	0	0	0	0	0	0	0	0	0	0	0	0	0	0	0
ENSSSCG00000012380	0	0	0	0	0	0	0	0	0	0	0	0	0	0	0	0	0	0	0	0	0	0	0	0	0	0	0	0	0	0	0	0	0	0	0	0
ENSSSCG00000012381	0	0	0	0	0	0	0	0	0	0	0	0	0	0	0	0	0	0	0	0	1	0	0	0	0	0	1	0	4	0	0	0	0	0	0	1
ENSSSCG00000012383	0	0	0	0	0	0	0	0	0	0	0	0	0	0	0	0	0	0	0	0	2	0	0	0	1	0	0	0	0	0	0	0	0	0	1	0
ENSSSCG00000012384	0	0	0	0	0	0	0	0	0	0	0	0	0	0	0	0	0	0	0	0	1	0	0	0	0	1	1	0	1	0	0	0	0	0	0	0
ENSSSCG00000012406	0	0	0	0	0	0	0	0	0	0	0	0	0	0	0	0	0	0	0	0	0	0	0	0	0	1	0	0	0	0	0	0	0	0	0	0
ENSSSCG00000012415	4	5	3	2	2	5	11	6	6	6	2	3	14	7	5	8	6	5	5	4	2	6	3	4	9	11	3	2	7	3	4	5	3	11	6	14
ENSSSCG00000012430	0	0	0	0	0	0	0	0	0	0	0	0	0	0	0	0	0	0	0	0	0	0	0	0	0	0	0	0	0	0	0	0	0	0	0	0
ENSSSCG00000012431	0	0	0	0	0	0	0	0	0	0	0	0	0	0	0	0	0	0	0	0	0	0	0	0	0	1	0	0	0	0	0	0	0	0	0	0
ENSSSCG00000012449	0	0	0	0	0	0	0	0	0	0	0	0	0	0	0	0	0	0	0	4	0	1	0	0	3	0	0	0	2	0	0	2	0	1	1	1
ENSSSCG00000012450	0	0	0	0	0	0	0	0	0	0	0	0	0	0	0	0	0	0	0	1	0	0	1	0	0	0	1	0	0	3	0	0	0	0	0	0
ENSSSCG00000012454	0	0	0	0	0	0	0	0	0	0	1	0	0	0	0	0	0	0	0	0	0	1	0	0	0	0	0	0	0	0	0	0	0	1	0	0
ENSSSCG00000012455	0	0	0	0	0	0	0	0	0	0	0	0	0	0	0	0	0	0	0	0	0	0	1	0	0	0	0	0	0	0	0	0	0	0	0	0
ENSSSCG00000012469	0	0	0	0	0	0	0	0	0	0	0	0	0	0	0	0	0	0	0	0	0	0	0	0	0	0	0	0	0	0	0	0	0	0	0	0
ENSSSCG00000012473	0	0	0	0	0	0	0	0	0	0	0	0	0	0	0	0	0	0	0	0	0	0	0	0	0	0	0	0	0	0	0	0	0	0	0	0
ENSSSCG00000012487	0	0	0	0	0	0	1	0	0	0	0	3	0	0	0	0	0	0	0	4	1	5	1	7	0	17	2	1	16	0	2	3	12	7	6	13
ENSSSCG00000012503	0	0	0	0	0	0	0	0	0	0	0	0	0	0	0	0	0	0	0	0	0	0	0	0	0	0	0	0	0	0	0	0	0	0	0	0
ENSSSCG00000012514	0	0	0	0	0	0	0	0	0	0	0	0	0	0	0	0	0	0	0	0	0	0	0	0	0	0	0	0	0	0	0	0	0	0	0	0
ENSSSCG00000012516	0	0	0	0	0	0	0	0	0	0	0	0	0	0	0	0	0	0	0	0	0	0	0	0	0	0	0	0	0	0	0	0	0	0	0	0
ENSSSCG00000012524	0	0	0	0	0	0	0	0	0	0	0	0	0	0	0	0	0	0	0	0	0	0	0	0	0	0	0	0	0	0	0	0	0	0	0	0
ENSSSCG00000012529	0	0	0	0	0	0	0	1	0	0	0	0	0	0	0	0	0	0	0	3	3	9	4	8	4	3	0	0	1	2	1	2	5	2	9	1
ENSSSCG00000012531	0	0	0	0	0	0	0	2	0	0	0	1	0	0	1	1	1	0	0	4	1	1	2	1	2	3	4	1	4	3	4	4	5	1	3	1
ENSSSCG00000012535	0	0	0	0	0	0	0	0	0	0	0	0	0	0	0	0	0	0	0	0	0	0	0	0	0	0	0	0	0	0	0	0	0	1	0	0
ENSSSCG00000012543	0	0	0	0	0	0	0	0	0	0	0	0	0	0	0	0	0	0	0	0	0	0	0	0	0	0	0	0	0	0	1	0	0	0	0	0
ENSSSCG00000012544	0	0	0	0	0	0	0	0	0	0	0	0	0	0	0	0	0	0	0	0	0	0	0	0	0	0	0	0	0	0	0	0	0	0	0	0
ENSSSCG00000012545	0	3	0	2	2	2	0	0	0	0	0	1	2	1	2	0	0	0	0	1	2	2	1	2	3	1	5	5	3	2	0	3	3	2	2	4
ENSSSCG00000012547	0	0	0	0	0	0	0	0	0	0	0	0	0	0	0	0	0	0	0	0	0	0	0	0	0	0	0	0	0	0	0	0	0	0	0	0
ENSSSCG00000012549	0	1	1	0	0	1	1	2	0	1	0	0	0	0	2	1	1	0	0	1	0	0	0	1	2	0	1	2	0	1	3	0	0	0	1	1
ENSSSCG00000012558	1	0	0	0	0	0	0	1	0	0	0	1	1	0	0	1	2	1	1	3	0	1	2	1	2	2	1	1	0	4	1	0	2	2	3	0
ENSSSCG00000012561	3	5	1	8	8	0	5	1	3	0	1	0	3	0	8	1	1	2	2	11	12	8	4	4	18	11	10	6	5	3	9	18	1	4	12	7
ENSSSCG00000012562	0	0	0	0	0	0	0	0	0	0	0	0	1	0	0	0	0	1	1	2	2	0	2	2	2	0	1	0	0	0	0	1	0	3	0	3
ENSSSCG00000012580	0	0	0	0	0	0	0	0	0	0	0	0	0	0	0	0	0	0	0	0	0	0	0	0	0	0	0	0	0	0	0	0	0	0	0	0
ENSSSCG00000012587	0	0	0	0	0	0	1	0	0	0	0	0	0	0	0	0	0	0	0	4	0	1	2	0	3	2	0	2	1	2	0	0	1	0	4	0
ENSSSCG00000012589	0	0	0	0	0	0	0	0	0	0	0	0	0	0	0	0	0	0	0	0	0	1	0	0	0	1	0	0	0	0	0	0	0	0	0	1
ENSSSCG00000012593	0	0	0	0	0	0	0	0	0	0	0	0	0	0	0	0	0	0	0	4	16	0	2	2	2	0	4	1	7	2	1	1	8	0	1	6
ENSSSCG00000012600	0	3	1	2	2	3	3	1	1	0	1	3	0	0	1	1	0	2	2	1	2	1	2	0	8	0	1	0	0	1	8	3	0	0	1	0
ENSSSCG00000012648	0	0	0	0	0	0	0	0	0	0	0	0	0	0	0	0	0	0	0	0	0	0	0	0	0	0	0	0	0	0	0	0	0	0	0	0
ENSSSCG00000012658	1	0	1	0	0	2	1	2	0	0	0	0	1	1	2	2	2	0	0	1	2	2	1	3	1	3	5	1	1	4	4	1	5	0	1	5
ENSSSCG00000012661	0	0	0	0	0	0	0	0	0	0	0	0	0	0	0	0	0	0	0	0	1	0	3	0	1	0	0	0	3	0	0	0	1	0	0	1
ENSSSCG00000012664	0	0	0	0	0	0	0	0	0	0	0	0	0	0	0	0	0	0	0	0	0	0	0	0	0	0	0	0	0	0	0	0	0	0	0	0
ENSSSCG00000012665	0	0	0	0	0	0	0	0	0	0	0	0	0	0	0	0	0	0	0	0	0	0	0	0	0	0	0	0	0	0	0	0	0	0	0	0
ENSSSCG00000012666	0	0	0	0	0	0	0	0	0	0	0	0	0	0	0	0	0	0	0	0	0	0	0	0	0	0	0	0	0	0	0	0	0	0	0	0
ENSSSCG00000012668	0	0	0	0	0	0	0	0	0	0	0	0	0	0	0	0	0	0	0	0	0	0	0	0	0	0	0	0	0	0	0	0	0	0	0	0
ENSSSCG00000012671	0	0	0	0	0	0	0	0	0	0	0	0	0	0	0	0	0	0	0	0	0	0	0	0	1	0	0	0	0	0	0	0	0	0	0	0
ENSSSCG00000012672	0	0	0	0	0	0	0	0	0	0	0	0	0	0	0	0	0	0	0	0	0	0	0	0	0	0	0	0	0	0	0	0	0	0	0	0
ENSSSCG00000012678	0	0	0	0	0	0	0	0	0	0	0	0	0	0	0	0	0	0	0	0	0	0	1	0	0	0	0	0	0	0	0	0	0	0	0	0
ENSSSCG00000012705	6	11	5	7	7	26	14	1	9	0	8	0	1	3	17	2	5	8	8	1	0	1	6	6	11	0	2	0	0	3	6	3	0	1	5	0
ENSSSCG00000012709	0	0	0	0	0	0	0	0	0	0	0	0	0	0	0	0	0	0	0	0	0	0	0	0	0	0	0	0	0	0	0	0	0	0	0	0
ENSSSCG00000012711	0	0	0	0	0	0	0	0	1	0	0	0	0	0	0	0	0	0	0	0	5	1	4	0	1	0	2	0	0	3	0	0	0	0	0	0
ENSSSCG00000012714	0	0	0	0	0	1	0	0	0	0	0	0	0	0	0	0	0	0	0	0	0	1	0	0	1	0	0	0	0	0	2	1	0	0	0	0
ENSSSCG00000012717	0	0	0	0	0	0	0	0	0	0	0	0	0	0	0	0	0	0	0	0	0	1	0	0	0	0	0	0	0	0	0	0	0	0	0	0
ENSSSCG00000012720	0	0	0	0	0	0	0	0	0	0	0	0	0	0	0	0	0	0	0	0	0	0	0	0	0	0	0	0	0	0	0	0	0	0	1	0
ENSSSCG00000012736	0	0	0	0	0	0	0	0	0	0	0	0	0	0	0	0	0	0	0	0	0	0	0	0	0	0	0	0	0	0	0	0	0	0	0	0
ENSSSCG00000012740	0	0	0	0	0	0	0	0	0	0	0	0	0	0	0	0	0	0	0	0	0	1	1	0	0	0	1	0	0	0	0	0	3	0	0	1
ENSSSCG00000012755	0	0	0	0	0	0	1	1	2	1	0	0	1	1	0	0	1	2	2	0	0	1	1	2	0	0	0	0	1	0	1	0	0	1	1	1
ENSSSCG00000012760	0	0	0	0	0	0	0	0	0	0	0	0	0	0	0	0	0	0	0	0	0	0	0	0	0	0	0	0	0	0	0	0	0	0	0	0
ENSSSCG00000012761	0	0	0	0	0	0	0	0	0	0	0	0	0	0	0	0	0	0	0	0	0	0	0	0	0	0	0	0	0	0	0	0	0	0	0	0
ENSSSCG00000012762	0	0	0	0	0	0	0	0	0	0	0	0	0	0	0	0	0	0	0	0	0	0	0	0	2	0	0	0	0	0	0	0	0	0	0	0
ENSSSCG00000012774	0	0	0	0	0	0	1	0	0	0	0	0	0	0	1	0	0	0	0	1	1	3	0	1	2	1	1	0	4	0	2	0	3	0	0	4
ENSSSCG00000012826	0	0	0	0	0	0	0	0	0	0	0	0	0	0	0	0	0	0	0	1	0	1	0	0	0	0	0	0	0	0	0	0	0	0	0	0
ENSSSCG00000012827	0	0	0	0	0	1	1	0	0	0	0	0	0	0	0	0	0	0	0	0	1	0	1	2	0	1	3	1	1	2	0	2	0	3	1	2
ENSSSCG00000012839	0	0	0	0	0	0	0	0	0	0	0	0	0	0	0	0	0	1	1	0	0	0	0	0	0	0	0	0	0	0	0	0	0	0	0	0
ENSSSCG00000012845	1	1	1	1	1	0	0	2	2	0	2	0	1	0	3	1	2	1	1	5	2	3	2	4	1	13	4	2	1	2	7	3	8	1	10	10
ENSSSCG00000012851	0	1	0	0	0	0	0	0	0	0	0	0	1	0	0	0	0	0	0	0	0	0	0	1	1	0	0	0	0	0	3	1	0	0	0	0
ENSSSCG00000012882	0	0	0	0	0	0	0	0	0	0	0	0	0	0	1	0	1	0	0	1	1	1	2	5	3	0	0	1	1	5	2	1	6	0	3	6
ENSSSCG00000012883	0	0	0	0	0	2	0	0	0	0	0	0	0	0	0	2	0	0	0	1	2	0	0	1	0	0	0	1	0	1	0	0	2	2	0	1
ENSSSCG00000012906	0	0	0	0	0	0	0	0	0	0	0	0	0	0	0	0	0	0	0	0	1	0	0	0	1	3	0	0	2	2	3	2	3	1	2	2
ENSSSCG00000012942	0	0	0	0	0	1	0	0	0	0	0	0	0	0	0	0	0	0	0	0	0	0	1	0	0	0	0	0	0	0	0	0	0	0	0	0
ENSSSCG00000012952	2	0	4	3	3	3	1	0	2	2	1	2	8	2	0	0	2	2	2	1	0	2	3	1	1	5	6	1	5	3	2	9	3	0	3	4
ENSSSCG00000012959	0	0	0	0	0	0	0	0	1	0	1	0	1	0	0	0	0	1	1	1	2	0	3	0	1	3	1	0	2	0	0	1	1	1	0	3
ENSSSCG00000012994	2	1	2	2	2	1	1	3	3	2	1	2	2	1	1	0	2	2	2	7	16	9	10	12	8	4	8	2	8	4	6	3	10	10	3	3
ENSSSCG00000013024	1	1	0	1	1	0	2	2	2	0	5	0	8	2	2	0	0	1	1	1	0	0	4	1	1	0	2	2	8	4	3	3	3	1	4	2
ENSSSCG00000013025	0	0	0	0	0	0	0	0	0	0	0	0	0	0	0	0	0	0	0	0	0	1	0	0	0	0	0	0	0	0	0	0	0	0	0	0
ENSSSCG00000013051	0	0	0	0	0	0	0	0	0	0	0	0	0	0	0	0	0	0	0	1	0	0	0	1	1	0	0	0	1	0	0	0	1	0	0	3
ENSSSCG00000013057	0	0	0	0	0	0	0	0	0	0	0	0	0	0	0	0	0	0	0	0	0	0	0	0	0	0	0	0	0	0	0	0	0	0	0	0
ENSSSCG00000013078	0	0	0	1	1	0	1	1	0	0	0	1	0	0	3	1	0	0	0	31	31	17	14	18	11	7	32	7	18	18	7	12	17	10	15	13
ENSSSCG00000013081	0	0	0	0	0	0	0	0	3	0	0	1	0	0	0	0	0	0	0	0	3	0	3	2	0	0	3	1	3	0	3	1	2	0	2	0
ENSSSCG00000013090	0	0	0	0	0	0	0	0	0	0	0	0	0	0	0	0	0	0	0	0	0	0	0	0	0	0	0	0	0	0	0	0	0	0	0	0
ENSSSCG00000013091	0	0	0	0	0	0	0	0	0	0	0	0	0	0	0	0	0	0	0	0	0	0	0	0	0	0	0	0	0	0	0	0	0	0	0	0
ENSSSCG00000013095	0	0	0	0	0	0	0	0	0	0	0	0	0	0	0	0	0	0	0	0	0	0	0	0	0	0	0	0	0	0	0	0	0	0	0	0
ENSSSCG00000013096	0	0	0	0	0	0	0	0	0	0	0	0	0	0	0	0	0	0	0	0	0	0	0	0	0	0	1	0	0	0	0	0	0	0	0	0
ENSSSCG00000013097	0	0	0	0	0	0	0	0	0	0	0	0	0	0	0	0	0	0	0	0	0	0	0	0	0	0	0	0	0	0	0	0	0	0	0	1
ENSSSCG00000013098	0	0	0	0	0	0	0	0	0	0	0	0	0	0	0	0	0	0	0	0	0	0	0	0	0	0	0	0	0	0	0	0	0	0	0	0
ENSSSCG00000013117	0	0	0	0	0	1	0	0	0	0	0	0	0	0	0	0	0	0	0	0	0	0	0	0	0	0	0	0	0	0	0	1	0	0	0	0
ENSSSCG00000013120	0	0	0	0	0	0	0	0	0	0	0	0	0	0	0	0	0	0	0	0	0	1	1	0	0	0	1	0	0	0	0	0	0	0	0	0
ENSSSCG00000013122	0	0	0	0	0	0	0	0	0	0	0	0	0	0	0	0	0	0	0	0	0	0	0	0	0	0	0	0	0	0	0	0	0	0	0	0
ENSSSCG00000013123	0	0	0	1	1	0	0	0	0	0	0	0	0	0	0	0	0	0	0	0	1	0	1	1	0	0	0	0	2	3	0	1	1	0	0	0
ENSSSCG00000013132	0	0	0	0	0	0	0	0	0	0	0	0	0	0	0	0	0	0	0	0	0	0	0	0	0	0	0	0	0	0	0	0	0	0	0	0
ENSSSCG00000013150	0	2	0	1	1	0	0	1	1	0	0	0	1	0	0	1	2	0	0	0	0	0	0	0	1	0	0	0	0	1	0	0	0	0	0	0
ENSSSCG00000013151	0	0	0	0	0	0	0	0	0	0	0	0	0	0	0	0	0	0	0	0	0	0	0	0	0	0	0	0	0	0	0	0	0	0	0	0
ENSSSCG00000013157	0	0	0	0	0	0	0	0	0	0	0	0	0	0	0	0	0	0	0	0	0	0	0	0	0	0	0	0	0	0	0	0	0	0	0	0
ENSSSCG00000013162	0	0	0	0	0	0	0	0	0	0	0	0	0	0	0	0	0	0	0	0	0	0	0	0	0	0	0	0	0	0	0	0	0	0	0	0
ENSSSCG00000013170	0	0	0	0	0	0	0	0	0	0	0	0	0	0	0	0	0	0	0	0	0	0	0	0	0	0	1	0	0	0	0	0	0	0	0	0
ENSSSCG00000013172	0	0	0	0	0	0	0	0	0	0	0	0	0	0	0	0	0	0	0	0	0	0	0	0	0	0	0	0	0	0	0	0	1	0	0	0
ENSSSCG00000013173	0	0	0	0	0	0	0	0	0	0	0	0	0	0	0	0	0	0	0	0	0	2	0	0	1	0	0	0	0	0	1	0	2	0	0	1
ENSSSCG00000013184	0	0	0	0	0	0	0	0	0	0	0	0	0	0	0	0	0	0	0	0	0	0	0	0	0	0	0	0	0	0	0	0	0	0	0	0
ENSSSCG00000013185	0	0	0	0	0	0	0	0	0	0	0	0	0	0	0	0	0	0	0	0	0	0	0	0	0	0	0	0	0	0	0	0	0	0	0	0
ENSSSCG00000013186	0	0	0	0	0	0	0	0	0	0	0	0	0	0	0	0	0	0	0	0	0	0	0	0	0	0	0	0	0	0	0	0	0	0	0	0
ENSSSCG00000013188	0	0	0	0	0	0	0	0	0	0	0	0	0	0	0	0	0	0	0	0	0	0	0	0	0	0	0	0	0	0	0	0	0	0	0	0
ENSSSCG00000013192	0	0	0	0	0	0	0	0	0	0	0	0	0	0	0	0	0	0	0	0	0	0	0	0	0	0	0	0	0	0	0	0	0	0	0	0
ENSSSCG00000013193	0	0	0	0	0	0	0	0	0	0	0	0	0	0	0	0	0	0	0	0	0	0	0	0	0	0	0	0	0	0	0	0	0	0	0	0
ENSSSCG00000013194	0	1	0	0	0	0	0	0	0	0	0	0	0	0	0	0	0	0	0	0	0	0	0	0	0	0	0	0	0	0	0	0	0	0	0	0
ENSSSCG00000013195	0	0	0	0	0	0	0	0	0	0	0	0	0	0	0	0	0	0	0	0	0	0	0	0	0	0	0	0	0	0	0	0	1	0	0	0
ENSSSCG00000013197	0	0	0	0	0	0	0	0	0	0	0	0	0	0	0	0	0	0	0	0	0	0	0	0	0	0	0	0	0	0	0	0	0	0	0	0
ENSSSCG00000013201	0	0	0	0	0	0	0	0	0	0	0	0	0	0	0	0	0	0	0	0	0	0	0	0	0	0	0	0	0	0	0	0	0	0	0	0
ENSSSCG00000013236	0	0	0	0	0	1	1	1	0	0	2	1	0	0	0	1	1	0	0	1	3	8	10	6	6	11	5	3	8	4	10	11	11	4	8	10
ENSSSCG00000013286	3	4	3	2	2	3	2	1	1	3	1	3	1	2	0	2	1	2	2	13	20	8	19	7	5	7	23	12	26	15	17	15	17	16	12	15
ENSSSCG00000013310	0	1	0	0	0	0	1	0	2	3	1	0	0	0	0	0	0	1	1	1	4	4	0	1	0	2	4	3	2	1	3	0	3	2	1	0
ENSSSCG00000013316	0	0	0	1	1	0	0	0	0	0	0	0	0	0	0	0	0	0	0	0	0	0	0	0	0	1	0	0	0	4	0	0	0	1	0	0
ENSSSCG00000013320	0	0	0	0	0	0	0	1	0	0	0	0	0	0	0	0	0	0	0	0	0	0	0	1	0	0	0	0	0	0	0	0	0	0	0	0
ENSSSCG00000013328	0	0	0	0	0	0	0	0	0	0	0	0	0	0	0	0	0	0	0	0	0	0	0	0	0	0	0	0	0	0	0	0	0	0	0	0
ENSSSCG00000013329	0	0	0	0	0	0	0	0	0	0	0	0	0	0	0	0	0	0	0	0	0	0	0	0	0	0	0	0	0	0	0	0	0	0	0	0
ENSSSCG00000013330	0	0	0	1	1	0	0	0	0	0	0	0	0	0	0	0	0	0	0	1	0	0	1	1	0	1	0	1	4	11	0	0	0	1	0	1
ENSSSCG00000013333	0	0	2	2	2	0	0	0	2	0	0	0	0	0	1	0	1	0	0	0	0	0	1	1	1	1	0	0	2	2	0	0	0	1	0	1
ENSSSCG00000013338	0	0	1	0	0	0	0	0	0	0	0	0	0	0	1	0	0	0	0	0	0	1	0	0	1	1	0	0	0	0	0	0	0	0	1	0
ENSSSCG00000013341	3	4	1	1	1	1	0	2	3	0	3	2	1	2	1	1	0	0	0	3	1	1	2	0	2	1	3	2	5	11	2	1	3	0	5	7
ENSSSCG00000013343	0	0	0	0	0	0	0	0	0	0	0	0	0	1	0	0	0	0	0	0	0	0	0	0	0	0	0	0	0	0	0	0	0	0	0	0
ENSSSCG00000013350	3	11	14	3	3	24	10	4	18	15	7	5	13	8	9	19	7	24	24	0	0	0	0	0	0	0	0	0	0	0	0	0	0	0	0	0
ENSSSCG00000013358	0	0	1	0	0	0	0	0	0	0	0	0	0	0	0	0	0	0	0	0	2	1	1	0	0	0	3	1	0	0	0	2	1	0	1	3
ENSSSCG00000013363	0	1	0	0	0	0	2	0	0	1	0	1	0	1	0	0	0	2	2	0	2	2	0	0	0	0	2	0	2	0	4	2	3	0	2	2
ENSSSCG00000013376	0	0	0	0	0	0	0	1	0	0	0	0	0	0	0	0	0	2	2	1	1	2	1	0	1	0	0	0	0	1	0	1	0	1	1	0
ENSSSCG00000013386	0	1	0	2	2	0	2	0	0	0	0	1	0	0	0	0	0	1	1	3	0	0	6	1	0	1	0	1	2	3	0	0	2	2	2	0
ENSSSCG00000013387	0	0	0	0	0	0	0	0	0	0	0	0	0	0	0	0	0	0	0	0	0	0	1	0	0	0	0	0	0	0	0	0	0	0	1	0
ENSSSCG00000013394	0	0	0	0	0	0	0	0	0	0	0	0	0	0	0	0	0	0	0	0	0	0	0	0	0	0	1	0	0	0	0	0	4	0	1	2
ENSSSCG00000013412	0	0	0	0	0	0	0	0	0	0	0	0	0	0	0	0	0	0	0	0	0	0	0	0	0	0	0	0	0	0	0	0	0	0	0	0
ENSSSCG00000013413	0	0	0	0	0	0	0	0	0	0	0	0	0	0	0	0	0	0	0	0	0	0	0	0	1	2	0	0	1	0	0	0	0	0	0	0
ENSSSCG00000013420	0	0	0	0	0	0	0	0	0	0	0	0	0	0	0	0	0	0	0	3	3	0	2	0	0	0	2	1	3	2	1	0	2	1	1	2
ENSSSCG00000013439	0	0	0	0	0	0	0	0	0	0	0	0	0	0	0	0	0	0	0	0	0	1	0	0	0	0	0	0	0	0	0	0	0	0	0	0
ENSSSCG00000013461	0	0	0	0	0	1	0	2	1	0	2	0	0	2	0	1	1	1	1	2	1	5	3	3	0	7	0	2	2	0	4	3	4	4	12	2
ENSSSCG00000013462	0	0	0	0	0	0	0	0	0	0	0	0	0	0	0	0	0	0	0	0	0	0	0	0	0	0	0	0	0	0	0	0	0	0	0	0
ENSSSCG00000013476	0	0	0	0	0	0	0	0	0	0	0	0	0	1	0	0	0	0	0	1	3	2	1	0	3	2	4	1	5	1	5	4	0	1	3	2
ENSSSCG00000013504	0	0	0	0	0	0	0	0	0	0	0	0	0	0	0	0	1	0	0	0	1	0	1	0	0	0	2	0	0	0	0	0	0	0	0	0
ENSSSCG00000013519	0	0	0	0	0	0	0	0	0	0	0	0	0	0	0	0	0	0	0	0	0	0	0	0	0	0	0	0	0	0	0	0	0	0	0	0
ENSSSCG00000013527	0	0	0	0	0	0	0	1	0	0	0	0	0	0	0	0	0	0	0	1	2	2	0	6	0	1	0	0	0	3	1	0	2	1	0	0
ENSSSCG00000013530	0	2	0	0	0	0	0	0	0	0	0	1	0	0	0	0	0	1	1	0	1	1	0	0	0	1	0	0	0	2	0	0	0	0	0	2
ENSSSCG00000013575	0	2	0	1	1	2	0	0	0	0	0	0	2	0	0	0	0	0	0	2	0	0	11	0	0	0	0	1	2	1	1	0	0	2	0	2
ENSSSCG00000013605	0	0	0	0	0	0	0	0	0	0	0	0	0	0	0	0	0	0	0	0	0	0	0	0	0	0	0	0	0	0	0	0	0	0	0	0
ENSSSCG00000013606	0	0	0	0	0	0	0	0	0	0	0	0	0	0	0	0	0	0	0	0	0	0	0	0	0	0	0	0	0	0	0	0	0	0	0	0
ENSSSCG00000013607	0	0	0	0	0	0	0	2	1	0	0	1	1	1	0	0	0	0	0	0	0	0	1	1	0	0	1	0	1	0	0	0	2	1	0	3
ENSSSCG00000013609	0	0	0	0	0	0	0	0	1	0	0	0	0	0	0	0	0	0	0	0	0	0	1	0	1	0	0	0	0	0	0	0	1	0	2	1
ENSSSCG00000013610	0	0	0	0	0	0	0	0	0	0	0	0	0	0	1	0	0	0	0	2	5	5	4	4	1	6	2	3	7	8	1	2	10	1	6	5
ENSSSCG00000013654	0	0	0	0	0	0	1	0	0	0	0	0	0	1	1	0	0	0	0	0	2	1	1	3	0	2	3	0	4	0	1	3	4	1	1	1
ENSSSCG00000013665	0	0	0	0	0	0	0	0	0	0	0	0	0	0	0	0	0	0	0	0	4	1	3	1	3	1	3	0	1	0	0	0	2	1	0	0
ENSSSCG00000013666	0	0	0	0	0	0	0	0	0	0	0	0	0	0	0	0	0	0	0	0	1	0	1	0	1	0	0	0	2	0	0	0	0	0	6	1
ENSSSCG00000013683	1	0	0	0	0	0	0	0	0	0	0	0	0	0	0	0	0	0	0	0	0	0	0	0	0	0	0	0	0	0	0	0	0	0	0	0
ENSSSCG00000013693	0	0	0	0	0	0	0	0	0	0	0	0	0	0	0	0	0	0	0	0	0	0	0	0	0	0	0	0	0	0	0	0	0	0	0	0
ENSSSCG00000013714	0	0	0	0	0	1	0	0	0	0	0	0	0	0	0	0	0	0	0	2	1	0	1	0	0	0	0	0	0	0	0	0	0	0	0	0
ENSSSCG00000013730	0	0	0	0	0	0	0	0	0	0	0	0	0	0	0	0	0	0	0	0	0	0	0	0	0	0	0	0	0	0	0	0	0	0	0	0
ENSSSCG00000013759	3	1	0	0	0	2	1	1	1	0	3	1	2	1	0	0	0	0	0	2	0	2	1	1	0	1	3	2	5	1	0	3	2	1	1	0
ENSSSCG00000013765	0	2	0	0	0	1	0	0	0	0	0	0	0	0	0	1	0	0	0	3	1	0	0	3	3	0	1	0	2	2	2	1	2	0	3	0
ENSSSCG00000013777	0	0	0	1	1	0	0	0	0	0	0	0	0	1	1	0	0	0	0	2	0	3	0	4	0	9	2	0	1	1	2	1	3	0	5	3
ENSSSCG00000013787	0	2	0	0	0	0	0	2	0	0	0	0	0	0	0	0	0	1	1	4	3	2	4	2	0	3	1	1	1	1	4	2	0	3	4	3
ENSSSCG00000013805	0	0	0	0	0	0	0	0	0	0	0	0	0	0	0	0	0	0	0	0	0	0	0	0	0	0	0	0	0	0	0	0	0	0	0	0
ENSSSCG00000013819	0	0	0	0	0	0	0	0	0	0	0	0	0	0	0	0	0	0	0	0	0	0	0	0	0	0	0	0	0	0	0	0	0	0	0	0
ENSSSCG00000013828	0	0	0	0	0	0	0	0	0	0	0	0	0	0	0	0	0	0	0	0	0	0	1	1	0	0	0	0	0	1	0	0	1	0	0	0
ENSSSCG00000013831	0	0	0	0	0	0	0	0	0	0	0	0	0	0	0	0	0	0	0	0	0	0	0	0	0	0	0	0	0	0	0	0	0	0	0	0
ENSSSCG00000013832	0	0	0	0	0	0	0	0	0	0	0	0	0	0	0	0	0	0	0	0	0	0	0	0	0	0	0	1	0	0	0	0	0	0	0	0
ENSSSCG00000013833	0	0	0	1	1	1	2	0	0	0	1	1	0	0	0	0	0	0	0	1	0	2	1	4	0	1	1	0	2	2	0	2	1	0	2	1
ENSSSCG00000013834	0	0	0	0	0	0	0	0	0	0	0	0	0	0	0	0	0	0	0	0	0	0	0	0	0	0	0	0	0	0	0	0	0	0	0	0
ENSSSCG00000013835	0	0	0	0	0	0	0	0	0	0	0	0	0	0	0	0	0	0	0	0	0	0	1	2	0	2	0	0	5	1	0	0	0	0	0	11
ENSSSCG00000013840	0	0	0	0	0	0	0	0	0	0	0	0	0	0	0	0	0	0	0	0	0	0	0	0	0	0	0	0	0	0	0	0	0	0	0	0
ENSSSCG00000013841	0	0	0	0	0	0	0	0	0	0	0	0	0	0	0	0	0	0	0	0	0	0	0	0	0	0	0	0	0	0	0	0	0	0	0	0
ENSSSCG00000013843	0	0	0	0	0	0	0	0	0	0	0	0	0	0	0	0	0	0	0	0	0	0	0	0	0	0	0	0	0	0	0	0	0	0	0	0
ENSSSCG00000013850	0	0	0	0	0	0	0	0	0	0	0	0	0	0	0	0	0	0	0	0	0	0	0	0	0	0	0	0	0	0	0	0	0	0	0	0
ENSSSCG00000013851	0	0	0	0	0	0	0	0	0	0	0	0	0	0	0	0	0	0	0	0	0	0	0	0	0	0	0	0	0	0	0	0	0	0	0	0
ENSSSCG00000013852	0	0	0	0	0	0	0	0	0	0	0	0	0	0	0	0	0	0	0	0	0	0	0	0	0	0	0	0	0	0	0	0	0	0	0	0
ENSSSCG00000013854	0	0	0	0	0	0	0	0	0	0	0	0	0	0	0	0	0	0	0	0	0	0	1	0	0	0	0	0	0	1	0	0	0	0	0	0
ENSSSCG00000013868	0	0	0	1	1	0	0	0	0	0	0	0	0	0	0	0	0	0	0	1	0	0	0	1	1	0	0	0	0	0	1	2	0	0	2	0
ENSSSCG00000013887	0	0	0	0	0	0	0	0	1	0	0	0	0	0	0	0	0	0	0	0	0	0	0	0	0	0	0	0	0	0	0	0	0	0	0	0
ENSSSCG00000013892	1	1	1	0	0	2	1	6	0	4	3	36	2	0	10	2	15	2	2	1	3	2	1	2	5	1	3	6	3	2	9	3	1	2	5	3
ENSSSCG00000013902	0	0	0	0	0	0	0	0	0	0	0	0	0	0	0	0	0	0	0	0	0	1	0	0	1	3	1	0	1	0	0	1	1	1	1	2
ENSSSCG00000013907	0	0	0	1	1	0	0	3	0	0	0	0	0	0	0	0	0	0	0	0	0	1	0	0	0	0	0	0	0	0	0	0	0	0	0	0
ENSSSCG00000013941	0	0	0	0	0	0	0	0	0	0	0	0	0	0	0	0	0	0	0	0	0	0	1	0	0	0	0	0	0	0	0	0	0	0	0	0
ENSSSCG00000013942	0	0	0	0	0	0	0	0	0	0	0	0	0	0	0	0	0	0	0	0	0	0	0	0	0	0	0	0	0	0	0	0	0	0	0	0
ENSSSCG00000013944	0	0	0	0	0	0	0	0	0	0	0	0	0	0	0	0	0	0	0	0	0	0	0	0	0	0	0	0	0	0	0	0	0	0	0	0
ENSSSCG00000013945	0	0	0	0	0	0	0	0	0	0	0	0	0	0	0	0	0	0	0	0	0	0	0	0	0	0	0	0	0	0	0	0	0	0	0	0
ENSSSCG00000013947	0	0	0	0	0	0	0	0	0	0	0	0	0	0	0	0	0	0	0	0	0	0	0	0	0	0	0	0	0	0	0	0	0	0	0	0
ENSSSCG00000013949	0	0	0	0	0	0	0	0	0	0	0	0	0	0	0	0	0	0	0	0	0	0	0	0	0	0	0	0	0	0	0	0	0	0	0	0
ENSSSCG00000013951	0	0	0	0	0	0	0	0	0	0	0	0	0	0	0	0	0	0	0	0	0	0	0	0	0	0	0	0	0	0	0	0	0	0	0	0
ENSSSCG00000013952	0	0	0	0	0	0	0	0	0	0	0	0	0	0	0	0	0	0	0	0	0	0	0	0	0	0	0	0	0	0	0	0	0	0	0	0
ENSSSCG00000013954	0	0	0	0	0	0	0	0	0	0	0	0	0	0	0	0	0	0	0	0	0	0	0	0	0	0	0	0	0	0	0	0	0	0	0	0
ENSSSCG00000013955	0	0	0	0	0	0	0	0	0	0	0	0	0	0	0	0	0	0	0	0	0	0	0	0	0	0	0	0	0	0	0	0	0	0	0	0
ENSSSCG00000013973	0	0	3	0	0	0	0	0	0	0	0	0	2	0	0	1	0	0	0	0	1	0	0	0	0	0	2	0	1	0	1	0	1	0	4	0
ENSSSCG00000013976	0	0	0	0	0	0	0	0	0	0	0	0	0	0	0	0	0	1	1	0	0	0	0	1	0	6	0	0	32	0	0	0	0	4	0	1
ENSSSCG00000013980	0	0	0	0	0	0	0	0	0	0	0	0	0	0	0	0	0	0	0	0	0	0	0	0	0	0	1	0	0	0	0	0	0	0	0	0
ENSSSCG00000014002	0	0	0	0	0	0	0	0	0	0	0	0	0	0	0	0	0	0	0	0	0	0	0	0	0	0	0	0	0	0	0	0	0	0	0	0
ENSSSCG00000014021	0	0	0	0	0	0	0	0	0	0	0	1	0	0	0	0	0	1	1	0	0	0	0	0	0	0	0	0	0	0	0	1	0	0	0	0
ENSSSCG00000014027	0	0	0	0	0	0	0	0	0	0	0	0	0	0	0	0	0	0	0	0	0	0	1	1	0	0	0	1	0	1	0	0	2	0	0	0
ENSSSCG00000014052	0	0	0	0	0	0	0	0	0	0	0	0	0	0	0	0	0	0	0	0	0	1	0	0	1	0	0	0	2	0	2	1	0	1	1	0
ENSSSCG00000014053	0	0	0	0	0	1	0	0	0	0	0	0	0	0	0	0	0	0	0	0	0	0	0	0	0	1	0	0	1	0	1	1	3	1	0	0
ENSSSCG00000014054	2	0	1	0	0	0	1	1	1	0	1	0	1	2	1	1	0	0	0	1	4	10	3	2	3	18	4	2	6	2	9	9	10	7	11	12
ENSSSCG00000014055	0	0	0	0	0	0	0	0	0	0	0	1	0	0	0	0	0	0	0	0	0	1	1	3	0	3	4	2	7	1	0	3	1	2	1	4
ENSSSCG00000014066	0	0	0	0	0	0	0	0	0	0	0	0	0	0	0	0	0	0	0	0	1	0	0	0	0	0	0	1	1	1	0	0	0	0	0	0
ENSSSCG00000014067	0	0	0	0	0	0	0	0	0	0	0	0	0	0	0	0	0	0	0	0	2	0	0	0	0	0	0	0	0	0	0	0	0	0	0	1
ENSSSCG00000014076	6	7	1	7	7	10	12	14	5	3	13	9	3	9	11	8	8	11	11	9	3	13	9	14	3	27	7	9	28	10	9	6	24	7	10	17
ENSSSCG00000014078	0	0	0	0	0	0	0	0	0	0	0	0	0	0	0	0	0	0	0	0	0	0	0	0	0	0	0	0	0	0	0	0	0	0	0	0
ENSSSCG00000014079	0	0	0	0	0	0	0	0	0	0	0	0	0	0	0	0	0	0	0	2	1	1	0	0	2	0	2	0	2	2	0	0	1	2	0	1
ENSSSCG00000014092	0	0	0	0	0	0	0	0	0	0	0	1	0	0	1	0	0	1	1	0	1	0	1	1	1	2	0	0	0	1	2	0	2	1	2	0
ENSSSCG00000014099	0	0	0	0	0	0	0	0	0	1	0	0	0	0	0	0	0	0	0	0	0	0	0	0	0	0	0	0	0	0	0	0	0	0	0	0
ENSSSCG00000014108	0	0	0	0	0	0	0	0	0	0	0	0	0	0	0	0	0	0	0	0	0	0	1	0	0	1	0	0	0	0	2	1	0	1	0	1
ENSSSCG00000014124	0	1	0	2	2	0	2	0	1	0	0	3	1	1	3	2	3	1	1	3	6	4	3	2	2	2	3	0	5	5	5	5	5	3	2	4
ENSSSCG00000014140	0	0	0	0	0	0	0	0	0	0	1	0	0	0	0	0	0	1	1	0	0	0	0	0	0	0	0	2	0	1	0	0	1	0	0	0
ENSSSCG00000014143	19	0	37	31	31	1	18	17	1	42	43	26	12	1	22	0	21	1	1	1	7	17	2	0	13	28	5	10	11	19	4	2	20	0	14	1
ENSSSCG00000014169	0	0	0	0	0	0	1	1	0	0	0	0	0	0	0	0	0	0	0	2	0	1	1	0	2	5	1	2	2	0	3	0	3	1	1	0
ENSSSCG00000014183	0	0	0	0	0	0	0	0	0	0	0	0	0	0	0	0	0	0	0	1	3	0	0	1	0	0	0	0	0	0	0	0	0	1	2	0
ENSSSCG00000014186	2	2	0	1	1	0	1	1	1	1	2	2	4	3	0	4	1	1	1	0	4	3	2	3	0	1	1	0	1	4	2	3	1	0	0	2
ENSSSCG00000014196	0	0	0	0	0	0	0	0	0	1	0	1	0	0	1	0	0	0	0	2	0	0	0	0	1	1	0	3	1	1	0	0	0	0	0	0
ENSSSCG00000014212	0	0	0	0	0	0	0	0	0	0	0	0	0	0	0	0	0	0	0	0	0	0	0	0	0	0	0	0	0	0	0	0	0	1	0	1
ENSSSCG00000014222	0	0	0	0	0	0	0	0	0	0	0	0	0	0	0	0	0	0	0	0	1	0	3	2	0	0	3	0	1	2	2	1	3	0	0	0
ENSSSCG00000014228	0	0	0	0	0	1	1	0	0	0	0	0	0	0	0	0	0	0	0	1	1	1	0	3	1	2	3	1	1	0	1	0	1	0	2	1
ENSSSCG00000014231	0	0	0	0	0	0	0	0	0	0	0	0	0	0	0	0	0	0	0	0	0	0	0	0	0	0	0	0	0	0	0	0	0	0	0	0
ENSSSCG00000014261	0	0	2	0	0	0	0	0	0	0	0	0	0	0	0	0	0	0	0	1	0	0	3	0	0	2	1	0	0	1	0	1	3	0	2	2
ENSSSCG00000014271	1	0	0	1	1	0	0	0	0	0	1	0	0	0	0	1	2	0	0	0	1	0	0	0	0	1	1	0	0	0	0	0	0	0	1	1
ENSSSCG00000014272	2	1	9	4	4	2	1	12	4	0	0	1	1	1	2	9	1	14	14	4	4	4	5	5	8	4	5	0	0	4	2	5	5	7	3	8
ENSSSCG00000014286	0	3	0	1	1	1	0	1	0	1	1	0	0	0	0	1	0	0	0	8	8	4	3	3	4	4	1	6	4	7	8	2	1	2	3	5
ENSSSCG00000014309	0	0	0	0	0	0	0	0	0	0	0	0	0	0	0	0	0	0	0	0	0	0	0	0	0	0	0	0	0	0	0	0	0	0	0	0
ENSSSCG00000014311	2	2	0	0	0	1	1	0	1	0	0	0	2	0	1	0	1	3	3	0	4	1	2	4	1	3	10	1	9	2	5	1	4	0	6	2
ENSSSCG00000014318	0	0	0	0	0	0	0	0	0	0	0	0	0	0	0	0	0	0	0	0	0	1	0	0	0	0	0	0	0	0	0	0	0	0	1	0
ENSSSCG00000014377	2	0	0	1	1	0	0	0	0	0	0	2	0	0	0	0	1	2	2	0	0	1	0	0	0	0	0	0	0	0	0	0	0	0	0	0
ENSSSCG00000014408	0	0	0	0	0	0	1	0	0	0	0	1	0	1	0	0	0	0	0	3	2	0	3	0	1	1	0	0	2	1	3	2	0	0	0	4
ENSSSCG00000014412	0	0	0	0	0	0	0	0	0	0	0	0	0	0	0	0	0	0	0	0	0	0	0	0	0	0	0	0	0	0	0	0	0	0	0	0
ENSSSCG00000014415	0	0	0	0	0	0	0	0	0	0	0	0	1	0	0	0	0	0	0	0	0	0	0	0	0	0	0	0	0	0	0	0	0	0	0	0
ENSSSCG00000014418	1	0	1	1	1	0	2	0	2	1	0	1	4	0	0	0	0	2	2	0	0	2	0	2	0	0	0	0	0	1	0	0	0	1	1	3
ENSSSCG00000014420	2	3	1	0	0	3	4	0	0	2	0	0	2	2	1	2	2	0	0	0	12	10	7	9	10	2	8	1	1	1	2	5	2	3	3	2
ENSSSCG00000014438	0	2	0	2	2	2	0	3	2	2	0	4	6	1	0	1	0	4	4	5	5	4	0	3	2	9	10	2	6	4	4	5	4	4	5	3
ENSSSCG00000014445	0	0	0	0	0	0	0	0	0	1	0	0	0	0	0	0	0	0	0	1	0	0	1	1	2	2	0	0	3	0	0	4	0	1	0	0
ENSSSCG00000014455	0	0	0	0	0	0	0	0	0	0	0	0	0	0	0	0	0	0	0	0	0	0	0	0	0	0	0	0	0	0	0	0	0	0	0	0
ENSSSCG00000014456	0	0	0	0	0	0	0	0	0	0	0	0	0	0	0	0	0	0	0	0	0	0	0	0	0	0	0	0	0	0	0	0	0	0	0	0
ENSSSCG00000014459	0	0	0	0	0	0	0	0	0	0	0	0	0	0	0	0	0	0	0	0	0	0	0	0	0	0	0	0	0	0	1	0	0	0	0	0
ENSSSCG00000014467	0	0	0	0	0	0	0	0	0	0	0	0	0	0	0	0	0	0	0	0	0	0	0	0	0	0	0	0	0	0	0	0	0	0	0	0
ENSSSCG00000014486	0	0	0	0	0	0	0	0	0	0	0	0	0	0	0	0	0	0	0	0	0	0	0	0	0	0	0	0	0	0	0	0	0	0	0	0
ENSSSCG00000014516	0	0	0	0	0	0	0	0	0	0	0	0	0	0	0	0	0	0	0	0	0	0	0	0	0	0	0	0	0	0	0	0	0	0	0	0
ENSSSCG00000014532	0	0	0	0	0	0	0	0	0	0	0	0	0	0	0	0	0	0	0	0	0	0	0	0	0	0	0	0	0	0	0	0	0	0	0	0
ENSSSCG00000014544	0	0	0	0	0	0	0	0	0	0	0	0	0	0	0	0	0	0	0	0	0	0	0	0	0	0	0	0	0	0	0	0	0	0	0	0
ENSSSCG00000014554	0	0	0	0	0	0	0	0	0	0	0	0	0	0	0	0	0	0	0	0	0	1	0	0	0	0	0	0	0	0	0	0	0	0	0	1
ENSSSCG00000014555	0	0	0	0	0	0	0	0	0	0	0	0	0	0	0	0	0	0	0	0	0	0	0	1	0	0	1	0	0	0	3	0	0	0	1	1
ENSSSCG00000014561	0	0	2	1	1	1	3	0	0	2	1	1	1	4	0	3	1	3	3	14	13	15	12	12	4	18	17	5	18	6	9	11	9	12	11	5
ENSSSCG00000014572	1	0	0	2	2	0	1	0	2	2	2	0	1	1	0	0	0	4	4	2	1	3	3	3	0	5	0	1	1	1	1	2	2	0	1	3
ENSSSCG00000014587	0	0	0	0	0	0	0	0	0	1	0	0	1	0	0	0	0	0	0	0	0	0	0	1	0	0	0	0	0	0	0	0	0	0	0	0
ENSSSCG00000014600	0	1	0	0	0	0	0	1	0	0	0	0	0	0	0	0	0	0	0	1	2	5	1	2	0	6	7	2	3	5	3	2	3	3	4	5
ENSSSCG00000014602	1	0	0	1	1	0	1	0	1	1	0	0	0	1	1	1	0	0	0	2	0	3	6	5	5	2	4	3	2	3	2	2	0	0	2	4
ENSSSCG00000014605	0	0	0	0	0	0	0	0	0	0	0	0	0	0	0	0	0	0	0	0	0	0	0	0	0	0	0	0	0	0	0	0	0	0	0	0
ENSSSCG00000014606	0	0	0	0	0	0	0	0	0	0	0	0	0	0	0	0	0	0	0	0	0	0	0	0	0	0	0	0	0	0	0	0	0	0	0	0
ENSSSCG00000014608	0	0	0	0	0	0	0	0	0	0	0	0	0	0	0	0	0	0	0	0	0	0	0	0	0	0	0	0	0	0	0	0	0	0	1	0
ENSSSCG00000014617	0	1	0	0	0	0	0	0	0	0	0	0	0	0	0	0	0	0	0	0	0	1	7	0	0	0	0	0	0	0	0	0	0	1	0	0
ENSSSCG00000014635	0	0	0	0	0	0	1	0	0	0	1	0	0	0	0	0	0	0	0	1	1	1	0	1	1	2	3	0	0	1	0	1	0	0	0	1
ENSSSCG00000014639	0	0	0	0	0	0	0	0	0	0	0	0	0	0	0	0	0	0	0	0	0	0	0	0	0	0	0	0	0	0	0	0	0	0	0	0
ENSSSCG00000014643	0	0	0	0	0	0	0	0	0	0	0	0	0	0	0	0	0	0	0	0	0	0	0	0	0	0	0	0	0	0	0	0	0	0	0	0
ENSSSCG00000014648	0	0	0	0	0	0	0	0	0	0	0	0	0	0	0	0	0	0	0	0	0	0	0	0	0	0	0	0	0	0	0	0	0	0	0	0
ENSSSCG00000014652	0	0	0	0	0	0	0	0	0	0	0	0	0	0	0	0	0	0	0	0	0	0	0	0	0	0	0	0	0	0	0	0	0	0	0	0
ENSSSCG00000014656	0	0	0	0	0	0	0	0	0	0	0	0	0	0	0	0	0	0	0	0	0	0	0	0	0	0	0	0	0	0	0	0	0	0	0	0
ENSSSCG00000014662	0	0	0	0	0	0	0	0	0	0	0	0	0	0	0	0	0	0	0	0	0	0	0	0	0	0	0	0	0	0	0	0	0	0	0	0
ENSSSCG00000014688	0	0	0	0	0	0	0	0	0	0	0	0	0	0	0	0	0	0	0	0	0	0	0	0	0	0	1	0	0	0	0	1	0	0	0	1
ENSSSCG00000014690	0	0	0	0	0	0	0	0	0	0	0	0	0	0	0	0	0	0	0	0	0	0	0	0	0	0	0	0	0	0	0	0	0	0	0	0
ENSSSCG00000014691	0	0	0	0	0	0	0	0	0	0	0	0	0	0	0	0	0	0	0	0	0	0	0	0	0	0	0	0	0	0	0	0	0	0	0	0
ENSSSCG00000014693	0	0	0	0	0	0	0	0	0	0	0	1	0	0	0	1	0	0	0	0	0	0	1	0	1	0	1	0	0	0	0	0	0	0	0	0
ENSSSCG00000014695	0	0	0	0	0	0	0	0	0	0	0	0	0	0	0	0	0	0	0	0	0	0	0	0	0	0	0	0	0	0	0	0	0	0	0	0
ENSSSCG00000014704	0	0	0	0	0	0	0	0	0	0	0	0	0	0	0	0	0	0	0	0	0	0	0	0	0	0	0	0	0	0	0	0	0	0	0	0
ENSSSCG00000014708	0	0	0	0	0	0	0	0	0	0	0	0	0	0	0	0	0	0	0	0	0	0	0	0	0	0	0	0	0	0	0	0	0	0	0	0
ENSSSCG00000014715	0	0	0	0	0	0	0	0	0	0	0	0	0	0	0	0	0	0	0	0	0	0	0	0	0	0	0	0	0	0	0	0	0	0	0	0
ENSSSCG00000014722	0	0	0	0	0	0	0	0	0	0	0	0	0	1	0	0	0	0	0	1	0	0	0	0	0	0	0	0	0	0	0	0	0	0	0	0
ENSSSCG00000014723	0	0	0	0	0	0	0	0	0	0	0	0	0	0	0	0	0	0	0	0	0	0	0	0	0	0	0	0	0	0	0	0	0	0	0	0
ENSSSCG00000014726	0	0	0	0	0	0	0	0	0	0	0	0	0	0	0	0	0	0	0	0	0	0	0	0	0	0	0	0	0	0	0	0	0	0	0	0
ENSSSCG00000014728	0	0	0	0	0	0	0	0	0	0	0	0	0	0	0	0	0	0	0	0	0	0	0	0	0	0	0	0	0	0	0	0	0	0	0	0
ENSSSCG00000014730	0	0	0	0	0	0	0	0	0	0	0	0	0	0	0	0	0	0	0	0	0	0	0	0	0	0	0	0	0	0	0	0	0	0	0	1
ENSSSCG00000014740	0	0	0	0	0	0	0	0	0	0	0	0	0	0	0	0	0	0	0	0	0	0	0	0	0	0	0	0	1	0	1	0	0	0	1	0
ENSSSCG00000014745	0	0	0	0	0	0	0	0	0	0	0	0	0	0	0	0	0	0	0	0	0	0	0	0	0	0	0	0	0	0	0	0	0	0	0	0
ENSSSCG00000014746	0	0	0	0	0	0	0	0	0	0	0	0	0	0	0	0	0	0	0	0	0	0	0	0	0	1	0	0	1	0	0	0	0	0	0	0
ENSSSCG00000014747	0	0	0	0	0	0	0	0	0	0	0	0	0	0	0	0	0	0	0	0	0	0	0	0	0	0	0	0	0	0	0	1	0	0	0	0
ENSSSCG00000014748	0	0	0	0	0	0	0	0	0	0	0	0	0	0	0	0	0	0	0	0	0	0	0	0	0	0	0	0	0	0	0	0	0	0	0	0
ENSSSCG00000014749	0	0	0	0	0	0	0	0	0	0	0	0	0	0	0	0	0	0	0	0	0	0	0	0	0	0	0	0	0	0	0	1	0	0	0	0
ENSSSCG00000014752	0	0	0	0	0	0	0	0	0	0	0	0	0	0	0	0	0	0	0	0	0	0	0	0	0	0	0	0	0	0	0	0	0	1	0	0
ENSSSCG00000014754	0	0	0	0	0	0	0	0	0	0	0	0	0	0	0	0	0	0	0	0	0	0	0	0	0	0	0	0	0	0	0	1	0	0	0	1
ENSSSCG00000014755	0	0	0	0	0	0	0	0	0	0	0	0	0	0	0	0	0	0	0	0	0	0	0	0	0	0	0	0	0	0	0	0	0	0	0	0
ENSSSCG00000014756	0	0	0	0	0	0	0	0	0	0	0	0	0	0	0	0	0	0	0	0	0	0	0	0	0	0	0	0	0	0	0	0	0	0	0	0
ENSSSCG00000014757	0	0	0	0	0	0	0	0	0	0	0	0	0	0	0	0	0	0	0	0	0	0	0	0	0	0	0	0	0	0	0	0	0	0	0	0
ENSSSCG00000014758	0	0	0	0	0	0	0	0	0	0	0	0	0	0	0	0	0	0	0	0	0	0	0	0	0	0	0	0	0	0	0	0	0	0	0	0
ENSSSCG00000014759	0	0	0	0	0	0	0	0	0	0	0	0	0	0	0	0	0	0	0	0	0	0	0	0	0	0	0	0	0	0	0	0	0	0	0	0
ENSSSCG00000014760	0	0	0	0	0	0	0	0	0	0	0	0	0	0	0	0	0	0	0	0	0	0	0	0	0	0	0	0	0	0	0	0	0	0	0	0
ENSSSCG00000014761	0	0	0	0	0	0	0	0	0	0	0	0	0	0	0	0	0	0	0	0	0	0	0	0	0	0	0	0	2	0	1	0	0	0	0	0
ENSSSCG00000014762	0	0	0	0	0	0	0	0	0	0	0	0	0	0	0	0	0	0	0	0	0	0	0	0	0	0	0	0	0	0	0	1	0	0	0	0
ENSSSCG00000014764	0	0	0	0	0	0	0	0	0	0	0	0	0	0	0	0	0	0	0	0	0	0	0	1	1	1	1	0	0	1	0	1	2	0	1	1
ENSSSCG00000014765	0	0	0	0	0	0	0	0	0	0	0	0	0	0	0	0	0	0	0	0	0	0	0	0	0	0	0	0	0	0	0	0	0	0	0	0
ENSSSCG00000014767	0	0	0	0	0	0	0	0	0	0	0	0	0	0	0	0	0	0	0	0	0	0	1	0	0	0	0	0	0	0	0	0	0	0	0	0
ENSSSCG00000014778	0	0	0	0	0	0	0	0	0	0	0	0	0	0	0	0	0	0	0	0	0	0	0	0	0	0	0	0	0	0	0	0	0	0	0	0
ENSSSCG00000014779	0	0	0	0	0	0	0	0	0	0	0	0	0	0	0	0	0	0	0	1	0	0	0	0	0	1	0	0	0	0	0	0	0	0	0	0
ENSSSCG00000014787	0	0	0	0	0	0	0	0	0	0	0	0	0	0	0	0	0	0	0	0	0	0	0	0	0	0	0	0	0	0	0	0	0	0	0	0
ENSSSCG00000014789	0	0	0	0	0	0	0	0	0	0	0	0	0	0	0	0	0	0	0	0	0	0	0	0	0	0	0	0	0	0	0	0	0	0	0	0
ENSSSCG00000014790	0	0	0	0	0	0	0	0	0	0	0	0	0	0	0	0	0	0	0	0	0	0	0	0	0	0	0	0	0	0	0	0	0	0	1	0
ENSSSCG00000014813	1	0	1	0	0	1	0	0	1	0	0	0	0	1	0	0	0	1	1	1	4	5	0	1	0	1	2	1	3	0	0	2	2	1	1	0
ENSSSCG00000014854	2	0	1	2	2	0	1	0	1	1	0	0	1	0	1	0	0	1	1	4	12	12	9	5	4	9	17	5	13	5	10	7	10	7	4	12
ENSSSCG00000014872	0	0	0	0	0	0	0	0	0	1	0	0	0	0	0	0	0	0	0	1	3	4	4	3	0	0	3	1	5	0	1	2	1	2	3	1
ENSSSCG00000014877	0	0	0	1	1	1	0	0	0	0	0	0	0	0	0	0	0	1	1	0	0	0	0	0	0	0	0	0	1	0	0	0	0	0	0	0
ENSSSCG00000014897	1	4	3	0	0	2	2	1	5	1	2	4	3	1	1	1	3	1	1	6	4	4	3	4	2	4	11	9	7	3	4	4	4	4	4	2
ENSSSCG00000014929	0	0	0	0	0	0	0	0	0	0	0	0	0	0	0	1	0	0	0	2	2	1	0	0	0	0	4	0	0	2	0	3	1	3	2	0
ENSSSCG00000014930	0	0	0	0	0	0	0	0	0	0	0	0	0	0	0	0	0	0	0	0	0	0	0	0	0	0	0	0	0	0	0	0	0	0	0	0
ENSSSCG00000014931	0	0	0	0	0	0	0	0	0	0	0	0	0	0	0	0	0	0	0	0	0	0	0	0	0	0	0	0	0	0	0	0	0	0	0	0
ENSSSCG00000014935	1	4	2	9	9	1	2	0	1	1	0	4	2	0	6	1	1	4	4	21	9	18	43	26	43	9	11	4	18	10	6	16	20	2	33	11
ENSSSCG00000014938	0	0	0	0	0	0	0	0	0	0	0	0	0	0	0	0	0	0	0	0	0	0	0	0	0	1	0	0	0	0	0	0	0	0	0	0
ENSSSCG00000014939	0	0	0	0	0	0	0	0	0	0	1	0	0	0	0	0	0	0	0	0	0	1	0	0	0	0	0	0	0	0	0	1	0	0	0	0
ENSSSCG00000014952	0	0	0	0	0	0	0	0	0	0	0	0	0	0	0	0	0	0	0	0	0	0	0	0	0	0	0	0	0	0	0	0	0	0	0	0
ENSSSCG00000014964	0	0	0	0	0	1	0	0	0	0	0	0	0	0	0	0	0	0	0	0	0	1	0	0	0	0	0	0	1	1	0	0	0	0	0	1
ENSSSCG00000014975	0	0	0	0	0	0	1	0	0	0	0	0	0	0	0	0	2	0	0	2	0	0	1	1	2	1	0	0	0	0	2	2	0	0	3	2
ENSSSCG00000014977	0	0	0	0	0	0	0	0	0	0	0	0	0	0	0	0	0	0	0	0	2	4	3	1	0	3	0	0	1	0	0	0	1	0	1	1
ENSSSCG00000014988	0	0	1	0	0	3	0	0	0	0	0	1	1	0	2	0	3	0	0	3	4	2	2	3	3	0	0	3	3	1	2	10	1	4	0	2
ENSSSCG00000015018	0	0	0	0	0	0	0	0	0	0	0	0	0	0	0	0	0	0	0	2	0	0	4	1	6	2	0	3	2	1	1	0	1	1	1	1
ENSSSCG00000015020	0	0	0	0	0	0	0	0	0	0	0	0	0	0	0	0	0	0	0	0	2	1	1	0	0	1	0	1	1	0	3	2	0	1	2	2
ENSSSCG00000015021	0	0	0	0	0	0	0	0	0	0	0	0	0	0	0	0	0	0	0	0	0	0	0	0	0	0	2	0	0	0	0	0	1	0	0	0
ENSSSCG00000015053	0	1	1	0	0	0	1	1	2	2	0	1	1	0	0	0	1	0	0	3	1	7	2	5	8	2	1	3	3	3	4	0	4	2	6	0
ENSSSCG00000015068	0	0	0	0	0	0	0	0	0	0	0	0	0	0	0	0	0	0	0	0	0	0	0	0	0	0	0	0	0	0	0	0	0	0	0	0
ENSSSCG00000015069	0	0	0	0	0	0	0	0	0	1	0	0	0	0	0	0	0	0	0	0	0	0	0	0	0	0	1	0	1	0	0	0	0	0	0	0
ENSSSCG00000015082	0	0	0	0	0	1	0	2	0	0	0	0	0	0	0	0	0	0	0	0	0	0	0	4	3	1	0	0	1	0	0	0	1	0	2	1
ENSSSCG00000015100	0	0	0	0	0	0	0	1	0	0	0	0	0	1	0	0	0	0	0	2	0	1	0	1	1	2	0	0	0	0	0	0	1	0	0	0
ENSSSCG00000015101	0	0	0	0	0	0	0	0	0	0	0	0	0	0	0	0	0	0	0	0	0	0	0	0	0	0	0	0	0	0	0	0	0	0	0	0
ENSSSCG00000015103	0	0	0	0	0	0	0	0	0	0	0	0	0	0	0	0	0	0	0	0	0	3	2	0	1	0	0	0	0	0	1	0	0	0	1	0
ENSSSCG00000015109	0	0	0	0	0	0	0	0	0	0	0	0	0	0	0	0	0	0	0	0	0	0	0	0	2	0	0	0	0	0	0	0	0	0	0	0
ENSSSCG00000015137	1	1	0	1	1	0	0	6	1	0	0	0	1	9	2	3	7	1	1	7	7	8	2	1	2	64	4	5	11	10	11	20	35	8	66	34
ENSSSCG00000015138	0	0	0	0	0	0	0	0	0	0	0	0	0	0	0	0	0	0	0	0	0	0	0	0	0	0	0	0	0	0	0	1	0	0	0	0
ENSSSCG00000015139	0	0	0	0	0	0	0	0	0	0	0	0	0	0	0	0	0	0	0	0	0	0	0	0	0	0	0	0	0	0	0	0	0	0	0	0
ENSSSCG00000015150	0	0	0	0	0	0	0	0	0	0	0	0	0	0	0	0	0	0	0	0	0	0	0	0	0	0	0	0	0	0	0	0	0	0	0	0
ENSSSCG00000015151	0	0	0	1	1	1	0	1	0	1	0	0	0	0	2	0	0	0	0	0	0	0	0	0	0	0	0	0	0	0	0	0	0	0	0	0
ENSSSCG00000015152	0	0	0	0	0	0	0	0	0	0	0	0	0	0	0	0	0	0	0	0	0	0	0	0	0	0	0	0	0	0	0	0	0	0	0	0
ENSSSCG00000015153	0	0	0	0	0	0	0	0	0	0	0	0	0	0	0	0	0	0	0	0	0	0	0	0	0	0	0	0	0	0	0	0	0	0	0	0
ENSSSCG00000015154	0	0	0	0	0	0	0	0	0	0	0	0	0	0	0	0	0	0	0	0	0	0	0	0	0	0	0	0	0	0	0	0	0	0	0	0
ENSSSCG00000015159	0	0	0	0	0	0	0	0	0	0	0	0	0	0	0	0	0	0	0	0	0	0	0	0	0	0	0	0	0	0	0	0	0	0	0	0
ENSSSCG00000015162	0	0	0	0	0	0	0	0	0	0	0	0	0	0	0	0	0	0	0	0	0	0	0	0	0	0	0	0	0	0	0	0	0	0	0	0
ENSSSCG00000015179	0	0	0	0	0	0	0	0	0	0	0	0	0	0	0	0	0	0	0	0	0	0	0	0	0	0	0	0	0	0	0	0	0	0	0	0
ENSSSCG00000015182	0	0	0	0	0	0	0	0	0	0	0	0	0	0	0	0	0	0	0	0	0	0	0	0	0	0	0	0	0	0	0	0	0	0	0	0
ENSSSCG00000015185	0	0	0	0	0	0	0	0	0	0	0	0	0	0	0	0	0	0	0	0	0	0	0	0	0	0	0	0	0	0	0	0	0	0	0	0
ENSSSCG00000015193	0	0	0	0	0	0	0	0	0	0	0	0	0	0	0	0	0	0	0	0	0	0	0	0	0	0	0	0	0	0	0	0	0	0	0	0
ENSSSCG00000015194	0	0	0	0	0	0	0	0	1	0	0	0	0	0	0	0	0	0	0	0	0	0	0	0	0	0	0	0	0	0	0	0	0	0	0	0
ENSSSCG00000015205	0	1	2	2	2	6	1	2	8	4	0	0	1	2	2	0	1	6	6	3	6	5	17	4	5	5	12	5	8	13	6	7	10	0	5	11
ENSSSCG00000015216	0	0	0	0	0	0	0	0	0	0	0	0	0	0	0	0	0	0	0	0	0	0	0	0	0	0	0	0	0	0	0	0	0	0	0	0
ENSSSCG00000015236	0	0	0	0	0	0	0	0	0	0	0	0	0	0	0	0	0	0	0	0	0	0	0	0	0	0	0	0	0	0	0	0	0	0	0	0
ENSSSCG00000015272	0	0	0	0	0	0	1	0	0	0	0	0	0	1	0	0	0	0	0	1	0	2	0	0	0	0	0	1	0	0	2	0	1	0	0	0
ENSSSCG00000015276	0	0	0	0	0	1	0	2	1	1	1	0	2	0	0	1	0	0	0	2	10	8	13	6	7	8	5	7	16	2	7	3	10	9	3	11
ENSSSCG00000015279	0	0	0	0	0	0	0	0	0	0	0	0	0	0	0	0	0	0	0	0	0	0	0	0	0	0	0	0	0	0	0	0	0	0	0	0
ENSSSCG00000015285	1	1	0	0	0	1	2	0	0	0	0	0	0	0	4	0	1	1	1	1	0	3	3	1	0	3	4	2	10	1	3	1	1	0	3	5
ENSSSCG00000015291	0	0	0	0	0	0	0	0	0	0	0	0	0	0	0	0	0	0	0	0	0	0	0	0	0	1	0	0	0	0	0	0	0	0	0	0
ENSSSCG00000015296	0	0	0	1	1	0	1	0	2	0	0	1	2	1	0	0	0	0	0	2	0	0	0	1	0	2	3	1	1	3	1	0	2	0	0	1
ENSSSCG00000015300	1	0	0	2	2	0	1	0	0	0	0	0	0	0	0	0	0	0	0	0	0	0	0	0	0	0	0	0	0	0	0	0	0	0	0	0
ENSSSCG00000015361	0	0	0	0	0	0	0	0	0	0	0	0	0	0	0	0	0	0	0	0	0	0	0	0	0	0	0	0	0	0	0	0	0	1	1	0
ENSSSCG00000015366	0	0	0	0	0	0	0	0	0	0	0	0	1	0	0	0	0	0	0	0	0	0	0	0	1	1	0	1	1	0	0	0	0	1	0	0
ENSSSCG00000015367	0	0	0	0	0	0	0	0	0	1	0	1	0	0	0	0	0	0	0	0	0	0	0	0	0	0	0	0	0	0	1	0	0	0	0	0
ENSSSCG00000015371	0	0	0	0	0	0	0	0	0	0	0	0	0	0	0	0	0	0	0	0	0	0	0	0	0	0	0	0	0	0	0	0	0	0	0	0
ENSSSCG00000015373	0	0	0	0	0	0	0	0	0	0	0	0	0	0	0	0	0	0	0	0	0	0	0	0	1	2	0	1	0	0	0	0	0	1	1	2
ENSSSCG00000015377	0	0	0	1	1	0	0	0	1	0	0	0	0	0	0	0	0	0	0	0	1	0	0	0	0	0	2	0	0	5	0	0	0	0	1	0
ENSSSCG00000015395	0	0	0	0	0	0	0	0	0	0	0	0	0	0	0	0	0	0	0	0	0	1	0	1	0	0	0	1	0	0	0	0	0	0	0	0
ENSSSCG00000015406	1	0	0	0	0	0	0	1	0	0	0	0	1	0	1	0	0	0	0	3	1	1	4	2	0	0	3	1	3	1	7	2	1	1	2	4
ENSSSCG00000015425	0	0	0	0	0	0	0	0	0	0	0	0	0	0	0	0	0	0	0	1	0	0	1	1	0	0	3	1	0	0	0	0	0	0	0	0
ENSSSCG00000015447	0	3	0	0	0	0	0	6	0	1	0	0	0	3	2	3	4	0	0	0	1	8	6	7	0	36	7	5	9	5	5	7	20	13	30	12
ENSSSCG00000015448	0	0	0	0	0	0	0	2	0	0	0	0	0	0	0	0	1	0	0	0	1	5	7	0	0	4	1	2	1	0	1	1	2	2	6	3
ENSSSCG00000015469	0	0	0	0	0	0	0	0	0	0	0	0	0	0	0	0	0	0	0	0	0	0	0	0	0	0	0	0	0	0	0	0	0	0	0	0
ENSSSCG00000015477	0	0	0	0	0	0	1	0	2	0	0	0	1	0	0	0	0	1	1	0	3	0	2	1	0	4	1	1	0	0	4	0	2	1	0	2
ENSSSCG00000015489	0	0	0	0	0	0	0	0	0	0	0	0	0	0	0	0	0	0	0	0	0	0	0	0	1	0	0	0	1	0	0	0	0	0	0	0
ENSSSCG00000015491	0	1	0	0	0	1	0	0	1	0	0	0	0	0	0	0	0	1	1	0	2	0	2	1	1	2	3	2	1	0	0	0	2	1	0	1
ENSSSCG00000015493	0	0	0	0	0	0	0	1	0	0	0	0	0	0	0	0	0	0	0	7	6	3	5	5	5	6	10	1	1	5	4	7	3	3	7	4
ENSSSCG00000015508	0	0	0	0	0	0	0	1	0	0	1	0	0	0	0	0	0	0	0	0	0	0	7	3	1	2	5	0	0	1	1	0	3	0	0	2
ENSSSCG00000015526	0	0	0	0	0	0	2	0	0	0	0	0	0	0	0	0	0	0	0	0	0	0	0	0	0	0	0	0	0	0	0	1	0	0	0	1
ENSSSCG00000015527	0	0	0	1	1	0	0	0	0	0	0	0	0	0	0	0	0	0	0	0	0	1	0	1	0	0	1	0	0	0	0	0	0	1	0	0
ENSSSCG00000015528	0	0	0	0	0	0	0	0	0	0	0	1	0	0	0	0	1	2	2	4	1	5	3	4	4	2	4	2	6	2	1	2	1	4	2	5
ENSSSCG00000015536	0	0	0	0	0	0	0	0	0	0	0	0	0	1	0	0	0	0	0	0	0	0	0	0	0	0	0	0	0	0	0	0	0	0	0	0
ENSSSCG00000015546	0	2	2	5	5	1	0	3	4	1	0	1	7	1	0	1	3	4	4	2	1	2	1	1	2	2	4	0	0	1	1	0	0	0	4	1
ENSSSCG00000015564	0	0	0	0	0	0	0	0	0	0	0	0	0	0	0	0	0	0	0	0	1	0	0	0	0	0	0	0	0	0	0	1	0	0	1	0
ENSSSCG00000015578	1	0	0	0	0	0	0	0	0	0	0	0	0	0	0	0	0	0	0	0	0	0	0	0	0	0	0	0	0	0	1	0	0	0	0	0
ENSSSCG00000015585	0	0	0	0	0	0	0	0	0	0	0	0	0	0	0	0	0	0	0	0	0	0	0	0	0	0	0	0	0	0	1	0	0	0	0	0
ENSSSCG00000015596	0	0	0	0	0	0	0	0	0	0	0	0	0	0	0	0	0	0	0	0	0	0	0	0	0	0	0	0	0	0	0	1	0	0	0	0
ENSSSCG00000015610	0	1	0	0	0	0	1	0	0	0	0	1	0	0	0	1	0	0	0	5	0	3	1	3	0	1	4	0	0	1	0	2	0	2	1	4
ENSSSCG00000015620	1	0	0	0	0	0	1	1	4	3	0	2	0	1	1	2	0	2	2	1	3	0	1	0	1	1	1	1	2	0	0	2	2	3	0	1
ENSSSCG00000015628	0	0	0	0	0	0	1	1	0	0	1	0	1	0	1	0	0	0	0	3	3	2	0	2	0	5	3	2	2	1	1	4	0	0	5	0
ENSSSCG00000015636	0	0	0	0	0	0	0	0	0	0	0	0	0	0	0	0	0	0	0	0	0	0	0	0	0	0	0	0	0	0	0	0	0	0	0	0
ENSSSCG00000015638	2	1	0	0	0	0	1	1	0	1	0	3	1	0	2	2	1	1	1	8	8	5	7	5	1	8	8	2	9	1	8	2	15	10	3	9
ENSSSCG00000015639	0	0	0	0	0	0	0	0	0	0	0	0	0	0	0	0	0	0	0	0	0	0	0	0	0	0	0	0	0	0	0	0	0	1	0	0
ENSSSCG00000015653	0	0	0	0	0	0	0	0	0	0	0	0	0	0	0	0	0	0	0	0	1	0	0	0	0	0	0	1	0	0	0	0	0	0	0	0
ENSSSCG00000015654	0	0	0	0	0	0	0	0	0	0	0	0	0	0	0	0	0	0	0	0	0	0	2	1	0	1	0	0	1	0	2	0	0	0	1	0
ENSSSCG00000015655	0	0	0	0	0	0	0	0	0	0	0	0	0	0	0	0	0	0	0	0	0	0	0	0	0	0	1	0	0	0	0	0	0	0	1	0
ENSSSCG00000015657	0	0	0	0	0	0	0	0	0	0	0	0	2	0	0	0	0	2	2	3	0	21	5	0	5	11	2	3	36	0	12	1	15	6	2	6
ENSSSCG00000015687	3	0	0	1	1	0	0	0	1	2	0	0	0	1	0	1	0	0	0	0	0	1	0	0	0	1	0	0	1	0	0	0	0	1	1	2
ENSSSCG00000015691	0	0	0	1	1	0	0	1	0	0	1	0	1	0	1	0	0	0	0	2	4	8	9	7	6	6	7	0	3	1	8	8	13	0	9	15
ENSSSCG00000015700	2	0	0	3	3	1	3	2	3	0	1	1	6	9	2	2	3	1	1	2	1	0	4	0	1	2	0	2	4	2	2	0	1	2	4	1
ENSSSCG00000015707	0	0	0	0	0	0	1	1	0	0	0	0	0	0	1	0	0	0	0	3	1	4	2	2	3	15	2	2	10	1	1	0	6	0	3	8
ENSSSCG00000015708	0	0	0	0	0	0	0	0	0	0	0	0	0	0	0	0	0	0	0	0	0	0	0	0	1	1	0	0	0	0	0	0	0	0	0	0
ENSSSCG00000015711	0	0	0	0	0	0	0	1	0	0	0	0	3	0	0	0	0	0	0	0	0	0	2	2	2	1	1	0	0	1	2	0	1	0	2	0
ENSSSCG00000015713	0	0	0	0	0	0	0	0	0	0	0	0	0	0	0	0	0	0	0	0	0	0	0	0	0	0	0	0	0	0	0	0	0	0	0	0
ENSSSCG00000015717	1	0	0	0	0	0	0	1	0	0	0	0	0	0	0	2	2	0	0	2	2	2	0	10	3	16	6	5	6	3	22	5	10	23	13	4
ENSSSCG00000015741	0	0	0	0	0	0	0	0	0	0	0	0	0	0	0	0	1	0	0	0	0	1	0	0	0	0	0	0	0	0	0	0	0	0	0	0
ENSSSCG00000015746	0	0	0	1	1	2	1	2	0	0	0	0	0	0	1	0	1	0	0	0	0	1	0	0	0	0	0	0	0	0	0	0	0	2	0	0
ENSSSCG00000015748	0	0	0	1	1	0	0	2	1	0	0	0	1	0	0	0	0	1	1	1	1	1	3	2	13	5	1	0	3	1	0	0	1	1	3	5
ENSSSCG00000015756	3	5	2	0	0	3	10	12	1	7	1	7	0	0	19	5	8	5	5	9	5	17	10	16	18	16	9	4	6	12	9	8	23	11	37	22
ENSSSCG00000015806	0	0	0	0	0	0	0	0	0	0	0	0	0	0	0	0	0	0	0	0	0	0	1	0	0	1	0	0	0	0	0	0	0	0	0	0
ENSSSCG00000015807	0	0	0	0	0	1	0	0	0	1	0	2	0	0	0	0	1	0	0	1	3	0	2	1	0	0	2	1	2	0	0	0	0	1	1	0
ENSSSCG00000015821	0	1	2	0	0	0	1	0	0	0	0	0	1	0	1	0	0	0	0	3	8	7	8	1	4	5	22	2	2	2	5	3	6	4	6	5
ENSSSCG00000015830	0	0	0	0	0	0	0	1	0	0	0	0	0	0	0	0	0	0	0	0	0	1	1	0	1	1	0	0	1	0	0	0	0	0	0	1
ENSSSCG00000015831	0	0	0	0	0	0	0	0	0	0	0	0	0	0	0	0	0	0	0	0	0	0	0	0	0	0	0	0	0	0	0	0	0	0	0	0
ENSSSCG00000015839	0	3	1	1	1	0	2	3	2	1	0	0	0	3	1	1	0	1	1	5	5	5	15	6	4	18	8	1	16	4	4	3	11	7	2	7
ENSSSCG00000015841	0	0	0	0	0	0	1	0	0	0	1	0	2	0	0	0	0	1	1	5	1	1	4	0	0	3	4	1	4	1	8	2	5	2	13	13
ENSSSCG00000015847	0	0	0	0	0	0	0	0	0	0	1	0	0	0	0	0	0	0	0	0	0	0	1	1	0	0	0	1	3	2	2	0	0	0	1	1
ENSSSCG00000015891	0	0	0	0	0	0	0	0	0	0	0	0	0	0	0	0	0	0	0	0	0	1	1	0	0	0	2	0	2	0	0	0	1	0	1	0
ENSSSCG00000015893	0	0	3	1	1	0	1	4	4	3	2	4	2	1	7	0	17	3	3	3	3	15	0	21	14	43	2	2	73	26	1	7	22	22	7	36
ENSSSCG00000015903	1	0	0	1	1	0	0	2	0	0	0	1	2	1	0	1	0	2	2	4	0	0	0	0	2	0	0	1	0	2	0	1	1	1	4	2
ENSSSCG00000015905	0	1	0	0	0	0	0	0	0	0	0	0	0	1	0	0	0	0	0	4	1	1	1	2	10	1	3	1	2	1	4	5	3	5	0	2
ENSSSCG00000015906	3	12	2	4	4	8	3	2	1	1	7	5	3	6	2	2	9	2	2	7	2	9	5	5	9	5	2	1	8	10	6	12	3	7	6	6
ENSSSCG00000015913	2	0	1	1	1	0	1	0	0	0	0	0	1	1	1	2	3	1	1	11	18	6	15	5	5	3	30	5	37	28	9	14	14	9	12	17
ENSSSCG00000015916	0	0	0	0	0	0	0	0	0	0	0	0	0	0	0	0	0	0	0	0	0	0	0	0	0	0	0	0	0	0	0	0	0	0	0	0
ENSSSCG00000015954	0	0	0	0	0	0	0	0	0	0	0	0	0	0	0	0	0	0	0	0	2	0	0	2	1	2	2	0	4	1	2	1	5	1	1	7
ENSSSCG00000015979	0	0	0	0	0	0	0	0	0	0	0	0	0	0	0	1	0	0	0	1	0	2	3	1	0	0	0	0	1	0	1	1	0	2	0	2
ENSSSCG00000015980	0	0	0	0	0	0	0	0	0	0	0	0	0	0	0	0	0	0	0	0	0	0	0	0	0	0	0	0	0	0	0	0	0	0	0	0
ENSSSCG00000015981	0	1	0	0	0	0	0	1	0	0	1	3	4	0	0	0	1	0	0	1	1	1	1	3	0	5	5	6	13	4	6	3	4	6	4	0
ENSSSCG00000016006	0	0	0	0	0	0	0	0	0	0	0	0	0	0	0	0	0	0	0	0	0	1	0	0	0	1	0	0	1	0	2	1	1	0	0	2
ENSSSCG00000016011	0	0	0	0	0	1	0	0	0	0	0	0	0	0	0	0	0	0	0	0	0	0	0	0	0	0	0	0	0	0	0	0	0	0	0	0
ENSSSCG00000016022	0	2	0	0	0	0	0	0	2	0	0	0	0	1	3	0	0	1	1	9	3	5	18	4	15	6	6	5	3	9	9	11	3	5	16	8
ENSSSCG00000016024	0	0	0	0	0	0	0	0	1	0	0	0	0	0	0	0	0	0	0	3	2	1	0	1	0	1	0	0	1	1	0	1	0	1	2	2
ENSSSCG00000016055	0	0	0	0	0	0	0	0	0	0	0	0	0	0	0	0	0	0	0	1	1	0	0	0	1	1	1	2	0	2	0	1	0	0	1	0
ENSSSCG00000016115	4	5	3	3	3	3	2	5	2	1	2	2	4	1	5	1	1	5	5	12	11	5	16	15	12	9	11	3	13	9	9	8	9	3	6	6
ENSSSCG00000016133	0	0	0	0	0	1	0	0	0	0	0	0	0	0	0	0	0	0	0	0	0	0	0	1	0	0	1	0	0	1	0	1	0	0	0	1
ENSSSCG00000016135	0	0	0	0	0	0	0	0	0	0	0	0	0	0	0	0	0	0	0	1	0	0	0	1	0	1	0	0	0	0	0	0	0	0	0	0
ENSSSCG00000016148	0	0	0	0	0	0	0	0	0	0	0	0	0	0	0	1	0	0	0	0	1	1	2	4	2	2	2	0	1	0	2	2	2	1	2	0
ENSSSCG00000016153	0	0	0	0	0	1	0	0	0	0	0	0	0	0	1	0	0	2	2	1	4	1	2	2	1	2	2	0	1	0	1	1	2	4	2	2
ENSSSCG00000016159	2	5	1	4	4	5	3	9	9	3	8	5	1	3	10	6	4	12	12	0	0	1	0	0	0	1	0	0	0	1	0	0	0	1	0	0
ENSSSCG00000016160	7	7	6	11	11	5	10	2	9	10	2	3	11	4	3	2	6	8	8	4	3	4	2	1	3	9	5	0	2	8	4	7	1	1	4	4
ENSSSCG00000016161	0	0	0	0	0	0	0	0	0	0	0	0	0	0	0	0	0	0	0	0	0	0	0	0	0	0	0	0	0	0	0	0	0	0	0	0
ENSSSCG00000016166	0	0	0	0	0	0	0	0	1	0	0	0	0	0	0	0	0	0	0	1	1	0	0	3	1	0	1	0	1	1	0	1	0	1	0	1
ENSSSCG00000016168	0	0	0	0	0	0	0	0	0	0	1	0	2	0	0	0	0	0	0	0	0	0	0	0	0	0	0	0	0	0	0	0	0	2	0	0
ENSSSCG00000016176	0	0	0	0	0	0	0	0	0	0	0	1	0	0	0	0	1	0	0	0	0	1	0	0	0	0	0	0	1	2	0	0	0	0	0	0
ENSSSCG00000016179	0	0	0	0	0	0	0	0	0	0	0	0	0	0	0	0	0	0	0	0	0	0	0	0	0	0	0	0	0	0	0	0	0	0	0	0
ENSSSCG00000016182	0	0	0	0	0	0	0	0	0	0	0	0	1	0	0	0	0	0	0	0	3	6	2	1	2	1	0	0	0	0	4	2	1	0	0	2
ENSSSCG00000016183	0	1	4	0	0	0	1	0	1	0	1	0	0	0	0	0	0	0	0	0	8	4	5	3	1	3	2	1	0	3	0	4	1	0	2	2
ENSSSCG00000016184	0	2	9	3	3	3	2	1	4	4	6	3	2	1	3	0	0	2	2	7	26	14	38	17	1	12	32	5	7	14	18	16	12	8	10	8
ENSSSCG00000016204	0	0	0	0	0	0	0	0	0	0	0	0	0	0	0	0	0	0	0	0	0	0	0	0	0	0	0	0	0	0	0	0	0	0	0	0
ENSSSCG00000016219	0	0	0	0	0	0	0	0	0	0	0	0	0	0	0	0	0	0	0	0	0	0	0	0	0	0	0	0	0	0	0	0	0	0	0	0
ENSSSCG00000016224	0	0	0	0	0	0	1	1	0	0	0	0	0	0	1	1	0	0	0	1	4	1	1	6	0	1	3	0	2	1	1	0	2	1	4	0
ENSSSCG00000016247	1	0	0	0	0	0	0	0	0	0	0	1	1	0	0	1	0	0	0	0	1	3	2	1	2	2	2	1	1	0	1	0	1	2	2	0
ENSSSCG00000016254	0	0	0	0	0	0	0	0	0	0	0	0	0	0	0	0	0	0	0	0	0	0	1	1	0	0	0	0	3	0	1	0	0	1	0	2
ENSSSCG00000016255	0	0	0	0	0	0	0	0	0	0	0	0	0	0	0	0	0	0	0	0	1	0	0	0	0	1	0	1	0	0	0	0	2	0	0	0
ENSSSCG00000016269	0	0	0	0	0	0	0	0	0	0	0	0	0	0	0	0	0	0	0	0	0	0	0	0	0	0	0	0	0	0	0	0	1	0	0	0
ENSSSCG00000016277	3	5	1	0	0	5	0	1	0	2	3	0	1	2	0	1	0	1	1	8	5	7	3	4	2	4	4	1	5	4	3	5	5	6	7	6
ENSSSCG00000016278	0	0	0	0	0	0	0	0	0	0	0	0	0	0	0	0	0	0	0	0	0	0	0	0	0	0	0	0	0	0	0	0	0	0	0	0
ENSSSCG00000016285	0	0	1	0	0	0	0	0	0	0	0	0	0	0	1	0	0	0	0	0	0	1	4	3	0	0	1	0	1	0	0	0	0	0	0	1
ENSSSCG00000016297	0	0	0	0	0	0	0	0	0	0	0	1	0	0	0	0	0	0	0	0	0	0	0	0	0	2	0	0	0	0	0	0	8	0	0	4
ENSSSCG00000016301	1	0	1	0	0	0	0	1	1	0	0	0	2	0	1	1	2	0	0	3	2	6	1	3	0	3	3	1	2	1	1	1	4	0	0	1
ENSSSCG00000016305	0	0	0	0	0	0	0	0	0	0	0	0	0	0	0	0	0	0	0	0	0	0	0	0	0	0	0	0	0	0	0	0	0	0	1	0
ENSSSCG00000016314	0	0	0	0	0	0	0	0	0	1	0	0	0	0	0	0	0	0	0	1	1	2	1	0	0	0	0	1	3	1	2	1	0	1	0	1
ENSSSCG00000016315	0	0	0	0	0	0	0	0	0	0	0	0	0	0	0	0	0	0	0	0	0	0	0	0	0	0	0	0	0	0	0	0	0	0	0	0
ENSSSCG00000016319	0	0	0	0	0	0	0	0	0	0	0	0	0	0	0	0	0	0	0	0	0	0	0	0	0	0	0	0	0	0	0	0	0	0	0	0
ENSSSCG00000016328	0	0	0	0	0	0	0	1	0	0	0	0	0	1	0	0	0	0	0	3	14	1	4	0	0	1	16	3	0	1	2	0	9	5	2	3
ENSSSCG00000016329	1	0	0	1	1	0	0	1	1	0	0	0	0	0	3	0	1	0	0	1	4	3	2	3	0	2	5	0	1	2	0	0	1	1	1	3
ENSSSCG00000016332	0	0	0	1	1	0	2	0	0	0	1	0	0	0	1	0	0	0	0	4	4	1	1	2	0	5	5	3	0	2	2	2	2	0	2	5
ENSSSCG00000016335	2	0	0	1	1	1	3	0	0	0	2	0	2	3	2	0	3	1	1	0	1	5	0	2	1	4	0	1	2	2	2	1	2	4	3	1
ENSSSCG00000016365	1	0	0	0	0	0	0	0	0	1	1	0	0	0	0	2	0	3	3	8	5	6	11	2	5	6	5	5	10	4	12	9	9	6	4	9
ENSSSCG00000016388	0	0	0	0	0	0	0	0	0	0	0	0	0	0	0	0	0	0	0	0	0	0	0	0	0	0	0	0	0	1	0	0	0	0	0	0
ENSSSCG00000016391	0	0	0	0	0	0	0	0	0	0	0	0	0	1	0	0	0	0	0	0	0	0	0	1	0	0	3	0	0	0	1	0	0	0	0	0
ENSSSCG00000016392	0	0	0	0	0	0	0	0	0	0	0	0	0	0	0	0	0	0	0	0	0	0	0	0	0	0	0	0	0	0	0	0	0	0	0	0
ENSSSCG00000016393	0	0	0	0	0	0	0	0	0	0	0	0	0	0	0	0	1	0	0	0	0	0	0	1	0	0	0	0	1	0	0	0	0	0	0	0
ENSSSCG00000016400	0	0	0	1	1	0	0	0	0	0	0	0	0	0	1	1	0	0	0	0	0	4	1	1	0	6	0	0	7	0	0	8	5	1	0	3
ENSSSCG00000016410	0	0	0	0	0	0	0	0	0	0	0	0	0	1	0	0	0	0	0	0	0	0	0	0	0	0	0	0	0	0	0	0	0	0	0	0
ENSSSCG00000016416	0	0	0	0	0	0	1	0	0	0	1	0	0	1	0	0	0	0	0	0	0	0	0	1	0	3	0	0	0	0	1	0	0	1	1	1
ENSSSCG00000016424	0	0	0	0	0	0	0	0	0	0	0	0	0	0	0	0	0	0	0	0	0	0	0	0	0	0	0	0	0	0	0	0	0	0	0	0
ENSSSCG00000016428	0	0	0	0	0	1	0	0	0	0	0	0	0	0	0	0	0	0	0	0	2	1	1	3	2	1	1	1	2	0	4	1	4	4	1	3
ENSSSCG00000016442	1	1	0	2	2	0	0	2	10	1	0	0	0	0	0	1	0	1	1	7	12	64	15	7	1	9	55	13	9	5	12	16	10	17	24	16
ENSSSCG00000016457	0	0	0	0	0	0	0	0	0	0	0	0	0	0	0	0	0	0	0	1	0	0	0	0	0	0	0	1	0	0	0	0	0	2	0	0
ENSSSCG00000016458	0	0	0	0	0	0	0	0	0	0	0	0	0	0	0	0	0	0	0	0	1	0	2	1	0	0	0	0	1	0	2	2	0	0	0	1
ENSSSCG00000016486	0	1	0	0	0	0	0	1	0	0	0	0	0	0	0	1	0	0	0	0	0	0	5	5	0	6	0	1	3	1	8	7	9	2	16	7
ENSSSCG00000016493	2	0	2	1	1	0	0	3	1	0	1	1	0	1	1	1	0	1	1	2	2	2	2	3	4	4	8	3	2	4	3	1	2	3	4	3
ENSSSCG00000016507	0	0	0	0	0	1	0	0	0	0	0	0	0	0	0	0	0	0	0	0	0	0	0	0	0	0	0	0	0	0	1	0	0	0	0	2
ENSSSCG00000016521	0	0	0	0	0	0	0	0	1	0	1	1	0	0	0	1	0	0	0	1	6	3	6	2	19	4	9	1	7	5	4	3	4	1	1	3
ENSSSCG00000016540	0	0	0	0	0	0	0	0	0	0	0	0	0	0	0	0	0	0	0	0	0	0	0	0	0	0	1	0	0	0	0	0	0	0	0	0
ENSSSCG00000016542	3	2	1	2	2	1	2	1	0	0	2	4	1	1	1	4	2	2	2	1	1	3	1	0	2	2	3	0	0	1	2	2	1	1	3	2
ENSSSCG00000016550	1	0	0	0	0	0	1	0	2	2	1	4	2	0	1	0	0	1	1	1	3	3	1	3	4	1	3	2	1	2	2	2	0	0	1	3
ENSSSCG00000016551	0	0	0	0	0	1	0	0	0	0	0	1	0	0	0	0	0	0	0	3	8	1	2	4	3	2	3	4	1	2	2	2	2	6	1	1
ENSSSCG00000016562	1	0	0	0	0	0	0	0	0	0	1	1	0	0	0	0	0	2	2	0	0	0	1	1	0	1	0	0	0	0	0	0	2	3	0	0
ENSSSCG00000016580	0	0	0	0	0	0	0	0	0	0	0	0	0	0	0	0	0	0	0	0	0	1	1	0	1	0	0	0	0	0	0	1	0	0	1	0
ENSSSCG00000016591	0	0	0	0	0	0	0	0	0	0	0	0	0	0	0	0	0	0	0	0	0	0	0	0	0	0	0	0	0	0	0	0	0	0	0	0
ENSSSCG00000016592	0	0	0	0	0	0	0	0	0	0	0	0	0	0	0	0	0	0	0	0	0	0	0	0	0	0	0	0	0	0	0	0	0	0	0	0
ENSSSCG00000016601	0	0	0	0	0	0	0	0	0	0	0	0	0	0	0	0	0	0	0	0	0	1	0	1	1	0	0	0	0	2	0	0	0	0	0	0
ENSSSCG00000016609	0	0	0	1	1	0	0	0	0	0	0	0	0	0	0	0	0	0	0	0	0	0	0	0	0	0	1	2	2	0	0	0	1	0	1	0
ENSSSCG00000016621	0	0	1	0	0	2	1	1	0	1	1	0	1	2	0	0	0	0	0	0	2	9	4	3	6	5	2	2	9	7	1	5	3	4	7	7
ENSSSCG00000016623	0	0	0	0	0	0	0	1	0	0	0	1	0	0	0	1	0	0	0	1	0	0	1	1	2	0	0	0	1	1	0	0	2	0	0	1
ENSSSCG00000016626	1	5	2	5	5	14	0	2	37	5	8	3	16	6	2	4	1	16	16	1	0	2	1	2	1	0	0	1	1	0	1	1	1	0	3	2
ENSSSCG00000016627	0	0	0	0	0	0	0	0	0	0	0	0	0	0	0	0	0	0	0	0	0	0	0	1	0	0	0	0	0	0	0	0	0	0	0	0
ENSSSCG00000016649	0	0	0	0	0	0	0	0	0	0	0	0	0	0	0	0	0	0	0	0	0	0	0	0	0	0	0	0	0	0	0	0	0	0	0	0
ENSSSCG00000016659	12	12	7	12	12	10	6	2	10	12	12	12	33	13	8	12	9	9	9	30	27	30	38	28	22	29	22	13	37	19	25	24	37	13	26	42
ENSSSCG00000016662	0	0	0	0	0	0	0	0	0	0	0	0	0	0	0	0	0	0	0	0	0	0	0	0	0	0	0	0	0	0	0	0	0	0	0	0
ENSSSCG00000016663	0	0	0	0	0	0	0	0	0	0	0	0	0	0	0	0	0	0	0	0	0	0	0	0	0	0	0	0	0	0	0	0	0	0	0	1
ENSSSCG00000016671	0	0	0	0	0	0	1	0	0	0	0	0	0	0	0	0	0	0	0	0	0	0	1	0	0	1	0	0	2	0	0	0	0	0	0	0
ENSSSCG00000016673	0	3	4	1	1	3	1	0	1	0	0	0	1	3	1	0	0	1	1	0	4	5	5	2	3	10	1	2	8	2	2	1	1	1	0	8
ENSSSCG00000016696	0	0	0	0	0	0	0	0	0	0	0	0	0	0	0	0	0	0	0	0	0	0	0	0	0	0	0	0	0	0	0	0	0	0	0	0
ENSSSCG00000016719	1	1	0	0	0	2	0	2	0	0	0	0	1	1	0	0	0	0	0	4	5	0	1	1	3	5	8	1	16	1	0	1	3	3	0	2
ENSSSCG00000016746	0	0	0	3	3	0	0	0	0	0	0	0	0	0	0	0	0	0	0	0	1	0	0	0	0	0	0	0	1	0	0	0	0	1	1	0
ENSSSCG00000016780	3	0	5	0	0	4	0	1	1	0	0	0	0	0	1	0	1	1	1	3	2	3	3	9	4	13	3	5	23	3	0	3	5	2	5	10
ENSSSCG00000016789	0	0	0	0	0	0	0	0	0	0	0	0	0	0	0	0	0	0	0	0	0	0	0	0	0	0	0	0	0	0	0	0	0	0	0	0
ENSSSCG00000016791	0	0	0	0	0	0	0	0	0	0	0	0	0	0	0	0	0	0	0	0	0	0	0	0	0	0	0	0	0	0	0	0	0	0	0	0
ENSSSCG00000016796	0	0	0	0	0	0	0	0	0	0	0	0	0	0	0	0	0	0	0	0	0	0	0	0	0	0	0	0	0	0	0	0	0	0	0	0
ENSSSCG00000016799	0	1	0	0	0	0	1	0	0	0	0	0	0	1	0	0	0	0	0	3	0	0	2	4	12	1	1	1	3	1	4	1	3	0	0	1
ENSSSCG00000016800	0	0	0	0	0	0	0	0	0	0	0	0	0	0	0	0	0	0	0	0	0	0	0	0	0	0	0	0	0	0	0	0	0	0	0	0
ENSSSCG00000016802	0	4	0	0	0	0	0	2	1	0	0	2	0	1	0	0	0	0	0	1	1	0	0	1	0	0	1	1	0	0	0	0	0	0	0	0
ENSSSCG00000016840	1	1	1	2	2	0	0	1	0	1	2	0	0	0	1	2	0	0	0	4	3	2	1	0	1	5	2	1	5	0	3	0	8	2	5	4
ENSSSCG00000016861	0	0	0	0	0	0	0	0	0	0	0	0	0	0	0	0	0	1	1	0	4	0	3	1	0	1	0	0	3	5	2	1	1	3	2	1
ENSSSCG00000016881	0	1	0	0	0	0	0	2	0	0	0	0	0	0	2	2	0	1	1	0	0	0	0	0	0	0	1	0	0	2	0	0	0	0	2	0
ENSSSCG00000016883	0	0	0	0	0	0	0	0	0	0	0	0	0	0	0	0	0	0	0	0	0	0	0	0	0	0	0	0	0	0	0	0	0	0	0	0
ENSSSCG00000016913	0	0	1	1	1	0	0	1	0	0	2	0	0	0	0	1	0	0	0	8	8	5	3	9	5	1	6	5	4	4	7	6	10	5	3	8
ENSSSCG00000016915	1	1	0	0	0	3	0	1	0	2	0	1	1	0	0	0	0	0	0	22	7	5	8	12	7	16	13	7	16	30	7	4	18	4	11	3
ENSSSCG00000016923	0	0	0	0	0	0	0	0	0	0	0	0	0	0	0	0	0	0	0	0	0	0	1	1	0	11	0	0	2	0	0	1	3	0	0	9
ENSSSCG00000016927	0	0	0	0	0	1	0	0	0	0	0	0	0	0	0	1	0	0	0	0	0	0	0	0	0	0	0	0	0	0	0	0	0	0	0	0
ENSSSCG00000016940	0	0	0	0	0	0	0	0	0	0	0	0	0	0	0	0	0	0	0	0	0	0	0	0	0	0	0	0	0	0	0	0	0	0	0	0
ENSSSCG00000016972	0	0	0	0	0	0	0	0	0	0	0	0	0	0	0	0	0	0	0	0	0	0	0	0	0	0	0	0	0	0	0	0	0	0	0	0
ENSSSCG00000016979	0	0	0	0	0	0	0	0	0	0	0	0	0	0	0	0	0	0	0	0	1	0	0	1	0	0	1	0	1	0	0	0	1	0	0	0
ENSSSCG00000016995	0	0	0	0	0	0	0	0	0	0	0	0	0	0	0	0	0	0	0	0	3	2	2	3	1	1	3	0	1	1	3	2	0	1	1	1
ENSSSCG00000016999	0	0	0	0	0	0	0	0	0	0	0	0	0	0	0	0	0	0	0	0	0	0	0	0	0	0	0	0	0	0	0	0	0	0	0	0
ENSSSCG00000017009	0	0	0	0	0	0	0	0	0	0	0	0	0	0	0	0	0	0	0	1	0	2	0	1	1	7	0	3	10	0	2	0	2	0	0	0
ENSSSCG00000017013	0	0	0	0	0	0	0	0	0	0	0	0	0	0	0	0	0	0	0	0	0	0	0	0	0	1	0	1	1	0	1	0	1	0	0	0
ENSSSCG00000017019	0	0	0	0	0	0	0	0	0	0	0	0	0	0	0	0	0	0	0	0	0	0	0	0	0	0	0	0	0	0	0	0	0	0	0	0
ENSSSCG00000017025	0	0	0	0	0	1	0	0	0	0	0	0	0	0	0	0	0	0	0	1	0	1	0	0	0	0	0	0	0	0	0	0	0	0	0	0
ENSSSCG00000017027	0	0	0	0	0	0	0	0	0	0	0	0	0	0	0	0	0	0	0	0	0	1	0	0	1	0	0	0	0	0	0	0	0	1	0	0
ENSSSCG00000017036	0	0	0	1	1	0	0	1	0	0	1	0	0	1	1	0	0	0	0	2	1	3	3	0	3	3	0	2	6	2	2	2	1	1	0	3
ENSSSCG00000017044	0	0	0	0	0	0	0	2	0	0	0	0	0	1	1	0	0	0	0	2	4	6	3	4	0	8	2	3	5	1	6	1	6	1	6	5
ENSSSCG00000017051	0	0	0	0	0	1	0	0	0	0	0	0	0	0	0	0	0	0	0	0	0	0	0	0	0	1	0	0	0	0	0	0	0	0	0	0
ENSSSCG00000017053	2	2	2	0	0	3	6	5	8	1	2	3	0	2	5	2	4	7	7	19	15	7	14	10	4	29	16	5	21	12	8	7	25	11	16	25
ENSSSCG00000017057	0	0	0	0	0	0	0	0	0	0	0	0	0	0	0	0	0	0	0	0	0	0	0	0	0	0	0	0	0	0	0	0	0	0	0	0
ENSSSCG00000017061	1	0	1	1	1	0	0	1	0	0	0	0	0	1	1	1	0	0	0	0	1	5	1	2	0	2	0	1	5	1	1	3	1	1	3	9
ENSSSCG00000017076	0	0	0	0	0	0	0	0	0	0	0	0	0	0	0	0	0	0	0	1	0	9	0	0	0	3	0	1	2	0	2	2	1	1	0	18
ENSSSCG00000017077	0	0	0	2	2	0	2	0	2	2	0	0	3	0	1	2	3	2	2	0	0	0	1	1	0	0	0	0	0	0	0	0	1	0	1	0
ENSSSCG00000017078	0	0	0	0	0	0	1	0	0	0	0	1	1	1	1	2	0	0	0	3	2	5	3	1	3	2	4	1	3	3	6	3	6	2	2	1
ENSSSCG00000017117	0	0	0	0	0	0	0	0	0	0	0	0	0	0	0	0	0	0	0	0	0	0	0	0	0	0	0	0	0	0	0	0	0	0	0	0
ENSSSCG00000017118	1	3	0	1	1	2	0	1	0	4	3	0	3	1	1	1	5	3	3	3	6	4	4	1	3	12	3	1	13	0	5	5	3	2	7	4
ENSSSCG00000017120	0	0	1	0	0	1	0	0	0	0	0	0	1	0	0	0	0	0	0	0	0	0	0	0	0	0	1	0	0	0	0	0	0	1	0	0
ENSSSCG00000017121	0	0	0	0	0	0	0	0	0	0	0	0	0	0	0	1	0	0	0	1	2	1	1	0	0	1	1	0	0	0	3	0	2	0	1	0
ENSSSCG00000017163	0	0	0	0	0	1	0	0	0	0	0	0	0	0	0	0	0	0	0	0	0	0	0	0	0	0	0	0	0	0	0	0	0	0	0	0
ENSSSCG00000017170	0	1	0	0	0	1	1	0	0	0	1	0	1	1	0	0	0	0	0	2	0	0	1	0	1	2	2	1	3	1	2	3	0	2	1	0
ENSSSCG00000017189	1	0	0	0	0	0	0	0	0	0	0	0	0	0	0	0	0	0	0	0	0	0	0	1	0	2	0	0	1	0	0	0	0	1	0	1
ENSSSCG00000017216	0	0	0	0	0	0	0	0	0	0	1	0	0	0	0	0	0	0	0	0	2	1	0	1	0	0	1	1	0	0	0	1	1	0	0	0
ENSSSCG00000017222	0	0	0	0	0	1	0	0	0	0	0	0	1	1	0	0	1	5	5	6	8	1	1	1	2	7	6	4	3	0	4	5	7	3	4	5
ENSSSCG00000017223	0	0	1	0	0	0	0	0	0	0	1	0	1	0	0	0	0	0	0	0	0	0	0	0	0	1	0	0	0	0	1	0	1	0	0	0
ENSSSCG00000017295	0	0	0	0	0	0	0	0	0	0	0	0	0	0	0	0	0	0	0	1	0	0	0	0	0	0	0	0	0	1	0	0	1	0	1	0
ENSSSCG00000017304	0	0	0	0	0	0	0	1	0	1	0	0	0	0	0	0	0	0	0	4	2	1	8	2	4	2	2	0	0	1	0	0	4	1	1	2
ENSSSCG00000017305	0	0	0	0	0	0	0	0	0	0	0	0	0	0	0	0	0	0	0	0	0	0	1	1	0	1	1	1	1	0	2	0	0	0	1	1
ENSSSCG00000017313	0	0	0	0	0	2	1	1	0	0	1	0	0	1	0	0	0	0	0	0	1	1	2	1	1	4	1	0	1	2	0	3	0	0	1	2
ENSSSCG00000017314	0	1	0	0	0	0	0	0	0	0	0	0	0	0	0	0	0	0	0	0	0	3	2	3	3	0	2	0	0	2	3	0	0	0	6	0
ENSSSCG00000017320	0	0	0	1	1	0	0	0	6	0	1	0	4	0	0	0	0	1	1	0	0	0	2	0	2	1	1	0	0	1	1	3	1	3	2	2
ENSSSCG00000017321	0	0	0	0	0	0	0	0	0	0	0	0	0	0	0	0	0	0	0	0	0	0	0	0	0	0	0	0	0	0	0	0	0	0	0	0
ENSSSCG00000017324	0	0	1	0	0	0	0	0	0	0	0	0	0	0	2	0	0	1	1	1	2	1	4	1	4	5	2	0	2	5	0	4	1	0	2	3
ENSSSCG00000017331	1	0	0	0	0	0	0	0	0	0	0	0	1	0	0	0	0	0	0	0	2	0	0	0	0	1	0	0	1	1	3	1	1	1	1	1
ENSSSCG00000017358	1	1	0	0	0	1	1	1	0	0	0	0	4	0	0	0	0	1	1	1	1	2	1	0	0	2	1	1	1	1	3	2	4	1	0	2
ENSSSCG00000017368	0	0	0	0	0	0	0	0	0	0	0	0	0	0	0	0	0	0	0	0	0	0	0	0	0	0	0	0	0	0	0	0	0	0	0	0
ENSSSCG00000017377	0	0	0	0	0	0	0	0	0	0	0	0	0	0	0	0	0	0	0	1	1	3	2	1	8	0	1	0	0	0	1	1	1	1	0	0
ENSSSCG00000017411	1	0	0	0	0	1	0	1	0	0	0	0	0	0	0	0	0	4	4	3	4	5	6	2	4	6	3	1	3	3	10	5	6	6	5	8
ENSSSCG00000017427	0	1	0	0	0	0	1	2	2	0	0	2	0	1	5	3	0	0	0	11	40	32	40	60	23	23	40	8	12	56	15	17	41	12	25	39
ENSSSCG00000017460	0	0	0	0	0	2	0	0	0	0	0	0	0	0	0	0	0	0	0	0	0	0	1	2	0	0	0	0	0	0	0	0	0	1	0	0
ENSSSCG00000017465	0	3	0	1	1	0	1	1	0	0	1	1	0	0	0	0	0	0	0	3	4	3	6	3	4	0	7	3	10	4	3	2	2	2	2	4
ENSSSCG00000017466	3	3	4	0	0	1	3	6	4	0	2	1	2	6	5	7	1	2	2	11	12	16	25	48	5	50	8	14	10	15	28	12	42	8	31	38
ENSSSCG00000017474	0	1	0	0	0	1	0	0	0	0	0	0	1	0	1	0	0	0	0	2	1	0	4	0	2	3	1	0	0	3	2	5	4	2	1	4
ENSSSCG00000017484	0	0	0	0	0	0	0	0	0	0	0	0	0	0	0	0	0	0	0	0	0	0	0	0	0	0	0	0	0	1	0	0	0	0	0	0
ENSSSCG00000017493	0	0	0	1	1	0	1	1	0	0	0	0	0	0	1	1	1	0	0	5	3	6	6	2	1	23	4	2	6	1	9	5	13	7	26	20
ENSSSCG00000017532	0	0	0	0	0	0	0	0	0	0	0	0	0	0	0	0	0	0	0	0	0	0	0	0	0	0	0	0	0	0	0	0	0	0	0	0
ENSSSCG00000017537	0	1	0	0	0	2	0	2	3	0	2	0	0	0	1	0	0	3	3	14	16	5	14	19	12	4	20	4	9	17	15	20	25	17	9	13
ENSSSCG00000017541	0	0	0	0	0	0	0	0	0	0	0	0	0	0	0	0	0	0	0	0	0	0	0	0	0	0	0	0	0	0	0	0	0	0	0	0
ENSSSCG00000017542	0	0	0	0	0	0	0	0	0	0	0	0	0	0	0	0	0	0	0	0	2	1	0	1	0	0	0	0	2	0	0	1	0	0	0	1
ENSSSCG00000017552	0	1	1	0	0	1	1	3	1	1	1	3	2	1	1	0	1	2	2	13	9	8	5	20	15	31	10	8	12	6	10	6	14	20	12	13
ENSSSCG00000017556	0	1	0	0	0	0	0	1	2	0	0	0	0	0	0	3	0	0	0	0	0	0	0	0	0	0	0	0	0	0	2	1	3	0	0	0
ENSSSCG00000017575	1	0	0	0	0	0	0	0	0	0	0	0	0	0	1	0	0	0	0	0	1	0	1	0	0	2	0	0	0	1	1	0	0	0	1	0
ENSSSCG00000017590	0	1	0	0	0	0	1	1	0	0	0	0	0	0	0	0	0	0	0	0	0	0	0	0	0	0	0	0	0	0	0	0	0	0	1	0
ENSSSCG00000017599	0	0	0	0	0	0	0	0	0	0	0	0	0	0	0	0	0	0	0	0	0	0	0	0	0	0	0	0	0	0	0	0	0	0	0	0
ENSSSCG00000017609	2	1	3	0	0	2	1	1	0	0	0	0	2	2	0	0	1	0	0	1	0	4	0	1	0	0	0	0	0	1	2	0	0	1	0	0
ENSSSCG00000017610	0	0	0	0	0	0	0	0	0	0	0	0	0	0	1	0	0	0	0	0	0	0	0	0	0	0	0	0	0	0	1	1	0	0	0	0
ENSSSCG00000017618	0	0	0	0	0	0	0	0	0	0	0	0	1	0	0	0	0	1	1	1	1	0	1	0	0	0	0	0	1	0	0	1	0	1	0	0
ENSSSCG00000017620	0	0	0	0	0	0	0	0	0	0	0	0	0	0	0	0	0	0	0	0	0	0	0	0	0	0	0	0	0	0	0	0	0	0	0	0
ENSSSCG00000017630	0	0	0	0	0	1	0	0	0	0	0	1	1	0	0	0	0	0	0	0	0	0	0	0	0	1	0	0	0	0	1	0	1	0	0	0
ENSSSCG00000017636	0	0	0	2	2	0	0	0	0	0	0	0	0	0	0	0	0	0	0	1	0	6	0	0	2	7	0	1	22	1	0	0	6	2	1	4
ENSSSCG00000017637	0	0	0	0	0	0	0	0	0	1	0	0	2	0	0	1	3	0	0	4	0	0	0	0	0	0	0	0	0	0	1	0	0	0	1	0
ENSSSCG00000017641	0	1	0	0	0	0	0	0	0	0	0	0	0	0	0	0	1	1	1	0	2	1	2	0	1	4	1	0	1	2	0	1	1	1	0	2
ENSSSCG00000017692	0	0	0	0	0	1	0	0	0	0	0	1	0	0	0	0	1	0	0	0	0	0	0	0	0	2	0	0	0	0	0	0	2	0	1	0
ENSSSCG00000017720	0	0	0	0	0	0	0	0	0	0	0	0	0	0	0	0	0	0	0	0	1	0	0	1	0	4	0	0	0	0	0	2	0	1	4	0
ENSSSCG00000017724	0	0	0	0	0	0	0	0	0	0	0	0	0	0	0	0	0	0	0	0	0	0	0	0	0	0	0	0	0	0	0	0	0	0	0	0
ENSSSCG00000017726	0	0	0	0	0	0	0	0	0	0	0	0	0	0	0	0	0	0	0	0	0	0	0	0	0	0	0	0	0	0	0	0	1	0	1	0
ENSSSCG00000017730	1	2	3	3	3	6	2	2	3	0	1	2	0	2	3	5	6	3	3	2	1	1	3	3	3	10	2	3	3	3	2	5	2	4	3	5
ENSSSCG00000017763	0	0	0	0	0	0	0	0	0	0	0	0	0	0	0	0	0	0	0	0	0	1	0	4	0	6	0	1	2	0	0	0	3	1	0	2
ENSSSCG00000017768	0	0	0	0	0	0	0	0	0	0	0	0	0	0	0	0	0	0	0	0	0	0	0	0	0	0	0	0	0	0	0	0	0	0	0	0
ENSSSCG00000017798	0	1	2	0	0	0	0	0	1	2	0	1	0	0	0	0	0	0	0	0	1	3	1	1	0	1	3	2	0	2	1	0	3	2	2	1
ENSSSCG00000017811	0	0	0	1	1	0	0	0	0	0	0	0	0	0	0	0	0	0	0	0	0	0	0	0	0	0	1	0	0	0	0	0	0	0	0	0
ENSSSCG00000017834	0	0	0	0	0	0	0	0	0	0	0	0	0	0	0	0	0	0	0	0	0	0	0	1	0	0	1	0	0	0	1	0	0	0	2	1
ENSSSCG00000017840	0	0	0	0	0	0	0	0	0	0	0	0	0	0	0	0	0	0	0	0	0	0	0	0	0	0	0	0	0	0	0	0	0	0	0	0
ENSSSCG00000017843	0	0	0	0	0	0	0	0	0	0	0	0	0	0	0	0	0	0	0	0	0	0	0	0	0	0	0	0	0	0	1	0	0	0	0	0
ENSSSCG00000017849	0	0	0	0	0	0	0	0	0	1	0	0	0	0	0	0	0	0	0	0	1	2	3	3	1	0	0	1	1	1	0	1	3	1	2	3
ENSSSCG00000017853	0	0	0	0	0	0	0	0	0	0	0	0	0	0	0	0	0	0	0	0	0	0	0	0	0	0	0	0	0	0	1	0	0	0	0	0
ENSSSCG00000017856	0	0	0	0	0	0	0	0	0	0	0	0	0	0	0	0	0	0	0	0	0	0	0	0	0	0	0	0	0	0	1	1	0	0	0	1
ENSSSCG00000017863	0	0	0	0	0	0	0	1	0	0	0	0	0	0	0	0	0	1	1	0	2	3	0	1	4	0	2	4	0	0	1	2	0	1	1	4
ENSSSCG00000017883	0	0	0	0	0	0	0	0	0	0	0	0	0	0	0	0	0	1	1	1	0	6	1	2	0	21	0	0	9	2	1	2	11	2	0	6
ENSSSCG00000017888	0	1	0	0	0	1	0	0	1	1	1	1	0	0	0	3	0	3	3	5	2	8	7	6	5	5	8	4	19	4	14	16	9	5	13	8
ENSSSCG00000017908	1	0	2	1	1	0	0	0	0	1	1	4	2	2	1	2	2	1	1	0	3	5	1	1	0	2	1	1	2	1	3	4	3	2	1	3
ENSSSCG00000017945	1	0	0	0	0	0	0	0	0	0	0	0	0	1	0	0	0	0	0	0	1	1	1	1	0	2	1	0	1	1	0	0	0	0	3	1
ENSSSCG00000017981	0	0	0	0	0	0	0	0	0	0	0	0	0	0	0	0	0	0	0	1	0	3	0	1	3	6	0	1	4	0	0	0	3	1	0	3
ENSSSCG00000017998	0	1	0	0	0	0	0	0	0	0	0	0	0	0	0	0	0	1	1	9	11	8	10	13	5	14	6	3	5	7	7	1	5	3	1	2
ENSSSCG00000018028	2	5	0	0	0	4	0	1	1	3	0	2	3	2	1	0	2	2	2	3	1	2	4	1	1	3	3	5	1	2	2	1	0	0	2	1
ENSSSCG00000018099	0	0	0	0	0	0	0	0	0	0	0	0	0	0	0	0	0	0	0	0	0	0	0	0	0	0	0	0	0	0	0	0	0	0	0	0
ENSSSCG00000018100	0	0	0	0	0	0	0	0	0	0	0	0	0	0	0	0	0	0	0	0	0	0	0	0	0	0	0	0	0	0	0	0	0	0	0	0
ENSSSCG00000018101	0	0	0	0	0	0	0	0	0	0	0	0	0	0	0	0	0	0	0	0	0	0	0	0	0	0	1	0	0	0	0	0	0	0	0	0
ENSSSCG00000018102	0	0	0	0	0	0	0	0	0	0	0	0	0	0	0	0	0	0	0	0	0	0	0	0	0	0	0	0	0	0	0	0	0	0	0	0
ENSSSCG00000018107	0	0	0	0	0	0	0	0	0	0	0	0	0	0	0	0	0	0	0	0	0	0	0	0	0	0	0	0	0	0	0	0	0	0	0	0
ENSSSCG00000018108	0	0	0	0	0	0	0	0	0	0	1	0	0	0	0	0	0	0	0	0	0	0	0	0	0	0	0	0	0	0	0	0	0	0	0	0
ENSSSCG00000018124	0	0	0	0	0	0	0	0	0	0	0	0	0	0	0	0	0	0	0	0	0	1	0	0	0	0	0	0	0	0	0	1	0	0	0	0
ENSSSCG00000018127	0	0	0	0	0	0	0	0	0	0	0	0	0	0	0	0	0	0	0	0	0	0	0	0	0	0	0	0	0	0	0	0	0	0	0	0
ENSSSCG00000018128	0	0	0	0	0	0	0	0	0	0	0	0	0	0	0	0	0	0	0	0	0	0	0	0	0	0	0	0	1	0	0	0	0	0	0	0
ENSSSCG00000018129	0	0	0	0	0	0	0	0	0	0	0	0	0	0	0	0	0	0	0	0	0	0	0	0	0	0	0	0	1	1	0	0	0	0	0	0
ENSSSCG00000018140	0	0	0	0	0	0	0	0	0	0	0	0	0	0	0	0	0	0	0	0	0	1	0	0	0	0	0	0	0	0	0	0	0	0	0	0
ENSSSCG00000018144	0	0	0	0	0	0	0	0	0	0	0	0	0	0	0	0	0	0	0	0	0	0	0	0	0	0	0	0	0	0	0	0	0	0	0	0
ENSSSCG00000018164	0	0	0	0	0	0	0	0	0	0	0	0	0	0	0	0	0	0	0	0	0	0	0	0	0	0	0	1	0	0	0	0	0	0	0	0
ENSSSCG00000018165	0	0	0	0	0	0	0	0	0	0	0	0	0	0	0	0	0	0	0	0	0	0	0	0	0	0	0	0	0	0	0	0	0	0	0	0
ENSSSCG00000018168	0	0	0	0	0	0	0	0	0	0	0	0	0	0	0	1	0	0	0	0	0	0	0	1	0	2	0	0	0	0	0	0	0	1	2	0
ENSSSCG00000018169	0	0	0	0	0	0	0	0	0	0	0	0	0	0	0	0	0	0	0	0	0	0	0	0	0	0	0	0	0	0	0	0	0	0	0	0
ENSSSCG00000018175	0	0	0	0	0	0	0	0	0	0	0	0	0	0	0	0	0	0	0	0	0	0	0	0	0	0	0	0	0	0	0	0	0	0	0	0
ENSSSCG00000018181	0	0	0	0	0	0	0	0	0	0	0	0	0	0	0	0	0	0	0	1	0	0	0	0	0	0	0	0	0	0	0	1	0	0	0	0
ENSSSCG00000018185	0	0	0	0	0	0	0	0	0	0	0	0	0	0	0	0	0	0	0	0	0	0	0	0	0	0	0	0	0	0	0	0	0	0	0	0
ENSSSCG00000018193	0	0	0	0	0	0	0	0	0	0	0	0	0	0	0	0	0	0	0	0	0	0	0	0	0	0	0	0	0	0	0	0	0	0	0	0
ENSSSCG00000018203	0	0	0	0	0	0	0	0	0	0	0	0	0	0	0	0	0	0	0	0	0	0	0	0	0	0	0	0	0	0	0	0	0	0	0	0
ENSSSCG00000018215	0	0	0	0	0	0	0	0	0	0	0	0	0	0	0	0	0	0	0	0	0	0	0	0	0	0	0	0	0	0	0	0	0	0	0	0
ENSSSCG00000018226	0	0	0	0	0	0	0	0	0	0	0	0	0	0	0	0	0	0	0	0	0	0	0	0	0	0	0	0	0	0	0	0	0	0	0	0
ENSSSCG00000018232	0	0	0	0	0	0	0	0	0	0	0	0	0	0	0	0	0	0	0	0	0	0	0	0	0	0	0	0	0	0	0	0	0	0	0	0
ENSSSCG00000018237	0	0	0	0	0	0	0	0	0	0	0	0	0	0	0	0	0	0	0	0	0	0	0	0	0	0	0	0	0	0	0	0	0	0	0	0
ENSSSCG00000018238	0	0	0	0	0	0	0	0	0	0	0	0	0	0	0	0	0	0	0	0	0	0	0	0	0	0	0	0	0	0	0	0	0	0	0	0
ENSSSCG00000018241	0	0	0	0	0	0	0	0	0	0	0	0	0	0	0	0	0	0	0	0	0	0	0	0	0	0	0	0	0	0	0	0	0	0	0	0
ENSSSCG00000018249	0	0	0	0	0	0	0	0	0	0	0	0	0	0	0	0	0	0	0	0	0	0	0	0	0	0	0	0	0	0	0	0	0	0	0	0
ENSSSCG00000018251	0	0	0	0	0	0	0	0	0	0	0	0	0	0	0	0	0	0	0	0	0	0	0	0	0	0	0	0	0	0	0	0	0	0	0	0
ENSSSCG00000018259	0	0	0	0	0	0	0	0	0	0	0	0	0	0	0	0	0	0	0	0	0	0	0	0	0	0	0	0	0	0	0	0	0	0	0	0
ENSSSCG00000018261	0	0	0	0	0	0	0	0	0	0	0	0	0	0	0	0	0	0	0	0	0	0	0	0	0	0	0	0	0	0	2	3	0	0	0	0
ENSSSCG00000018275	0	0	0	2	2	0	0	0	0	0	0	0	0	2	1	0	0	0	0	8	3	1	5	0	0	0	2	2	7	2	0	1	0	4	1	3
ENSSSCG00000018285	0	0	0	0	0	0	0	0	0	0	0	0	0	0	0	0	0	0	0	0	0	0	0	0	0	0	0	0	0	0	0	0	0	0	0	0
ENSSSCG00000018292	0	0	0	0	0	0	0	0	0	0	0	0	0	0	0	0	0	0	0	0	0	0	0	0	0	0	0	0	0	0	0	0	0	0	0	0
ENSSSCG00000018304	0	0	0	0	0	0	0	0	0	0	0	0	2	0	0	0	0	0	0	0	0	0	0	0	0	0	0	0	1	0	0	0	0	0	0	0
ENSSSCG00000018307	0	0	0	0	0	0	0	0	0	0	0	0	0	0	0	0	0	0	0	0	0	0	0	0	0	0	0	0	0	0	0	0	0	0	0	0
ENSSSCG00000018314	0	0	0	0	0	0	0	0	0	0	0	0	0	0	0	0	0	0	0	0	0	0	0	0	0	0	0	0	0	0	0	0	0	0	0	0
ENSSSCG00000018315	0	0	0	0	0	0	0	0	0	0	0	0	0	0	0	0	0	0	0	0	0	0	0	0	0	0	0	0	0	0	0	0	0	0	0	0
ENSSSCG00000018319	0	0	0	0	0	0	0	0	0	0	0	0	0	0	0	1	0	0	0	0	0	1	0	0	0	1	0	0	0	0	0	0	0	0	0	0
ENSSSCG00000018323	0	0	0	0	0	0	0	0	0	0	0	0	0	0	0	0	0	0	0	0	0	0	0	0	0	0	0	0	0	0	0	0	0	0	0	0
ENSSSCG00000018346	0	0	0	0	0	0	0	0	0	0	0	0	0	0	0	0	0	0	0	0	0	0	0	0	0	0	0	0	0	0	0	0	0	0	0	0
ENSSSCG00000018349	0	0	0	0	0	0	0	0	0	0	0	0	0	0	0	0	0	0	0	0	0	0	0	0	0	0	0	0	0	0	0	0	0	0	0	0
ENSSSCG00000018360	0	0	0	0	0	0	0	0	0	0	0	0	0	0	0	0	0	0	0	0	0	1	0	0	1	0	0	0	0	0	0	0	0	0	1	0
ENSSSCG00000018361	0	0	0	0	0	0	0	0	0	0	0	0	0	0	0	0	0	0	0	0	0	0	0	0	0	0	0	0	0	0	0	0	0	0	0	0
ENSSSCG00000018364	0	0	0	0	0	0	0	0	0	0	0	0	0	0	0	0	0	0	0	0	0	0	0	0	0	0	0	0	0	0	0	1	0	0	0	0
ENSSSCG00000018365	0	0	0	0	0	0	0	0	0	0	0	0	0	0	0	0	0	0	0	0	0	0	0	0	0	0	0	0	0	0	0	0	0	0	0	0
ENSSSCG00000018371	0	0	0	0	0	0	0	0	0	0	0	0	0	0	0	0	0	0	0	1	0	0	1	0	0	0	0	0	2	0	0	2	0	0	0	0
ENSSSCG00000018387	0	0	0	0	0	0	0	0	0	0	0	0	0	0	0	0	0	0	0	0	0	0	0	0	0	0	0	0	0	0	0	0	0	0	0	0
ENSSSCG00000018389	0	0	0	0	0	0	1	0	1	0	1	0	0	0	0	0	0	0	0	0	0	0	0	0	0	0	2	0	0	2	0	2	0	0	0	1
ENSSSCG00000018398	0	0	0	0	0	0	0	0	0	0	0	0	0	0	0	0	0	0	0	0	0	0	0	0	0	0	0	0	0	0	0	0	0	0	0	0
ENSSSCG00000018405	0	0	0	0	0	0	0	0	0	0	0	0	0	0	0	0	0	0	0	0	0	0	0	0	0	0	0	0	0	0	0	0	0	0	0	0
ENSSSCG00000018411	0	0	0	0	0	0	0	0	0	0	0	0	0	0	0	0	0	0	0	0	0	0	0	0	1	1	0	0	0	0	0	1	0	0	0	0
ENSSSCG00000018415	0	0	0	0	0	0	0	0	0	0	0	0	0	0	0	0	0	0	0	0	0	0	0	0	0	0	0	0	0	0	0	0	0	0	0	0
ENSSSCG00000018417	0	0	0	0	0	0	0	0	0	0	0	0	0	0	0	0	0	0	0	0	0	0	0	0	0	0	0	0	0	0	0	0	0	0	0	0
ENSSSCG00000018419	0	0	0	0	0	0	0	0	0	0	0	0	0	0	0	0	0	0	0	0	0	0	0	0	0	0	0	0	0	0	0	0	0	0	0	0
ENSSSCG00000018421	0	0	0	0	0	0	0	0	0	0	0	0	0	0	0	0	0	0	0	0	0	0	0	0	0	0	0	0	0	0	0	0	0	0	0	0
ENSSSCG00000018422	0	0	0	0	0	0	0	0	0	0	0	0	0	0	0	0	0	0	0	0	0	0	0	0	0	0	0	0	0	0	0	0	0	0	0	0
ENSSSCG00000018432	0	0	0	0	0	0	0	0	0	0	0	0	0	0	0	0	0	0	0	0	0	0	0	0	0	0	0	0	0	0	0	0	0	0	0	0
ENSSSCG00000018435	0	0	0	0	0	0	0	0	0	0	0	0	0	0	0	0	0	0	0	0	0	0	0	0	0	0	0	0	0	0	0	0	0	0	0	0
ENSSSCG00000018436	0	0	0	0	0	0	0	0	0	0	1	0	0	0	0	0	0	0	0	0	0	0	0	1	0	0	0	0	1	0	0	0	0	0	0	0
ENSSSCG00000018439	0	0	0	0	0	0	0	0	0	0	0	0	0	0	0	0	0	0	0	0	0	0	0	0	0	0	0	0	0	0	0	0	0	0	0	0
ENSSSCG00000018445	0	0	0	0	0	0	0	0	0	0	0	0	0	0	0	0	0	0	0	0	0	0	0	0	0	0	0	0	0	0	0	0	0	0	0	0
ENSSSCG00000018447	0	0	0	0	0	0	0	0	0	0	0	0	0	0	0	0	0	0	0	0	0	0	0	0	0	0	0	0	0	0	0	0	0	0	0	0
ENSSSCG00000018452	0	0	0	0	0	0	0	0	0	0	0	0	0	0	0	0	0	0	0	0	0	0	0	0	0	1	0	0	0	0	1	0	0	0	0	0
ENSSSCG00000018458	0	0	0	0	0	0	0	0	0	0	0	0	0	0	0	0	0	0	0	0	0	0	0	0	0	0	0	0	0	0	0	0	0	0	0	0
ENSSSCG00000018460	0	0	0	0	0	0	0	0	0	0	0	0	0	0	0	0	0	0	0	0	0	0	0	0	0	0	0	0	0	0	0	0	0	0	0	0
ENSSSCG00000018463	0	0	0	0	0	0	0	0	0	0	0	0	0	0	0	0	0	0	0	0	0	0	0	0	0	0	0	0	0	0	0	0	0	0	0	0
ENSSSCG00000018477	0	0	0	0	0	0	0	0	0	0	0	0	0	0	0	0	0	0	0	0	0	1	0	0	0	0	0	0	0	0	0	0	1	0	0	0
ENSSSCG00000018485	0	0	0	0	0	0	0	0	0	0	0	0	0	0	0	0	0	0	0	0	0	0	0	0	0	0	0	0	0	0	0	0	0	0	0	0
ENSSSCG00000018486	0	0	0	0	0	0	0	0	0	0	0	0	0	0	0	0	0	0	0	0	0	0	0	0	0	0	0	0	0	0	0	0	0	0	0	0
ENSSSCG00000018490	0	0	0	0	0	0	0	0	0	0	0	0	0	0	0	0	0	0	0	0	0	0	0	0	0	0	0	0	0	0	0	0	0	0	0	0
ENSSSCG00000018495	0	0	0	0	0	0	0	0	0	0	0	0	0	0	0	0	0	0	0	0	0	0	0	0	0	0	0	0	0	0	0	0	0	0	0	0
ENSSSCG00000018499	0	0	0	0	0	0	0	0	0	0	0	0	0	0	0	0	0	0	0	0	0	0	0	0	0	0	0	0	0	0	0	0	0	0	0	0
ENSSSCG00000018504	0	0	0	0	0	0	0	0	0	0	0	0	0	0	0	0	0	0	0	0	0	0	0	0	0	0	0	0	0	0	0	0	0	0	0	0
ENSSSCG00000018509	0	0	0	0	0	0	0	0	0	0	0	0	0	0	0	0	0	0	0	0	0	0	0	0	0	0	0	0	0	0	0	0	0	0	0	0
ENSSSCG00000018520	0	0	0	0	0	0	0	0	0	0	0	0	0	0	0	0	0	0	0	1	0	0	1	0	0	0	0	0	0	0	0	0	0	0	3	0
ENSSSCG00000018526	0	0	0	0	0	0	0	0	0	0	0	0	0	0	0	0	0	0	0	0	0	0	1	0	0	0	0	0	0	0	0	1	0	0	1	1
ENSSSCG00000018532	0	0	0	0	0	0	0	0	0	0	0	0	0	0	0	0	0	0	0	0	0	0	0	0	0	0	0	0	0	0	0	0	0	0	0	0
ENSSSCG00000018534	0	0	0	0	0	0	0	0	0	0	0	0	0	0	0	0	0	0	0	0	0	0	0	0	0	0	0	0	0	0	0	0	0	0	0	0
ENSSSCG00000018535	0	0	0	0	0	0	0	0	0	0	0	0	0	0	0	0	0	0	0	0	0	0	0	0	0	0	0	0	0	0	0	0	0	0	0	0
ENSSSCG00000018543	0	0	0	0	0	0	0	0	0	0	0	0	0	0	0	0	0	0	0	0	0	0	0	0	0	0	0	0	0	0	0	0	0	0	0	0
ENSSSCG00000018546	0	0	0	0	0	0	0	0	0	0	0	0	0	0	0	0	0	0	0	0	0	0	0	0	0	0	0	0	0	0	0	0	0	0	0	0
ENSSSCG00000018557	0	0	0	0	0	0	0	0	0	0	0	0	0	0	0	0	0	0	0	0	0	0	0	0	0	0	0	0	0	0	0	0	0	0	0	0
ENSSSCG00000018561	0	0	0	0	0	0	0	0	0	0	0	0	0	0	0	0	0	0	0	0	0	0	0	0	1	0	0	0	0	0	1	0	0	0	0	0
ENSSSCG00000018576	0	0	0	0	0	0	0	0	0	0	0	0	0	0	0	0	0	0	0	0	0	0	0	0	0	0	0	0	0	0	0	0	0	0	0	0
ENSSSCG00000018588	0	0	0	0	0	0	0	0	0	0	0	0	0	0	0	0	0	0	0	0	0	0	0	0	0	0	0	0	0	0	0	0	0	0	0	0
ENSSSCG00000018596	0	0	0	0	0	0	0	0	0	0	0	0	0	0	0	0	0	0	0	0	0	0	0	0	0	0	0	0	0	0	0	0	0	0	0	0
ENSSSCG00000018598	0	0	0	0	0	0	0	0	0	0	0	0	0	0	0	0	0	0	0	0	0	0	0	0	0	0	0	0	0	0	0	0	0	0	0	0
ENSSSCG00000018604	0	0	0	0	0	0	0	0	0	0	0	0	0	0	0	0	0	0	0	0	0	0	0	0	0	0	0	0	0	0	0	0	0	0	0	0
ENSSSCG00000018617	0	0	0	0	0	0	0	0	0	0	0	0	0	0	0	0	0	0	0	0	0	0	0	0	0	0	0	0	0	0	0	0	0	0	0	0
ENSSSCG00000018619	0	0	0	0	0	0	0	0	0	0	0	0	0	0	0	0	0	0	0	0	0	0	0	0	0	0	0	0	0	1	1	0	0	0	1	0
ENSSSCG00000018621	0	0	0	0	0	0	0	0	0	0	0	0	0	0	0	0	0	0	0	0	0	0	0	1	0	0	0	0	0	0	0	0	0	0	0	0
ENSSSCG00000018642	0	0	0	0	0	0	0	0	0	0	0	0	0	0	0	0	0	0	0	0	0	0	0	0	0	0	0	0	0	0	0	0	0	0	0	0
ENSSSCG00000018645	0	0	0	0	0	0	0	0	0	0	0	0	0	0	0	0	0	0	0	0	0	0	0	0	0	0	0	0	0	0	0	0	0	0	0	0
ENSSSCG00000018646	0	0	0	0	0	0	0	0	0	0	0	0	0	0	0	0	0	0	0	0	0	0	0	0	0	0	0	0	0	0	0	0	0	0	0	0
ENSSSCG00000018653	0	0	0	0	0	0	0	0	0	0	0	0	0	0	0	0	0	0	0	0	0	0	0	0	0	0	0	0	0	0	0	0	0	0	0	0
ENSSSCG00000018655	0	0	0	0	0	0	0	0	0	0	0	0	0	0	0	0	0	0	0	0	0	0	0	0	0	0	0	0	0	0	0	0	0	0	0	0
ENSSSCG00000018663	0	0	0	0	0	0	0	0	0	0	0	0	0	0	0	0	0	0	0	0	0	0	0	0	1	0	0	0	0	0	0	0	0	0	0	0
ENSSSCG00000018664	0	0	0	0	0	0	0	0	0	0	0	0	0	0	0	0	0	0	0	0	0	0	0	0	0	0	0	0	0	0	0	0	0	0	0	0
ENSSSCG00000018672	0	0	0	0	0	0	0	0	0	0	0	0	0	0	0	0	0	0	0	0	0	0	0	0	0	0	0	0	0	0	0	0	0	0	0	1
ENSSSCG00000018679	0	0	0	0	0	0	0	0	0	0	0	0	0	0	0	0	0	0	0	0	0	0	0	0	0	0	0	0	0	0	0	0	0	0	0	0
ENSSSCG00000018686	0	0	0	0	0	0	0	0	0	0	0	0	0	0	0	0	0	0	0	0	0	0	0	0	0	0	0	0	1	0	0	0	2	0	0	0
ENSSSCG00000018693	0	0	0	0	0	0	0	0	0	0	0	0	0	0	0	0	0	0	0	0	0	0	0	0	0	0	0	0	0	0	0	0	0	0	0	0
ENSSSCG00000018710	0	0	0	0	0	0	0	0	0	0	0	0	0	0	0	0	0	0	0	0	0	0	0	0	0	0	0	0	0	0	0	0	0	0	0	0
ENSSSCG00000018714	0	0	0	0	0	0	0	0	0	0	0	0	0	0	0	0	0	0	0	0	0	0	0	0	0	0	0	0	0	0	0	0	0	0	0	0
ENSSSCG00000018715	0	0	0	0	0	0	0	0	0	0	0	0	0	0	0	0	0	0	0	0	0	0	0	0	0	0	0	0	0	0	0	0	0	0	0	0
ENSSSCG00000018723	0	0	0	0	0	0	0	0	0	0	0	0	0	0	0	0	0	0	0	0	0	0	0	0	0	0	0	0	0	0	0	0	0	0	0	0
ENSSSCG00000018726	0	0	0	0	0	0	0	0	0	0	0	0	0	0	0	0	0	0	0	0	0	0	0	0	0	0	0	0	0	0	0	0	0	0	0	0
ENSSSCG00000018728	0	0	0	0	0	0	0	0	0	0	0	0	0	0	0	0	0	0	0	0	0	0	0	0	0	0	0	0	0	0	0	0	0	0	0	0
ENSSSCG00000018739	0	0	0	0	0	0	0	0	0	0	0	0	0	0	0	0	0	0	0	0	0	0	0	0	0	0	0	0	0	0	0	0	0	0	1	0
ENSSSCG00000018744	0	0	0	0	0	0	0	0	0	0	0	0	0	0	0	0	0	0	0	0	0	0	0	0	0	0	0	0	0	0	0	0	0	0	0	0
ENSSSCG00000018749	0	0	0	0	0	0	0	0	0	0	0	0	0	0	0	0	0	0	0	0	0	0	0	0	0	0	0	0	0	0	0	0	0	0	0	0
ENSSSCG00000018757	0	0	0	0	0	0	0	0	0	0	0	0	0	0	0	0	0	0	0	0	0	0	0	0	0	0	0	0	0	0	0	0	0	0	0	0
ENSSSCG00000018762	0	0	0	0	0	0	0	0	0	0	0	0	0	0	0	0	0	0	0	0	0	0	0	0	1	0	0	0	0	0	0	0	0	0	0	0
ENSSSCG00000018766	0	0	0	0	0	0	0	0	0	0	0	0	0	0	0	0	0	0	0	0	0	0	0	0	0	0	0	0	0	0	0	0	0	0	0	0
ENSSSCG00000018769	0	0	0	0	0	0	0	0	0	0	0	0	0	0	0	0	0	0	0	0	0	0	0	0	0	0	0	0	0	0	0	0	0	1	0	0
ENSSSCG00000018780	0	0	0	0	0	0	0	0	0	0	0	0	0	0	0	0	0	0	0	0	0	0	0	1	0	0	0	0	0	0	0	0	0	0	0	0
ENSSSCG00000018784	0	0	0	0	0	0	0	0	0	0	0	0	0	0	0	0	0	0	0	0	0	0	0	0	0	0	0	0	0	0	0	0	0	0	0	0
ENSSSCG00000018787	0	0	0	0	0	0	0	0	0	0	0	0	0	0	0	0	0	0	0	0	0	0	0	0	0	0	0	0	0	0	0	0	0	0	0	0
ENSSSCG00000018795	0	0	0	0	0	0	0	0	0	0	0	0	0	0	0	0	0	0	0	0	0	0	0	0	0	0	0	0	0	0	0	0	0	0	0	0
ENSSSCG00000018796	0	0	0	0	0	0	0	0	0	0	0	0	0	0	0	0	0	0	0	0	0	0	0	0	0	0	0	0	0	0	0	0	0	0	0	0
ENSSSCG00000018799	0	0	0	0	0	0	0	0	0	0	0	0	0	0	0	0	0	0	0	0	0	0	0	0	0	1	0	0	0	0	0	0	0	0	0	0
ENSSSCG00000018801	0	0	0	0	0	0	0	0	0	0	0	0	0	0	0	0	0	0	0	0	0	0	0	0	0	0	0	0	0	0	0	0	0	0	0	0
ENSSSCG00000018802	0	0	0	0	0	0	0	0	0	0	0	0	0	0	0	0	0	0	0	0	0	0	0	0	0	0	0	0	0	0	0	0	0	0	0	0
ENSSSCG00000018816	0	0	0	0	0	0	0	0	0	0	0	0	0	0	0	0	0	0	0	0	0	1	1	0	1	0	0	1	0	0	1	2	0	1	1	0
ENSSSCG00000018819	0	0	0	0	0	0	0	0	0	0	0	0	0	0	0	0	0	0	0	0	0	0	0	0	0	0	0	0	0	0	0	0	0	0	0	0
ENSSSCG00000018823	0	0	0	0	0	0	0	0	0	0	0	0	0	0	0	0	0	0	0	0	0	0	0	0	0	0	0	0	0	0	0	0	0	0	0	0
ENSSSCG00000018825	0	0	0	0	0	0	0	0	0	0	0	0	0	0	0	0	0	0	0	0	0	0	0	0	0	0	0	0	1	0	0	0	0	0	0	0
ENSSSCG00000018826	0	0	0	0	0	0	0	0	0	0	0	0	0	0	0	0	0	0	0	0	0	0	0	0	0	0	0	0	0	0	0	0	0	0	0	0
ENSSSCG00000018831	0	0	0	0	0	0	0	0	0	0	0	0	0	0	0	0	0	0	0	0	0	0	0	0	0	0	0	0	0	0	0	0	0	0	0	0
ENSSSCG00000018836	0	0	0	0	0	0	0	0	0	0	0	0	0	0	0	0	0	0	0	0	0	0	0	0	0	0	0	0	0	0	0	1	0	0	0	0
ENSSSCG00000018841	0	0	0	0	0	0	0	0	0	0	0	0	0	0	0	0	0	0	0	0	0	0	0	0	0	0	0	0	0	0	0	0	0	1	0	0
ENSSSCG00000018842	0	0	0	0	0	0	0	0	0	0	0	0	0	0	0	0	0	0	0	0	0	0	0	0	0	0	0	0	0	0	0	0	0	0	0	0
ENSSSCG00000018854	0	0	0	0	0	0	0	0	0	0	0	0	0	0	0	0	0	0	0	0	0	0	0	0	0	0	0	0	0	0	0	0	0	0	0	0
ENSSSCG00000018857	0	0	0	0	0	0	0	0	0	0	0	0	0	0	0	0	0	0	0	0	0	0	0	0	0	0	0	0	0	0	0	0	0	0	0	0
ENSSSCG00000018866	0	0	0	0	0	0	0	0	0	0	1	0	0	0	0	0	0	0	0	0	0	0	0	0	0	0	0	0	1	0	0	0	0	0	0	0
ENSSSCG00000018869	0	0	0	0	0	0	0	0	0	0	0	0	0	0	0	0	0	0	0	0	0	0	0	0	0	0	0	0	0	0	0	0	0	0	0	0
ENSSSCG00000018870	0	0	0	0	0	0	0	0	0	0	0	0	0	0	0	0	0	0	0	0	0	0	0	0	0	0	0	0	0	0	0	0	0	0	0	0
ENSSSCG00000018873	0	0	0	0	0	0	0	0	0	0	0	0	0	0	0	0	0	0	0	0	0	0	0	0	0	0	0	0	0	0	0	0	0	0	0	0
ENSSSCG00000018875	0	0	0	0	0	0	0	0	0	0	0	0	0	0	0	0	0	0	0	0	0	0	0	0	0	0	0	0	0	0	0	0	0	0	0	0
ENSSSCG00000018878	0	0	0	0	0	0	0	0	0	0	0	0	0	0	0	0	0	0	0	0	0	0	0	0	0	0	0	0	0	0	0	0	0	0	0	0
ENSSSCG00000018884	2	0	0	1	1	0	0	0	3	0	0	2	0	0	0	0	1	0	0	5	1	0	4	0	4	1	1	2	0	1	1	0	1	1	4	3
ENSSSCG00000018888	0	0	0	0	0	0	0	0	0	0	0	0	0	0	0	0	0	0	0	0	0	0	0	0	0	0	0	0	0	0	0	0	0	0	0	0
ENSSSCG00000018896	0	0	0	0	0	0	0	0	0	0	0	0	0	0	0	0	0	0	0	0	0	0	0	0	0	0	0	0	0	0	0	0	0	0	0	0
ENSSSCG00000018906	0	0	0	0	0	0	0	0	0	0	0	0	0	0	0	0	0	0	0	0	0	0	0	0	0	0	0	0	0	0	0	0	0	0	0	0
ENSSSCG00000018913	0	0	0	0	0	0	0	0	0	0	0	0	0	0	0	0	0	0	0	0	0	0	0	0	0	0	0	0	0	0	0	0	0	0	0	0
ENSSSCG00000018915	0	0	0	0	0	0	0	0	0	0	0	0	0	0	0	0	0	0	0	0	0	0	0	0	0	0	0	0	0	0	0	0	0	1	0	0
ENSSSCG00000018918	0	0	0	0	0	0	0	0	0	0	0	0	0	0	0	0	0	0	0	0	1	0	0	0	0	1	0	0	0	0	0	0	1	0	0	0
ENSSSCG00000018929	0	0	0	0	0	0	0	0	0	0	0	0	0	0	0	0	0	0	0	0	0	0	0	0	0	0	0	0	0	0	0	0	0	0	0	0
ENSSSCG00000018930	0	0	0	0	0	0	0	0	0	0	0	0	1	0	0	0	0	0	0	0	0	1	1	1	1	0	0	0	1	1	1	1	2	0	1	2
ENSSSCG00000018931	0	0	0	0	0	0	0	0	0	0	0	0	0	0	0	0	0	0	0	1	0	0	0	0	0	0	0	0	0	0	0	0	0	0	0	0
ENSSSCG00000018941	0	0	0	0	0	0	0	0	0	0	0	0	0	0	0	0	0	0	0	0	0	0	0	0	0	0	0	0	0	0	0	0	0	0	0	0
ENSSSCG00000018956	0	0	0	0	0	0	0	0	0	0	0	0	0	0	0	0	0	0	0	0	0	0	0	0	0	0	0	0	0	0	0	0	0	0	0	0
ENSSSCG00000018957	0	0	0	0	0	0	0	0	0	0	1	0	0	0	0	1	0	0	0	0	0	3	0	1	0	0	1	0	0	1	0	2	0	1	0	0
ENSSSCG00000018963	0	0	0	0	0	0	0	0	0	0	0	0	0	0	0	0	0	0	0	0	0	0	0	0	0	1	0	0	0	0	0	0	0	0	0	0
ENSSSCG00000018968	0	0	0	0	0	0	0	0	0	0	0	0	0	0	0	0	0	0	0	0	0	0	0	0	0	0	0	0	0	0	0	0	0	0	0	0
ENSSSCG00000018969	0	0	0	0	0	0	0	0	0	0	0	0	0	0	0	0	0	0	0	0	0	0	0	0	0	0	0	0	0	0	0	0	0	0	0	0
ENSSSCG00000018970	0	0	0	0	0	0	0	0	0	0	0	0	0	0	0	0	0	0	0	0	0	0	0	0	0	0	0	0	0	0	0	0	0	0	0	0
ENSSSCG00000018985	0	0	0	0	0	0	0	0	0	0	0	0	0	0	0	0	0	0	0	0	0	0	0	0	0	0	0	0	0	0	0	0	0	0	0	0
ENSSSCG00000018997	0	0	0	0	0	0	0	0	0	0	0	0	0	0	0	0	0	0	0	0	0	0	0	0	0	0	0	0	0	0	0	0	0	0	0	0
ENSSSCG00000018998	0	0	0	0	0	1	0	1	0	0	0	0	0	0	0	1	0	0	0	0	0	0	1	1	2	0	1	0	0	0	0	1	0	2	0	0
ENSSSCG00000019000	0	0	0	0	0	0	0	0	0	0	0	0	0	0	0	0	0	0	0	0	0	0	0	0	0	0	0	0	0	0	0	0	0	0	0	0
ENSSSCG00000019003	0	0	0	0	0	0	0	0	0	0	0	0	0	0	0	0	0	0	0	0	0	0	0	0	0	0	0	0	0	0	0	0	0	0	0	0
ENSSSCG00000019007	0	0	0	0	0	0	0	0	0	1	0	0	0	0	0	0	0	0	0	0	0	0	0	0	1	0	0	0	0	0	0	0	0	0	0	0
ENSSSCG00000019012	0	0	0	0	0	0	0	0	0	0	0	0	0	0	0	0	0	0	0	0	0	0	0	0	0	0	0	0	0	0	0	0	0	0	0	0
ENSSSCG00000019023	0	0	0	0	0	0	0	0	0	0	0	0	0	0	0	0	0	0	0	0	0	0	0	0	0	0	0	0	0	0	0	0	0	0	0	0
ENSSSCG00000019028	0	0	0	0	0	0	0	0	0	0	0	0	0	0	0	0	0	0	0	0	0	0	0	0	0	0	0	0	0	0	0	0	0	0	0	0
ENSSSCG00000019032	0	0	0	0	0	0	0	0	0	0	0	0	0	0	0	0	0	0	0	0	0	1	1	0	0	0	0	0	0	0	0	0	0	1	0	0
ENSSSCG00000019036	0	0	0	0	0	0	0	0	0	0	0	0	0	0	0	0	0	0	0	0	0	0	0	0	0	0	0	0	0	0	0	1	0	0	0	0
ENSSSCG00000019038	0	0	0	0	0	0	0	0	0	0	0	0	0	0	0	0	0	0	0	1	0	1	0	0	0	0	0	0	0	0	0	0	0	0	0	0
ENSSSCG00000019039	0	0	0	0	0	0	0	0	0	0	0	0	0	0	0	0	0	0	0	0	0	0	0	0	0	0	0	0	0	0	0	0	0	0	0	0
ENSSSCG00000019040	0	0	0	0	0	0	0	0	0	0	0	0	0	0	0	0	0	0	0	0	0	0	0	0	0	0	0	0	0	0	0	0	0	0	0	0
ENSSSCG00000019045	0	0	0	0	0	0	0	0	0	0	0	0	0	0	0	0	0	0	0	0	0	0	0	0	0	0	0	0	0	0	0	0	0	0	0	0
ENSSSCG00000019051	0	0	0	0	0	0	0	0	0	0	0	0	0	0	0	0	0	0	0	0	0	0	0	0	0	0	0	0	0	0	0	0	0	0	0	0
ENSSSCG00000019055	0	0	0	0	0	0	0	0	0	0	0	0	0	0	0	0	0	0	0	0	0	0	0	0	0	0	0	0	0	0	0	0	0	0	0	0
ENSSSCG00000019058	0	0	0	0	0	0	0	0	0	0	0	0	0	0	0	0	0	0	0	0	0	0	0	0	0	0	0	0	0	0	0	0	0	0	0	0
ENSSSCG00000019062	0	0	0	0	0	0	0	0	0	0	0	0	0	0	0	0	0	0	0	0	0	0	0	0	0	0	0	0	0	0	0	1	0	0	0	0
ENSSSCG00000019068	0	0	0	0	0	0	0	0	0	0	0	0	0	0	0	0	0	0	0	0	0	0	0	0	0	0	0	0	0	0	0	0	0	0	0	0
ENSSSCG00000019074	0	0	0	0	0	0	1	0	0	0	0	0	0	0	0	0	0	0	0	0	0	0	0	0	0	0	0	0	0	0	0	0	0	0	0	0
ENSSSCG00000019094	0	0	0	0	0	0	0	0	0	0	0	0	0	0	0	0	0	0	0	0	0	0	0	0	0	0	0	0	0	0	0	0	0	0	0	0
ENSSSCG00000019096	0	0	0	0	0	0	0	0	0	0	0	0	0	0	0	0	0	0	0	0	0	0	0	0	0	0	0	0	0	0	0	0	0	0	1	0
ENSSSCG00000019101	0	0	0	0	0	0	0	0	0	0	0	0	0	0	0	0	0	0	0	0	0	0	0	0	0	0	0	0	0	0	0	0	0	0	0	0
ENSSSCG00000019103	0	0	0	0	0	0	0	0	0	0	0	0	0	0	0	0	0	0	0	0	0	0	0	0	0	0	0	0	0	0	0	0	0	0	0	0
ENSSSCG00000019107	0	0	0	0	0	0	0	0	0	0	0	0	0	0	0	0	0	0	0	0	0	0	0	0	0	0	0	0	0	0	0	0	0	0	0	0
ENSSSCG00000019109	0	0	0	0	0	0	0	0	0	0	0	0	0	0	0	0	0	0	0	0	0	0	0	1	0	1	0	0	0	0	0	0	0	0	0	0
ENSSSCG00000019111	0	0	0	0	0	0	0	0	0	0	0	0	0	0	0	0	0	0	0	0	0	0	0	0	0	0	0	0	0	0	0	0	0	0	0	0
ENSSSCG00000019126	0	0	0	0	0	0	0	0	0	0	0	0	0	0	0	0	0	0	0	0	0	0	0	0	0	0	0	0	0	0	0	0	0	0	0	0
ENSSSCG00000019129	0	0	0	0	0	0	0	0	0	0	0	0	0	0	0	0	0	0	0	0	0	0	0	0	0	0	0	0	0	0	0	0	0	0	0	0
ENSSSCG00000019130	0	0	0	0	0	0	0	0	0	0	0	0	0	0	0	0	0	0	0	0	0	0	0	0	0	0	0	0	0	0	0	0	1	0	0	0
ENSSSCG00000019140	0	0	0	0	0	0	0	0	0	0	0	0	0	0	0	0	0	0	0	0	0	0	0	0	0	0	0	0	0	0	0	0	0	0	0	0
ENSSSCG00000019143	0	0	0	0	0	0	0	0	0	0	0	0	0	0	0	0	0	0	0	0	0	0	0	0	0	0	0	0	0	0	0	0	0	1	0	0
ENSSSCG00000019149	0	0	0	0	0	0	0	0	0	0	0	0	0	0	0	0	0	0	0	0	0	0	0	0	0	0	0	0	0	0	0	0	0	0	0	0
ENSSSCG00000019155	0	0	0	0	0	0	0	0	0	0	0	0	0	0	0	0	0	0	0	0	0	0	0	0	0	0	0	0	0	0	0	0	0	0	0	0
ENSSSCG00000019162	0	0	0	0	0	1	0	0	0	0	0	0	0	0	0	0	0	0	0	0	0	0	0	0	0	0	0	0	0	0	0	0	0	0	0	0
ENSSSCG00000019169	0	0	0	0	0	0	0	0	0	0	0	0	0	0	0	0	0	0	0	0	0	0	0	0	0	0	0	0	0	0	0	0	0	0	0	0
ENSSSCG00000019172	0	0	0	0	0	0	0	0	0	0	0	0	0	0	0	0	0	0	0	0	0	0	0	0	0	0	0	0	0	0	0	0	0	0	0	0
ENSSSCG00000019173	0	0	0	0	0	0	0	0	0	0	0	0	0	0	0	0	0	0	0	0	0	0	0	0	0	0	0	0	0	0	0	0	0	0	0	0
ENSSSCG00000019175	0	0	0	0	0	0	0	0	0	0	0	0	0	0	0	0	0	0	0	0	0	0	0	0	0	0	0	0	0	0	0	0	0	0	0	0
ENSSSCG00000019193	0	0	0	0	0	0	0	0	0	0	0	0	0	0	0	0	0	0	0	0	0	0	0	0	0	0	0	0	0	0	0	0	0	1	0	0
ENSSSCG00000019195	0	0	0	0	0	0	0	0	0	0	0	0	0	0	0	0	0	0	0	0	0	0	0	0	0	0	0	0	0	0	0	0	0	0	0	0
ENSSSCG00000019200	0	0	0	0	0	0	0	0	0	0	0	0	0	0	0	0	0	0	0	0	0	0	0	0	0	0	0	0	0	0	0	0	0	0	0	0
ENSSSCG00000019203	0	0	0	0	0	0	0	0	0	0	0	0	0	0	0	0	0	0	0	0	0	0	0	0	0	0	0	0	0	0	0	0	0	0	0	0
ENSSSCG00000019219	0	0	0	0	0	0	0	0	0	0	0	0	0	0	0	0	0	0	0	0	0	0	0	0	0	0	1	0	0	0	0	0	0	0	0	0
ENSSSCG00000019223	0	0	0	0	0	0	0	0	0	0	0	0	0	0	0	0	0	0	0	0	0	0	0	0	0	0	0	0	0	0	0	0	0	0	0	0
ENSSSCG00000019229	0	0	0	0	0	0	0	0	0	0	0	0	0	0	0	0	0	0	0	0	0	0	0	0	0	0	0	0	0	0	0	0	0	0	0	0
ENSSSCG00000019244	0	0	0	0	0	0	0	0	0	0	0	0	0	0	0	0	0	0	0	0	0	0	0	0	0	0	0	0	0	0	0	0	0	0	0	0
ENSSSCG00000019247	0	0	0	0	0	0	0	0	0	0	0	0	0	0	0	0	0	0	0	0	0	0	0	0	0	0	0	0	0	0	0	0	0	0	0	0
ENSSSCG00000019249	0	0	0	0	0	0	0	0	0	0	0	0	0	0	0	0	0	0	0	0	0	0	0	0	0	0	0	0	0	0	0	0	0	0	0	0
ENSSSCG00000019262	0	0	0	0	0	0	0	0	0	0	0	0	0	0	0	0	0	0	0	0	0	0	0	0	0	0	0	0	0	0	0	0	0	0	0	0
ENSSSCG00000019267	0	0	0	0	0	0	0	0	0	0	0	0	0	0	0	0	0	0	0	0	0	0	0	0	0	0	0	0	0	0	0	0	0	0	0	0
ENSSSCG00000019271	0	0	0	0	0	0	0	0	0	0	0	0	0	0	0	0	0	0	0	0	0	0	0	0	0	0	0	0	0	0	0	0	0	0	0	0
ENSSSCG00000019272	0	0	0	0	0	0	0	0	0	0	0	0	1	0	0	0	0	0	0	0	0	0	0	0	1	0	0	0	0	2	0	0	0	0	0	1
ENSSSCG00000019278	0	0	0	0	0	0	0	0	0	0	0	0	0	0	0	0	0	0	0	0	0	0	0	0	0	0	0	0	0	0	0	0	0	0	0	0
ENSSSCG00000019280	0	0	0	0	0	0	0	0	0	0	0	0	0	0	0	0	0	0	0	0	0	0	0	0	0	0	0	0	0	0	0	0	0	0	0	0
ENSSSCG00000019281	0	0	0	0	0	0	0	0	0	0	0	0	0	0	0	0	0	0	0	0	0	0	0	0	0	0	0	0	0	0	0	0	0	0	0	0
ENSSSCG00000019289	0	0	0	0	0	0	0	0	0	0	0	0	0	0	0	0	0	0	0	0	0	0	0	0	0	0	0	0	0	0	0	0	0	0	0	0
ENSSSCG00000019292	0	0	0	0	0	0	0	0	0	0	0	0	0	0	0	0	0	0	0	0	0	0	0	0	0	0	0	0	0	0	0	0	0	0	0	0
ENSSSCG00000019296	0	0	0	0	0	0	0	0	0	0	0	0	0	0	0	0	0	0	0	0	0	0	0	0	0	0	0	0	0	0	0	0	0	0	0	0
ENSSSCG00000019308	0	0	0	0	0	0	0	0	0	0	0	0	0	0	0	0	0	0	0	0	0	0	0	0	0	0	0	0	0	0	0	0	0	0	0	0
ENSSSCG00000019314	0	0	0	0	0	0	0	0	0	0	0	0	0	0	0	0	0	0	0	0	0	0	0	0	0	0	0	0	0	0	0	0	0	0	0	0
ENSSSCG00000019321	0	3	1	1	1	0	0	1	0	3	1	0	0	4	2	1	0	0	0	6	1	0	1	1	0	0	2	2	2	1	1	0	3	0	3	0
ENSSSCG00000019325	0	0	0	0	0	0	0	0	0	0	0	0	0	0	0	0	0	0	0	0	0	0	0	0	0	0	0	0	0	0	1	0	0	0	0	0
ENSSSCG00000019326	0	0	0	0	0	0	0	0	0	0	0	0	0	0	0	0	0	0	0	0	0	0	0	0	0	0	0	0	0	0	0	0	0	0	0	0
ENSSSCG00000019343	0	0	0	0	0	0	0	0	0	0	0	0	0	0	0	0	0	0	0	0	0	0	0	0	0	0	0	0	0	0	0	0	0	0	0	0
ENSSSCG00000019344	0	0	0	0	0	0	0	0	0	0	0	0	0	0	0	0	0	0	0	0	0	0	0	0	0	0	0	0	0	0	0	0	0	0	0	0
ENSSSCG00000019345	0	0	0	0	0	0	0	0	0	0	0	0	0	0	0	0	0	0	0	0	0	0	0	0	0	0	0	0	0	0	0	0	0	0	0	0
ENSSSCG00000019351	0	0	0	0	0	0	0	0	0	0	0	0	0	0	0	0	0	0	0	0	0	0	0	0	0	0	0	0	0	0	0	0	0	0	0	0
ENSSSCG00000019366	0	0	0	0	0	0	1	1	0	0	1	0	0	0	1	0	0	0	0	0	0	0	0	0	0	1	0	0	1	0	0	0	0	0	0	0
ENSSSCG00000019368	0	0	0	0	0	0	0	0	0	0	0	0	0	0	0	0	0	0	0	2	3	1	0	0	0	2	0	0	2	0	1	2	0	0	0	1
ENSSSCG00000019373	0	0	0	0	0	0	0	0	0	0	0	0	0	0	0	0	0	0	0	2	1	0	0	1	0	0	0	0	0	0	0	0	0	0	0	0
ENSSSCG00000019377	0	0	0	0	0	0	0	0	0	0	0	0	0	0	0	0	0	0	0	0	0	0	0	0	0	0	0	0	0	0	0	0	1	0	0	0
ENSSSCG00000019379	0	0	0	0	0	0	0	0	0	0	0	0	0	0	0	0	0	0	0	0	0	0	1	0	0	0	1	0	0	0	1	0	0	0	0	0
ENSSSCG00000019380	0	0	0	0	0	0	0	0	0	0	0	0	0	0	0	0	0	0	0	0	0	0	0	0	0	0	0	0	0	0	0	0	0	0	0	0
ENSSSCG00000019397	0	0	0	0	0	0	0	0	0	0	0	0	0	0	0	0	0	0	0	0	0	0	0	0	0	0	0	0	0	0	0	0	0	0	0	0
ENSSSCG00000019409	0	0	0	0	0	0	0	0	0	0	0	0	0	0	0	0	0	0	0	0	0	0	0	0	0	0	0	0	0	0	0	0	0	0	0	0
ENSSSCG00000019410	0	0	0	0	0	0	0	0	0	0	0	0	0	0	0	0	0	0	0	0	0	0	0	0	0	0	0	0	0	0	0	0	0	0	0	0
ENSSSCG00000019413	0	0	0	0	0	0	0	0	0	0	0	0	0	0	0	0	0	0	0	0	0	0	0	0	0	0	0	0	0	0	0	0	0	0	0	0
ENSSSCG00000019420	0	0	0	0	0	0	0	0	0	0	0	0	0	0	0	0	0	0	0	0	0	0	0	0	0	0	0	0	0	0	0	0	0	0	0	0
ENSSSCG00000019425	0	0	0	0	0	0	0	0	0	0	0	0	0	0	0	0	0	0	0	0	0	0	0	0	0	0	0	0	0	0	0	0	0	0	0	0
ENSSSCG00000019427	0	0	0	0	0	0	0	0	0	0	0	0	0	0	0	0	0	0	0	0	0	0	0	0	0	0	0	0	0	0	0	0	0	0	0	0
ENSSSCG00000019437	0	0	0	0	0	0	0	0	0	0	0	0	0	0	0	0	0	0	0	0	0	0	0	0	0	0	0	0	0	0	0	0	0	0	0	0
ENSSSCG00000019440	0	0	0	0	0	0	0	0	0	0	0	0	0	0	0	0	0	0	0	0	0	0	0	0	0	0	0	0	0	0	0	0	0	0	0	0
ENSSSCG00000019447	0	0	0	0	0	0	0	0	0	0	0	0	0	0	0	0	0	0	0	0	0	0	0	0	0	0	0	0	0	0	0	0	0	0	0	0
ENSSSCG00000019450	0	0	0	0	0	0	0	0	0	0	0	0	0	0	0	0	0	0	0	0	0	0	0	0	0	0	0	0	0	0	0	0	0	0	0	0
ENSSSCG00000019462	0	0	0	0	0	0	0	0	0	0	0	0	0	0	0	0	0	0	0	0	0	0	0	0	0	0	0	0	0	0	0	0	0	1	0	0
ENSSSCG00000019466	0	0	0	0	0	0	0	0	0	0	0	0	0	0	0	0	0	0	0	0	0	0	0	0	0	0	0	0	0	0	0	0	0	0	0	0
[truncated: 35,317 more rows]
