# Supplementary material for: Transcriptome Analysis Suggests the Roles of Long Intergenic Non-coding RNAs in the Growth Performance of Weaned Piglets
Source: Front Genet. 2019 Mar 18;10:196. doi: 10.3389/fgene.2019.00196 (PMC6431659; doi:10.3389/fgene.2019.00196)
Supplement: TABLE S7 — FPKM of protein coding gene. [file Table_7.XLSX]

## Sheet: protein_coding_gene_fpkm
	LDM_1	LDM_2	LDM_3	LDM_4	LDM_5	LDM_6	LDM_7	LDM_8	LDM_9	LDM_10	LDM_11	LDM_12	LDM_13	LDM_14	LDM_15	LDM_16	LDM_17	LDM_18	SF_1	SF_2	SF_3	SF_4	SF_5	SF_6	SF_7	SF_8	SF_9	SF_10	SF_11	SF_12	SF_13	SF_14	SF_15	SF_16	SF_17	SF_18
ENSSSCT00000065539	0.020848	0.246875	0.17662	0.131672	0.151228	0.080444	0.181521	0.214527	0.313793	0.204401	0.209756	0.153443	0.178401	0.225806	0.232641	0.016698	0.190242	0.437267	0.436763	0.639308	0.280259	0.336082	0.430313	0.243945	0.348389	0.27972	0.502133	0.426662	0.571758	0.266394	1.31013	0.328725	0.767615	0.564116	0.361854	0.567412
ENSSSCT00000046027	0	0.726614	0	0.979771	0.605409	0	0	0	0.1983	0.498381	0	0.441483	0	0	0.435665	0.596288	0	0	0	0.452819	0.49562	0.563501	0	0	0	0	0	0.468453	0	0.541716	0	0.427793	0	0.923503	0	0
ENSSSCT00000058189	27.9343	39.8197	28.5135	31.3527	46.0636	27.491	30.4579	43.9502	64.0227	28.1537	43.4483	26.9821	54.193	41.3743	41.8634	36.1173	31.8613	46.3674	37.5734	31.7955	38.0715	49.4714	40.4759	35.1677	32.2501	61.0021	41.1174	47.1698	38.8981	33.4076	43.7546	48.2826	67.7919	59.5413	51.0157	50.7281
ENSSSCT00000023500	0.744772	0	0	0	0	0	0	1.31779	0	0	0.847091	0.211135	0.797708	0.706359	0.776159	0	0	0.489355	1.19827	0.147804	0	2.12545	0	0.854313	1.19873	0	0	0	0.572	0.201731	0.798775	1.02585	3.49256	0	0.863789	0.976617
ENSSSCT00000055371	0	0	0	0	0	0	0	0.651891	0	0.027136	0.7556	0	0	0.053772	0.027956	0	0	0	0	0	0.038921	0	0.090142	0.030744	0	0	0	0	0.026318	0.042666	0.208849	0	0.028983	0	0	0
ENSSSCT00000030275	0	0	0	0	0	0.054355	0.0689	0	0.11403	0	0	0	0	0.093056	0	0	0	0	0.170296	0.105435	0.321654	0.855051	0.18438	0.227213	0.509743	0.840107	0.274202	0	0	0.147284	0.743433	0.445359	0.12571	0	0.135603	0.109232
ENSSSCT00000063290	0	0.779302	0	0.175239	0	0	0	0.633281	0	0	0.170457	0	0.566842	0	0	0.190816	0.25722	0	0.526198	0	0.401643	0.890042	0	0.363375	0	0.264943	0.119611	0.57624	0.633021	0	0.108773	0.933957	0	0	0.129207	0
ENSSSCT00000041397	0	0	0	0	0	0	0	0	0	0	0.125521	0	0.278593	0	0.246596	0	0	0	0	0	0	0	0	0	0	0	0	0	0	0	0	0	0.120356	0	0	0
ENSSSCT00000038814	0.013375	0	0	0	0	0	0	0	0.010558	0.014952	0	0.003985	0	0	0	0	0.011855	0.009304	0	0.016375	0.004416	0.015995	0	0.002561	0.012881	0.014596	0	0	0	0	0.016396	0.030384	0	0	0	0
ENSSSCT00000047009	0	0	0	0	0	0	0	0	0	0	0	0	0	0	0	0	0	0	0	0	0	0	0	0	0	0	0	0	0	0	0	0	0	0	0	0
ENSSSCT00000042748	0	0	0	0	0	0	0	0	0	0	0	0	0	0	0	0	0	0	0	0	0	0	0	0	0	0	0	0	0	0	0	0	0	0	0	0
ENSSSCT00000047788	0.005501	0.011511	0.011392	0	0	0.022627	0.00369	0	0.02851	0	0.044972	0.030621	0.284856	0	0	0.035757	0	0.094397	0.068512	0.055307	0.195504	0.264033	0.104486	0.142489	0.1218	0.409991	0.097999	0.212609	0.031833	0.022328	0.321429	0.161713	0.232073	0.026553	0.196219	0.133629
ENSSSCT00000026580	0	0	0	0	0	0	0	0	0.00395	0	0	0	0	0	0	0	0	0.267895	0	0	0	0	0.006371	0.007514	0.003281	0.605736	0.303872	0.695706	0.001945	0.365347	0.723889	0	0.007134	0	0.437601	0.003099
ENSSSCT00000024788	0	0	0	0	0	0.27	0	0.330571	0	0	0	0	0	0.151776	0	1.41464	0	0	0	0	0.011212	0	0.001851	0	0	0.001771	0	0.005134	0	0	0	0	0	3.11587	0	0.001592
ENSSSCT00000062318	0	0.01569	0	0.017895	0.72066	0.930878	0.073772	0.045216	0.665054	0.262652	0.072656	0	0.404395	0	0	0.058748	0	0	0	0.977197	0.064957	0.016566	0.046026	0.394563	0	0.036459	0	0.022406	0.051814	0	0.083477	0.086232	0	0.122939	0	0.03033
ENSSSCT00000040859	0	0	0	0	0	0	0	0.36335	0	0	0	0	0	0	0	0	0	0	0	0	0.108179	0	0	0	0	0	0.258751	0	0	0	0.179662	0	0	0	0	0
ENSSSCT00000055698	0	0	0.073486	0	0.990153	0	0	0	0	0.446368	0.513327	0.269869	0.298982	0.380536	0	0.311815	0.84337	0.69239	0.171327	0.398904	0	0.390957	0.119572	0	0.251093	0.176069	0.185943	1.3158	0.228317	0.551757	0.256987	0.36935	0.750363	0.157307	0.264957	0.150538
ENSSSCT00000037459	0	0	1.13066	0.659193	0	0.913784	0	0	0.56798	0.492479	1.17967	0	0.19342	0.340445	0.768903	0.570755	0.901199	0.83143	0.59408	2.12874	1.25472	1.13039	0.440256	0.61904	0.721207	1.9538	0.171875	1.22512	1.1759	1.14167	1.40075	1.65454	0.682959	0.04378	1.46302	0.449525
ENSSSCT00000041743	0.055202	0.036283	0.050496	0.04996	0.039147	0.02037	0.094722	0.09732	0.025775	0.025025	0.139046	0	0.030093	0.253788	0	0.142371	0	0.084672	1.09962	1.0021	1.56673	0.684916	1.09718	1.8354	1.75663	1.09495	0.980676	0.578281	2.03726	0.213059	1.09348	1.05815	2.80475	1.72354	0.468404	1.18908
ENSSSCT00000004434	0.07894	0.072083	0	0	0	0.953505	0	2.18098	1.80853	0	0	0	0.023681	0.5698	0.022221	1.12395	0	0.890053	0.646222	0.992544	0.727972	0.045698	0.40184	0	0.113599	0.744716	3.51202	0	0.040381	0	0.889431	1.31123	0.055054	2.28856	0.026132	0.309352
ENSSSCT00000004433	0	0.118974	0	0	0.094631	0	0	0	0	0.105322	0.128193	0.081842	0	0	0	0	0	0	0.203978	0.139282	0.049129	0.326202	0.325963	0.195952	0.262246	0.148494	0.20245	0.175962	0.3706	0.168544	0.317944	0.023682	0.197543	0.058319	0.266811	0.206139
ENSSSCT00000004429	0	0	0	0	0.018934	0	0	0.084789	0	0	0	0	0.044142	0	0	0	0.027407	0	0.065663	0.211379	0.017266	0.052319	0.049967	0.349692	0.134073	0	0.364069	0.50172	0	0.090078	0.055806	0.053481	0.191144	0.350416	0.019527	0
ENSSSCT00000004435	2.79571	2.98833	4.01002	4.14172	2.37023	0.53809	2.15457	1.65797	1.81097	4.00892	3.4535	4.21385	4.57022	1.33847	3.55392	2.82762	3.034	1.91035	2.29179	0.876377	2.29849	1.77057	0.809335	0.378168	0.208507	1.60493	0.940633	0.680252	2.22617	1.7229	1.97723	1.06564	0.368236	1.08127	1.13417	0.514775
ENSSSCT00000031463	0	0.364591	0	0.271993	0	0	0	0	0	0	0.269868	0.156736	0	0.415017	0	0.429344	0	0.955634	0.07608	0	0	0	0	0.410625	0	0	0.40921	0	0	0	0.042145	0	0	0	0	0
ENSSSCT00000056161	0.073072	0	0	0	0	0	0	0	0	0.543494	0	0.025085	0	0	0	0	0.304159	0	0.111529	0.152911	0.172943	0.087466	0.086142	0.048086	0.039325	0.170529	1.21074	0.182666	0.012787	0.074163	0.217627	1.31891	0.156316	0	0.098138	0.067847
ENSSSCT00000022754	9.09602	7.57259	0.002886	0.011498	0.009452	7.31221	0.014103	0.004707	12.5154	8.9433	0.004107	0.00741	0.01158	0.007859	9.07346	0.001271	0.012841	0.015978	0.046796	0.021763	0.019167	2.29183	0.031672	0.037062	0.029555	1.57415	0.015157	3.03618	0.019015	2.36509	0.035643	0.036529	0.021711	0.032039	0.038972	3e-06
ENSSSCT00000004431	0.094059	0.123129	0.091243	0.072907	0.138454	0.135772	0.086938	0.088367	0.107314	0.104155	0.205723	0.06759	0.215223	0.077199	0.055951	0	0.06428	0.099603	0.785414	0.987244	1.48626	0.903537	1.01805	0.621994	0.532213	0.46918	0.977675	1.13939	1.14144	1.11269	0.992469	0.735848	1.46724	0.461288	0.939589	0.976392
ENSSSCT00000004436	0	2.81807	1.94218	1.57314	0	0	3.21101	2.97227	1.10498	0.017304	0	7.16324	1.43017	0	10.424	0.967854	7.25874	5.31049	56.7835	43.97	28.4192	46.3189	43.4305	33.0306	100.235	27.493	27.3872	50.8295	31.3948	27.628	37.5298	48.3462	11.268	38.4865	42.4927	36.0005
ENSSSCT00000044270	0	0	0	0	0	0	0	0	0	0	0.743022	0	0	0	0	0	0	0	1.20116	1.47563	0.875822	1.60403	0.718549	0.229441	1.90864	0	0.661793	1.88028	0	0	7.59305	0.994129	0	2.12488	0.652701	0
ENSSSCT00000064251	0	0.548035	1.54415	0.485406	0	0	0.367476	0.19083	0.646694	2.52232	0	2.51616	1.20013	0	0.28467	0.493392	0.909566	0.168425	2.4195	3.40586	0.86861	7.20408	2.47496	2.49453	4.2372	1.36115	1.93806	5.33667	0.736672	1.00089	19.2097	5.71419	1.35613	3.03366	4.76521	2.09029
ENSSSCT00000054680	0	0	0.59439	1.42159	1.16769	0	0	0	0	0	0	1.50363	1.2766	1.48856	0	0.784207	0	0	15.6199	24.9459	9.19292	17.3064	12.9229	14.858	27.2562	16.3513	12.8485	19.0326	24.491	2.23823	15.228	23.3687	9.03599	19.721	11.4224	19.588
ENSSSCT00000004437	0	0	0	0.042231	0	0	0	1.95791	0	0	0	0	0	0	0	0	0	0	3.16967	5.82186	0.068767	2.34052	1.9631	2.2923	5.12034	0.06376	0.066557	2.77315	4.82937	1.29751	1.70947	0.147177	1.01252	2.30067	13.3096	0.058936
ENSSSCT00000050017	0	0	0	0	0	0.084137	0	0	0	0	0	0	0	0	0	0	0	0.299275	1.11065	0.024556	1.88653	0	1.65065	0.020629	1.3577	0	0	0	1.7517	0.369031	1.85624	0	1.69567	0	0.007409	0.344562
ENSSSCT00000062180	0	0	0	0	0	0	0	0	0	0	0	0	0	0	0	0	0	0	0	0	0	0	0	0	0	0	0	0	0	0	0	0	0	0	0	0
ENSSSCT00000004442	0	0.015817	0	0	0	0	0.017726	0	0.077954	0	0.051617	0.035145	0.422764	0	0	0	0	0	0	0	0	0.278544	0.03354	0.121519	0.056549	0.062193	0	0	0.062583	0.056124	0.079642	0.042708	0	0	0.053643	0
ENSSSCT00000027970	0.00652	0.00749	0.006335	0.018991	0	0.012583	0.011884	0	0.006403	0.012037	0.063192	0	0.207912	0.013047	0	0.026514	0	0.010557	0.03517	0.060656	0.076613	0.157058	0.010906	0.05236	0.053363	0.059443	0.099673	0.117477	0.109135	0.017571	0	0.014103	0.041711	0.065733	0.024172	0.051363
ENSSSCT00000004441	0	0.177538	0.140566	0.100732	0.112435	0	0.297868	0.275092	0	0.128757	0	0.064373	0.127005	0.145472	0.031581	0.036767	0.074271	0.053778	0.37661	0.838944	0.86547	0.229536	0.906648	0.695201	0.444028	0.491677	0.267742	1.15	1.06658	0.888266	1.46989	0.843239	0.827168	0.27639	0.778621	0.384943
ENSSSCT00000004443	0	0	0	0	0	0	0	0	0	0	0	0.051904	0	0	0.555884	0	0.004703	0	0	0	0	0.017197	0.023376	0	0	0.001572	0	0	0	0	0	0	0	0	0.032167	0
ENSSSCT00000039396	0	0	0	0.068578	0	0	0	0	0.066688	0	0	0	0.078762	0.060621	0	0	0	0.325483	0.067877	0.041765	0	0	0	0	0	0	0	0	0	0	0	0	0.041047	0	0	0
ENSSSCT00000051253	0	0	0	0	0	0	0	0	0.0257	0.387549	0	0	0.017958	0	0	0.39737	0	0.156268	0.007553	0	0	0	0	0.063721	0	0	0	0.067685	0	0	0	0	0	0	0	0
ENSSSCT00000043070	0	0	0	0	0	0	0	0	0	0	0	0.230833	0	0	0	0	0	0	0	0	0	0	0	0	0	0	0	0	0	0	0	0	0	0	0	0
ENSSSCT00000060870	0	0	0	0	0	0	0	0	0	0	0	0	0	0	0	0	0	0	0	0	0.030632	0.044466	0	0	0.02809	0	0.102158	0	0.058166	0	0.034269	0	0	0.0239	0.026989	0
ENSSSCT00000023133	0	0	0	0	0	0	0	0	0	0	0	0	0	0	0	0	0	0	0	0	0	0	0	0	0	0	0	0	0	0	0	0	0	0	0	0
ENSSSCT00000048825	0	0	0	0	0	0	0	0	0.053668	0	0	0	0.02297	0	0.189776	0.036326	0	0	8.07935	4.19794	22.1582	8.78482	6.99536	9.07179	3.51476	3.53087	12.8438	12.506	9.8594	4.78724	5.25012	4.96099	13.2183	4.4791	3.44334	8.02421
ENSSSCT00000004444	0	0	0	0	0	0	0	0	0	0	0	0	0	0	0	0	0	0	2.34664	0.334193	1.12007	0	0	0	0.11725	1.67988	5.64396	0	0	0	0	0.907053	0	2.81673	1.80002	0.335083
ENSSSCT00000059154	0	0	0	0	0	0	0	0	0	0	0	0	0	0	0	0	0	0	0.895224	0.722543	1.37599	0	0.023248	0	0.89303	0	0.839148	5.68932	0.036479	0.49891	0	1.01956	2.45555	0	1.03255	0
ENSSSCT00000028127	0	0	0	0	0	0	0	0	0	0	0	0	0	0	0	0	0	0	0.303565	0.149213	1.0807	0.297961	0.079525	0.180216	0.323177	0.152309	0.631342	0.094349	0.472332	0.501181	0.283894	0.448011	0.556145	0.097394	0.164201	0.742179
ENSSSCT00000058461	0	0.01467	0	0	0.015058	0.014419	0	0.049215	0.007411	0	0	0.006682	0	0	0.016577	0	0	0.006109	0.12063	0.078406	0.152508	0.106611	0.069028	0.245967	0.074836	0.034663	0.087374	0.030233	0.067609	0.117082	0.127654	0.113442	0.078974	0.033841	0.096042	0.105918
ENSSSCT00000054151	0.19306	0.10745	0.044588	0.119906	0.086184	0.021876	0.056995	0.212529	0.05428	0	0.067776	0.02699	0.130402	0.141418	0.068101	0.015895	0.096242	0.125866	0.807714	0.759803	0.205103	1.54803	0.311865	0.929727	0.484213	0	0.314015	0.162299	0.314163	0	0.455375	0.81042	0.465814	0.645336	0.711708	0.363753
ENSSSCT00000026678	0	0	0	0	0	0	0	0	0.067753	0	0	0	0	0	0	0	0	0	0.116983	0	0.052033	0.140747	0	0.070412	0.137385	0.386674	0.057592	0.097534	0.127146	0	0.069221	0.148479	0.422074	0.153533	0.189916	0
ENSSSCT00000038732	0	0	0	0	0	0	0	0	0	0	0	0	0	0	0	0	0	0	0	0	0	0	0	0	0	0	0	0	0	0	0	0	0	0	0	0
ENSSSCT00000045564	0	0	0	0	0	0	0	0	0	0	0	0	0	0	0	0	0	0	0	0	0	0	0	0	0	0	0	0	0	0	0	0	0	0	0	0
ENSSSCT00000004448	2.39628	1.42032	1.68861	1.84579	1.14535	0.537408	1.83874	1.15994	2.29029	1.50629	2.41056	1.77703	0.964385	2.85853	1.94932	0.796411	2.32934	2.06462	1.41666	2.50756	1.99943	2.94882	2.44788	1.3585	1.55558	1.82105	1.71849	2.70171	2.36905	0.525412	0.169303	1.47464	2.2993	0.983945	2.59947	1.93993
ENSSSCT00000054266	0.016047	0.009978	0	0	0	0.029324	0.009262	0.078161	0.030193	0.006302	0.009889	0.004545	0.00986	0.102442	0.00522	0.010332	0	0.016622	0.852364	0.943752	1.08864	0.585745	0.082764	0.771848	0.822298	0.709895	0.479398	0.07044	0.396472	0.184058	1.48977	0.879214	0.847349	1.27771	0.645482	0.621819
ENSSSCT00000037518	0	0	0	0	0	0	0	0	0	0	0	0	0	0	0	0	0	0	0.329991	0.329772	0	0.136348	0.287403	0.704873	0	0.0202	0.484999	0	0.331667	0.432512	0.908326	0	0.36681	0.301416	0	0.249355
ENSSSCT00000059456	0	0	0	0	0.034028	0	0.015403	0.058865	0.065882	0.037431	0.005303	0	0.256237	0	0	0.796109	0	0.029466	0.017171	0	0	0	0.102874	0.148108	0.005811	0.107236	0.004021	0.372815	0.06577	0.16242	0.013863	0.003517	0.028479	0	0.007992	0.25374
ENSSSCT00000044112	0	0.012613	0	0.023735	0	0	0	0	0.025805	0	0.047099	0	0	0.024649	0.025011	0	0.050616	0.021721	0.22975	0.618139	0.134518	0.025839	6.36994	0.548283	0.343662	0.292956	5.3999	0.07192	1.18948	0.198686	18.2119	0.413303	0.082861	0.056374	0.678261	0.101279
ENSSSCT00000064938	0	0.460845	0	0	0.178928	0	0	1.31125	0.172898	0	0	0	0	0	0	0.406737	0.223066	0	1.45904	0.925176	0.540333	0.324282	2.43172	0	0.843621	0.994005	8.19728	0	0	0	4.58798	0.877027	0	2.28393	0.781525	0.868824
ENSSSCT00000046761	0	0.105783	0	0	0.106222	0	0	0.296947	0.087849	0	0	0	0	0	0	0.115011	0.129037	0	0.15466	0	0.39181	0.08657	0.218349	0	0.319751	0.360257	0.729661	0	0	0	1.40982	0.149389	0	0.31391	0.095638	0.506353
ENSSSCT00000064255	0.424999	0.140745	0.569153	0.433174	0.107475	0.692979	0.047773	0.497562	2.09163	0.817956	0.099541	0.244605	0.747175	0.495585	0.405281	0.212653	0.352933	0.598939	0.269839	0.021488	0.365624	0.083624	1.16613	0.459557	0.352484	0.283367	11.1029	0.458842	6.19416	0.24504	13.8152	0.128688	0.69244	0.188613	0.161313	0.502909
ENSSSCT00000004450	0	0	0	0	0	0	0	0	0	0	0	0	0	0	0	0	0	0	0	0	0	0	0	0	0	0	0	0	0	0	0	0	0	0	0	0
ENSSSCT00000049529	0	0	0	0	0	0	0	0	0	0	0	0	0	0	0	0	0	0	0	0	0	0	0	0	0	2.08956	0	0	0	0	0	0	0	0	0.464848	0
ENSSSCT00000004447	0	0	0	0	0	0	0	0	0	0	0	0	0	0	0	0	0	0	0	2.89291	0	0	0	0	0	0	0	0	0	0	0	0	0	0	1.06067	0
ENSSSCT00000041914	7.58175	1.09767	4.59833	4.79368	4.82905	0.53879	2.33918	4.24329	0.146879	1.77333	4.7584	5.07984	6.90511	2.41953	4.65433	3.44569	6.69346	6.19201	0	0	0.36538	0	0	0	0	0	0	0	0	0.484666	0.313575	0	0	1.05238	0	0
ENSSSCT00000052370	0.022014	0.115793	0.213683	0.267861	0.023914	0	0.441893	0.525235	0	0.062795	0.059476	0.022734	0.009398	0.178079	0.280091	0.247096	0.074714	0.075262	0	0	0	0	0	0	0.024034	0	0	0	0	0	0	0.012639	0	0	0	0
ENSSSCT00000058943	0	0	0	0	0	0	0	0	0	0	0.034231	0	0	0	0	0	0	0	0	0	0	0	0	0	0	0	0	0	0	0	0	0	0	0	0	0
ENSSSCT00000056494	0	0	0	0	0	0	0	0	0	0	0	0	0	0	0	5.20396	0	0	0	0	0	0	0	0	3.39246	0	0	0	0	0	0	0	0	0	0	0
ENSSSCT00000044784	0.401017	6.20145	0.909077	1.40737	0.435964	0	1.85405	1.05257	1.5e-05	4.45278	3.9069	0.366748	0.229979	4.04021	0.574101	0.579186	0.674296	1.89359	2.54469	0.815766	3.26967	3.05885	2.93607	3.05003	2.97002	1.07668	2.83334	2.46218	2.71092	2.5309	0	5.63585	2.91667	1.02905	0.5661	0.125711
ENSSSCT00000061934	0	0	0	0	0	0	0	0	0	0	0	0	0	0	0	0	0	0	0	0	0	0	0	0	0	0	0	0	0	0	0	0	0	0	1.61797	0
ENSSSCT00000064731	0	0	0	0	0	0	0	0	0	0	0	0	0	0	0	0	0	0	0	0	0	0.462908	0	0	0	0	0	0	0	0	0	0	0	0	0	0
ENSSSCT00000059015	0	0.243592	0.209104	0	0.233066	0.155158	0	0.094237	0.198666	0	0.197039	0	0.104469	0.122232	0	0.162887	0	0.156512	0.455429	0.436122	0.449824	0.160215	0.244546	0.821175	0.39177	0.31309	0.350006	0.524224	0.163471	0.681622	0.415927	0.366706	0.359383	0.938117	0.502312	0.046218
ENSSSCT00000004445	8.4863	9.75028	8.03807	8.12434	10.7893	5.51741	5.7449	13.6929	19.3107	8.51054	13.1101	7.15551	14.3555	12.5611	12.7356	8.75118	8.80351	14.5133	31.8537	29.6706	30.1927	29.5812	23.8422	29.6061	20.3407	29.273	28.1461	24.7412	32.8612	21.6327	29.3056	32.0532	33.8472	39.9731	38.1285	32.586
ENSSSCT00000004446	0	0	0	0	0	0.081011	0.079016	0.15087	0.137191	0.020825	0.191273	0	0	0	0	0	0	0	0.088358	0.032136	0.074517	0.146103	0.079756	0.051736	0.058247	0.178031	0.082871	0	0.072311	0	0.081428	0	0.107478	0	0	0
ENSSSCT00000037176	0	0	0	0	0	0	0.083456	0	0	0	0	0	0	0	0	0	0.044707	0	0	0	0	0	0	0	0	0	0	0	0	0	0	0	0	0	0	0
ENSSSCT00000037270	0.041326	0.057985	0.15435	0.115553	0	0	0.212713	0.055579	0	0	0	0	0	0	0	0.060042	0.016244	0	0	0	0.057927	0	0	0	0	0	0.048437	0	0	0	0	0	0	0	0	0
ENSSSCT00000004453	0	0	0	0	0.046109	0	0	0	0	0	0	0.080929	0	0	0	0	0	0	0	0	0	0	0	0	0	0	0	0	0.175083	0	0.370239	0	0	0.061394	0.065158	0
ENSSSCT00000041923	0	0	0	0	0	0	0	0	0	0	0	0	0	0	0	0	0	0	0.001241	0	1.08778	0	0	0.004982	0	0	0.021106	0	0	0	0	0	0	0	0	0
ENSSSCT00000004454	0	0	0	0.061897	0	0	0	0	0	0	0	0	0	0	0	0	0	0.036715	0.100054	0.066569	0.024451	0.032188	0.054417	0.045673	0.103729	0.125357	0.083217	0.113515	0	0.101016	0.03198	0.068599	0.031403	0	0.071052	0.288295
ENSSSCT00000057600	0.039921	0	0	0.018382	0	0.466009	0	0.2926	1.03476	0	0	0.105308	0.203575	0	0.449267	0	0.098087	0	0.083893	2.00491	1.81556	0.901569	0.191309	0.671571	0.272561	0.149359	0.264367	0.596979	5.88681	0.377125	1.12892	0.517554	0.754371	0.680587	0.066287	0.802773
ENSSSCT00000056118	0	0	0	0	0	0	0	0	0	0	0	0	0	0	0	0	0	0	0	0	0	0	0	0	0	0	0	0	0	0	0	0	0	0	0	0
ENSSSCT00000004455	0.315697	0.369418	0.427964	0.177768	0.601647	0.387057	0.213553	0.330791	0.783935	0.360551	0.24145	0.300709	0.169599	0.398596	0.211257	0.306081	0.453342	0.579647	0.985761	1.22737	1.14691	1.07428	1.11078	1.9352	1.58876	0.569829	0.961183	0.453437	1.07201	1.14449	0.548358	1.03031	0.387775	0.36675	1.01036	0.295805
ENSSSCT00000060412	0	0.321164	0	0	0	0	0	0	0	0	0	0.126172	0	0	0.15184	0	0	0	0	0	0	0	0	0	0.13003	0	0	0	0	0	0	0	0	0	0.424162	0
ENSSSCT00000042383	0.03728	0	0.026093	0.214468	0.192272	0.101711	0.067603	0.011116	0.072436	0.231916	0.052235	0.019409	0.953654	0.050755	0.01984	0.01254	0.060488	0.179682	0.139277	0.072015	0.010859	0.53066	0.148069	1.5226	0.194448	0.046947	0.011045	0.029254	0.233774	0.083714	0.034988	1.44193	0.039661	0.034975	0	0
ENSSSCT00000057322	0.016411	0	0.024332	0.049281	0	0.016163	0.045566	0.023565	0.016283	0.016132	0	0.029964	0.013644	0.084217	0.034415	0.034057	0.034398	0.039587	0.015058	0.025705	0.049286	0.084562	0.072137	0.155317	0.151356	0.127685	0.055222	0.046781	0.061666	0.119543	0.10185	0.072823	0.109077	0.104322	0.06202	0.071622
ENSSSCT00000048870	0	0	0	0	0	0	0	0	0	0	0	0	0	0	0	0	0	0	0	0	0	0	0	0	0	0	0	0	0	0	0	0	0	0	0	0
ENSSSCT00000004459	0.014131	0.007726	0	0	0	0	0.207288	0	0	0	0.005493	0	0	0.052392	0.143003	0	0	0.001186	0	0	0	0	0	0	0	0	0	0	0	0	0	0.039793	0	0	0	0
ENSSSCT00000004461	0	0	0.329652	0	0	0.418133	0.286897	0.283314	0.195061	0.200264	0	0.499167	0.563512	0.435468	0.82818	0.393769	0.389455	0	1.7013	0.837999	1.86206	1.3137	2.39073	3.25103	2.35684	1.28791	1.35536	2.58601	2.76495	1.12332	2.3511	2.60433	1.2369	0.932196	3.40546	1.65858
ENSSSCT00000049202	0	0	0	0	0	0	0	0	0	0.038239	0	0	0	0	0	0	0	0	0	0	0	0	0	0	0	0	0	0	0	0	0	0	0	0	0	0
ENSSSCT00000004465	0	0	0	0	0	0	0	0	0	0	0	0	0	0	2.50825	0	0	0	0	0	0	0	0	0	0	0	0	0	0	0	0	0	0	0	0	0
ENSSSCT00000027521	0	0	0.051303	0	0	0	0	0	0	0.035113	0	0	0	0	0.755476	0.063995	0	0	0.286938	0	0	0	0	0	0.013864	0	0	0	0	0.012864	0	0	0	0	0	0
ENSSSCT00000045160	0	0	0	0	0	0	0	0.011414	0	0	0	0	0	0	0	0	0	0	0	0	0	0.044218	0.018502	0	0.167376	0.048097	0	0	0	0.012438	0.160514	0.045633	0	0	0.098824	0
ENSSSCT00000004466	0	0	0	0	0	0	0	0	0	0	0	0	0	0	0	0	0	0	0	0	0	0	0	0	0	0	0	0	0	0	0	0	0	0	0	0
ENSSSCT00000055744	0	0	0	0	0	0	0	0	0	0	0	0	0	0	0	0	0	0	0	0	0.027201	0	0	0.027603	0.010337	0	0	0	0.022593	0.012135	0	0.034089	0.005672	0.002393	0	0
ENSSSCT00000004467	0.365101	0.333237	0.468095	0.314618	0.586033	1.34155	0.389921	0.481737	0.620972	0.518204	0.518462	0.650691	0.526892	0.301376	1.0627	0.500886	0.541162	0.538943	5.58363	6.30059	7.14482	5.6083	4.57104	5.35608	2.71689	3.37218	6.60797	4.53393	4.02149	4.60064	3.99764	3.21646	6.20729	4.13303	4.19905	3.3952
ENSSSCT00000004468	0	0	0	0	0	0	0.017022	0	0	0	0	0	0	0	0	0	0	0	0.190618	0.00985	0.018074	0.018666	0.04026	0.025552	0	0.027615	0.059845	0.026017	0.068332	0	0.038425	0.093175	0.036664	0.081747	0.007703	0.030704
ENSSSCT00000046271	0	0	0	0	0	0	0	0	0	0	0	0	0	0	0	0	0	0	0	0	0	0	0	0	0	0	0	0.033828	0	0	0.017924	0	0	0	0.009518	0
ENSSSCT00000004469	0	0	0	0	0	0	0	0	0	0	0	0	0	0	0	0	0	0	0	0	0	0	0	0	0	0	0	0	0	0	0	0	0	0	0	0
ENSSSCT00000024677	0	0	0	0	0	0	0	0	0	0	0	0	0	0	0	0	0	0	0	0	0	0	0	0	0	0	0	0	0	0	0	0	0	0	0	0
ENSSSCT00000004472	9.42893	11.8509	8.94754	10.8099	5.66181	9.88853	10.9108	6.94592	22.5845	9.67455	10.358	7.97764	23.4359	6.83608	12.1485	10.1453	8.86871	16.0078	14.1088	12.2428	12.9024	17.8402	5.49695	16.5371	7.29561	12.8644	11.4083	7.02967	10.8118	12.6293	12.9427	15.037	10.6815	5.39133	12.829	8.56065
ENSSSCT00000004473	0	0	0	0.077078	0	0.076221	0	0	0	0	0	0	0	0	0.081146	0	0	0	0.071012	0.083313	0	0	0	0	0	0	0.133203	0	0.036395	0	0	0.085854	0	0	0	0
ENSSSCT00000004474	0.050702	0	0.110634	0	0	0.034612	0.059469	0.04968	0	0.048344	0	0	0.23945	0.050476	0	0.05103	0.077312	0.01869	0.045127	0.229195	0.091081	0.051717	0.051718	0.110056	0.050482	0.04792	0.043673	0	0.145489	0.080011	0.110967	0.31685	0.003842	0.028421	0.081349	0.095392
ENSSSCT00000043829	6.65463	6.58465	3.52618	6.98152	6.89217	5.79254	6.39344	11.789	9.83617	7.64277	11.2792	7.85014	4.60971	9.2536	7.56904	9.28327	7.81519	7.43725	3.01512	3.01829	5.59671	3.66544	3.50213	4.01531	3.36571	3.24348	1.14761	3.59908	5.11309	3.64176	2.94003	3.83225	2.58728	5.70966	4.9185	3.19898
ENSSSCT00000004475	1.20975	1.4548	9.00139	0.758324	1.5914	1.06229	0.672402	2.25528	3.26909	1.14854	1.80265	1.80559	10.5327	2.56077	1.35024	1.91501	0.174974	1.61452	2.46921	4.46513	2.5725	1.93728	1.98316	0.955452	1.88056	4.12281	1.93535	8.36501	3.39559	1.94124	7.60455	6.50595	6.39733	3.62492	2.75826	4.78837
ENSSSCT00000004476	20.8472	26.7731	30.1558	22.9121	25.1182	21.2866	22.6641	34.3295	43.5474	24.2398	34.6509	21.1591	40.2415	32.6701	25.5101	23.8976	27.4326	37.1467	9.4979	21.6401	15.2022	17.364	21.9372	7.11328	10.6713	26.122	16.1793	10.9321	15.3013	14.7361	12.9955	9.34189	28.4978	11.7595	17.4403	23.9777
ENSSSCT00000065084	0	0	0	0	0	0	0	0.257062	0	0	0	0	0	0	0	0.377502	0	0	9.43572	0	3.09065	0	0	0	0	7.03197	3.79724	0	0	0	7.2245	11.9991	0	8.20812	8.38443	0
ENSSSCT00000049476	1.69965	1.43084	0.714794	1.28948	1.83996	2.14345	1.27605	0.866462	1.23098	0.977791	1.16677	0.771003	1.08943	1.109	1.01784	0.802912	0.674447	0.925138	6.63368	1.55797	4.67203	5.77853	4.83703	7.89468	5.38918	3.1776	4.90145	5.89254	6.30484	4.64786	6.40179	8.58958	4.62253	7.0057	4.91249	4.32874
ENSSSCT00000042694	0.221365	0.067829	0	0.019386	0	0	0	1.24702	0.098419	0.019038	0.610754	0.754385	0	0.673985	0	2.35727	0	0.047107	3.80377	6.32176	7.13935	6.81106	4.79485	6.70188	5.46012	5.76032	5.42059	7.00635	8.31135	5.13959	5.2025	4.63237	3.73744	5.52456	4.90045	6.53531
ENSSSCT00000039899	0.639294	1.10989	0.768365	1.66184	0.035484	0.34915	1.42473	1.98544	0.043556	1.33344	1.70578	0.521423	0.474256	1.72077	2.28682	0.652799	1.8976	1.04217	4.50778	1.82841	5.38968	5.71654	4.37492	3.37535	4.00012	5.90747	4.28118	4.48704	6.5396	1.76505	5.28297	2.51947	8.77241	5.11013	6.36712	8.49063
ENSSSCT00000044125	0.424892	0	0.391858	0.130503	0.374653	0.138819	0	0	1.14959	0	0.949994	0.034448	0.599684	0.144694	0.191612	0.32098	0.021502	0.193349	0	0	0	0.000245	0.007079	0	0	0	0	0	0	0	0	0.425069	0	0	0	0
ENSSSCT00000004477	0	0	0	0	0	0	0	0	0	0	0	0	0	0	0	0	0	0	0	0	0	0	0	0	0	0	0	0	0	0.539612	0	0	0	0	0	0
ENSSSCT00000059243	0	0.266686	0	0	0	0	0	0	0.361936	0	0.026242	0.832102	0	0.023936	0	0	0	0.160909	0	0	0.214581	0.094863	0.040805	0.122851	0.07962	0.655817	0.225758	0.037872	0.608561	0.026404	4.36716	0.089637	2.25687	0.086997	0.211931	2.5245
ENSSSCT00000058364	2.05718	4.04918	2.58924	0.638878	4.79829	4.26616	5.95974	2.5427	5.57087	3.4854	4.99434	2.21956	4.14328	5.40657	4.94147	4.3876	2.53774	6.02637	5.55391	2.90699	11.8065	8.33925	1.35123	11.1508	6.40614	9.63358	3.00467	11.0236	6.16631	10.9757	12.3192	9.6117	7.01408	15.9068	4.65917	3.19413
ENSSSCT00000004478	3.62271	1.41046	3.62518	8.51982	4.75461	3.54165	2.62421	5.95007	3.66971	3.38749	5.01285	2.08307	4.47903	5.01342	2.56422	4.40433	2.5805	5.9485	5.42429	7.51046	3.183	9.72283	10.7645	3.93746	7.85161	13.1749	3.1559	9.77935	6.05367	9.75264	3.76022	5.61307	3.29849	3.3817	5.54735	3.58489
ENSSSCT00000043325	0.636343	0	0	4.97023	1.53316	0.269331	0.471828	4.19625	0.205091	0.533644	2.52331	0.265923	0.444916	0	5.41838	0.499651	0	0.39995	3.8411	0	1.41196	0.174346	7.36571	3.66978	0.704038	5.09444	1.40017	7.3186	8.96426	0.583856	9.54403	4.54731	0.636511	1.78571	1.68425	2.66426
ENSSSCT00000056447	55.0171	55.5202	55.5404	68.4809	10.6901	54.1278	49.2011	15.7027	15.0727	10.167	83.2219	45.354	12.2215	77.202	77.5311	11.3718	55.5887	91.7422	14.5023	63.6774	15.1951	18.3338	186.188	45.69	32.9213	95.4863	54.8983	82.265	34.5219	57.9574	43.3095	74.9423	52.1068	16.97	45.295	16.7896
ENSSSCT00000039602	0.058002	6.98839	0	9.39287	0.046006	0.771258	0.529376	0.084943	0.140209	0.112889	0	0	0.121961	7.2025	11.4837	0	9.35093	0.162652	0.10391	0	0	0.205461	17.0096	4.2686	0	7.69218	15.017	1.04412	15.8854	5.32825	0.16032	0.485744	0	0.103831	0.164389	0.039576
ENSSSCT00000054351	0	0	0	0	0	0	0	0	0	0	0	0	0	0	0	0	0	0	0	0	0	0	0	0	0	0	0	0	0	0	0	0	0	0	0	0
ENSSSCT00000066410	0	0	0	0	0	0	0	0	0	0	0	0	0	0	0	0	0	0	0.139265	0	0.005563	0.018741	0	0	0.104444	0.014328	0	0.011521	0.004137	0.003043	0.343336	0.234493	0	0.006961	0.069005	0
ENSSSCT00000004480	0	0	0	1.21927	0	0	0	0	0	0.680174	0	0	0	0	0	0	0	0	0.010098	0.183915	4.7176	0.059777	0	0.019792	0.047296	0.102294	0.06511	0	0.252263	0.014119	0.073358	0.005505	0	0	0	0.002033
ENSSSCT00000004481	0.181717	0.40395	0.243245	0.183757	0.180934	0.069267	0.065582	0.358406	0.212415	0.07693	0.167769	0.016602	0.225123	0.401435	1.01779	0.281222	0.39039	0.263992	1.30216	0.981886	1.20449	3.25635	3.61911	0.769808	2.03126	5.4328	1.11803	1.46364	1.56069	1.18135	4.1508	3.71198	1.98746	1.18812	4.28281	2.33414
ENSSSCT00000060453	0	0	0	0	0	0	0	0	0	0	0	0	0	0	0	0	0	0	0	0.518897	0	0	0	0	0	0.002906	0	0	0	0.008095	0	0	0	0	0.005665	0
ENSSSCT00000046747	0	0	0	0	0	0	0	0	0	0	0	0	0	0	0	0	0	0	0	0	0	0	0.027933	0	0	0	0	0.043804	0.151799	0	0	0	0	0	0	0
ENSSSCT00000004483	0	0	0	0	0	0	0	0	0	0	0	0	0	0	0	0	0	0	0	0	0	0	0	0	0	0	0	0	0	0	0	0	0	0	0	0
ENSSSCT00000061102	0	0	0	0	0	0	0	0.017255	0	0	0	0	0	0	0	0	0	0	0.078273	0.897912	0.046271	0.137781	0.191229	0.083827	0	0	0.398594	0	0.041929	0	0.33464	0.216454	0.044462	0	0.194461	0
ENSSSCT00000004487	8.42496	8.39643	6.74847	7.02119	3.84195	5.13641	9.43793	11.5482	7.28065	6.53166	6.37474	3.50819	12.0165	6.8051	16.1	6.80653	7.72652	7.35148	40.7698	33.2241	26.7005	60.869	38.1452	33.8497	46.761	72.1855	29.6916	30.983	41.6564	29.2568	67.4189	72.0254	47.3002	33.43	53.7808	49.5091
ENSSSCT00000004486	0	0	0	0	0	0	0	0	0	0	0	0	0	0	0	0	0	0	0	0	0	0	0	0	0	0	0	0	0	0	0	0	0	0	0	0
ENSSSCT00000042927	0.463755	1.3521	0.498803	0.056998	0.515812	0.359208	0.06646	0	1.65333	0.057911	0.101547	0.411967	0.506594	0.114496	0.54805	0.014128	0.857445	0.159061	0.772997	0.872878	0.624268	0.432742	0.923324	1.03595	0.856818	0.168306	1.18537	1.09188	3.47959	0.64814	1.22063	1.85751	1.48531	1.18794	2.19881	1.61729
ENSSSCT00000054081	5.63971	3.50633	6.08657	5.67499	5.27965	6.04163	5.3424	7.78377	4.18062	6.75091	5.61399	5.43728	6.40956	3.83819	5.25634	5.5172	3.24232	5.83999	6.3113	3.79594	5.95932	6.49468	5.65029	6.20162	2.48146	1.39945	1.3002	5.37392	4.92875	5.99932	7.25553	3.66549	5.68572	7.54422	3.16007	6.37399
ENSSSCT00000026720	0	0	0	0.418512	0.751274	0.642523	0	0.066312	0	0.574185	0.098571	0	0	0	0	0	0	0.047831	0.00023	0	0	0.089831	0	0	0.00138	0.051725	0	0	0.000829	0.000266	0.012437	0	0	0	0.000483	0
ENSSSCT00000050178	0	0	0	0	0	0	0	0	0	0	0	0	0	0	0	0	0	0	0	0	0	0	0	0	0	0	0	0	0	0	0	0	0	0	0	0
ENSSSCT00000045179	0	0	0	0	0	0	0	0	0	0	0	0	0	0	0	0	0	0	0	0	0	0	0	0	0	0	0	0	0	0	0	0.030964	0	0	0	0
ENSSSCT00000063105	0	0	0	0	0	0	0	0	0	0	0	0	0	0	0	0	0	0	0	0	0	0	0	0	0	0	0	0	0	0	0.351699	0	0	0	0	0
ENSSSCT00000037724	0	0	0	0	0	0	0	0	0	0	0	0	0	0	0	0.238789	0	0	0	0	0	0	0	0	0	0.110622	0	0	0	0	0	0	0	0	0	0
ENSSSCT00000032308	13.4064	6.85112	11.5944	12.9036	20.2151	7.05382	3.07371	4.62468	2.67329	3.24516	23.4927	8.38695	7.53803	4.06258	3.83491	14.7794	16.7365	15.4707	18.8021	2.32908	12.4234	2.92786	14.1091	13.743	9.36341	1.79038	15.7158	15.05	24.9593	14.9973	7.68866	5.81682	19.5001	5.97971	17.1491	4.18199
ENSSSCT00000013465	0	0.008745	0	0	0	0	0	0	0	0	0	0.000329	0	0	0	0.32926	0	0	0	0	0	0	0	0	0	0	0	0	0	0	0	0	0	0	0	0
ENSSSCT00000049688	0	0	0	0.017037	0	0	0	0	0	0	0	0	0	0	0	0	0	1.31354	0	0	0	0	0	0.13358	0	0.011666	0	0	0	0.094288	0	0	0.334329	0	0.015265	0
ENSSSCT00000039355	0	0	0	0	0	0	0	0.713343	0	0	0.019886	0	0.028367	0.020551	0.020995	0.222495	0	0	0.340888	0.161221	0.440743	0.371742	0.314734	0.779879	0.378746	0.920518	0.252686	0.171521	0.558108	0.384971	0.33153	0.69495	0.774062	0.364375	0.347848	1.60962
ENSSSCT00000025405	0.250697	0.195743	0.524399	0.431567	0.448556	0.434293	0.331437	0.571219	0.219558	0.167209	0.423177	0.236035	0.256028	0.358292	0.707125	0.32266	0.506988	0.53397	4.97804	5.46063	1.45432	7.3894	4.07356	4.8001	4.56001	5.15636	3.99113	3.14839	3.7651	0	6.05621	8.04369	0	0	4.94648	3.48681
ENSSSCT00000032465	0	0.141857	0	0	0.014217	0.005573	0	0	0	0	0	0	0	0	0.58134	0.023443	0	0	0.328876	0.79476	0.009909	0.172412	0.762389	0.96925	0.54579	1.60265	0.00336	1.31726	0.140154	2.21006	0.176657	1.07122	1.65092	1.38505	0.474824	0.55542
ENSSSCT00000053140	3.68673	3.63977	5.12958	3.70007	3.87827	2.45816	2.64555	6.00707	3.69722	4.89362	4.68994	0.717582	3.35722	3.52016	4.1398	3.06975	3.11535	2.62659	22.4639	16.1086	25.3043	29.542	25.7297	34.196	20.5599	18.8095	38.3771	19.0799	27.6044	11.113	25.0511	24.1378	21.8663	34.7982	0	27.8095
ENSSSCT00000061240	0	0	0	0.00051	0	0	0	0	0	0	0	0	0	0.000652	0	0.000567	0	0.00089	0.353861	2.16688	0	0.982707	0	0.000303	0	0	0.238244	0.308839	0.070277	0	0.067222	0.000935	0.04946	0.201914	0	0
ENSSSCT00000030285	0	0	0	0.701265	0	0	0	0	0	0	0	0	0	0.213248	0	0.495008	0	0.338827	0	6.85007	1.17236	5.34246	0	0.47025	0	0	0.43553	0	0.879597	0	0.768898	0.249364	0.702694	0	1.76332	0
ENSSSCT00000048759	0	0	0	0	0	0	0.020217	0	0	0	0	0	0	0	0	0	0	0	0.044472	0	0	0.063064	0	0.053958	0.08749	0.230639	0.002567	0.054447	0	0	0.08281	0.034017	0	0	0	0
ENSSSCT00000045836	0	0	0	0	0	0.06509	0	0.22963	0.041037	0	0.034401	0	0	0	0	0.408925	0	0.41977	0	0	0	0	0	0	0	0	0	0.046043	0	0	0	0	0	0	0	0
ENSSSCT00000053025	0	0	0.025113	0	0	0.049879	0.011777	0.024321	0	0	0	0.023117	0.026962	0	0.026551	0	0.053076	0	0.231653	0.163287	0.200767	0.211962	0.153089	0.346358	0	0	0.108851	0.107099	0.332963	0.24278	0.314306	0	0.154739	0.087654	0	0.233302
ENSSSCT00000004492	2.51566	9.37754	9.00348	1.67611	2.13362	1.62722	2.09686	2.4575	2.17685	1.58754	2.18579	2.12864	2.47284	2.86349	10.8263	2.37383	8.80002	2.01189	9.17698	9.66859	1.11534	1.83627	8.75006	1.67228	9.64461	1.3433	10.0981	1.595	8.59286	1.73592	7.04676	7.77188	1.42421	1.65369	8.20248	1.37231
ENSSSCT00000053144	0	0	0	0	0	0	0	0	0	0	0.008037	0	0	0	0	0	0	0	0	0	0	0	0	0.01131	0	0.067883	0	0	0	0	0	0	0	0	0	0.029486
ENSSSCT00000049334	0.211208	0.118943	0.071509	0	0	0	0.381541	0.039332	0	0	0	0.213759	0.139817	0	0.556271	0	0.275691	0.050837	0.253685	0.159082	0	0	0	0.600587	0.481561	0	0	0	0	0.06345	0	0.794332	0.236772	0	0.11878	0.060115
ENSSSCT00000058325	0.214114	0.081546	0.072957	0	0.469393	0	0.392882	0.083599	0	0	0	0.574645	0.211756	0	0.570632	0	0.279833	0.111014	0.258624	0.170616	0	0	0	0.624904	0.54238	0	0	0	0	0.142281	0	0.828995	0.234868	0	0.117251	0.061091
ENSSSCT00000004493	0	0	0	0	0	0	0	0	0	0	0	0	0	0	0	0	0	0	0	0	0	0	0	0	0	0	0	0	0	0	0	0	0	0	0	0.153723
ENSSSCT00000043067	0.402953	0	0.010746	0	0	1.06266	0	0.016304	0	0	0	0	0	0	0	0.012081	0.011427	0	0.016219	0	0.022447	0	0.032105	0.009982	0.034477	0.0112	0.020463	0	0.012699	0.029902	0.053285	0	0	0	0.018245	0.01418
ENSSSCT00000004498	0	0	0	0	0	0	0	0	0	0	0	0	0	0	0	0	0	0	0	0	0	0	0	0	0	0	0	0	0	0	0	0	0	0	0	0
ENSSSCT00000004497	0	0	0	0	0	0	0	0	0	0	0	0	0	0	0	0	0	0	0	0	0	0	0	0	0	0	0	0	0	0	0	0	0	0	0	0
ENSSSCT00000054905	1.17498	1.1762	1.1302	1.083	1.00425	0.727086	1.48049	1.87444	1.62867	0.702576	1.72543	0.397956	0.884749	1.03811	1.37828	0.776775	0.491314	1.49063	1.78477	1.34307	1.84134	1.36129	1.53981	1.8079	1.87142	1.61241	1.55496	1.61303	2.52331	0.881608	1.3855	1.87048	1.86617	3.89184	1.52641	1.64701
ENSSSCT00000031943	0	0	0	0	0	0	0	0	0	0	0	0	0	0	0	0	0	0	0	0	0	0	0	0	0	0	0	0	0	0	0	0	0	0	0	0
ENSSSCT00000004496	0	0	0.252226	0	0	0.050097	0	0	0.20599	0	0.101035	0.263754	0	0	0.106668	0.105558	0	0	0	0	0	0	0	0	0	0	0	0	0	0	0	0	0.68127	0	0	0
ENSSSCT00000057926	0	0	0	0	0	0	0.009916	0	0	0	0	0	0	0	0	0	0	0	0.034696	0	0	0.102971	0.040541	0.025798	0	0.014819	0	0.084481	0.632428	0.012972	0.021431	0.120366	0	1.01306	0.05032	0
ENSSSCT00000064337	0	0	0	0	0	0	0	0	0	0	0	0	0	0	0	0	0	0	0	0	0	0	0	0	0	0	0	0	0	0	0	0	0	0	0	0
ENSSSCT00000027128	0	0	0	0	0	0	0	0	0	0	0	0	0	0	0	0	0	0	0	0	0	0	0	0	0	0	0	0	0	0	0	0.024561	0	0	0	0
ENSSSCT00000039486	0	0	0	0	0	0	0	0	0	0	0	0	0	0	0	0	0	0	0	0	0	0	0.004024	0	0	0	0	0	0	0	0	0.020461	0	0	0	0
ENSSSCT00000004494	0	0	0	0	0	0	0	0	0	0	0	0	0	0	0	0	0	0	0.725936	0	0	1.74825	3.00283	1.3381	2.9793	0	1.21186	0	0	0.554916	0	0.361637	0	0	1.48999	0.906642
ENSSSCT00000023199	0	0	0	0	0	0	0.028702	0	0	0	0	0.044516	0	0	0	0	1.41363	0.659206	1.82584	1.37085	1.72459	1.6971	0.287009	1.0134	0.845729	0.531624	0.626416	2.34029	1.69119	0.742977	2.56539	2.34645	1.24924	0	1.1565	0
ENSSSCT00000062929	0	0.020045	0.74178	0	0	0	0	0.01443	0.000177	0.497637	0	0	0.221098	0	0.644361	0	0.015823	0	0	0	0	0	0	0.242889	0.278748	0.000105	0.268472	0	0.092733	0	0	3.19149	0.260597	0	0	2.2365
ENSSSCT00000004499	0.120567	0.498466	0	1.11136	0.158088	1.75795	1.26239	0	1.95873	0.451072	1.06455	0.089199	0.352773	0.442726	0.613414	0.029473	0	0	2.65653	3.20056	2.40835	3.54738	1.71577	0	1.91109	4.52696	1.30186	2.4787	2.13744	2.71651	2.38812	0.268791	0	1.56179	1.85814	0.431003
ENSSSCT00000057187	0	1.37469	0	0	0	0.352894	1.21189	1.6022	0	0	1.23727	0.71667	0	0	0	0	0.03641	0.400603	1.76989	2.81839	0.864624	1.99111	0.191865	0	0	0.675558	0	0	0	2.16449	2.87453	0	0	0.994326	2.04882	0
ENSSSCT00000056077	0.5771	0	0	0.580739	0.791227	0.321881	0	0	0	0	0	0.02811	0	0	0	0	0.539852	0.333769	0	0	0	0	0	0	0	0	0	0	0	0	0	0	0	0.788315	0	0
ENSSSCT00000048023	0	0.004192	0.795104	0	0	0	0	0.002151	0.906154	2.92497	1.32618	0	1.38677	4.37202	2.48903	1.7334	0.160925	0	0	0.006144	2.48077	0	0	1.75968	1.27018	0.635233	2.84082	1.48129	1.65556	0.020446	0	3.45576	1.93195	0	0.023747	6.23679
ENSSSCT00000065131	0	0	0	0	0	0	0	0	0	0	0	0	0	0	0	0	0	0	0	0	0	0	0	0	0	0	0	0	0	0	0	0	0	0	0	0
ENSSSCT00000047251	0	0	0	0	0	0	0	0	0	0	0	0	0	0	0	0	0	0	0	0	0	0	0	0	0	0	0	0	0	0	0	0	0	0	0	0
ENSSSCT00000066016	0	0	0	0	0	0	0	0	0	0	0	0	0	0	0	0	0	0	0	0	0	0	0	0	0	0	0	0	0	0	0	0	0	0	0	0
ENSSSCT00000061898	0	0	0	0	0	0	0	0	0	0	0	0	0	0	0	0	0	0	0	0	0	0	0	0	0	0	0	0	0	0	0	0	0	0	0	0
ENSSSCT00000047096	0	0	0	0	0	0	0	0	0	0	0	0	0	0	0	0	0	0	0	0	0	0	0	0	0	0	0	0	0	0	0	0	0	0	0	0
ENSSSCT00000004500	6.80656	3.52699	1.84956	3.88723	1.86631	2.13766	2.27273	3.03469	2.0672	2.23928	2.58323	2.77388	2.78241	1.88406	2.23386	2.00049	1.89423	2.67555	3.08841	3.15501	3.74394	3.71532	3.11736	3.50568	3.12071	3.15374	4.25416	2.3819	2.68028	2.50481	3.20771	4.77608	2.44276	2.63814	2.6398	3.0395
ENSSSCT00000004501	0	0	0	0	0	0	0	0	0	0	0	0	0	0	0	0	0	0	0	0	0	0.242119	0	0	0	0	0	0	0	0	0	0	0	0	0	0
ENSSSCT00000056688	0	0	0	0	0	0	0	0	0	0	0	0	0	0	0	0	0	0	0	0	0	0	0	0	0	0	0	0	0	0	0	0	0	0	0	0
ENSSSCT00000004503	0	0	0	0	0	0	0	0	0	0	0	0	0	0	0	0	0	0	0	0	0	0	0	0	0	0	0	0	0	0	0	0	0	0	0	0
ENSSSCT00000065374	0	0	0	0	0	0	0	0	0	0	0	0	0	0	0	0	0	0	0	0	0	0	0	0	0	0	0	0	0	0	0	0	0	0.041089	0	0
ENSSSCT00000004504	0.050648	0.067124	0.016629	0.028532	0	0.049542	0.015597	0	0	0.034613	0.016653	0.030614	0.071413	0.060071	0.035514	0.052194	0.052717	0.04898	0.480334	0.306768	0.214601	0.096625	0.397215	0.166804	0.212173	0.032675	0.264716	0.300197	0.305043	0.1927	0.566438	0.232419	0.056144	0.28763	0.149734	0.113467
ENSSSCT00000004505	1.2313	2.2649	1.59376	1.46613	2.38395	0	2.00347	1.48546	1.89485	1.97464	2.96288	1.31053	3.55084	2.01269	1.67435	0.497818	1.77188	3.55096	1.67738	0	1.67738	3.10996	1.84664	1.69349	1.05732	0.461964	4.9215	0.840257	5.18441	0	2.13426	2.28175	3.25221	3.04035	1.3315	1.97301
ENSSSCT00000004506	0.107818	0.156319	0.162248	0.091628	0.198171	0.136703	0.184875	0.354955	0.162672	0.160761	0.243229	0.165105	0.3535	0.307786	0.184955	0.236455	0.143502	0.276502	0.362472	0.53239	0.174465	0.511807	0.480036	0.39336	0.383231	0.92174	0.782542	0.691431	0.697643	0.507814	0.781856	0.656492	1.57965	0.92245	1.61772	0.989255
ENSSSCT00000061652	0	0	0	0	0	0	0	0	0	0	0	0	0	0	0.150103	0	0	0	0.158356	0	0.526046	0.06894	0	0	0.091879	0	0	0	0	0	0	0	0.118635	0	0.06577	0
ENSSSCT00000004507	0	0	0	0	0	0	0	0	0	0	0	0	0	0	0	0	0	0	0	0	0	0	0	0	0.040171	0	0	0	0.073619	0	0	0	0	0	0	0
ENSSSCT00000065019	0	0	0	0	0	0	0.077166	0	0	0	0.049292	0	0	0	0	0.021458	0	0	0.018975	0.093097	0.045544	0.129678	0.078461	0.103656	0.093399	0.065191	0.162175	0	0.135473	0.036177	0.062032	0.018353	0.063769	0.023901	0.069221	0.069996
ENSSSCT00000044896	4.42553	6.48454	5.57505	3.61036	3.60178	3.77341	4.25089	6.27018	9.49939	4.52854	6.30864	4.01384	4.42032	6.38642	5.0152	5.08324	4.28812	7.90073	14.9648	18.5993	21.8394	8.18326	14.5444	10.0516	6.47401	9.66687	18.4366	12.3991	18.5129	12.2832	0.425201	10.0345	15.0846	12.8405	8.12	10.7434
ENSSSCT00000030512	0.052886	0.132111	0.05629	0.109153	0.03	0.057742	0.033402	0.082424	0.159964	0.132705	0.017078	0.033451	0.19771	0.085073	0.085697	0.041605	0.030721	0.150148	0.210512	0.350523	0.271436	0.438769	0.390371	0.477837	0.500933	0.791685	0.332188	0.27272	0.502475	0.282411	0.393666	0.548948	0.277465	0.371561	0.576184	0.349046
ENSSSCT00000004510	0	0	0.038731	0	0	0	0	0	0	0.009417	0.037691	0	0.008806	0.068125	0.031403	0.066651	0	0.01479	0.072735	0	0.009174	0.192202	0.037256	0.024073	0	0.080712	0.042304	0	0	0.301383	0.087893	0.497963	0	0	0.194741	0.033186
ENSSSCT00000037074	0	0	0	0	0	0	0	0	0	0	0.088656	0	0	0	0	0	0	0	0	0	0	0	0.179499	0	0	0	0	0	0	0	0	0	0	0	0	0
ENSSSCT00000031249	0	0	0	0	0	0	0	0	0	0	0	0	0	0	0	0	0	0	0	0	0	0	0	0	0	0	0	0	0	0	0	0	0	0	0	0
ENSSSCT00000050808	0	0	0	0	0	0	0	0	0.077198	0.028592	0.003365	0	0	0	0	0	0	0	0	0	0.026679	0.040185	0.00367	0	0	0	0	0.260912	0.003187	0	0.04371	0.019083	0.186152	0	0.028801	0.0329
ENSSSCT00000004511	2.08896	0.330031	1.1437	0.856793	4.7326	2.42317	0.649341	1.15998	1.14365	0.951013	4.1934	2.16837	2.38242	0.385942	3.0218	0.798708	0.19799	4.22756	0	0	0.002661	0	0	0	0.150942	0	0	0	0	0	0.523958	0	0	0	0	0
ENSSSCT00000035147	0	0	0	0	0	0	0	0	0	0	0.036262	0	0	0	0	0	0	0	0	0	0	0	0	0	0	0	0	0	0	0	0	0	0	0	0	0
ENSSSCT00000063430	0.59066	0.766569	0.274692	0.620044	0.403962	0.551125	0.388007	0.468344	0.295732	0.215981	0.390181	0.288436	0.493609	0.651001	0.526167	0.335864	0.499025	0.602984	0.813928	0.337371	0.318978	0.376079	0.318705	0.489661	0.742284	0.151837	0.175284	0.441232	0.284836	0.660151	0.221285	0.306432	0.429508	0.294812	0.437689	0.218235
ENSSSCT00000024477	0	0	0	0	0	0	0	0	0	0	0	0	0	0	0	0	0	0	0	0	0	0	0.003144	0	0.008945	0	0	0	0.005081	0.012098	0	0.011262	0	0.00564	0.008112	0
ENSSSCT00000004517	0	0	0	0	0	0	0	0	0	0	0	0	0	0	0	0	0	0	0	0	0	0.043005	0	0	0	0.040454	0	0.059324	0	0.020176	0	0	0	0	0.005264	0.013288
ENSSSCT00000041158	0	0	0	0	0	0	0	0	0	0	0	0	0	0	0	0	0	0	0.019707	0.055444	0	0.018685	0.004279	0	0	0.077717	0.001151	0	0	0.492479	0	0.0673	0	0.312711	0	0
ENSSSCT00000042096	0	0	0	0	0	0	0	0	0	0	0	0	0	0	0	0	0	0	0	0	0	0	0	0	0.060552	0	0	0	0	0	0	0	0	0	0.501122	0
ENSSSCT00000040529	0	0	0	0	0	0	0	0	0	0	0	0	0	0	0	0	0	0	0	0.031254	0	0	0	0	0	0	0	0	0	0	0	0	0	0	0	0
ENSSSCT00000030322	0	0	0	0	0	0	0	0	0	0	0	0	0	0	0	0	0	0	0.739743	1.58309	1.57627	1.24761	0.654857	0.613291	1.41332	1.1909	0.772558	0	0.831516	0	0	0	0	0	0.572343	0.675485
ENSSSCT00000004518	0	0	0	0	0	0	0	0	0	0	0	0	0	0	0	0	0	0	0.611633	0	0	0.413246	0.279839	0.236358	0.527451	0	0	0	0	1.35627	0.057298	1.38146	0	0	0.691415	0.594499
ENSSSCT00000004519	3.40503	2.85504	3.02308	3.49594	3.54019	3.42613	4.13833	1.27338	4.5131	3.32621	4.79195	3.55997	4.18533	5.47572	4.95085	0.663022	2.70796	4.18146	3.70585	3.75265	0.959026	4.1686	3.25391	3.61244	2.92212	3.636	4.33197	3.81122	4.48172	3.72016	4.33229	3.51507	4.82219	4.49082	3.7657	5.63624
ENSSSCT00000004520	0	0.038228	0	0	0.127742	0	0.12601	0.123255	0.11826	0	0.258221	0	0	0	0	0.070384	0	0.076214	0.283733	0.048616	0	0.329748	0	0.431639	0	0.316797	0	0.150238	0.57073	0	0.115261	0.248123	0.797192	0	0.251642	0
ENSSSCT00000066077	0.056997	0	0	0.336043	0	0.254884	0	0	0	0.175463	0	0	0.202272	0	0	0	0	0	0	0	0.671336	0.313261	0.391465	0	0	0.307051	0.2732	0.260413	0	0.221792	0.204909	0	0	0.096971	0.459532	0.226433
ENSSSCT00000059490	0.001137	0.023304	0	0	0	0	0	0	0.023545	0	0.028641	0	0.356045	0	0	0.241433	0.012126	0	0.202826	0.343217	0.140843	0.295159	0	0.123666	0.197297	0.205739	0.325837	0	0.36167	0.112762	0.166471	0.359124	0.13592	0.050926	0.170525	0.216634
ENSSSCT00000004521	0	0	0	0	0	0	0	0	0	0	0	0	0	0	0	0	0	0	0	0	0	0	0	0.686167	0	0	0	0	0	0	0	0	0	0	1.36176	0
ENSSSCT00000038455	0	0	0	0	0	0	0	0	0	0	0	0	0	0	0	0	0	0	0	0	0	0	0	0	0	0	0	0	0	0	0	0	0	0	0	0
ENSSSCT00000056481	0	0	0	0	0.012025	0	0	0	0	0	0	0	0	0	0	0	0	0	0.001976	0	0	0	0	0	0	0	0.001721	0	0	0.019189	0.254178	0	0	0	0	0.014036
ENSSSCT00000063559	0	0	0	0	0	0	0	0	0	0	0	0	0	0	0	0	0	0	0	0	0	0	0	0	0	0	0	0	0	0	0	0	0	0	0	0
ENSSSCT00000004523	0	0	0	0	0	0	0	0	0	0	0	0	0	0	0	0	0	0	0	0	0	0.006213	0	0	0	0.007114	0	0	0	0	0	0	0	0	0	0
ENSSSCT00000059971	0	0	0	0	0	0	0	0	0	0	0	0	0	0	0	0	0	0	0	0	0	0	0	0	0	0	0	0	0	0	0	0	0	0	0	0
ENSSSCT00000038405	0	0	0	0	0	0	0	0	0	0	0	0	0	0	0	0	0	0	0	0	0	0	0	0	0	0	0	0	0	0	0	0	0	0	0	0
ENSSSCT00000044531	0.31095	0.08022	0.218932	0	0	0	0.075216	0	0.601617	0.135925	0.681832	0.202269	0.545877	0.083823	0.531615	0	0.45593	0.570282	0.500712	0.611372	0.362656	0.496602	0.967777	0	0.600114	1.09047	1.09674	0.209133	0.335411	0.826175	1.50365	0.416236	0.173287	0.078507	1.45109	0.566264
ENSSSCT00000044721	0	0.03716	0.052361	0.655456	0.076285	0	0	0.406761	0.093673	0.10936	0.239396	0.219374	0.039288	0.189923	0.140651	0.076957	0	0.331324	0	0	0	0.06181	0.016317	0	0.0264	0	0	0.079482	0.161324	0.072082	0	0.00432	0.227439	0	0	0.14368
ENSSSCT00000004525	0	0	0	0	0	0	0	0	0	0	0	0	0	0	0	0	0	0	0	0	0	0	0	0	0	0	0	0	0	0	0	0	0	0	0	0
ENSSSCT00000004526	17.3404	16.7281	8.7958	17.1222	15.4937	11.7904	1.86119	11.8394	6.67392	3.79903	3.89218	23.9855	14.101	14.9987	33.1272	17.1565	36.4413	26.657	0.320462	0	0.779566	0	0.411941	0.523793	0.878466	0.441979	0.147572	0.374648	1.29012	3.27673	0.287841	0	0.525984	0.98631	0.129472	0.371768
ENSSSCT00000042802	0	0.070122	0	0	0	0	0	0	0	0	0.036943	0	0	0	0	0	0	0	0	0.038265	0.158221	0	0	0	0.083003	0	0	0	0	0	0	0	0.027527	0	0.229482	0
ENSSSCT00000053471	0	0	0	0	0	0.222927	0.252771	0.333144	0	0	0.140581	0.159925	0.059866	0.235509	0.245319	0.33179	0	0	0	0.203951	0.476658	0	0.168412	0.184627	0.090059	0.205906	0	0	0.180531	0.113125	0.290718	0.058086	0.161016	0	0.141767	0.07702
ENSSSCT00000050027	0	0	0	0.018804	0	0	0	0.017502	0	0.008956	0.009329	0.008575	0	0	0.019697	0.029141	0	0.007839	0	0	0	0	0.01615	0	0	0.026358	0.008083	0	0.078059	0	0.023998	0.01042	0.030193	0.032568	0.035541	0
ENSSSCT00000004529	0.119861	0.116504	0.057652	0.058188	0	0.114508	0.054073	0	0	0.102287	0	0.106139	0.061897	0	0.060344	0	0.056658	0.094609	0	0.124536	0.116389	0.059297	0.255271	0	0	0.113285	0.048027	0.332253	0.653388	0	0.120259	0.641022	0.324414	0.134376	0.109432	0.112756
ENSSSCT00000004531	0	0	0	0	0	0	0	0	0	0	0	0	0	0.056291	0	0	0	0	0.050326	0.124545	0.177065	0	0.149592	0.124091	0.056298	0	0.356927	0	0.272091	0	0.109207	0.518644	0.122431	0.129525	0	0
ENSSSCT00000004535	0.204406	0.10768	0.086711	0.022101	0.079484	0.032619	0.081842	0.133391	0.089191	0.021704	0.056175	0.032969	0.034911	0.079617	0.150017	0.091296	0.057617	0.055283	0.597351	0.609735	0.539977	1.27161	0.635845	0.549063	0.453614	0.865811	0.813349	0.439629	1.04956	0.171562	0.865558	1.14435	1.08825	0.853864	0.712954	0.657812
ENSSSCT00000054854	0	0	0	0	0	0	0	0	0	0	0	0	0	0	0	0	0	0	0	0	0	0	0	0	0	0	0	0	0	0	0	0	0	0	0	0
ENSSSCT00000062003	0	0	0	0	0	0	0	0	0	0	0	0	0.005283	0	0	0	0	0	0	0	0	0.01135	0	0	0.006711	0.115375	0	0	0	0	0.009769	0	0	0.459787	0.735554	0
ENSSSCT00000004536	2.08845	2.34713	2.3851	2.7944	0.99499	1.66248	1.90508	2.44892	2.48777	1.76565	1.96489	0.814176	1.72133	3.35516	3.56551	2.24467	2.66706	2.68865	2.3794	1.95785	2.07562	2.57781	4.01194	6.7779	3.18538	6.90071	5.88772	3.235	1.65916	3.23905	5.2763	5.54241	5.33997	5.75615	4.41325	3.48363
ENSSSCT00000040266	0	0	0	0	0	0	0	0	0	0	0	0	0	0.028227	0	0	0	0	0.099101	0	0.028049	0	0	0	0	0.034738	0.064518	0	0	0	0.006828	0	0.043302	0	0	0
ENSSSCT00000004538	24.6575	10.6207	24.0413	11.5033	36.911	21.3375	13.5358	25.0343	12.4244	26.1984	39.7217	28.0251	19.0429	31.3769	14.6513	14.1654	24.1652	26.0007	2.33053	2.97215	1.57878	2.33483	1.67401	4.77208	2.54417	4.52232	4.04197	1.50976	1.74686	8.09092	5.2434	5.8448	1.62708	2.44413	4.56897	3.29536
ENSSSCT00000048091	0.027485	0.066788	0.079321	0.031236	0.145278	0.158008	0.099193	0.110805	0.145888	0.084017	0.185211	0.097231	0.167372	0.182386	0.027954	0.027663	0.020335	0.043883	0.403204	0.354341	0.532823	0.630903	0.3735	0.688785	0.642461	0.996027	0.353484	0.357116	0.508227	0.884784	0.680403	0.763387	0.266317	0.1039	0.589855	0.357483
ENSSSCT00000052785	0	0	0	0	0	0	0	0	0	0	0	0	0	0	0	0	0	0	0	0	0	0	0	0	0	0	0	0	0	0	0	0	0	0.918427	0	0
ENSSSCT00000004540	0	0	0	0	0	0.53969	0	0	0	0	0.165422	0.35195	0	0	0	0	0	0	0	0	0	0.523172	0	0	0	0	0	0	0	0	0	0	0	0	0	0
ENSSSCT00000049533	0	0	0	0.022283	0	0	0	0	0	0.256985	0	0.128666	0.446859	0.188129	0	0.18696	0.064235	0.119373	0	0	0.032094	0.229012	0	0.124261	0	0	0.045739	0	0.164154	0	0	0	0.181632	0	0	0.316669
ENSSSCT00000004541	0.046703	0.748765	0.191572	0.688838	0	0	0	0.168718	0.207848	0.320644	0.322237	0.14339	0.41651	0.581799	0.163459	0	1.90413	0.540863	4.96523	4.93954	3.67878	6.63275	3.80294	3.2844	4.76268	4.81886	5.01123	2.92765	5.44869	4.16391	4.2805	3.18333	2.14277	2.08997	3.91302	3.35963
ENSSSCT00000064835	0.158502	0.945721	0.182061	0.715196	0	0	0	0.513596	0.671656	0.334168	0.493368	0.182992	0.438162	0.224791	0.361909	0	0.658672	1.44848	0.594963	1.30839	1.94493	0.829341	0.827204	1.85433	1.4472	0.869811	1.11225	0.309055	0.6191	0.370671	0.906347	0.749971	0.188321	1.80108	0.837869	1.01893
ENSSSCT00000004539	4.28607	5.35731	4.73605	3.48037	3.89185	4.00081	3.39565	4.49494	5.6302	4.33857	5.04151	5.04858	5.63087	6.22592	5.52956	5.02498	4.95843	6.28075	10.1366	12.6739	11.3144	8.05357	11.1825	12.06	7.24858	10.7569	10.7868	11.4829	12.0479	11.1343	10.4081	12.854	11.4615	14.0364	10.8625	12.7088
ENSSSCT00000023948	0	0.061741	0.035199	0	0	0.01887	0.036715	0.033176	0.039004	0	0	0.045964	0.11613	0	0	0.014989	0	0.013837	0.011511	0.048042	0.024225	0	0.155975	0.094577	0.166634	0.053994	0.048487	0.097814	0.002145	0.019364	0.154897	0.028115	0.041955	0.12722	0.050072	0.161574
ENSSSCT00000031837	4.7912	6.36217	4.73257	5.8039	6.35589	3.93857	3.57253	4.40158	11.2582	5.53487	5.86348	3.12037	14.8289	5.7921	5.63025	4.85774	4.33045	6.78301	27.7101	23.57	22.2506	25.7596	20.2513	17.8903	14.1882	20.9222	25.1662	24.1343	19.2013	20.5996	24.0588	18.4815	15.5752	22.968	31.3128	24.0838
ENSSSCT00000024741	1.06394	1.61868	1.00014	1.01204	1.14131	1.38073	1.61165	1.4957	1.61704	0.855292	1.36995	1.05386	1.09152	1.46491	1.31761	0.95634	0.893966	1.19262	3.27269	3.88177	3.39051	3.55904	3.31583	0.915697	3.30552	3.47169	3.80983	0.830743	3.62539	3.2204	3.74345	3.36496	0.943184	2.91898	3.55786	1.7471
ENSSSCT00000056550	0.053092	0.073131	0.043777	0.029456	0.045402	0	0	0.204495	0.037242	0.028855	0.040023	0	0.046687	0.123898	0.226789	0.045802	0.109684	0.061401	0.405011	0	0.6442	0.625181	0.340928	0.603546	0.163536	0.908095	0.431034	0.376543	0.338428	0.050751	0.955139	0.803448	1.23807	0.026382	0.77478	0.257351
ENSSSCT00000004544	0	0	0	0	0	0	0	0	0	0	0	0	0	0	0	0	0	0	0	0.519267	0.010788	0	0	0.015957	0.271799	0.113688	0	0	0.325696	0.135076	0.131453	0.427619	0	2.40149	0.467446	0.561212
ENSSSCT00000038147	0.918998	0.610321	0	0	0.201103	0.289339	0.970125	0.485281	0.52221	0.163633	0.641315	0.626562	0.565123	0	1.58612	0.453787	0	0.553073	0	0	0.548019	0.716245	0.268886	0.566517	0.426561	0.752034	0.129333	0	0	1.39489	1.30366	0.622705	0.008275	0.486149	0	0.882981
ENSSSCT00000041680	0	0	0	0	0	0	0	0	0	0	0	0	0.530946	0	0	0	0	0.305884	0	0	0	0	0	0	0	0	0	0	0	0	4.67148	0	0	0	0	0
ENSSSCT00000034966	0	0	0	0	0	0	0	0	0	0	0	0.00302	0	0	0	0	0	0	0	0	0.0099	0.000549	0	0	0	0	0.007565	0	0	0	0	0	0	0	0	0
ENSSSCT00000058535	12.4932	4.20921	6.06202	7.62011	1.86065	8.20321	5.34346	10.688	19.1172	7.22564	5.6148	6.64177	12.4634	13.3021	2.76415	11.7405	12.9278	13.9651	10.6383	11.1571	5.46598	9.4882	3.53561	7.19231	5.4779	9.82771	11.6632	11.2185	4.2045	9.10218	3.07782	7.54611	2.73054	10.7769	4.02574	9.67657
ENSSSCT00000004545	1.23619	1.45941	1.4281	3.40621	0.991152	0.426062	1.45441	0	0.7601	2.18605	2.07716	2.21277	6.89055	0.749209	5.63511	1.08353	0.229911	0.602329	3.89882	0.336145	0.651508	4.20094	2.84692	1.07784	3.75013	1.46214	2.715	1.21189	4.18729	2.12255	3.35261	2.85816	3.07207	1.64837	3.76775	2.07238
ENSSSCT00000024450	0	0	0	0	0	0	0	0	0	0	0	0	0	0	0	0	0	0	0	0	0	0	0	0	0	0	0	0	0	0	0	0	0	0	0	0
ENSSSCT00000059607	0	0	0	0	0	0	0	0	0	0	0	0	0	0	0	0	0	0	1.20979	0	0	0	0	0	0.004743	0	0	0	0	0	0.010656	0	0.011649	0	0.216686	0.937498
ENSSSCT00000062342	0	0	0	0	0	0	0	0	0	0	0	0	0	0	0.022679	0	0	0	0	0	0	0	0	0.003042	0	0	0.00371	0	0.001848	0	0.006365	0.004116	0.005724	0.001513	0	0
ENSSSCT00000042353	2.06016	0.199434	0.070873	1.00155	2.27125	1.42457	0.619303	1.55862	2.26105	1.06483	2.1954	0.124707	1.69426	0.163788	0.460844	1.14462	0.066799	1.46207	7.31877	2.17576	1.86568	2.35916	0.551374	1.2033	3.44915	2.63965	1.05071	2.73664	4.74726	0.870616	0.998245	1.62457	1.80144	0.617571	2.60979	7.00751
ENSSSCT00000055101	0	0	0	0	0	0	0	0	0	0	0	0	0	0	0	0	0	0	0	0	0	0	0	0	0	0	0	0	0	0	0	0	0	0	0	0
ENSSSCT00000031199	0.00119	0	0	0	0	0	0	0	0	0.003802	0	0	0	0	0	0	0.00198	0	0	0	0	0	0	0	0	0	0	0	0	0	0	0	0	0	0	0
ENSSSCT00000049782	0.023346	0	0.003096	0.111026	0	0	1.16235	0.526701	0	0.821064	0	0	0	0	0.705112	0.826422	0.030528	0.798212	1.39413	1.62281	0.089546	3.77887	1.1403	3.02508	1.77315	1.25852	2.94875	0	1.69136	3.01503	0.98414	4.21714	0.724447	2.22918	0.353425	0.00291
ENSSSCT00000004547	0	0	0	0	0	0	0	0	0	0	0	0	0	0	0	0	0	0	0	0	0	0	0	0	0	0	0	0	0	0	0	0	0	0	0	0
ENSSSCT00000061868	0	0	0.48386	0	0	0	0	0	0	0.189937	0.640252	0.012502	0	0.066562	0	0.200099	0.053589	0	3.13198	1.0731	0.086821	0	0	1.25556	0	0	1.38751	0.068647	2.23146	0	0.046364	0.716204	0.12605	0.060851	1.47785	1.41258
ENSSSCT00000059358	0	0	0	0	0	0	0	0	0	0	0	0	0	0	0	0	0	0	0	0	0	0	0	0	0	0	0	0	0	0	0	0	0	0	0	0
ENSSSCT00000047188	0.189871	0.407966	0.03623	0.36296	0.15024	0.274	0.894862	0.27818	0.397606	0.527117	0.283051	0.339412	1.61472	0.209956	0.484796	0.001798	0.128005	1.05322	0.1195	0.126727	2.22983	0.266831	2.34007	0.188443	1.3361	0.87332	0.048213	0.340904	0.116067	2.01117	2.86913	0.454869	1.83022	2.43543	0.093518	0.090599
ENSSSCT00000004548	0	0	0	0	0	0	0	0	0	0	0	0	0	0	0	0	0	0	0	2.32205	0	3.15491	0	0	0	0	0	0	0	0	0	1.47689	0	0	0	0
ENSSSCT00000052624	0	0	0	0	0	0	0	0	0	0	0	0	0	0	0	0	0	0	0	0	0	0	0	0	0	0	0	0	0	0	0	0	0	0	0	0
ENSSSCT00000004553	0	0	0	0	0	0	0	0	0	0	0	0	0	0	0	0	0	0	0	0	0	0.020102	0	0.000669	0	0	0.002306	0.009195	0	0	0	0	0	0	0	0.011545
ENSSSCT00000004549	0	0	0	0	0	0	0	0	0	0	0	0	0	0	0	0	0	0	0	0.020713	0	0	0	0.003961	0	0	0	0.013956	0.008095	0.019066	1.25823	0.011701	0	0	0	0
ENSSSCT00000040195	0.045863	0.016782	0.016609	0.025145	0.017225	0.008247	0.032713	0.003901	0.033232	0.003498	0.075428	0.007606	0.099624	0.024235	0.039465	0.009492	0.008775	0.076657	0.541256	0.808997	0.210834	1.05364	0.735512	0.743371	0.811401	0.450971	0.85163	0.477372	1.02357	0.286362	0.045517	0.598735	0.657209	0.766586	1.23613	0.937514
ENSSSCT00000004552	2.16217	0.616381	0.763975	2.55166	2.1893	0.56784	2.06879	2.44398	3.86507	0.379683	0.96579	0.425137	4.10047	3.03819	2.12696	0.743338	0.959248	3.0094	2.78644	10.3164	2.33826	13.2626	2.52069	3.39893	10.524	3.5856	9.3546	0.862459	2.0219	2.49831	12.3582	3.72076	1.57139	3.10803	13.07	11.487
ENSSSCT00000061713	0	0	0	0	0	0	0	0	0	0	0	0	0	0	0	0	0	0	0	0	0	0	0	0	0	0	0	0	0	0	0	0	0	0	0	0
ENSSSCT00000063403	0	0	0	0	0	0	0	0	0	0	0	0	0.010938	0	0	0	0.010356	0	0	0	0	0	0	0	0	0	0	0	0	0	0	0.036607	0	0	0	0
ENSSSCT00000045502	0	0	0	0	0	0	0	0	0	0	0	0	0	0	0	0	0	0	0	0	0	0	0	0	0	0	0	0	0	0	0	0	0	0	0	0
ENSSSCT00000004554	0	0	0	0	0	0	0	0	0	0	0	0	0	0	0	0	0	0	0	0	0	0	0	0	0	0	0	0	0	0	0	0	0	0	0	0
ENSSSCT00000004555	0	0	0	0	0	0	0	0	0	0	0	0	0	0	0	0	0	0	0	0	0	0	0	0	0	0	0	0	0	0	0	0	0	0	0	0
ENSSSCT00000039335	0	0	0	0	0.180567	0	0	0	0	0	0	0	0	0	0	0	0	0	0	0	2.05478	0	0	0	0	0	0	0	0.735348	0	0	0	0	0	0	0
ENSSSCT00000060565	0.466663	1.43173	0.89305	0	0.523419	1.04936	1.77558	0.407717	2.40628	0.305008	1.40734	0.295907	0.376497	0.097178	0.731302	1.04076	0.349597	1.33628	3.50441	2.79963	0.808032	3.60474	3.54362	1.87536	2.61037	3.07211	2.03889	0	2.22586	3.24534	2.10213	3.18186	0.193693	3.12797	3.30308	3.4273
ENSSSCT00000044986	0.106471	0.045983	0	1.07126	0	0	0	0	0	0.871744	0	0	1.5822	1.63211	0	0	0.997946	0	0.004445	0	0.797456	0.004455	0	1.93182	0	0.010318	1.34496	1.45714	0.59312	0.010136	0.123051	0.803605	2.62301	0	0.016516	1.51939
ENSSSCT00000043635	0	0	0	0.0278	0.009962	0	0.001299	0	0.03357	0.003507	0.039582	0.003964	0.028122	0	0	0.011748	0	0.019477	0.086107	0.102894	0.085474	0.053077	0.11048	0.087997	0.063681	0.082003	0.032033	0.00133	0.024541	0.098079	0.061673	0.044566	0.031699	0.03976	0.043629	0.127882
ENSSSCT00000059678	0.060231	0.012743	0.076815	0.166925	0.061766	0.054615	0.024711	0.091152	0	0.022776	0.076421	0	0.062367	0.025011	0	0	0	0.078095	0	0.034549	0	0.026234	0.02051	0	0	0.020011	0	0	0	0.021598	0.05882	0.06344	0	0	0.083723	0.063872
ENSSSCT00000064623	0	0	0	0	0	0	0	0	0.019366	0.023024	0	0	0	0	0	0	0	0.054099	0	0	0	0	0	0	0	0	0	0	0	0	0	0	0	0	0	0
ENSSSCT00000041085	2.19814	1.66973	0	0.676216	0.384478	1.2414	1.20093	2.20321	2.95708	1.33336	2.37535	0	2.63391	1.4383	0.9795	0.843807	1.39349	1.82575	3.20474	3.35305	4.24147	2.13301	3.75785	3.69338	1.40186	3.65857	3.62926	1.6038	3.82416	3.32506	2.3258	2.67126	1.11046	3.76718	1.44819	2.11176
ENSSSCT00000047736	0	0	0	0	0	0	0	0	0	0	0.185238	0	0	0	0	0	0	0	0	0.212543	0	0	0	0	0	0	0	0	0	0	0	0	0	0	0	0
ENSSSCT00000004556	0	1.63227	1.06923	0.877492	1.28897	0.243639	0.5859	0.297507	3.77332	0.734357	1.09822	1.105	1.9773	0.522782	0.924527	0.464706	0.948663	2.70537	1.21162	1.32238	0.774505	0.883864	0.761733	0.931345	1.85392	0.628814	1.2835	1.71514	1.26171	1.58381	1.10969	1.51123	0.874211	0.339925	1.76907	2.42862
ENSSSCT00000040676	0.00694	0.069121	0.013352	0.013476	0.006889	0.01326	0.006261	0.188188	0.19869	0.013234	0.109265	0	0.092075	0.020381	0.014081	0	0.007054	0.022293	0.225138	0.036196	0.177829	0.207367	0.117289	0.145102	0.112833	0.418131	0.309481	0.108954	0.12972	0.203837	0.082234	0.104742	0.075019	0.036524	0.166705	0.234642
ENSSSCT00000004557	1.85755	1.99615	1.8364	11.423	3.39035	2.26468	3.32768	2.50542	2.4958	2.93456	4.11719	2.69049	3.93882	2.66725	2.82261	2.70709	3.04945	3.74659	0.232724	0.688324	0	1.37217	0.225599	0.319097	2.77321	1.69399	0.272429	1.68689	1.15593	0.455294	1.44602	1.69641	0.585577	0	0.260705	0.200834
ENSSSCT00000061166	0	0	0	0	0	0	0	0	0	0	0	0	0	0	0	0	0	0	0	0	0	0	0	0	0	0	0	0	0	0	0	0	0	0	0	0
ENSSSCT00000004558	0	0	0.005695	3.00378	0	0	3.63955	0	0	0	0	0.012524	0.852307	1.28869	0	2.88627	0	0	0.208392	0.881986	0.573027	0.300198	0.00768	0.028029	1.0969	0.201679	1.11581	1.46212	0.622303	0	0.182423	0.658974	2.69497	1.5189	1.34667	0.032878
ENSSSCT00000058130	0	0	0	0	0	0	0	0	0	0	0	0	0	0	0	0	0	0	0	0	0	0	1.71893	0	0	0	0	0	0	0	0	0	0	0	0	0
ENSSSCT00000004560	0.983157	1.33701	0.977432	1.16837	1.61804	0.575638	0.569904	1.05432	0	0.496915	0.96306	0.337456	1.37814	1.37273	1.95669	1.07658	0	1.49661	5.49016	5.3035	5.16286	12.4493	13.8863	5.139	2.68383	8.57197	6.69229	4.81864	8.12587	3.51029	18.1345	15.0386	8.75037	13.8196	9.02268	10.5573
ENSSSCT00000043535	15.3974	11.7054	0	17.2341	20.7963	13.4562	12.8948	27.7923	24.7476	18.9239	0	4.68734	21.9418	18.2089	17.6033	20.6485	20.0816	7.86274	7.47537	15.4701	0	0	16.7061	25.2356	20.5933	27.6611	0	17.1132	0	16.1779	7.9774	0	41.9501	0	0	0
ENSSSCT00000058859	0	0	0	0	0	0	0	0	0	0	0	0	0	0	0	0.082503	0	0	0	0	0	0	0	0	0	0	0	0	0	0	0	0	0	0	0	0
ENSSSCT00000004562	1.68351	0.082292	0	0.000931	0	0	0	0	0.373537	0	0	0	0.022101	0.000183	0	0	0	0	0.145359	0	0.092312	0.140748	0.034516	0.016942	0.08597	0.010198	0.010906	0	0.185102	0.071562	0.06182	0.054133	0	0.041534	0.029837	0.094058
ENSSSCT00000060952	0	0	0	0	0	0.317043	0.235507	0	0	0.257972	0.271577	0	0	0	0.2193	0	0	0	0.00675	0.02872	0.388218	0	0.014345	0.112778	0.375551	0.063597	0.354711	0.118615	0.365234	0	0.303734	0.540865	0.147675	0	0	0
ENSSSCT00000056848	0	0	0	0	0	0	0	0	0	0	0	0	0	0	0	0	0	0	0	0	0	0	0	0	0	0	0	0	0	0	0	0	0	0	0	0
ENSSSCT00000004563	0	0	0	0	0	0	0	0	0	0	0	0	0	0	0	0	0	0	0	0	0	0	0	0	0	0	0	0	0	0	0	0	0	0	0	0
ENSSSCT00000061187	0.179799	0	0.27283	0.323255	0.231945	0.173129	0.303076	0.191993	0.198817	0.245863	0.198774	0.217559	0.266851	0	0.350462	0.230342	0.102771	0.19827	1.43206	0	0	0	0	0	0	0	0	0	2.95114	0	0	0	0	0	0	0
ENSSSCT00000004565	5.36876	5.62953	6.4053	4.81567	13.0089	5.03384	6.2944	11.7286	9.68582	7.01141	11.0218	7.95879	9.7532	9.37311	8.33833	9.04358	6.40935	11.2943	7.00912	6.45909	7.21535	6.89362	7.86283	5.85642	6.00828	10.5812	6.83807	6.35649	9.02607	7.1675	10.1339	12.4544	9.36887	9.78287	0	11.5136
ENSSSCT00000042139	0.168712	0	0.162297	0	0	0	0	0.210668	0.094923	0	0	0	0	0	0.046472	0.045989	0	0.136583	0.262782	0.210463	0	0	0	0.172185	0.302198	0	0	0	0	0	0.306566	0.081317	0	0	0.098367	0.308394
ENSSSCT00000048036	1.31642	2.25462	1.24693	1.75071	0.68556	0.653637	1.0695	2.09377	2.45688	3.02624	2.44592	1.42322	1.19967	1.31785	1.46248	0.833955	0.864191	1.5751	9.6828	9.62008	8.28866	10.1274	5.30424	15.4492	6.42273	7.20153	9.45139	5.23284	14.774	9.41944	5.81079	7.09589	6.97562	4.46991	6.34913	4.83993
ENSSSCT00000041834	0	0.087039	0	0	0	0	0	0.500786	0	0	0	0	0	0	0	0	0	0	0.139017	0.015915	0.085049	0.104328	0.017602	1.18186	0.127871	0.568644	0	0.142447	0.018813	0.100287	0.140898	0.225308	0.610463	0	0.228362	0.103238
ENSSSCT00000037187	0	0	0	0	0	0	0	0.020806	0	0	0	0	0	0	0	0	0	0	0.028663	0	0.039254	0	0.066004	0.123191	0	0	0	0	0	0	0	0	0	0	0	0
ENSSSCT00000004567	0	0	0	0	0	0	0	0	0	0	0	0	0	0	0	0	0	0	0	0.114593	0.096231	0	0	0	0	0	0	0	0	0	0.125999	0	0	0	0.27509	0
ENSSSCT00000026115	0.040201	0.065725	0	0	0	0	0	0	0.147963	0.216385	0	0	0	0	0	0.065213	0	0	0.337446	0.020549	1.0752	1.39247	0.06863	9.89572	1.23174	0.856512	0.068941	2.60699	0.943324	1.44934	0.15096	0.047372	0.080517	0	0.148667	0.336109
ENSSSCT00000004568	2.30086	3.36925	3.32221	2.80769	3.47871	4.09461	5.2846	5.09333	4.83466	1.54556	2.71767	2.41497	3.20126	3.67687	4.75112	3.83462	2.34537	4.29714	55.6295	36.6493	64.2749	33.2272	38.6216	42.868	27.8232	20.8521	53.8282	34.7427	31.7853	61.854	33.2939	29.3614	35.6037	51.7894	35.7125	35.0479
ENSSSCT00000046873	0	0	0	0	0	0.25154	0.002362	0.384827	0	0.030162	0	0.026862	0	0.005414	0	0	0	0	0.420978	0.083666	0.0612	0	0.220487	0.245202	0.025984	0	0.087341	0	0.050894	0.278601	0	0.042233	0.172055	0.409061	0.065525	0.003126
ENSSSCT00000050406	1.09194	2.00545	1.49383	2.31729	1.98703	1.72385	2.07139	2.57979	2.47941	1.42509	2.21392	1.39582	1.30881	2.46274	2.06638	1.80242	1.46294	2.85323	8.74969	8.00577	9.71076	8.87516	7.33058	9.53727	9.168	6.39353	7.6343	6.28845	7.64687	7.56323	6.3148	8.99859	8.45294	5.95852	11.6154	7.41338
ENSSSCT00000004569	0	0	0	0	0.671717	0.275736	0	0	0	0	0.061982	0	0	0	0	0	0	0	3.48417	0.022507	0.939677	0.028822	4.12724	1.41428	0.786654	0.790225	0.004042	0.059138	0.177699	1.16084	0.396011	0.04057	1.03991	7.52189	1.68581	0.015908
ENSSSCT00000048579	1.2388	1.14349	1.19189	1.2548	1.56854	1.46874	1.05478	2.12076	1.49017	1.5004	0.697981	1.91236	1.27264	1.40938	1.69312	2.31139	1.70123	1.51889	1.00895	1.17039	2.0396	1.06503	1.91337	2.0372	2.23123	1.33252	2.41575	2.02252	3.1561	2.07905	2.53896	2.54282	3.0019	3.76222	2.95335	1.55789
ENSSSCT00000056974	1.99568	1.04892	2.35182	3.79836	2.5693	0	3.65866	1.28865	0.036339	1.5198	2.16752	0	2.18187	0	2.58057	0	2.29651	1.21654	9.73644	6.34721	4.27937	7.61397	3.34355	10.0444	3.88921	5.60562	6.11095	3.90348	6.00181	7.99882	4.26238	7.53803	6.38987	1.42589	3.73788	6.25034
ENSSSCT00000004571	1.36086	0.294764	0	0	0.873904	0.331945	0.873794	1.33742	1.21989	1.23986	1.84355	0	1.89272	1.49279	2.54896	3.31821	1.85024	0.817978	0.590369	2.0741	1.25233	1.84868	1.0446	1.28835	1.66981	0.664287	2.85783	2.70543	1.10167	4.00085	1.12276	2.24268	2.47239	4.31712	0.685667	1.30081
ENSSSCT00000061092	0.407486	0.281415	0	0	0	0.175212	0	0.21394	0.174335	0	0	0	0	0.348429	0	0	0	0.324048	0.867042	1.6615	1.78165	0.407482	1.34034	0.793528	1.02199	1.12802	1.7652	2.05628	1.03874	3.33763	1.44516	0	0.876728	1.89318	1.10717	0.272636
ENSSSCT00000048037	0.394375	0.559867	0.450437	0.661209	0.525646	0.599786	0.537899	0.769332	0.586503	0.413965	0.316109	0.729648	0	0.277137	0.462539	0	0.121185	0.620544	5.95362	3.25551	3.02381	5.03537	3.56033	2.95731	3.73546	3.58046	3.67111	3.64726	4.14905	7.4807	3.91006	3.0606	2.76951	3.63196	3.19138	2.89595
ENSSSCT00000056296	0	1.09886	0	0	0	0	0	0	0	0	0.945589	0	0	3.12412	0	0	1.51834	0	0.772834	0.25305	1.35458	0.213522	2.8366	0	5.25559	0.636944	0.320652	0	3.46412	1.88702	2.00873	2.07048	0	0	2.06847	0
ENSSSCT00000054067	0	1.32148	0	0	0	0	0	0	0	0	0	0	0	0.137995	0	0	0	0	0	0	0	0	0	0	0	0	0	0	0	0	0	0	0	0	0	0
ENSSSCT00000004573	0.393212	0.307096	0.451749	0.432081	0.634732	0.184955	0.157095	0.349918	2.84929	1.57126	0.577332	0.377274	0.260439	0.281584	0.364375	1.13818	0.141061	0.462284	0.219284	0.494436	0.223893	0.670056	0.648824	0.290901	1.33334	0.697078	0.385685	2.80648	0.672422	0.212258	0.35256	0.74118	1.02818	1.38003	0.541713	0.987416
ENSSSCT00000053391	0	0.01586	0	0	0	0.01198	0	0	0.008173	0	0.649653	0	0	0	0	0.238051	0.630549	0	1.32566	0.011469	0.259845	1.34193	0.935015	0.721	0	1.29154	0.017111	0	0.18455	0.037618	0.00857	0.597599	0.003789	0	0.002454	0.327573
ENSSSCT00000038356	0	0	0	0	0	0	0	0	0	0	0	0	0	0	0	0.153551	0	0	0	0	0	0	0	0	0	0	0	0	0	0	0	0	0	0	0	0
ENSSSCT00000004574	0	0	0.226101	0	0	0.300369	0.30624	0	0	0	0	0	0	0	0	0.287902	0	0	1.00911	2.80573	2.05204	2.98586	1.54076	1.38898	0.972119	2.01561	3.39738	1.2524	2.39805	2.14124	4.59521	1.65161	2.59286	2.01302	1.31271	1.13073
ENSSSCT00000055583	0	0	0	0	0	0	0	0	0	0	0	0	0	0	0	0.03991	0.001822	0.034656	0.001967	0.003119	0	0	0	0	0	0	0	0	0	0.005293	0	0	0	0	0	0
ENSSSCT00000064165	0	0	0.0671	0	0	0.116541	0.035493	0	0	0	0	0	0	0	0.031832	0	0	0	1.71032	2.15243	1.95125	1.72107	1.37865	1.24874	0	1.93883	0.909599	0.08002	0.126625	1.92689	1.549	1.53923	3.75529	3.20728	2.79988	2.2841
ENSSSCT00000065783	9.06599	8.21041	8.67168	9.91933	4.23379	7.74825	8.98836	12.0376	13.8809	9.26966	11.9166	9.97241	6.41016	11.3411	9.6977	9.49322	3.81457	6.02621	10.7956	3.84532	3.64943	4.16368	4.13678	4.53919	3.83818	5.26841	3.91749	8.60425	11.3722	5.28275	4.09789	4.40273	3.30709	3.88354	11.2208	4.23053
ENSSSCT00000004575	0	0	0.862287	0.056803	0.078808	0	0	0.547644	0.230524	0	0	0	0.177847	0.267236	0	0.961543	0.404728	0	0.269074	0.228335	0	0	0.095078	0.126051	0.077858	0.343633	0.310996	0.712049	0.28549	0	0.260419	0.106922	0.31935	0.514931	0	0.847249
ENSSSCT00000038719	0	0	0	0	0	0	0	0	0	0	0	0	0	0	0	0	0	0	0	0	0	0	0	0	0	0	0	0	0	0	0	0	0	0	0	0
ENSSSCT00000042834	0	0	0	0	0	0	0	0	0	0	0	0	0	0	0	0	0	0	0	0	0	0	0	0	0	0	0	0	0	0	0	0	0	0	0	0
ENSSSCT00000055465	4.84163	10.5904	10.7152	3.64044	11.1785	14.1052	15.0253	7.30535	54.0932	16.9568	9.92904	4.07006	14.4683	8.25702	10.8033	14.5424	10.5231	17.0963	1.36567	1.31258	26.147	12.7694	17.5383	14.7127	10.2481	9.45474	25.9866	25.4445	20.0371	12.052	15.0803	13.4289	15.6767	16.4326	15.2077	11.4909
ENSSSCT00000004577	0	0.026872	0.014094	0	0	0	0.002798	0	0.013455	0.004606	0	0.004904	0	0	0.003155	0	0	0	0	0.07148	0	0.011263	0	0.105382	0	0.039152	0	0.260143	0	0.0363	0	0.078806	0	0.07752	0.154089	0.064264
ENSSSCT00000050649	0.002877	0	0	0.002135	0.005381	0	0	0	0	0	0	0	0	0	0	0.124304	0	0	0.008488	0.711597	1.23143	0.550216	0.020607	0.666225	1.7401	0.439674	0.013884	2.1487	1.44407	0.352181	0.008212	0.582947	0.012124	0.817986	1.09703	0.858135
ENSSSCT00000004578	0.189101	0.784817	0.154114	0.585743	0.418497	0.672653	0	0.03596	0.998585	1.17867	3.21196	0.169799	0.975273	0.853545	0.593777	0.89741	0.920964	0.470551	0	0.121481	0	0.126395	0	0	0	0.148226	0	0	0.127603	0.113833	0	0	0	0	0	0.039564
ENSSSCT00000064833	19.9628	25.6084	13.8985	25.6253	12.0034	20.6195	20.2198	17.4944	29.083	19.9668	14.1248	19.5556	35.356	18.9663	22.8062	16.1208	18.9533	21.8469	0.898625	0.599777	0.611071	0.397118	1.12095	3.20081	4.04619	0.555673	1.26679	1.12154	0.648071	5.26252	2.43154	0.396613	1.01065	3.1258	0.724658	1.39982
ENSSSCT00000004580	0	0.717945	4.47301	0.757836	2.05441	0.902851	0	3.30571	1.71883	0	0	0	0.722536	0	1.20684	0	1.06177	1.68713	2.12781	0	0	0.907954	0	7.78072	0.68529	1.6594	0	0	0.454609	0.834306	0.774222	0	8.95187	0	1.17801	0
ENSSSCT00000004581	0.963367	0.586103	0.24806	0.383684	0.074248	0.141481	0.097194	1.0072	0.302932	0.374665	0.334628	0.128835	0.513632	0.397581	1.40026	0.875607	0.961733	0.428512	3.01411	2.69041	3.20072	2.13019	3.19308	2.67975	0.933356	5.07601	3.9849	3.16967	2.85012	1.76113	6.33521	0.956948	8.34752	5.52324	9.9129	4.96361
ENSSSCT00000052670	0	0	0	0	1.46802	0	0	1.97817	0	0	0	0	0	1.14182	0	0	0	0	0.459573	0	0.50965	0.280557	0	0.257069	0.459725	1.99652	0.9112	0	0	0	0.22523	1.44386	0.378407	1.24303	2.30302	5.64051
ENSSSCT00000033622	1.74264	1.54432	2.13278	2.46242	1.45988	1.07252	0.742571	0.945848	3.17662	1.29371	2.16527	0.770532	1.32083	1.23144	0.756922	2.13397	1.07626	3.49666	4.72497	7.61019	0.35249	4.77356	3.22175	4.8023	2.8476	3.59549	8.10532	5.05959	4.64552	3.30111	7.50721	3.87627	2.83656	3.72022	4.13083	3.83118
ENSSSCT00000056258	0.54092	0.480623	1.09225	0.43457	0	0.344178	0.681745	1.07967	0.555232	0.762464	0.096836	1.257	0.910369	0.843049	1.06014	0.328914	0	0	0.293372	1.19095	0.295285	0.722719	0.762035	1.63034	1.13217	1.0054	0.699481	1.8318	0.387159	0.631783	0.676579	2.38252	1.84543	2.00486	2.26536	2.34144
ENSSSCT00000004582	0	0	0	0	0	0	0	0	0	0	0	0	0	0	0	0	0	0	0	0	0	0	0	0	0	0	0	0	0	0	0	0	0	0	0	0
ENSSSCT00000004583	0	0	0	0	0	0	0.017014	0	0	0	0	0	0	0	0	0	0	0	0.028577	0.026976	0	0.006937	0.047967	0.019245	0.036746	0.028917	0.023297	0.017249	0.06769	0.015858	0.01873	0.040582	0.038321	0	0	0.017739
ENSSSCT00000004584	1.81177	1.80505	2.15644	2.29317	2.12799	1.58948	1.58915	1.58776	3.71586	2.27947	1.76225	1.80551	4.02574	2.21626	1.43967	2.13629	1.83454	2.30126	3.00342	2.60851	3.84282	3.25146	3.69565	5.28785	4.18513	3.94034	4.28589	3.80911	4.07193	3.63905	3.11293	3.85412	4.06147	5.50993	4.84671	2.84198
ENSSSCT00000052552	0.08984	0	0.084085	0	0.107072	0	0	0	0	0	0	0	0	0	0.167752	0	0.104037	0	0.038831	0.007899	0.04362	0.007119	0	0	0	0.050947	0	0	0	0	0.105411	0	0.057028	0.007428	0	0.02134
ENSSSCT00000047086	0	0	0	0	0	0	0	0	0	0	0	0	0	0	0	0	0	0	0	0	0	0	0	0	0	0	0	0	0.203958	0	0	0	0	0	0	0
ENSSSCT00000043821	0.042132	0	0.098979	0	0	0	0	0	0	0	0	0	0	0	0.055648	0	0.054858	0	1.85826	1.36434	0.980748	2.41883	1.11528	3.03827	3.11966	1.53188	1.31018	0.026342	2.52281	0.655188	3.72726	3.49466	1.52562	0	1.82095	2.24469
ENSSSCT00000037006	0	0	0	0	0	0	0	0	0	0	0	0	0	0	0.078621	0	0	0	0.507432	0	0	0.496226	0	0	0	1.97248	0	0.009762	0	0	0.222939	0	0	0.418367	0	0.325787
ENSSSCT00000004585	0	0	0	0	0	0	0	0	0	0	0	0	0	0	0	0	0	0	0	0	0	0	0	0	0	0	0	0	0	0	0	0	0	0	0	0
ENSSSCT00000063827	0	0	0	0	0	0	0	0	0	0	0	0	0	0	0	0	0	0	0	0.00791	0.010493	0.011418	0.009224	0.017785	0.028027	0.031831	0.008941	0.021901	0	0.022787	0.189404	0	0	0.004337	0.013653	0
ENSSSCT00000004587	0.152203	0.295882	0.325368	0.328398	0.185426	0.287256	0.542896	0.660322	0.491242	0.128355	0.189689	0.269556	0.676649	0.603071	0.175497	0.306208	0.154724	0.934465	5.73897	2.08124	2.76525	1.99416	3.51139	3.12524	4.7458	3.45447	2.61512	3.93042	3.45047	5.29365	2.26463	4.11214	3.27966	5.90299	4.10198	5.49535
ENSSSCT00000004588	0.764993	0.6593	1.38841	0.741933	1.60616	0.406015	0.306765	1.18152	0.834731	0.806414	1.47229	0.451609	0.70231	0.507725	0.691597	0.254084	0.858022	0.961996	1.20818	0.527223	0.990447	0.780317	0.870665	0.693125	0.338524	1.28055	0.354773	0.468878	1.00657	0.320523	1.6195	0.274395	1.28833	0.571758	1.78294	0.71805
ENSSSCT00000023062	0	0	0	0	0	0	0	0	0	0	0	0	0	0	0	0	0	0	0	0	0	0	0	0	0	0	0	0	0.015719	0	0	0	0	0	0	0
ENSSSCT00000045479	0.023895	0.167807	0.038904	0.033435	0.01192	0.046055	0.032339	0.048833	0.267161	0.068295	0.155324	0.057289	0.334563	0.011894	0.036454	0.012025	0.024291	0.070716	0.49123	0.152699	0.144961	1.15836	0.152823	0.471758	0.164439	1.53068	0.230984	0.431862	1.26306	0.303544	0.211522	0.287372	0.476477	0.115158	0.126018	0.533539
ENSSSCT00000051639	1.5824	2.5404	2.03041	2.11267	1.27615	1.24051	2.79979	2.07706	2.11286	1.70023	4.45418	1.24789	1.68304	0.338119	1.31876	1.64293	1.18774	4.21076	19.9915	2.58727	0.81308	8.31441	1.29807	5.42097	2.57795	8.69637	2.23729	3.14266	9.21812	1.64078	4.36814	2.11718	3.51142	24.5121	0.62687	25.3324
ENSSSCT00000004592	0	0	0	0	0	0	0	0	0	0.028196	0	0	0	0	0	0	0	0	0	0	0	0	0	0	0	0	0	0	0	0	0	0	0	0	0	0
ENSSSCT00000034426	1.36076	1.39095	1.07269	1.12937	0.62364	0.812283	0.70861	1.14902	0.830481	0.347166	0.586337	0.347033	0.766149	0.564786	1.2473	0.975007	0.789652	0.923957	10.415	12.9214	12.8525	14.2958	16.3651	11.818	4.83163	11.0905	6.61037	4.0961	8.80572	6.26764	15.2235	8.0576	7.7278	6.16237	7.42349	10.6357
ENSSSCT00000004593	0	0	0	0	0	0	0	0	0	0	0	0	0	0	0	0	0	0	0	0	0	0	0	0	0	0	0	0	0	0	0	0	0	0	0	0
ENSSSCT00000004594	2.88322	2.99845	1.94815	2.31013	1.5256	2.11196	0.858184	3.97066	3.00392	2.09503	2.47624	1.799	0.912791	2.7954	3.02683	2.72502	2.4016	2.67043	14.5639	16.4882	4.81726	2.12084	10.1981	14.0743	12.6643	2.48361	15.9884	10.6265	7.27544	1.73732	15.2434	5.17519	13.4377	16.3234	1.17971	8.47252
ENSSSCT00000034018	0	0	0	0	0	0	0	0	0	0	0	0	0	0	0	0	0	0	0	0	5.17076	4.54139	0	0	0	0	0	0	0	0	0	0	0	0	0	6.2145
ENSSSCT00000004597	0	0	0	0	0	0	0	0	0	0	0	0	0	0	0	0	0	0	0.204354	0	0.231331	0	0	0.35237	0	0	0	0	0.104999	0.098189	0.110851	0	0	0	0.052801	0.162399
ENSSSCT00000004596	0.020325	0.019756	0	0.029602	0.020278	0	0	0	0	0	0	0	0	0.020235	0	0	0	0	0.916195	0.317939	0.088125	0.614252	0.204727	0.425216	0.796533	1.58437	0.191982	0.501302	2.34411	0.3225	0.265006	0.418806	1.35452	0.727016	0.276956	1.26674
ENSSSCT00000004598	0	0	0	0	0	0	0.042394	0	0.030608	0	0.060203	0	0.064705	0	0	0	0	0	0.166584	0.048901	0.030417	0	0.013369	0.031969	0.124755	0	0.117146	0.043416	0.170757	0.02953	0.062071	0	0.152609	0.052677	0	0
ENSSSCT00000047196	2.76746	3.5472	3.75349	4.24413	6.43913	2.43821	2.73205	5.50163	3.25603	3.63892	2.04236	4.69616	3.91019	5.0956	4.55633	3.99811	4.32265	4.29226	5.32562	4.44579	4.92793	5.28259	4.32594	5.41832	3.68402	5.86022	4.51935	3.67863	4.1427	4.49381	3.77749	6.56241	5.28973	5.88992	7.56661	5.02551
ENSSSCT00000004599	0	0	0	0	0	0	0	0	0	0	0.011584	0	0	0	0	0	0	0	0.013478	0	0.021624	0.029896	0	0	0	0	0	0	0	0	0	0	0.003857	0	0.014181	0
ENSSSCT00000056666	2.0971	1.66202	0.590077	1.28793	6.6904	1.31347	1.23462	2.02401	1.24953	2.0606	1.26434	1.87969	1.50443	1.3613	1.70145	1.46547	1.40481	2.31245	5.97013	6.69653	3.61243	4.41687	5.71348	5.18385	6.05336	5.96673	3.90791	4.20537	4.81962	5.61198	4.16635	5.41073	3.26206	3.63212	4.78342	3.92048
ENSSSCT00000063024	0	0	0	0	0	0	0	0	0	0	0	0	0	0	0	0	0	0	0	0	0	0.057155	0	0	0	0.016098	0	0	0	0	0	0	0.007504	0.033157	0.045635	0
ENSSSCT00000025418	0	0	0	0	0	0	2.57558	0	0	0	0	0	0	0	0	0	0	0	0	0	0	0	0	0	0	0	0	0	0	0	0	0.004574	0	0	0	0.463082
ENSSSCT00000046954	0.099703	0.078325	0.020086	0.078559	0.04458	0.079192	0.092689	0.11672	0.19539	0.135482	0.068894	0.03698	0.227364	0.041575	0.094927	0.011342	0.021226	0.080104	1.17192	0.312881	0.212326	1.00174	0.251877	0.680593	0.317872	1.60414	0.140842	0.326586	1.07293	0.282961	0.364287	0.210264	0.840232	0.54435	0.180786	1.65227
ENSSSCT00000038446	0	0	0	0	0	0	0	0	0	0	0	0	0	0	0	0	0	0	0.251374	0	0	0	0	0	0	0.121223	0	0	0.821738	0	0.078584	0	0.321757	0	0	0.070827
ENSSSCT00000065529	0	0.023743	0	0	0	0	0	0	0	0	0	0	0.014675	0	0	0	0	0	0	0	0	0	0	0	0.046537	0	0	0	0	0	0.104463	0	0.371583	0.016404	0.072004	0
ENSSSCT00000062995	0	0	0	0	0	0	0	0	0	0	0	0	0	0	0	0	0	0	0	0	0	0	0	0	0	0	0	0	0	0	0	0	0	0	0	0
ENSSSCT00000058049	0.389106	0.164599	0.826191	0.732416	0	0.225371	0.225293	0.170307	2.604	0	0.412193	0.440858	0.434979	0.530725	2.6473	1.14064	0	3.23038	0.485157	1.68296	0.344048	0.184847	0.65181	0.16684	0.160778	0.800663	2.27771	0.311764	1.07909	0.900283	2.67448	0.261663	0.569538	0.79322	0.85861	0.403698
ENSSSCT00000004602	1.36372	0.650456	1.5556	1.02217	0	0.480748	0.471435	0.917764	3.72482	0	0.47841	0.443418	1.06389	1.60877	3.26023	0.625604	0	3.58614	0.527067	7.14854	3.97857	1.09339	4.33502	2.20864	2.00219	2.64422	2.76916	3.93521	3.02456	1.58401	2.90868	3.2196	0.953009	1.60726	3.18439	4.49716
ENSSSCT00000048439	0	0	0	0	0	0	0	0	0	0	0	0	0	0	0	0	0	0	0	0	0	0	0	0	0	0	0	0	0	0	0	0	0	0	0	0
ENSSSCT00000043883	0.157457	0	0.023538	0.7986	0.177403	0.585601	0.389952	0.406386	0.276638	0.151955	0.066211	0	0.326571	0.083352	0.193391	0.087135	0.018655	0.578293	2.32065	2.26561	0.951867	0.754564	1.43778	0.899295	0.925495	3.66879	3.59639	0.975336	1.66538	1.32531	3.27024	0.810004	2.92822	0.705169	0.629458	1.93232
ENSSSCT00000060649	0.062938	0.139803	0.520674	4.4889	0.631042	0.159816	0.820802	0.090236	2.15076	0.297206	0.048084	4.61792	0.266487	0.089841	0.16531	0.206799	6.02697	0.801338	0.334094	0.204255	0.068733	0.020721	0.080134	0.042571	0.056143	1.56419	0.586132	0.170585	0.038977	0.124033	0.244132	0.320229	1.45426	0.380496	0.119843	0.042291
ENSSSCT00000037556	0	0	0	0	0	0.12006	0	0	0	0	0	0	0	0	0.531785	0	0	0.417735	0	0.348226	0	0	0	0	0	0	1.27392	0.104986	0.085574	0.1365	0	0.0799	0	0	0	0
ENSSSCT00000004603	0	0	0	0	0	0	0	0	0	0	0	0	0.077835	0	0	0.255993	0.144618	0	0	0	0	0	0	0.0724	0	0	0	0	0	0	0	0	0	0.034936	0	0
ENSSSCT00000065157	4.04422	3.0032	1.54991	5.66142	5.92511	9.28921	1.73197	1.33918	3.42965	3.23565	5.51296	4.02264	2.93963	4.25132	5.66925	4.27361	0.910122	4.7576	2.91563	2.63558	2.22216	1.49702	1.12217	4.80554	4.70712	0.702112	2.24877	2.38036	0.713401	0.439297	1.24513	3.5679	0.071551	3.25633	1.78176	3.16213
ENSSSCT00000004604	0.022049	2.2347	0.108253	0	0.467479	0.014888	1.87493	0.20857	1.12533	0.164797	0.008101	1.24842	0.015908	0.024709	0.394781	0.055708	2.9887	0	0.027835	2.31097	0.015184	1.21558	0.48398	0.626186	3.15232	0.593978	0.429175	0.047462	2.37333	0.27288	1.20444	0.55387	3.45071	0	1.58338	0.042607
ENSSSCT00000060052	0.058995	0.120202	0.078076	0.130746	0.134348	0.027277	0.062189	0.186093	0.03396	0.1541	0.361386	0	0	0	0.024049	0.023025	0.023676	0.036658	0	0.024691	0.02296	0.024119	0.020284	0.018039	0.035255	0.110511	0.01964	0.032772	0.021519	0.076347	0.047329	0.084728	0.05107	0.013254	0.053862	0.022244
ENSSSCT00000004605	0.800447	0	1.34126	1.11113	0.309291	0.508241	1.69959	1.33513	1.80909	0.204404	2.05288	1.11184	1.47169	1.48841	0.592771	1.48687	0.106712	1.84891	2.89973	0	0.568024	1.68622	0.007026	2.9627	2.69657	2.57767	1.87657	2.17535	1.72952	0	2.74634	3.53754	1.83911	0.622146	1.18375	1.39644
ENSSSCT00000062806	0	0	0.054086	0	0	0	0	0	0.020849	0	0	0	0	0	0	0	0	0.051458	0	0	0	0	0	0	0	0	0	0	0	2.14239	0	0	0	0	0	0.020194
ENSSSCT00000040870	0	0	0	0	0	0	0	0	0	0	0	0	0	0	0	0	0	0	0	0	0	0	0	0	0	0	0	0	0	0	0	0	0	0	0	0
ENSSSCT00000058434	0.023069	0	0	0.023155	0	0	0	0	0	0	0	0	0	0	0	0.022095	0	0	0	0	0	0.005538	0	0	0	0	0	0	0	0	0	0	0	0	0	0
ENSSSCT00000057650	0	0	0	0	0	0	0	0	0	0	0	0	0	0	0	0	0.003852	0	0	0.003905	0	0.023043	0.008275	0	0.005318	0	0.001338	0.015472	0	0	0.004612	0.382391	0	0.016359	0	0
ENSSSCT00000065502	0	0	0	0.018085	0	0	0	0	0	0	0	0	0	0	0	0.059775	0.007011	0	0.005366	0	0	0	0.004007	0	0.009163	0.00497	0.004685	0	0	0.004485	0.003174	0	0.003065	0	0	0.00235
ENSSSCT00000036796	0	0	0	0	0	0	0	0	0	0	0	0	0	0	0	0	0	0	0	0	0	0	0	0	0	0	0	0	0	0	0	0	0	0.175591	0	0
ENSSSCT00000060523	0	0	0	0	0	0	0	0	0	0	0	0	0	0	0	0	0	0	0	0	0	0	0	0	0	0	0	0	0	0	0	0	0	0	0	0
ENSSSCT00000057712	0.489274	0	0.207966	0.738295	0	0.876704	0.109522	0	0.041089	0	0.058392	0.769337	0.315206	0	1.05386	0	0	0.171203	0.171415	1.58203	0.52165	0.405633	0.875705	0.098019	0.207993	0.174586	0.089362	0	0.310307	0	0	0.105054	0	1.45317	0.413884	0.471208
ENSSSCT00000048083	0	0.015804	0.015641	0	0	0.015533	0	0.075742	0	0	0	0	0	0	0.049611	0.065296	0.016529	0.013163	0.617361	0.228022	0.110283	0.877108	0.131574	0.379842	0.434878	0	0.074651	0.270202	1.17769	0.136038	0.300307	0.314555	1.28539	0.350536	0.022379	1.03904
ENSSSCT00000004606	0	0	0	0	0	0	0	0	0	0	0	0	0	0	0	0	0	0	0	0	0	0	0	0	0	0	0	0	0	0	0	0.017963	0.005679	0	0	0
ENSSSCT00000027213	0	0	0	0	0	0	0	0	0	0	0	0	0	0	0	0	0	0	0	0	0	0	0	0	0.014461	0	0	0	0	0	0	0.0509	0.02741	0	0.803443	0
ENSSSCT00000044349	0	0	0	0	0	0	0	0	0	0	0	0	0	0	0	0	0	0	0	0	0	0	0	0	0	0	0	0	0	0	0	0	0	0	0	0
ENSSSCT00000044238	0	0	0	0	0	0	0	0	0	0	0	0	0	0	0	0	0	0	0	0	0	0	0	0	0	0	0	0	0	0	0	0	0	0	0	0
ENSSSCT00000004608	0	0	0	0.004487	0	0	0	0	0	0	0.030343	0	0	0	0	0	0.344375	0	0	0	0	0.11405	0	0	0	0	0	0	0	0	0.257362	0	0	0	0	0
ENSSSCT00000048916	0	0	0	0	0	0	0	0	0	0	0	0	0	0	0	0	0	0	0	0	0	0	0	0	0	0	0	0	0	0	0	0	0	0	0	0
ENSSSCT00000038230	0.07838	0.205981	0.117546	0.858777	0.254995	0.01378	0.55854	0.090572	0.260077	0.157644	2.89162	0.056902	0.205209	0.076922	0.189641	0.110301	0.090928	1.22923	0.387871	2.88932	1.22174	1.08393	1.00112	0.409398	1.77167	1.24138	1.70895	0.729503	0.947471	1.74914	0.432811	2.18827	0.407419	1.21491	0.2934	1.84467
ENSSSCT00000038791	0.200125	0	0	0	0.316332	0	0	0.146064	0	0	0	0	0.344136	0	0	0	0.208292	0	0	0	0	0	0	0	0	0	0	0	0	0	0	0	0	0	0	0
ENSSSCT00000060427	9.49509	10.1006	7.55204	11.1593	10.2061	9.25832	9.76633	12.0901	11.24	11.21	12.1677	10.7283	14.5644	13.8071	13.3447	11.9291	14.6205	14.9935	9.34689	6.55688	6.72007	5.90933	6.88981	8.63099	7.66349	7.14431	7.21129	7.22144	8.16817	9.87303	8.16929	7.24598	6.93487	8.86484	6.83447	9.56024
ENSSSCT00000061209	0.239504	0	0.523665	0.122755	0	0	0.209337	0.465982	0.804826	0.197037	0.117182	0.157498	0	0.547382	0.704748	0.162545	0	0	0	0	0	0.26424	0	0	0	0	0	0.112505	0	0.356866	0	0	0	0	0.13331	0
ENSSSCT00000029261	0	0	0	0.004635	0	0	0	0	0	0	0	0	0	0	0	0	0	0	0	0	0	0	0	0	0	0.050135	0	0	0	0	0	0	0	0	0	0
ENSSSCT00000062973	0	0	0	0	0	0	0	0	0	0.037879	0	0	0	0	0	0.026731	0.013441	0.034132	0.166764	0.140265	0.028946	0.354413	0.080691	0.067753	1.35796	0.124475	0.030673	0	0.087875	0.05804	0.031311	0.31398	0.116595	0.356153	0.305505	0.173863
ENSSSCT00000037228	0	0	0	0	0	0	0	0	0	0	0	0	0	0	0	0	0	0	0.823218	0.1632	0	0	0.259551	0	0	0.445459	0	0	0.370915	0	0	0	0	0	1.01962	0
ENSSSCT00000058706	0	0	0.190544	0	0	0.391965	0	0	0.325335	0.288124	0	0	0.241941	0	1.10873	0	0	0	2.08518	1.32746	1.24643	4.70215	0.765218	0.953784	1.04016	3.00409	1.75201	0	1.31955	3.61312	0.857094	7.06496	2.99773	6.43078	1.02102	1.57262
ENSSSCT00000037646	0	0.028423	0	0	0.029005	0	0	0.027672	0	0	0	0	0	0	0	0	0	0.012621	0	0	0	0	0	0	0	0	0	0	0	0	0	0	0	0	0.548547	0
ENSSSCT00000039329	1.73114	1.41465	0.1204	1.05362	0.020398	0.707322	1.21568	0.706629	0	0.017566	1.04944	0.061604	0.416657	1.22549	0.628983	0.274744	0.010486	0.380842	4.18125	2.47045	2.98774	3.61216	1.27607	1.11926	1.09759	0.704711	2.70867	1.06818	1.06083	1.55734	2.12926	2.12668	2.80039	2.77113	1.5899	2.27569
ENSSSCT00000027054	4.30455	9.0491	6.79271	7.95426	4.53362	3.91566	3.74981	6.00661	6.11883	6.80735	6.38247	3.98173	11.6727	4.40267	5.36477	6.3359	4.01828	8.01704	4.65724	28.1744	20.3145	6.07706	20.0243	14.3413	11.9896	20.2979	19.4807	17.6757	16.3007	12.5211	12.7894	2.35641	10.0332	15.1853	11.1306	9.27589
ENSSSCT00000004611	0	0	0	0	0	0	0	0	0	0	0	0	0	0	0	0	0	0	0	0	0	0.189192	0	0	0	0	0	0	0	0	0	0	0	0	0	0
ENSSSCT00000050000	0	0	0	0	0	0	0	0	0	0	0	0	0	0	0	0	0	0	0	0	0	0	0	0	0	0	0	0	0	0	0	0	0	0	0	0
ENSSSCT00000053756	0.446032	0.431198	0	0.097141	0.344172	0	0	0	0.243218	0	0	0	0	0.408022	0.759236	0	0	0.301593	0	0	0	0	0	0	0	0	0	0	0	0	0	0	0	0	0	0.003504
ENSSSCT00000030224	2.20525	2.23322	0.562484	2.28892	2.32944	2.0505	1.62009	1.49073	3.42852	2.29277	2.75683	0.336688	2.87691	1.88405	0.487951	3.024	0.481961	0.187199	5.61955	6.37967	7.12977	5.73908	7.32901	5.13664	5.10667	4.82906	7.53662	5.72886	7.07126	5.61893	7.09939	4.3009	3.25257	3.56294	3.86515	4.49393
ENSSSCT00000044633	0.045782	0.014933	0.014779	0	0	0	0	0.028627	0	0.029298	0	0	0	0	0	0.015463	0.01554	0	0.026596	0.016043	0.044754	0.070362	0.05239	0.031359	0.01522	0	0	0	0.047936	0.021942	0	0	0	0.118929	0	0.028905
ENSSSCT00000048282	6.114	3.03871	11.3929	7.32306	2.55893	11.8971	2.358	3.67846	2.95461	2.91218	1.92752	2.36811	16.0817	2.08555	2.65629	2.718	5.05772	8.29857	0	0	0.052209	0	0	0.081401	1.62722	0	0.006303	0	0	0.52402	0	0	0	0	0	0
ENSSSCT00000058643	5.09764	1.63866	1.6521	6.95819	0.046843	5.7052	2.0128	4.12687	3.33932	1.72361	1.99292	2.74227	1.80004	3.06222	2.80896	1.88994	2.36983	4.33417	0	0	0	0	0	0	0.007094	0	0.011772	0.004957	0	0.039896	0.006258	0	0	0.034626	0	0
ENSSSCT00000028886	0	0.15993	0	0	1.23808	0	0	0.244559	0	0	0	0	0.476861	0	0	0.335829	0	0	0	0	0	0	0	0	0	0	0	0	0	0	0	0	0	0	0	0
ENSSSCT00000036887	0	0	0.756844	0	0.630592	0.212116	0.646361	0	1.31105	0.634518	0.651576	0	1.14957	0	0	0	0.74315	0.902917	0	0	0	0	0	0	0	0	0	0	0	0.003228	0	0	0	0	0	0
ENSSSCT00000025934	0.119731	0	0.108491	0.043842	0.086029	0.162535	0.513898	0.048864	0	0.083932	0.093516	0.044931	0.077175	0	0.069041	0.034128	0	0.047646	0	0.057171	0	0	0.043847	0.297455	0.203334	0.042528	0	0.034484	0.156247	2.37545	0	0	0.057507	0	0	0.070494
ENSSSCT00000004616	224.631	213.375	252.916	179.821	323.574	287.124	220.586	317.268	348.387	238.126	331.163	187.069	255.132	320.706	210.491	252.016	185.561	293.538	648.609	773.892	486.474	477.157	842.952	626.627	688.07	570.884	680.559	766.981	869.104	665.476	725.863	611.379	709.377	891.873	792.211	674.367
ENSSSCT00000062386	0.379856	0.688508	0.145773	33.5037	0.580913	0.258941	2.27484	0.706138	0.197249	0.400702	0.197488	0	0.708685	0.505849	0.643526	0.33705	0	0.635458	127.832	0.735612	9.09265	75.3892	58.7716	4.62598	3.87068	76.1453	10.6755	0.37302	11.0892	0.712108	28.9814	8.5254	18.0007	1.09	1.04975	11.3785
ENSSSCT00000004617	0.219025	0.257694	0.312086	0.56555	0.277025	0.480092	0.368077	0.512223	0.166748	0.079918	0.682879	0.466382	0.029679	0.577424	0.392227	0.112408	0.307115	0.344672	2.01556	1.77208	0.656812	2.32531	1.0699	2.21248	0.562958	1.27855	0.950566	2.2857	1.95333	0.607527	0.420957	0.403272	1.28264	2.50644	2.18114	0.975126
ENSSSCT00000004618	0	0	0	0	0	0	0	0	0	0	0	0	0	0	0	0	0	0	0	0	0	0	0	0	0	0	0	0	0	0	0	0	0	0	0	0
ENSSSCT00000004619	0	0.069075	0	0.068999	0.017725	0	0	0.066208	0.034895	0	0	0	0	0	0.036139	0	0	0.041567	0.299177	0.111311	0.291035	0.239996	0.304654	0.180413	0.07058	0.330484	0.352674	0.147498	0.918069	0.167152	0.600889	0.596089	0	0.415684	0.146555	0.330527
ENSSSCT00000004620	0.010186	0.049734	0	0.046	0	0	0	0.018364	0.046526	0	0	0	0.04306	0.09386	0.023851	0	0	0	0.12608	0	0.210992	0.358335	0.210991	0.145056	0	0.219633	0.118646	0.15273	0.043224	0.267192	0.118597	0.206285	0.054882	0.198692	0.177672	0.265628
ENSSSCT00000054090	0	0	0	0	0	0	0	0	0	0	0	0	0	0	0	0	0	0	0	0	0	0	0	0	0	0	0	0	0	0	0	0	0	0	0	0
ENSSSCT00000004622	0	0	0	0	0	0	0	0	0	0	0	0	0	0	0	0	0	0	0	0	0	0	0	0	0	0	0	0	0	0	0	0	0	0	0	0
ENSSSCT00000057234	0	0	0	0	0	0	0	0	0	0	0	0	0	0	0	0	0	0	0	0	0	0	0	0	0	0	0	0	0	0	0	0	0	0	0	0
ENSSSCT00000037854	0	0	0	0	0	0	0	0	0	0	0	0	0	0	0	0	0	0	0	0	0	0	0	0	0	0	0	0	0	0	0	0	0	0	0	0
ENSSSCT00000063023	0	0	0	0	0	0	0	0	0	0	0	0	0	0	0	0	0	0	0	0	0	0	0	0	0	0	0	0	0	0	0	0	0	0	0	0
ENSSSCT00000047043	0	0	0	0	0	0	0	0	0	0	0	0	0	0	0	0	0	0	0	0	0	0	0	0	0	0	0	0	0	0	0	0	0	0	0	0
ENSSSCT00000004623	0	0	0	0	0	0	0	0	0	0	0	0	0	0	0	0	0	0	0	0	0	0	0	0	0	0	0	0	0	0	0	0	0	0	0	0
ENSSSCT00000004624	0	0	0	0	0	0	0	0	0	0	0	0	0	0	0	0	0	0	0	0	0	0	0	0	0	0	0	0	0	0	0	0	0	0	0	0
ENSSSCT00000056414	0	0	0	0	0	0	0	0	0	0	0	0	0	0	0	0	0	0	0	0	0	0	0	0	0	0	0	0	0	0	0	0	0	0	0	0
ENSSSCT00000038294	0	0	0	0	0	0	0	0	0	0	0	0	0	0	0	0	0	0	0	0	0	0	0	0	0	0	0	0	0	0	0	0	0	0	0	0
ENSSSCT00000040736	0	0	0	0	0	0	0	0	0	0	0	0	0	0	0	0	0	0	0	0	0	0	0	0	0	0	0	0	0	0	0	0	0	0	0	0
ENSSSCT00000056948	0	0	0	0	0	0	0	0	0	0	0	0	0	0	0	0	0	0	0	0	0	0	0	0	0	0	0	0	0	0	0	0	0	0	0	0
ENSSSCT00000004626	0	0	0	0	0	0	0	0	0	0	0	0	0	0	0	0	0	0	0	0	0	0	0	0	0	0	0	0	0	0	0	0	0	0	0	0
ENSSSCT00000048722	0	0	0	0	0	0	0	0	0	0	0	0	0	0	0	0	0	0	0	0	0	0	0	0	0	0	0	0	0	0	0	0	0	0	0	0
ENSSSCT00000004625	0	0	0	0	0	0	0	0	0	0	0	0	0	0	0	0	0	0	0	0	0	0	0	0	0	0	0	0	0	0	0	0	0	0	0	0
ENSSSCT00000004628	0	0	0	0	0	0	0	0	0	0	0	0	0	0	0	0	0	0	0	0	0	0	0	0	0	0	0	0	0	0	0	0	0	0	0	0
ENSSSCT00000004629	7.33839	6.18013	6.24916	8.92765	18.9737	6.11139	6.85087	8.2463	7.6284	7.24206	11.3832	6.50095	6.79821	8.48405	7.31382	7.44465	6.1018	7.21763	18.8118	16.1581	4.0929	13.7048	14.4686	13.0166	11.9169	12.8363	14.3586	10.6969	15.7237	14.718	7.91622	7.02332	4.86188	16.7679	16.0764	6.1357
ENSSSCT00000004630	0	0.042066	0.136553	0	0.129532	0	0.130753	0.123623	0.085001	0	0	0.038323	0	0	0.128527	0.071171	0	0	0.606025	2.72805	0.737012	1.09675	1.48086	0.945118	1.21161	1.07826	0.861868	0.538342	1.18272	1.26405	0.648	1.73027	0.507397	0.641763	1.2982	1.16836
ENSSSCT00000059782	0	0	0	0	0	0	0	0	0	0	0	0	0	0	0	0	0	0	0	0	0	0	0	0	0	0	0	0	0	0	0	0	0	0	0	0
ENSSSCT00000004631	4.25847	0.949043	0.616554	1.14066	4.22955	2.23178	3.34213	2.72382	1.27874	1.60643	0.540846	0.499988	0	0.394342	3.61852	10.4932	3.07908	1.20236	2.00938	70.1718	11.4891	2.64524	2.41648	22.8924	2.72189	1.45528	0.437863	3.64774	30.7586	4.58469	49.3887	1.26124	3.18858	0.559984	5.94232	21.2095
ENSSSCT00000038588	0.375215	0.440091	0.594584	0.527199	0.503292	0.314649	0.312769	0.13492	0.302335	0.468897	0.460994	0.233187	0.565197	0.354182	0.263238	0.026318	1.78718	0.260182	0.180454	1.21777	0.66638	1.79717	1.51069	0.261954	3.34638	0.395347	1.65605	2.80282	0	4.13526	0.782196	1.98232	1.44637	1.16006	5.69115	1.83991
ENSSSCT00000042180	1.301	1.16437	1.09731	1.51342	2.04233	2.18176	2.28878	1.71649	1.63295	1.82114	1.54993	0.974815	1.18481	2.00241	2.22869	1.24728	1.39216	2.00514	10.5014	8.47664	10.8436	8.3709	19.0178	10.3794	12.9121	7.74857	16.4453	15.6652	11.6855	9.34343	8.12655	8.40844	6.19781	12.0547	8.58287	10.505
ENSSSCT00000004632	0	0	0	0	0	0	0	0	0	0	0	0	0	0	0	0	0	0	0	0	0	0	0	0	0.42344	0	0	0	0.035202	0	0	0	0	0	0	0
ENSSSCT00000065954	0	0	0	0	0	0	0	0	0	0	0	0	0	0	0	0	0	0	0.183636	0	0	0	0	0	0	0	0	0	0	0	0	0	0	0	0	0
ENSSSCT00000038159	0	0	0.28485	0.443639	0	0	0.470724	0	0.142163	0	0	0.23284	0.418638	0	0	0	0.29652	0	0.276982	0.733681	1.18509	0.127796	1.91072	1.80603	0.613016	0.429246	0.638177	1.2084	0.252629	0.322076	0.821055	0.632458	1.18725	0.501948	1.42934	2.06878
ENSSSCT00000063309	0	0	0	0	0	0	0	0	0.657037	0	0	0	0	0	0	0	0	0	0	0	0.099266	0.190318	0.066433	0	0.227431	0	0	0.550241	0.073396	0.792176	0	0	0	0	0.163197	0.217693
ENSSSCT00000037881	0	0	0	0	0	0	0	0.018878	0.018344	0.008887	0	0	0.020927	0	0	0	0	0	0.194372	0.333382	0.242889	0.190767	0.386817	0.367256	0.399904	0.104335	0.424205	0.335145	0.24098	0.253019	0.351181	0.224205	0.120592	0.077284	0.156666	0.149598
ENSSSCT00000033751	0.047273	0.136799	0.067349	0.162678	0.047641	0.05648	0.215959	0.199025	0.047011	0.0733	0.079274	0.021195	0.123604	0.084592	0.108208	0.096362	0.02056	0.135447	3.47808	1.60241	0.867627	3.64904	1.05959	1.26513	0.927506	5.417	1.06709	1.4558	3.41399	1.55553	1.05178	1.08756	3.53679	2.37647	0.966084	3.41499
ENSSSCT00000004638	0	0	0	0	0	0	0	0	0	0	0	0	0	0	0	0	0	0	0	0	0	0	0.058315	0	0	0.063791	0.137418	0	0.06383	0	0.068543	0	0	0	0.06042	0
ENSSSCT00000004637	0	1.95855	0	0	1.6963	0.035427	0.012412	0	0	0.619991	0	0.850292	0.040519	0	0	0.335255	0.013985	0	0.31531	0.444875	0.235668	0.302867	0.366145	0.256342	0.19492	0.860251	0.166544	0.446905	0.356882	0.871305	0.295078	0.745062	0.721976	0.210096	0.225401	0.255796
ENSSSCT00000032585	1.94515	0	2.02421	1.978	0.173876	2.3787	0	1.90704	3.40909	0.850686	2.05982	1.1909	3.38835	1.62051	2.0445	1.99967	1.81677	1.8615	0.432054	0.001653	0.837658	0	0	0.46949	0	0.002895	0.582073	0.405334	0.002274	1.09861	0.549622	1.30801	0	0	0.560478	0.768457
ENSSSCT00000030957	0	0	0	0	0	0	0	0	0	0	0	0.001533	0	0	0	0.049133	0	0	0	0	0	0.003453	0.011099	0.523171	0.002642	0	0.000716	0	0	0	0.600416	0.099404	0	0	0	0
ENSSSCT00000004636	0	0	0	0.03304	0	0	0	0	0	0	0.080153	0	0	0	0.06922	0.137	0.190187	0.027549	0.090863	0	0.067005	0.034711	0.280925	0.06946	0.102492	0.320498	0	0.141494	0.298665	0.160241	0.263409	0.19316	0.036841	0.473065	0.124899	0.477496
ENSSSCT00000035404	0	0	0	0	0	0	0	0	0	0	0	0	0	0	0	0	0	0	0	0	0	0	0	0	0	0	0.575145	0	0	0	0	0	0	0	0	0
ENSSSCT00000056163	0	0	0	0.260786	0.017391	0	0	0.607536	0	0	0.272171	0.667732	0	0	0	0	0	0.020082	0.254543	0	0	0	0.033163	0	0	0	0.183578	0	0	0	0	0	0	0	0.228273	0.266363
ENSSSCT00000037551	0	0.296745	0	0	0	0	0	0.250997	0	0	0.259746	0	0	0	0	0.389487	0	0	0	0.31011	0	0	0	0	0	0.049335	0	0	0	0	0	0	0	0.278654	0	0
ENSSSCT00000043979	0	0	0	0	0.093457	0	0.004559	0	0.011399	0	0	0.017965	0	0.02719	0.041666	0	0.013882	0.022111	0	0.011508	0	0.020799	0	0	0	0.010325	0.039351	0	0	0	0.064047	0	0	0.002449	0	0
ENSSSCT00000037683	0.738863	2.20536	1.76964	2.65663	1.6364	2.08581	2.22119	1.06654	2.66639	1.88376	1.40862	0.247415	2.82556	1.5971	4.19598	1.17601	1.46811	1.90958	1.14727	3.02033	1.09673	1.84865	1.70442	0.48323	0	1.01321	1.88215	1.57168	0.792173	0.696647	1.44719	2.07422	0.310423	1.74627	1.21738	0.598832
ENSSSCT00000043663	0	0.051251	0	0	0	0	0	0	0	0.040044	0	0	0	0	0	0	0	0	0.048924	0.093987	0.052594	0.04794	0.048804	0.170515	0.023578	0.056447	0	0	0.031694	0	0	0.224728	0	0.121197	0.060028	0.177508
ENSSSCT00000024281	0	0	0.010901	0	0	0.019139	0	0.015944	0	0.000478	0.009167	0	0	0	0	0	0.01391	0	0.132216	0.280902	0.13402	0.203852	0.330371	0.590852	0.273788	0.114285	0.151765	0.138549	0.133315	0.126181	0.290068	0.225662	0.259974	0.070347	0.161187	0.080649
ENSSSCT00000004640	0	0	0	0	0	0.780514	0	0	1.07781	0.349463	0	0	0	1.43053	0	0.094164	0	0	0.822271	0.210478	0.07416	0.746526	0.081902	0.499917	0.362453	1.29052	0.618902	0.233454	1.36404	0.788794	0.140047	0.370747	1.70903	0.873847	0.057011	0.388927
ENSSSCT00000040415	0	0	0	0	0	0	0	0	0	0	0	0	0	0	0	0	0	0	0	0	0	0	0	0	0	0	0	0	0	0	0	0	0	0	0	0
ENSSSCT00000065387	0	0	0	0.166292	0	0	0	0	0	0	0	0	0	0	0	0	0	0	0.442281	0.778763	0.16858	0.549362	0.632303	0.794376	0.331063	1.26664	0.280354	0.285853	0.570639	0.388039	0	0.168396	0.113162	0	0.348772	0
ENSSSCT00000042776	0	0.02387	0.204991	0.555824	0.034772	0	0.027626	0.557711	0	0.033797	0.033845	0.00699	0.021505	0.009041	0	0	0.614132	0.001893	0.021534	0.056856	0.015905	0.020194	0.026564	0.045225	0.049131	0.011067	0.025889	0.029139	0.327264	0.028009	0.195068	0.214187	0.012737	0.024579	0.026386	0.012814
ENSSSCT00000050067	2.39703	2.51758	3.8064	1.39188	3.55417	0.988968	3.38122	5.47783	2.22634	0.937843	2.47264	1.40014	2.16913	1.53578	3.6948	2.39432	3.21335	2.54003	6.54881	20.8975	9.76498	10.7191	8.71016	12.1311	16.2815	8.87798	9.07227	17.9137	5.92494	9.5901	11.0573	16.8141	2.10489	7.7135	4.69648	9.05954
ENSSSCT00000037764	0	0	0	0	0	0	0	0.675584	0	0	0	0	0.131079	0	0	0	0	0	0	0	0	0.326481	0	0	0	0.550845	0.441852	0	0	0	0.274886	0.103596	0	0	0	0.141233
ENSSSCT00000050899	0	0	0	0	0	0	0	0	0	0.248601	0	0	0	0	0.460089	0	0.729745	0	0.617767	0.904478	0.21	0.155099	0.976516	0.791375	1.81612	0	0.704696	0.330551	0.294303	0.668988	0.836966	0.321428	0.561931	0.397007	0.713408	1.05027
ENSSSCT00000040347	2.43369	1.68742	0	1.24189	0	0.339788	0.334617	0.692776	0	0.964674	0.284415	0	1.09229	1.75884	0.11932	1.65447	0	1.37068	3.42607	4.6717	1.9356	3.10933	2.84511	5.03264	6.50388	3.11603	2.49391	3.58351	3.17713	3.10345	3.3302	6.30586	0.923763	2.30155	3.20546	1.29787
ENSSSCT00000049004	0	0	0	0	0	0	0	0	0	0	0	0	0	0	0	0	0	0	0	0	0	0	0	0	0	0	0	0	0	0	0	0.027315	0	0	0	0
ENSSSCT00000004642	0	0	0	0.153473	0	0.101009	0.047698	0	0.051916	0.049651	0	0.046813	0	0.05263	0	0.106416	0	0.042798	0	0.358821	0.102155	0.053924	0.338444	0.100894	0	0.224842	0	0.329721	0.241156	0	0.238154	0.056887	0	0	0.169779	0.148947
ENSSSCT00000004643	0	0	0	0	0	0	0	0	0	0	0	0	0	0	0	0	0	0	0.412304	0	0	0	0	0	0	0	0	0	0	0	0	0	0	0	0.069247	0
ENSSSCT00000065444	0.029554	0.127899	0.057147	0.071378	0.044451	0.028376	0	0.221245	0.058339	0	0.114029	0.026302	0.030524	0.274507	0.366443	0	0.390015	0.03607	0	0.415885	0.470337	0.093107	0.694836	0	0.088722	0	0	0.248827	0.746444	0	0.713919	0	0	0	0	0
ENSSSCT00000043551	0	0	0	0	0	0	0	0	0	0	0	0	0	0	0	0.21905	0	0	0.097438	0	0	0.737011	0	0.390209	0	1.66648	0.44754	0	0	0.049659	0	0.591594	1.72665	0.579336	0.901507	0.102047
ENSSSCT00000057193	0	0	0	0	0	0	0	0	0	0	0	0	0	0	0	0	0	0	0	0	0	0	0	0	0	0	0	0	0	0	0	0	0.258996	0	1.41781	0.274659
ENSSSCT00000065993	0.571952	0.767374	0.550541	0.442099	0.407266	0.6234	0.462393	0.009298	0.777975	0.535903	0.597352	0.386112	0.686679	0.598821	0.412408	0.30849	0.530982	0.605038	1.06321	2.30148	0.725198	0.009922	0.237586	0.705028	1.83308	0.304581	0.150564	0.398156	0.453725	1.38645	0.368388	0.329668	0.040204	1.07959	0.741283	1.34894
ENSSSCT00000054860	0	0	0	0	0.010945	0	0	0	0	0	0	0	0	0	0	0	0	0	0	0	0	0.588224	0	0	0	0.472781	0	0	0	0	0.203886	0	0.465922	0	0	0
ENSSSCT00000058280	0.02069	0.001551	0	0	0	0	0.008643	0	0	0.014228	0	0	0.426238	0	0.447516	0	0	0	0.690212	0.032935	0	0.582667	0.181011	0.418412	0	0.346174	0.159066	0.605273	0.372062	0	0.467715	0.616814	1.29846	1.08092	1.11027	0.217641
ENSSSCT00000004644	0	0	0	0	0	0	0	1.08957	0	0.017918	0	0	0	0	0	0	0	0.001809	0.107921	0	0	0	0	0	0.002719	0	0	0	0.002492	0	0	0	0	0	0	0
ENSSSCT00000061211	0	0	0	0	0	0	0	0	0	0	0	0	0	0	0	0	0	0	0	0	0	0	0	0.006468	0	0	0	0.754459	0	0	0.00159	0.005246	0	0	0	0
ENSSSCT00000004645	0.110995	0	0	0.228469	0	0	0	0	0	0	0	0	0	0	0.056445	0.167571	0	0	0.194617	0.108369	0	0.166997	0.04674	0.092889	0.111013	0	0	0.153838	0.101265	0.271804	0.008352	0.078232	0	0.248873	0.145376	0.032369
ENSSSCT00000047609	0	0	0	0	0	0	0	0	0	0	0	0	0	0	0	0	0	0	0	0	0	0.024649	0	0	0	0.020404	0.018528	2.28952	0	0	0	0.023634	0.108333	0	0	0
ENSSSCT00000038797	0.035077	0.022238	0.016872	0.006982	0	0.100033	0.090604	0.081448	0	0.025085	0	0.015531	0.018114	0.009168	0.024205	0.035305	0.057086	0.028397	6.49044	1.52516	3.40419	1.29544	2.87982	3.79966	2.23592	1.50459	3.77721	2.26096	1.26844	2.44817	1.25627	1.27998	2.13841	2.04129	2.10285	2.53466
ENSSSCT00000004646	0	0	0	0	0	0	0	0	0	0	0	0	0	0	0	0	0	0	0	0	0	0	0	0	0	0	0.154777	0	0	0	0.016018	0	0.01994	0	0.001526	0
ENSSSCT00000004647	0	0	0	0	0	0	0	0	0	0	0	0	0	0	0	0	0	0	0	0.006806	0.17189	0	0.002977	0.003559	0	0	0.142479	0	0	0	0	0	0.005432	0.00276	0	0
ENSSSCT00000064357	0	0	0	0	0	0	0	0	0	0	0	0	0	0	0	0	0	0	0	0.213458	0	0	0	0	0	0	0	0	0	0	0	0	0	0	0	0
ENSSSCT00000037891	0.096873	0	0.077871	0.128846	0	0.324547	0	0.201794	0.083405	0.281044	0.194956	0.514505	0.166292	0	0	0	0	0	0.728245	2.36559	2.94163	0.152784	1.32076	1.89329	2.67447	0.732311	0.768383	1.24871	0.801066	0.7762	1.6939	1.2486	4.00482	1.64736	2.23375	1.80562
ENSSSCT00000062596	0	0	0	0	0	0	0	0	0	0	0	0	0	0	0	0	0	0	0	0	0	0	0	0	0	0	0	0	0	0	0	0	0	0	0	0
ENSSSCT00000004648	19.1107	24.7015	22.7703	26.5117	14.8227	21.528	24.3665	25.0771	23.1598	29.6209	16.668	23.1688	21.3117	12.4881	15.6094	17.0531	16.4273	27.9722	52.6054	57.5573	68.0763	48.1441	45.3424	77.8685	36.7518	32.155	63.4033	48.6512	48.7632	33.4089	56.0004	35.9666	29.809	41.6198	26.8374	34.6423
ENSSSCT00000043384	0.5592	0.776831	0.793342	0	0	0.495127	0.797527	0.73747	0.961521	0.919092	0.177562	0.403865	1.00927	1.15086	0.285985	0.44665	0.382748	0.814624	0	2.711	0	2.83483	4.47517	3.54811	1.16848	3.5144	0	3.21336	0.87926	0	0	2.20604	0.645709	1.67855	0	0
ENSSSCT00000048337	0.064665	0	0	0	0	0	0.001165	0	0	0.001297	0	0	0	0	0	0	0	0	0.006023	0	0	0.001992	0.012922	0.003925	0.019088	0.104585	0	0	0.001893	0.011441	0.00107	0	0	0	0	0
ENSSSCT00000036716	0.989725	0.293941	0	0.668016	1.36228	0	0.67042	0	1.10331	1.28078	0.095495	0.764218	1.69696	1.05656	0.841465	0	0.854072	0.698287	0	0	0	0	0	0	0	0	0	0	0	0	0	0	0	0	0	0
ENSSSCT00000039085	0.936311	0.311862	0.032907	0.52067	0.125816	0.068643	0.916897	0.036507	0.052033	0.961411	0.004646	0.397603	1.85244	0.522196	0.552852	0.076964	0.560845	0.595979	0	0.004753	0	0.003865	0.001876	0	0	0.005774	0	0.008477	0	0	0.007769	0.004798	0.004652	0.034724	0.001786	0.001359
ENSSSCT00000059566	1.25916	1.36852	0.379948	0.502475	0.138073	2.11727	1.14878	1.49738	0	2.25483	0	2.535	3.18158	0.263539	0.520847	1.21198	1.27576	0.59661	0	0	0	0	0	1.91462	0	0	0	0	0	2.10839	0	0	0	0.657587	0	0
ENSSSCT00000048760	0	0	0	0	0	0	0	0	0	0	0.085568	0	0	0	0.026261	0	0	0	0.022981	0.052442	0	0	0	0.026352	0.002442	0.010368	0.064554	0	0.002238	0.014118	0.090672	0	0	0	0.059231	0
ENSSSCT00000038851	0	0	0	0	0	0	0	0	0	0	0	0	0	0	0.006617	0	0	0	0	0.006794	0.006318	0.014666	0	0.01055	0.011018	0	0.006491	0	0.014266	0.006133	0.014669	0.014288	0	0	0	0.016321
ENSSSCT00000060259	0	0	0	0	0	0	0	0	0	0	0	0	0	0	0	0	0	0	0	0	0	0	0	0	0	0	0	0	0	0	0	0	0	0	0	0
ENSSSCT00000062128	0	0	0	0	0	0	0	0	0	0	0	0	0	0	0	0	0	0	0	0	0	0	0	0	0	0	0	0	0	0	0	0	0	0	0	0
ENSSSCT00000054145	0	0	0	0	0	0	0	0	0	0	0	0	0	0	0	0	0	0	0	0	0	0	0	0	0	0.046741	0	0.001173	0	0.045705	0	0	0	0	0	0
ENSSSCT00000038730	0.384254	0.411859	0	0	0.085476	0	0	0.534933	0	0	0	0	0.41039	0.082209	0	0	0.56118	0	0	0	0	0	0	0	0	0	0	0	0	0	0	0	0	0	0	0
ENSSSCT00000063294	0.556798	0.832447	0.493914	0	0.472088	0.460056	0.508112	0.683446	0.008004	0.007771	0.56125	0.332986	0.719699	0.560614	0	0.480567	0.459049	0.006598	0.03702	0.051021	0.016382	0.008843	0.016502	0.00079	0.021189	0.003637	0.011363	0.047293	0.027893	0	0.035202	0.032099	1.3e-05	0.054883	0.005088	0.002487
ENSSSCT00000004650	0	0	0	0	0	0	0	0	0	0	0	0	0	0	0	0	0	0	0	0	0	0	0	0	0	0	0	0	0	0	0	0	0	0	0	0
ENSSSCT00000063865	0	0	0	0	0	0	0	0	0	0	0	0	0	0	0	0	0	0	0	0	0	0	0	0	0	0	0.128967	0	0	0	0	0	0	0	0.916818	0
ENSSSCT00000065626	0	0	0	0	0	0	0	0	0	0	0	0	0	0	0	0	0	0	0	0	0	0	0	0	0	0	0	0	0	0	0	0	0	0	0	0
ENSSSCT00000042817	0	0.060595	0	0.020176	0.041464	0	0	0.01936	0.020407	0	0	0.016653	0.082381	0.041065	0.103349	0.020915	0.094954	0.016823	0.129466	0.149832	0.019977	0.105982	0.175162	0.051747	0	0.415681	0.0693	0	0.112803	0.03918	0.268432	0.255137	0.466032	0.116134	0.558172	0.600429
ENSSSCT00000030479	0	0	0	0	0	0	0	0	0	0	0	0	0	0	0	0	0	0	0	0	0	0	0	0	0	0	0	0	0	0	0	0	0	0	0	0
ENSSSCT00000064036	0	0	0	0	0	0	0	0	0	0	0	0	0	0	0	0	0	0	0	0	0	0	0	0	0	0	0	0	0	0	0	0	0	0	0	0
ENSSSCT00000004653	0	0	0	0	0	0	0	0	0.047773	0	0	0	0	0	0	0	0	0.039383	0	0	0	0	0	0	0	0	0	0	0	0	0	0	0	0	0	0
ENSSSCT00000004655	0	0	0	0	0	0	0	0	0	0	0	0	0	0	0	0	0	0	0.03317	0	0	0	0	0	0	0.146763	0	0	0	0	0	0	0	0.070002	0	0.104446
ENSSSCT00000045110	0	0	0	0	0	0	0	0	0	0	0	0	0	0	0	0	0	0	0	0	0	0	0	0	0	0	0	0	0	0	0	0	0	0	0	0
ENSSSCT00000061940	0	0	0	0	0	0	0	0	0	0	0	0	0	0	0	0	0	0	0	0	0	0	0	0	0	0	0.136978	0	0	0	0	0	0	0	0	0
ENSSSCT00000004658	0	0.012316	0	0	0	0	0	0	0	0	0	0	0	0	0	0	0	0	0.034055	0	0	0.045936	0.009059	0.056465	0	0	0.006382	0	0	0	0.046504	0	0	0	0.028053	0.040707
ENSSSCT00000048885	0.584372	1.50069	0.122436	0.674737	0	1.20619	0.674494	0.760336	0.913465	0.429752	0.873773	0.821359	2.43217	1.34484	1.08354	0.491859	1.22335	0.32475	0.946303	1.428	1.07144	1.07531	0.746339	2.14551	1.50308	0.565621	0.803284	1.83661	0.468001	1.25499	1.6115	2.03117	0.344219	0.94816	1.35743	0.149478
ENSSSCT00000057506	2.94829	3.01092	3.14158	3.58221	3.25377	3.47059	3.3924	4.48897	3.12575	3.03017	4.47683	3.29768	1.29688	4.10679	3.83014	2.21197	2.6575	4.75017	4.44134	4.55751	3.81847	2.52211	4.32033	1.52679	3.58936	1.67238	4.62169	4.35836	5.61355	4.7499	3.20295	2.44839	5.83723	6.43217	6.8904	4.72407
ENSSSCT00000004659	0.178889	0	0	0	0	0.257649	0.184034	0	0.220217	0.079625	0	0	0	0	1.22005	0	0	0.552701	0.389772	0.626152	0.452686	0.316537	1.19149	13.6056	4.01568	1.45292	0.203319	0.939199	0.208687	0.718891	0	1.92805	3.76731	0.706304	3.07559	0.600441
ENSSSCT00000053296	0.756053	0	0.525802	0	1.46006	0.025468	0.060012	0	0	0	0	0	0.055067	1.72584	0.356375	2.04014	0.0271	0.021582	1.83311	0.069593	0.583401	0.37684	2.16578	2.18626	0.448617	1.03986	0.352694	2.52786	0.464699	1.36955	3.2667	2.02633	0.726607	2.61675	1.37573	0.440633
ENSSSCT00000043530	6.42371	8.81435	7.00481	5.13895	7.76381	7.95837	8.33071	6.02419	11.2318	6.17816	8.4144	9.81663	4.87789	6.55269	8.06784	6.96307	9.85853	7.37597	14.8103	1.9207	2.11335	11.7889	16.0036	14.7287	1.36071	14.4655	1.73955	15.5526	1.49485	15.2533	11.18	21.1678	21.2034	18.9485	15.8983	16.5375
ENSSSCT00000058349	0	0	0	0	0	0	0	0	0	0	0	0	0	0	0	0	0	0	0	0	0.016054	0	0	0	0	0.020433	0	0	0	0	0	0	0.027484	0	0	0
ENSSSCT00000004660	0.192165	1.01418	0.027193	0.386477	0.768438	0.029501	0.041194	1.03348	0.751904	0.358628	0.531144	0.050845	3.77535	0.389667	0.132987	0.256719	0.217094	0.001139	0	0.557611	0.016286	0.318588	0.378222	0	0.108887	0.036847	0.075521	0.308495	0.382046	0.539922	1.36479	0.123805	0.05118	0	0.063005	0
ENSSSCT00000004661	0.933765	3.70332	0.938987	0.860838	2.32471	2.07002	1.34425	2.3787	1.62366	0.679075	1.88051	1.65625	1.29032	2.1882	2.50938	2.49708	3.28144	1.88081	4.80376	3.98106	4.71837	3.11623	3.49757	0.895359	2.98342	2.26586	1.09919	3.01833	1.06679	4.72429	2.31228	1.85942	2.82977	2.28071	3.00359	2.58728
ENSSSCT00000065461	0	0	0	0	0	0	0	0	0	0	0	0	0	0	0	0	0	0	0	0	0	0	0	0	0	0	0	0	0	0	0	0	0	0	0	0
ENSSSCT00000064634	0.564408	0.366421	0.226228	0.362823	0.233218	0.267802	0.291753	0.612819	0.230947	0.833712	0.290214	0.456059	0.507149	0.585073	0.849576	0.322597	0.716153	0.608851	1.1577	1.10531	0.974861	1.1164	0.877722	1.41246	1.01575	2.05308	1.01906	1.25456	1.30793	1.32444	1.64505	1.33286	3.90891	1.6747	3.0107	1.81741
ENSSSCT00000045517	0	0	0.079809	0	0.024371	0	0.052526	0	0	0	0	0	0	0	0.007961	0	0	0	0	0	0	0	0	0	0	0	0	0	0	0	0	0.253068	0.115227	0	0.213211	0
ENSSSCT00000051154	0.537669	0.209151	0	0.140764	1.20005	0.008634	0	1.27394	0	0.399268	0.094096	0.145948	0.046669	0	0.604774	0	1.0741	0.081937	0.436398	0.598804	0.424416	0.311126	0.463239	0.361791	0.092775	1.38464	0.248006	0.299857	0.341711	0.229866	0.190581	0.062737	2.7795	0.744618	0.301532	0.383994
ENSSSCT00000004665	0.429934	0.601298	0.775578	0.46146	0.552455	0.713052	0.758519	0.197054	1.11688	0.434728	0.984061	0.379886	0.951787	0.213207	0.409511	0.415776	0.016087	0.838565	2.89419	2.53731	2.74312	1.36338	3.62128	1.78884	1.72895	1.36264	2.8569	3.28475	3.25568	2.96439	2.9953	2.93743	0.094589	2.7141	2.72867	3.47499
ENSSSCT00000052828	0	0.211879	0	0.432136	0	0	0	0	0	0	0	0.212918	0.175673	1.22758	0	0.20225	0	0.705305	0	0	0	0	0.229521	0	0	0	0	0	0	0.099162	0	0	0	0	0	0.472736
ENSSSCT00000047133	0	0	0.025338	0	0	0.040889	0	0.053679	0	0	0	0.014577	0	0	0.055974	0	0	0.030652	0.319044	0.025785	0.068021	0.187826	0.213606	0.249593	0.058784	0.383497	0.161255	0.038651	0.26508	0.295932	0.134965	0.174536	0.072629	0.173731	0.09157	0.230616
ENSSSCT00000064605	12.8044	10.0573	8.15292	13.1416	17.2521	9.1989	9.93092	13.4489	3.88729	14.2669	17.0567	14.7017	2.19228	15.5221	8.9462	13.3548	11.3485	16.5156	2.14372	2.54651	1.19218	2.43036	2.26446	5.53164	1.15583	5.96906	5.43293	4.39467	1.56774	2.32233	5.65454	3.17409	1.68119	1.34413	4.75036	2.35669
ENSSSCT00000004666	0	0	0	0	0	0	0	0	0	0	0	0	0	0	0	0	0	0	0	0	0	0.065186	0.06892	0.032611	0.063629	0	0.039477	0	0.058304	0	0	0	0	0	0	0
ENSSSCT00000056555	0	0	0	0	0	0	0	0	0	0	0	0	0	0	0	0	0	0.24746	0.269473	0.332312	0.140945	0	0	0	0	0.178782	0	0.551737	0	0	0.348849	0	0	0.228046	0.369644	0.032721
ENSSSCT00000004667	0	1.01638	0	0	0	0.718285	0	1.70589	1.20483	0	0	0	0	0	0	0	0	0	6.27873	1.6877	3.48664	2.8061	1.54924	1.7542	4.51744	2.20681	5.91317	3.43311	3.1287	1.90659	0	2.50188	1.70391	0	3.1079	3.09907
ENSSSCT00000027938	0.001222	0	0	0	0	0	0	0	0	0	0	0	0	0	0.011945	0	0	0	0.034426	0	0	0.041184	0	0	0	0.114622	0	0	0	0	0	0.009588	0	0	0.00044	0
ENSSSCT00000054070	0	0	0	0	0	0	0	0	0	0	0	0	0	0	0	0	0	0	0	0	0	0.08166	0	0	0	1.22471	0	0	0	0	0.03194	0.017909	0.043852	0	0	0.143089
ENSSSCT00000046141	0.041445	0	0	0	0	0	0	0.215458	0	0	1.19173	0	0	0	0	0	0	0	0	0	0	0	0	0	0	0	0	0.016972	0	0	0.016729	0	0.027485	0	0	0.02304
ENSSSCT00000004668	0.032601	0.046818	0.062722	0.142043	0.016344	0.062289	0.087213	0.089827	0.080038	0.062091	0.05496	0.071377	0.033671	0.064668	0.264674	0.131001	0.082685	0.202362	0.71633	0.728332	0.911383	0.31408	0.756986	0.456715	0.209926	0.335225	1.03079	0.524814	0.925222	0.355438	0.70978	0.642146	1.04631	0.919379	0.514946	0.626745
ENSSSCT00000051054	0	0	0	0	0	0	0	0	0	0	0	0	0	0	0	0	0	0	0	0	0	0	0	0	0	0	0	0	0	0	0	0	0	0	0	0
ENSSSCT00000004669	0.659204	3.12886	0.886044	1.09082	2.17961	1.94962	1.43194	2.6742	2.47038	1.77529	2.91687	0.608965	3.72987	3.13457	2.95194	1.7209	0.706581	1.68111	3.00364	2.77616	3.14668	1.97235	2.30645	2.40413	1.16983	2.6769	1.85587	3.24333	1.95226	1.62663	1.67977	4.8818	2.28243	2.227	5.16015	4.2718
ENSSSCT00000044248	0.123675	0.239824	0.059338	0.106605	0.504324	0.218919	0.33183	0.104458	0	0.178503	0.12984	0.146378	0.063708	0.091255	0.125472	0.248332	0.131367	0.14981	0.020159	0.098871	0.20874	0.032616	0.113953	0.278133	0.355662	0.100617	0.051491	0.726107	0.021855	0.136066	0.776031	0.174306	0	0.846713	0.916628	0.030632
ENSSSCT00000004670	0	0	0	0	0	0	0	0	0	0	0	0	0	0	0	0	0	0	2.28282	0	0	1.20079	0.271153	0.87689	0	2.85474	0	0	1.12486	0	0	0.564315	3.10718	0	0	1.35491
ENSSSCT00000058327	0	0	0	0	0	0	0	0.011984	0	0	0	0	0	0	0	0	0	0	0	0	0	0	0.008382	0	0.024348	0.0073	0.002467	0	0.003852	0	0	0.006815	0	0	0	0
ENSSSCT00000022320	0.916163	1.22883	0.85994	0.907278	1.18563	0.979412	0.450853	0.734342	2.02538	1.27182	0.866282	0.731884	1.14867	0.444636	1.52458	0.707415	0.958212	1.00554	0.855534	0.739457	1.05615	1.73773	0.693908	1.83604	0.821694	1.55567	0.818021	1.6086	1.15926	1.06935	0.537934	1.21804	1.52289	0.569186	0.980529	0.865545
ENSSSCT00000046717	0.088421	0.028696	0	0	0.07349	0.070511	0.10615	0.068488	0.028993	0	0.028441	0	0	0.029392	0	0	0.030012	0.023901	0.0494	0.3237	0.243534	0.030115	0.364278	0.11977	0.088038	0.111613	0.528509	0.245513	0.214941	0.373645	0.177727	0.063537	0.223579	0.099295	0.094408	0.138865
ENSSSCT00000049899	0	0	0	0	0	0	0	0	0	0	0	0	0	0	0	0	0	0	0	0	0	0	0	0	0	0	0	0	0	0	0	0	0	0	0	0
ENSSSCT00000050380	0	0	0	0	0	0	0	0	0	0.081893	0	0.080909	0	0.181925	0	0	0	0.066572	0.00488	0	0	0	0	0	0	0	0	0	0.153382	0.258408	0	0.294959	0	0.102434	0	0
ENSSSCT00000062651	0	0	0	0	0	0.026391	0	0	0.004831	0	0.031351	0	0	0	0	0.032755	0	0	0.044502	0	0	0	0.035473	0	0	0	0	0	0	0	0	0	0	0	0	0
ENSSSCT00000029492	114.775	0	23.5393	0	20.9727	0	0	0	0	79.9724	0	0.068562	0	0	0	0.162206	28.1333	136.571	0	0	0	0	0	0	0	0	0	1.63159	0	0	0	0	0	0	0	0
ENSSSCT00000054214	0	0	0	0	0	0	0	0	0	0	0	0	0	0	0	0	0	0	0	0	0	0	0	0	0	0	0	0	0	0	0	0	0	0	0	0
ENSSSCT00000004677	0	0	0	0	0	0	0	0	0	0	0.025027	0	0	0	0	0	0	0.024491	0	0	0	0	0	0	0	0	0	0	0	0	0	0	0	0	0	0
ENSSSCT00000051787	0	0.04591	0.016206	0	0.013771	0.014966	0.042616	0.029337	0.030923	0.060124	0.057016	0.042174	0.002846	0.047023	0	0.031693	0.024008	0.062024	0.014013	0.057542	0.076442	0	0.119611	0.048125	0.01552	0.022321	0.155881	0	0.056523	0.059296	0.015797	0.049725	0.032983	0	0	0.088867
ENSSSCT00000004678	0.546584	0.657602	0.633606	1.16704	1.19902	0.722478	0.83464	1.47035	11.7444	0.729092	0.941983	0.637078	7.06938	0.972036	1.34889	1.0224	0.547611	1.36302	4.27842	3.76181	5.57219	5.48751	3.55088	5.81926	1.84762	5.1416	3.83089	2.92502	3.41698	3.89397	4.42831	2.79414	5.45674	4.9278	4.26214	5.12581
ENSSSCT00000060099	0	0	0	0	0	0	0	0	0	0	0	0.012796	0	0	0	0	0	0	0	0	0	0.036725	0	0	0.018212	0	0	0	0	0	0.014498	0	0.015644	0	0	0
ENSSSCT00000004679	0	0	0	0	0	0	0.075941	0	0	0.086412	0	0	0	0	0.046086	0	0	0.146736	0.673776	0	0	0	0	0	0.045117	0	0	0	0	0	0	0	1.94416	0	0	0.125751
ENSSSCT00000038263	0	0	0	0.034705	0.035661	0	0	0.066603	0	0	0.034434	0	0.035071	0.035585	0	0	0.072672	0	0.004095	0	0	0	0.030511	0	0	0.100872	0	0	0.059037	0	0	0	0	0	0	0
ENSSSCT00000004680	0	0	0	0	0	0	0	0	0.026011	0	0	0	0.026261	0	0	0	0	0	0	0	0	0	0	0	0.020042	0	0.04422	0	0	0	0	0	0	0.029694	0	0.039053
ENSSSCT00000004681	2.78357	2.81997	2.98945	2.11891	2.02173	1.39139	2.59267	5.57519	6.33697	3.66909	2.45765	2.57401	3.6044	1.56458	1.97488	1.65549	2.52798	6.45888	14.1447	10.8775	15.6341	4.43745	4.26804	9.38316	3.41606	3.31736	12.6754	10.6476	9.43243	12.5138	9.16575	3.35415	4.40667	10.3381	5.75971	6.27009
ENSSSCT00000061498	0	0	0	0	0.045226	0	0	0.067314	0	0	0	0	0	0	0	0	0	0	0	0	0.072382	0.016374	0.061567	0	0	0.041224	0.04292	0	0.021091	0	0.216785	0.050702	0	0.044913	0.169026	0.048598
ENSSSCT00000066086	0.22819	0	0.109174	0.040299	0	0	0	0.237012	0	0	0.039984	0	0.067966	0.059857	0	0	0	0	0	0	0.161211	0.344945	0	0.161713	0	0.271011	0.038324	0.021285	0	0	0.054342	0	0.073669	0	0.038084	0
ENSSSCT00000041271	0	0	0	0	0	0	0	0	0	0.019395	0	0	0	0	0	0	0	0	0	0	0	0	0	0	0.052516	0	0.00037	0.168291	0	0	0.050059	0	0.024103	0	0	0.064729
ENSSSCT00000052160	0	0	0	0	0.020158	0	0	0	0.019842	0	0	0.035604	0	0	0	0	0	0	0.035965	0.083318	0	0.063756	0.034493	0	0.030169	0.177207	0	0	0.084796	0.038094	0	0.043482	0	0.045076	0	0
ENSSSCT00000059055	0.02047	0.046269	0.019497	0	0.099347	0.034621	0	0	0.048383	0.032867	0.025692	0.008115	0.029739	0.026584	0	0	0.01793	0.023607	0.373332	0.278844	0.418509	0.253947	0.582745	0.504931	0.399688	0.124012	0.554044	0.569456	0.439465	0.346797	0.401967	0.217746	0.668826	0.335773	0.1686	0.44128
ENSSSCT00000004682	0	0	0	0	0	0	0	0	0	0	0	0	0	0	0	0	0	0	0	0	0	0	0	0	0	0	0	0	0.440588	0	0	0	0	0	0	0
ENSSSCT00000004683	1.78883	5.29772	4.13922	5.65235	8.41369	6.37864	3.34908	6.08432	8.363	4.56044	5.42049	3.61812	4.20406	3.29036	2.85113	5.54742	5.8507	3.21663	2.88612	2.54698	3.17874	5.32115	4.17227	3.13427	8.03638	4.02339	3.69133	4.61872	2.5803	3.53189	4.2667	5.3639	0.747092	5.22189	4.59208	5.46704
ENSSSCT00000057546	1.3301	0.991628	1.85681	1.11096	1.84663	0.901063	2.90859	3.35954	0.602495	1.06206	1.35766	1.47503	1.30821	0.660948	1.21771	0.795327	1.00648	2.13301	2.64014	0.719122	0.362295	0.798337	0.862805	1.61788	1.83001	1.62329	0	1.76315	0.899813	2.01001	1.49181	1.23459	0.617153	0.491248	1.67932	1.26477
ENSSSCT00000029071	0	0	0	0	0	0	0	0	0	0	0	0	0	0	0	0	0	0	0	0	0	0	0	0	0	0	0	0	0	0	0	0	0	0	0	0
ENSSSCT00000037343	0	0	0	0	0	0	0	0	0	0	0	0	0	0	0	0	0	0	0	0	0	0	0	0	0	0	0	0	0	0	0	0	0	0	0	0
ENSSSCT00000044335	0	0	0	0	0	0	0	0	0	0	0	0	0	0	0	0	0	0	0	0	0	0	0	0	0	0	0	0	0	0	0	0	0	0	0	0
ENSSSCT00000004688	4.55699	8.21467	3.85489	6.66007	3.7779	3.29381	6.59716	8.68403	5.59763	4.79509	4.86815	4.19803	3.05052	5.81913	7.8643	4.59155	3.90221	5.73647	46.8989	42.3449	35.2776	34.3572	32.8785	43.6303	6.77346	39.6522	33.5156	26.8463	44.1953	31.0211	30.208	20.0233	7.19026	51.5817	41.1181	43.9721
ENSSSCT00000062855	0	0	0	0	0	0	0	0	0	0	0	0	0	0	0	0	0	0.496428	0	2.80067	0.859224	0.664823	0.446595	0	0.049607	0	0.287852	0	0.671129	0	0	0.411346	0.105857	0.614433	0.281125	1.79061
ENSSSCT00000060707	0	0	0	0	0	0	0	0	0	0	0	0	0	0	0	0	0	0	0	0	0	0	0	0	0	0	0	1.58388	0	0	0	0	0	0	0	0
ENSSSCT00000004689	0.700777	0.667254	0.732681	1.17073	0.464977	0.626057	0.717443	0	0.813328	0.484276	0.577238	0.63225	1.03157	0.84558	0.83173	0.673732	0.672321	0.589803	2.04909	3.08519	1.66464	0.762598	2.01605	2.72881	0.325998	2.20039	0.32957	0	1.95304	2.08967	1.13264	1.87321	1.42712	3.13562	2.179	2.22157
ENSSSCT00000050981	0	0	0	0	0	0	0	0	0.132275	0	0	0	0	0	0	0	0	0	0	0	0	0	0	0	0	0	0	0	0	0	0.375808	0	0	0	0.232631	0
ENSSSCT00000041262	0	0	0	0.016278	0	0	0.10779	0	0	0	0	0	0	0	0	0	0	0	0.035596	0.067949	0.028761	0.020814	0.345433	0.062476	0.033402	0.052858	0.049326	0.050752	0.045342	0	0.020473	0.021957	0	0.002745	0.103553	0
ENSSSCT00000004690	0	0	0	0	0	0	0	0	0	0	0	0	0	0	0	0	0	0	0	0	0	0	0	0	0	0	0	0	0	0	0	0	0	0	0	0
ENSSSCT00000064111	0	0	0	0	0	0	0	0	0	0	0	0	0	0	0	0	0	0	0	0	0	0	0	0	0	0	0	0	0	0	0	0	0	0	0	0
ENSSSCT00000047113	0.779509	0.81166	0.614453	0.83643	1.76629	0	1.3249	1.19393	0.56514	1.11458	0.726542	0	0.250887	0	2.11513	0.881383	0.411872	0.01422	20.9759	6.56198	4.67354	18.8101	5.23102	7.44991	13.5417	13.8974	12.8234	8.89611	5.50878	11.8411	15.1057	7.29509	7.57687	3.81224	12.9007	10.2406
ENSSSCT00000004691	0.687947	0.89642	0.5281	0.699824	0.064349	0.816814	0.062565	1.07833	0.212148	0.078092	0.426431	0.604338	1.0578	1.4417	1.07397	0.461316	0.320937	2.15009	9.74884	7.99457	7.8224	7.907	2.18294	11.187	7.53252	9.04534	10.5666	9.56397	7.77782	7.67092	10.1959	9.72296	7.25541	14.5818	10.4468	3.84456
ENSSSCT00000004692	0	0	0	0	0	0	0	0	0	0	0	0	0	0	0	0	0	0	0	0	0	0	0	0	0	0	0	0	0	0	0	0	0	0	0	0
ENSSSCT00000037145	0	0	0	0	0	0	0	0	0	0	0	0	0	0	0	0	0	0	0	0	0	0	0	0	0	0	0	0	0	0	0	0	0	0	0	0
ENSSSCT00000046216	0	0	0	0	0	0	0	0	0	0	0	0	0	0	0	0	0	0	0	0	0	0	0	0	0	0	0	0	0	0	0	0	0	0	0	0
ENSSSCT00000058756	0	0	0	0	0.017705	0	0	0.066551	0	0	0	0	0	0	0	0	0	0.013931	0.062356	0.06308	0.058793	0.073047	0.015225	0.091472	0.07248	0.086404	0.029927	0.037267	0.08177	0.024991	0.033186	0.057867	0.10043	0.037141	0.049344	0.11804
ENSSSCT00000004693	0	0.013231	0.01391	0	0.396163	0.007866	0	0	0.829505	0.039024	0	0.065048	0	0	0	0	0.008151	0	1.92759	3.04309	2.78023	1.11868	3.01289	1.97175	0.124899	0	2.72312	2.72044	4.11778	1.23577	2.33428	2.04269	2.18144	1.5507	1.84125	3.11545
ENSSSCT00000004694	2.79576	4.8944	4.08321	4.30181	4.84018	2.43956	4.30234	5.51384	5.01828	3.101	5.10282	2.5336	3.53001	2.7889	5.18673	4.13462	3.98177	4.27505	6.99292	7.89081	6.63506	2.83749	4.77025	4.91037	1.85028	3.9071	4.47236	6.96067	6.66776	3.63817	4.99801	4.75648	5.63606	6.14238	5.82932	6.09213
ENSSSCT00000058265	0.181019	0.075844	0.038006	0	0	0.509722	0.026735	0.055213	0	0.055377	0.074694	0.051341	0.050904	0.039333	0.020091	0	0	0.047977	0.242986	0.208026	0.368996	0.7423	0.20021	0.118558	0.409762	0.611709	0.418274	0.108129	1.20268	1.28401	0.794467	0.331975	0.810982	0.661481	0.238841	0.105669
ENSSSCT00000045320	0	0	0	0	0	0	0	0	0	0	0	0	0	0	0	0	0	0	0	0	0	0	0	0	0	0	0	0	0	0	0	0	0	0	0	0
ENSSSCT00000004696	3.44328	2.67334	1.62534	4.32265	2.01463	1.83234	3.03952	2.43477	5.57015	3.8974	2.82312	2.59976	6.7682	2.82505	2.8944	3.82367	3.0704	3.68051	1.80158	0.936724	1.62477	1.74987	2.17494	1.97333	1.47454	2.67842	3.04278	1.93084	2.42366	2.94134	1.67076	3.89466	1.92438	0.911275	1.90332	1.25127
ENSSSCT00000055657	0	0	0	0	0	0	0	0	0	0	0	0	0	0	0	0	0	0	0	0	0	0	0	0	0	0	0	0	0	0	0	0	0	0	0	0
ENSSSCT00000004697	0.175409	0.63425	0.15897	0.623247	0.309663	0.500696	0.31253	0.170045	0.460696	0.420683	0.424767	0.454291	0.427551	0.330599	0.878395	0.351512	0.513263	0.684089	0.453575	0.480377	0.750341	0.346921	0.517405	0.28238	0.25106	0.441164	1.01049	0.424942	0.954047	0.832555	0.741295	0.495723	0.879828	0.165498	0.376819	0.744985
ENSSSCT00000030561	2.86037	3.38045	2.55645	3.36108	2.74851	2.85587	2.92898	3.58304	0.536937	3.22606	3.89138	3.26848	2.79315	4.68462	3.96602	3.52501	3.37137	1.90659	1.87057	1.67041	1.38657	1.8477	2.01297	1.94461	3.93025	3.64721	7.95044	3.75282	2.03683	1.88404	2.9877	3.64756	9.58417	10.9251	2.70062	12.6309
ENSSSCT00000004699	0	0	0	0	0	0	0	0	0	0	0	0	0	0	0	0	0	0	0	0	0	0	0	0	0	0	0.01074	0	0	0.030222	0	0	0	0	0	0
ENSSSCT00000059612	3.38011	3.27108	1.27157	3.63231	1.43166	2.89118	0.756613	3.47839	1.22868	2.84099	1.59061	2.14251	4.05799	1.98667	1.93988	1.44088	1.92629	2.45801	0.197801	0.003092	0.001346	0.013044	0.003381	0.004725	0.413969	0.00351	0.281487	0	0	2.08808	0	0.001705	0.001715	0	0.171042	0.523244
ENSSSCT00000046257	1.46292	1.89487	0.410503	0.746435	0.171511	0.919447	0.988321	2.61821	0.551233	0.230827	0.850038	0.260813	0.43155	0.404377	0.651773	0.370445	1.37567	1.41348	2.93383	2.60941	2.69524	3.33702	4.64356	4.85054	5.34751	8.08325	2.73751	2.94784	6.30224	2.77627	3.32919	7.18803	2.15434	5.02426	3.72741	4.07357
ENSSSCT00000054920	0	0	0	0.062518	0	0.114166	0	0	0	0.363984	0	0	0.226556	0	0	0	0.160134	0.083814	0	0	0	0	0.142311	0.269444	0.377645	0.180228	0	0	0.212283	0.645367	0	0.145378	0	0.517098	0	0
ENSSSCT00000004701	0.266455	0	0	0	0	0	0	0	0	0	0.539598	0	0	0.223022	0	0	0	0	0	0	0	0.643415	0	0.258313	0.285328	0	0	0.438921	0	0.547383	0.278164	0	0	0	0	0
ENSSSCT00000004702	1.56575	0.960474	1.34319	0.950844	1.21762	1.61639	0.87323	1.75657	2.25736	1.39715	1.55317	0.866478	1.06475	0.131439	1.68705	1.27729	1.07511	1.5472	2.31307	4.35317	3.43045	4.20161	3.64466	3.75779	3.25875	3.98222	3.64788	3.43395	4.64893	2.87513	3.44162	4.49209	5.34491	3.32143	4.26398	4.58029
ENSSSCT00000029401	0	0	0	0	0	0	0	0	0	0	0	0	0	0	0	0	0	0	0	0	0	0	0	0.020225	0	0	0	0	0	0	0	0	0	0	0	0
ENSSSCT00000041797	0.142333	0.073673	0.047683	0.251469	0.109073	0.104872	0.12277	0.021489	0.63746	0.039826	0.058187	0.075807	0.129095	0.036781	0.216926	0.060137	0.042017	0.108087	0.016441	0.009645	0.017938	0.004334	0.007884	0	0.009196	0.004663	0.050078	0.025603	0.033538	0.031695	0	0.015805	0.0199	0.044371	0.026231	0.013033
ENSSSCT00000004703	5.48467	12.8137	18.106	24.5487	8.83097	24.8164	12.8475	12.9465	41.5038	11.3584	4.99537	14.3986	14.7899	8.94975	15.7558	21.2702	23.5572	14.1106	0	0	0.152486	0	0	0.879431	0.799442	0	0	0	0	0.487951	0	0	0	0	0	0
ENSSSCT00000064779	7.5103	8.12427	1.20566	10.6381	12.3361	10.4171	10.3645	14.535	16.9612	14.3973	13.1619	0.714453	14.8058	8.26017	8.66795	14.3818	19.8635	11.2685	0.060294	0	0.180057	0	0.389295	0.033052	0.717003	0	0.623722	0	0	5.0094	0.340406	0	0.233794	1.21561	0	0.179673
ENSSSCT00000051754	0.064064	0.093628	0.068262	0.034665	0.055445	0.062895	0.009584	0.10763	0.068196	0.033527	0.06947	0.032673	0.068992	0.109979	0.036221	0.087427	0.01558	0.03613	0.095332	0.044086	0.224222	0.156929	0.104903	0.124436	0.059097	0.033744	0.092975	0.081897	0.174222	0.133118	0.032124	0.076742	0.222162	0.062042	0.040951	0.176331
ENSSSCT00000052059	0	0	0	0	0	0	0	0	0	0	0	0	0	0	0	0	0	0	0	0	0	0	0	0	0	0	0	0	0	0	0	0	0	0	0	0
ENSSSCT00000045626	0	0	0	0	0	0	0	0	0	0	0	0	0	0	0	0	0	0	0	0	0	0	0	0	0	0	0	0	0	0	0	0	0	0	0	0
ENSSSCT00000052581	0.057628	0.186838	0.055715	0.126081	0.019293	0.096621	0.09592	0.031529	0.18331	0.027658	0.027944	0.068411	0.139809	0.024065	0.103257	0.087391	0.039219	0.20626	0	0	0.009389	0.022073	0	0.009868	0	0.018277	0	0	0	0.031903	0	0	0.021198	0.01084	0	0.008914
ENSSSCT00000058714	1.65735	2.04922	0.7054	1.71138	0.8928	1.68576	1.91159	2.53776	2.8702	1.42002	1.32559	1.53797	1.87023	1.0255	0.894329	1.64604	0.94937	0.995199	1.16677	0.98908	1.8905	1.0356	1.03189	1.28968	0.559941	1.25428	1.73232	0.705545	1.87935	1.60966	0.793593	0.527707	2.63053	1.18853	1.19797	2.08057
ENSSSCT00000004710	0.119311	0	0	0.22126	0.227753	0	0	0.202306	0	0	0	0	0.246453	0	0	0	0	0	0	0.227994	0	0	0	0.242316	0.118794	0	0	0.304271	0.201376	0	0	0	0	0	0	0
ENSSSCT00000004711	0.39025	0.989202	0.247735	0.611602	0.84023	0.636139	0.780848	0.941087	0.612083	0.487849	0.571997	1.73373	2.33053	0.704197	0.391018	0.513557	1.37178	1.06462	1.57842	0.798586	1.37875	1.13182	1.9185	1.21037	0.264153	1.09593	2.08282	0.267188	2.30967	2.48791	1.77133	2.1114	2.16954	2.10654	1.94825	0.992453
ENSSSCT00000024609	0	0	0.449624	0	0.025468	0	0	0	0	0	0.077957	0	0	0	0	0	0	0	0	0.064435	0.069724	0.035724	0.192021	0.091306	0.15714	0	0.051712	0.064983	0.265527	0.040147	0.048618	0.158864	0.104564	0.042671	0.06649	0.017223
ENSSSCT00000004712	0	0	0	0	0	0	0	0	0	0	0	0	0	0	0	0	0	0	0	0	0	0	0	0	0	0	0	0	0	0	0	0	0	1.17261	0	0
ENSSSCT00000061721	0.025163	0	0.341711	0.179805	0.025104	0.495015	0.284722	0.960702	0.782125	0	0	0.697286	0.437827	0.088082	0.707361	0	0.118104	0	0	0.947098	0.758318	0	0	0	0.928135	0.534396	0	0.012296	0	0	0	1.36798	0.958224	0.157205	0	0
ENSSSCT00000025750	0	0	0	0	0	0	0	0	0	0	0	0	0	0	0	0	0	0	1.21121	0.035599	0.003136	0.583951	0.018272	0.003516	0.009433	0	0.037597	0.022986	0.039889	0.009875	0.021794	0.003707	0.031003	0	0.010078	0.022749
ENSSSCT00000024566	0.025984	0.057136	0.024996	0.025355	0.025924	0.099293	0.023444	0.143023	0	0.012388	0.046292	0.099022	0.003086	0.048244	0.026427	0	0.013207	0.081824	0.565103	0.604484	0.357147	0.397001	0.46196	0.902497	0.400034	0.336497	0.429863	0.491207	0.410665	0.288087	0.469801	0.496316	0.213658	0.258284	0.325836	0.380876
ENSSSCT00000031991	0	0	0	0	0	0	0	0	0	0	0	0	0	0	0	0	0	0	0	0	0.05795	0	0	0	0	0	0	0.008892	0	0	0	0	0	0	0	0
ENSSSCT00000066122	0	0	0	0	0	0	0	0	0	0	0	0	0	0	0	0	0	0	0	0	0	0	0	0.243534	0	0	0	0	0	0	0	0	0.1175	0	0	0
ENSSSCT00000045226	0	0	0.012178	0	0	0	0.082411	0	0	0.089653	0	0	0	0	0	0	0.052288	0.066725	0.080055	0.183277	0.324028	0	0	0.059419	0	0	0.06346	0.226552	0.053266	0.136861	0.054271	0	0	0	0.105049	0
ENSSSCT00000050791	0	0	0	0	0	0	0	0	0	0	0	0	0	0	0	0	0	0	0	0	0	0	0	0	0	0	0	0	0	0	0	0	0	0	0	0
ENSSSCT00000026265	0.83912	0.368745	0.577506	0.653557	0.337066	0.355703	0.398034	0.460144	0.294419	0	1.40193	0.351679	0.592979	0	0.473358	1.26348	1.87614	0.408362	0	0	0.310512	0	0	0	0	0.744551	0	0	0.616565	0.23128	0	0	0	0.142971	0	0
ENSSSCT00000063357	0	0	0	0	0	0	0	0	0	0	0	0	0	0	0	0	0	0	0	0	0	0	0	0	0	0	0	0	0	0	0	0	0	0	0	0
ENSSSCT00000062352	0	0.132708	0	0	0.147979	0	0.17041	0.195373	0.122824	1.09208	0	0.153678	0	3.001	0.172563	0	0	0.160875	2.17533	5.08689	2.90503	2.29014	1.08173	1.49726	1.09446	0.486697	2.61969	0.786588	1.18641	0.77791	2.04138	4.2318	1.89343	2.03757	1.79761	2.52573
ENSSSCT00000054951	0.062022	0.064333	0.070044	0.075437	0.05826	0.055768	0.103131	0.045539	0.071849	0	0.057559	0.050982	0.035445	0.0437	0.105762	0.088504	0.065508	0.041029	0.474664	0.847105	0.685028	1.02921	0.443098	0.702711	0.487731	0.084677	0.984119	0.325807	0.742147	0.602102	0.964151	0.474385	0.396409	1.40115	0.487455	0.976714
ENSSSCT00000058723	0	0	0.473596	0	0	0	0	0	0	0	0.065938	0	0	0.082396	0.196693	0.175602	0	0	0.536985	0	0.085964	0.76824	0.655325	0.657687	0.092493	4.9025	0.492261	0.743544	1.28481	0.448186	0.280592	0.816962	0.362693	0.836636	0.553619	0.533101
ENSSSCT00000063899	0	0	0	0	0	0	0	0	0	0	0	0	0	0	0	0	0	0	1.42506	3.14155	0	0	0	0.357241	0	0	0	0	0	0	0	0	0	0	0.330936	0
ENSSSCT00000052268	1.12064	0.461618	1.53974	0.005857	1.95848	0.013803	0.149466	0	1.27842	0.05084	0.372391	2.66672	0.623144	0	0	0	1.31727	0.4275	2.01591	3.98446	3.25517	2.86635	2.42663	2.09239	2.42087	3.75289	2.84519	3.91867	2.25856	3.13681	1.76751	3.65892	1.19431	0.940669	3.88542	2.62922
ENSSSCT00000040949	1.31958	3.72196	0.015887	1.68631	0.139533	2.33022	1.56968	2.6313	4.11641	2.85446	1.20013	0.058075	4.4233	2.91187	3.67268	2.85825	1.42451	2.62991	3.81643	1.72226	3.34879	3.29859	2.90812	5.46217	2.62222	1.91868	8.40137	2.92453	3.65704	3.69703	2.33419	3.0511	4.22243	1.90264	2.85049	0
ENSSSCT00000065506	5.05581	5.79357	0	7.42458	13.5485	0	4.18001	8.19427	7.65975	8.4336	14.2684	5.9799	10.6482	4.38697	7.82156	7.11698	8.85025	8.87194	0	3.24106	2.68886	2.93015	2.13591	0	2.66471	2.98359	3.62362	6.38157	5.43661	0	7.69995	2.78229	4.02104	5.84549	5.56827	4.03674
ENSSSCT00000004718	0	0	0	0	0	0	0	0	0	0	0	0	0	0	0	0	0	0	0	0	0	0	0	0	0	0	0	0	0	0	0	0	0	0	0	0
ENSSSCT00000066143	0	0	0	0	0	0.041041	0	0	0	0	0	0	0	0	0	0	0	0	0.031549	0.113731	0.06642	0.024137	0.123726	0	0.061329	0.019494	0.056535	0	0	0.054652	0.017944	0.068029	0	0.044847	0.047772	0
ENSSSCT00000004719	0	0	0	0	0	0	0	0	0	0	0	0	0	0	0	0	0	0	0	0	0	0	0	0	0	0	0	0	0	0	0	0	0	0	0	0
ENSSSCT00000004721	0	0	0	0	0	0	0	0	0	0	0	0	0	0	0	0	0	0	0	0	0	0	0	0	0	0	0	0	0	0	0	0	0	0	0	0
ENSSSCT00000042299	3.39229	2.46166	2.83178	4.58862	2.62712	3.27138	4.36498	3.42035	4.49392	4.23521	3.58814	2.78923	4.44496	3.63619	3.40256	3.09774	3.12827	3.49665	11.9481	6.61467	5.70645	9.57936	8.50143	9.504	7.74913	10.7679	7.8108	6.98859	7.20212	8.702	9.04517	9.18657	4.97741	9.27442	8.14512	7.61138
ENSSSCT00000004930	0	0	0	0	0	3.46217	0	0	0	3.00742	4.36002	0	0	3.75634	0	0.723754	0	0	0	9.27792	0	0	0	0	5.43333	6.33885	0	0	0	0	0	0	0	8.2928	5.21462	0
ENSSSCT00000004723	0	0	0	0	0	0	0	0	0	0	0	0	0	0	0.013437	0	0	0	0	0	0	0	0	0	0.027098	0.024724	0	0.096576	0	0.012331	0	0.061699	0	0	0.022918	0
ENSSSCT00000004725	0.077134	0.266368	0	0.040335	0	0	0	0	0	0.023628	0	0	0	0.004022	0.201511	0.053341	0.233299	0.319135	0	0	0	0	0	0	0	0	0	0	0	0	0	0	0	0	0	0
ENSSSCT00000062959	0	0	0	0	0	0	0	0	0	0	0	0	0	0	0	0	0	0	0	0	0	0	0	0	0	0	0	0	0	0	0	0	0	0	0	0
ENSSSCT00000048904	0.031561	0	1.12136	1.25078	1.11488	0	0	0.02054	0.005141	0.343951	1.41119	0	0	1.06093	0.236874	0	0	0.254633	3.59785	2.57585	2.06797	1.72803	3.03163	2.28736	1.2983	2.0863	0	3.55045	3.47599	4.81051	3.54623	0	0.831683	0.447229	2.73501	3.18585
ENSSSCT00000064116	1.09384	0.069776	0	0	0	0.009232	0.004023	0	0.004777	0	0	0	0	0	0	0	0	0	0.010193	0	0.018222	0.640785	0.00173	0.042509	0.002976	0	0.014394	0.016687	0	0.407134	0.00366	0.011881	0.011506	0	0	0.00892
ENSSSCT00000054799	0	0	0	0	0	0	0	0	0	0	0	0	0	0	0	0	0	0	0	0	0.042506	0	0	0	0	0	0	0	0	0	0	0	0	0	0	0
ENSSSCT00000045995	0	0.051597	0	0	0	0	0	0	0	1.17036	0	0	0	0	0	0	0	0.607576	0.178812	0.770443	0.154234	0	0.270629	0.578511	1.02736	0	0	0	0.174159	0	0	0	0.455277	3.95109	0	0.843657
ENSSSCT00000060012	0	0	0	0	0	0	0	0	0	0	0	0	0	0	0	0	0	0	0	0	0	0	0	0	0	0	0	0	0	0	0	0	0	0	0	0
ENSSSCT00000057791	0.084907	1.73373	1.85471	2.55231	4.11404	1.67035	1.09932	3.26967	1.78625	1.24636	1.12295	1.25241	1.28133	0.126793	1.85889	2.49385	1.17235	3.07145	1.15787	1.42806	0.981592	0.68062	0.892756	0.567098	0.457905	0.985469	1.1429	2.38619	1.34974	1.28081	1.19569	0.551086	0.813653	1.72765	1.08418	2.5431
ENSSSCT00000052276	0	0	0	0	0	0.093298	0	0	0	0	0	0	0	0	0	0	0	0.030452	0	0	0	0	0	0	0	0	0	0	0.214626	0	0	0.479428	0	0	0	0
ENSSSCT00000004726	0.489368	0.073834	0	0.7545	0.045587	0.536012	0.098264	0.064238	0.059375	2.45089	0.089375	0	0.088861	0.594397	0.340008	0.846074	0.021475	0.206761	0.638378	3.19562	0.191952	0	0	0.568261	0.436488	0	1.77916	0.128323	2.59445	0.238644	0.955061	0	0.818722	0.216088	0	0.348549
ENSSSCT00000051535	2.57824	2.5026	2.78468	3.02883	1.39584	2.03413	2.81204	3.06	4.40223	1.0747	2.71498	3.34656	3.46011	2.42591	3.1378	1.91758	3.57057	3.55554	0.575099	0.893491	1.76331	1.20881	1.27443	1.07974	1.14377	1.06964	0.772831	0	1.09253	1.02619	1.65868	1.11715	0.861229	0	1.90523	1.9406
ENSSSCT00000052865	0	0	0	0	0	0	0	0	0	0	0	0	0	0	0	0	0	0	0	0	0	0	0	0	0	0	0	0	0	0	0	0	0	0	0	0
ENSSSCT00000056202	0	0	0.153482	0	1.19131	0.143802	0	0.527375	0	0.967814	0	0.297399	0.303441	0.17446	0.330415	0.307865	0	0.192255	2.18823	1.03027	1.63221	2.67901	1.53845	2.63623	1.40125	1.07902	0.938748	2.4739	1.47212	1.47365	2.31462	1.01584	2.35527	4.85922	1.83789	2.27526
ENSSSCT00000050145	0	0.006125	0	0.066632	0.400346	0.053639	0.071615	0.150335	0	0	0.018423	0	0.185829	0.111824	0.415383	0.145911	0	0.272448	0.325684	0	0.103018	0.20019	0.427161	0.456444	0.466578	5.62195	1.2181	0	0.815945	0.450572	0.067008	1.7008	0.197526	0	1.97655	0.130329
ENSSSCT00000024170	0.118496	0.572796	0.234096	0.211695	0.307798	0.265821	0.380799	0.549407	0.275318	0.22176	0.495524	0.427892	0.627495	0.43889	0.364339	0.389515	0.498913	0.617621	2.43113	1.40758	1.55481	1.17716	2.49721	1.73792	2.06438	1.70734	1.72972	2.42771	2.60334	1.93155	2.45456	2.39853	2.12722	1.33423	1.22303	2.8052
ENSSSCT00000004728	0	0	0	0	0	0	0	0	0	0	0	0	0	0	0	0	0	0	0	0	0	0	0	0	0	0	0	0	0	0	0	0	0	0	0	0
ENSSSCT00000058947	0	0	0	0	0	0	0	0	0	0	0	0	0	0	0	0	0	0	0	0	0	0	0	0	0	0	0	0	0	0	0	0	0	0	0	0
ENSSSCT00000060364	0	1.11029	0	0.306941	0.732307	0.883705	0	0.73672	1.27664	0.82016	1.30245	0	0.21162	0	0.785417	0	0.314255	0.116312	3.35426	0.404787	2.94993	6.08376	3.62733	1.29811	0.432015	1.22608	0.576549	2.1289	0.370137	0.42183	0.325264	3.63929	0.194493	0.164485	0.51543	3.65311
ENSSSCT00000004729	0	0	0	0.061558	0	0	0	0	0	0	0	0	0.046397	0	0.074291	0.32646	0	0	0.221885	0	0.158677	0.139666	0.086564	0.367436	0	0.051763	0.101992	0.17744	0.321094	0.234668	0.493381	0.309263	0	0.209341	0.271163	0.122324
ENSSSCT00000004730	0	0	0	0	0	0	0	0	0.007817	0	0	0	0	0	0	0	0	0	0	0	0	0.011114	0	0.008153	0	0.069441	0	0	0.203621	0	0.012693	0.005153	0.01673	0	0.024825	0.001352
ENSSSCT00000039201	0.013866	0.050332	0.029988	0	0.064769	0.075358	0.041529	0.032162	0.075461	0.010972	0.032689	0.045708	0.044933	0.004124	0.022354	0.011582	0.011698	0.018631	0.223272	0.359738	0.087486	0.407467	0.465454	0.465719	0.594978	0.64472	0.101869	0.635101	0.163658	0.4227	0.196859	0.305383	0.627685	0.264903	0.084056	0.551818
ENSSSCT00000062332	0	0	0	0	0	0	0	0	0	0	0	0	0	0	0	0	0	0	0	0	0	0.007722	0	0	0	0	0	0	0	0	0	0	0	0	0	0
ENSSSCT00000065167	0	0	0	0	0	0	0	0	0	0	0	0	0	0	0	0.022179	0	0	0	0	0	0.052437	0	0	0	0	0	0	0.24125	0.019449	0.050067	0	0	0	0.03295	0
ENSSSCT00000055714	0	0	0	0	0	0	0	0	0	0	0	0	0	0	0	0	0	0	0	0	0	0	0	0	0	0	0	0	0	0	0	0	0	0	0.00251	0
ENSSSCT00000054435	0	0	0	0	0	0	0	0	0	0	0	0	0	0	0	0	0	0	0	0	0	0	0	0	0	0	0	0	0	0	0	0	0	0	0	0
ENSSSCT00000058746	0	0	0	0	0	0	0	0	0	0	0	0	0	0	0	0	0	0	0	0	0	0	0	0	0	0	0	0	0	0	0	0	0	0	0	0
ENSSSCT00000063919	0	0	0	0	0	0	0	0	0.026541	0	0	0	0	0	0	0	0	0	0	0.115901	0	0.079617	0.041182	0.043345	0.271817	0.033855	0	0	0.850002	0.11652	0	0.025198	0.128097	0	0	0.102231
ENSSSCT00000062922	0	0	0	0	0	0	0	0	0	0	0	0	0	0	0	0	0	0	0	0	0	0	0	0	0	0	0	0	0.042224	0	0	0	0	0	0	0
ENSSSCT00000044722	0	0	0	0	0	0	0	0	0	0	0	0	0	0	0	0	0	0	0	0	0	0.117348	0	0	0	0	0	0	0	0	0	0	0	0	0	0
ENSSSCT00000040649	0	0	0	0	0	0.003794	0	0	0	0	0	0	0	0	0	0	0	0	0	0	0	0	0	0	0	0	0	0	0	0	0	0	0	0	0	0
ENSSSCT00000038363	0	0	0	0	0	0	0	0	0	0	0	0	0	0	0	0	0	0	0	0	0	0	0	0	0	0	0	0	0	0	0	0.741369	0.099631	0	0	0
ENSSSCT00000062194	0.369705	0	0	0	0	0	0	0	0	0	0	0	0	0	0	0	0	0	0	0	0	0	0	0	0	0	0	0	0	0	0	0	0	0	0	0
ENSSSCT00000026479	0	0	0	0	0	0	0	0	0.286024	0	0	0	0	0	0	0	0	0	0	0	0	0	0	0	0	0	0	0	0	0	0	0	0	0	0	0
ENSSSCT00000004731	0.041452	0.054907	1.29777	0.101684	0.874927	0.022348	0.052951	0.01865	0.306919	0.056754	0.023709	0.02224	0.093682	0.066168	0.147937	0.142144	0.063702	0.011341	0	0	0	0	0	0	0	0	0	0	0	0	0	0	0	0	0	0
ENSSSCT00000065769	0	0	0	0	0	0	0.037092	0	0	0	0	0	0	0	0	0	0	0	0	0	0	0.089732	0	0.044891	0.043794	0.013303	0.001836	0	0.018083	0	0.044131	0.022482	0.173098	0.066104	0.046746	0.008069
ENSSSCT00000004735	0.126877	0	0	0	0	0	0	0	0	0	0	0	0	0	0	0	0	0	0	0	0	0.135591	0	0	0	0.059958	0	0	0.066782	0	0	0	0.129953	0	0	0.159021
ENSSSCT00000004736	0	0	0	0.101466	0	0	0	0	0	0	0	0	0	0	0	0	0	0	0	0	0	0	0	0	0	0	0	0	0	0	0	0.362187	0	0	0	0
ENSSSCT00000004737	0	0	0	0	0	0	0	0	0	0	0	0	0	0	0	0	0	0	0	0	0	0	0	0	0	0	0	0	0	0	0	0	0	0	0	0
ENSSSCT00000004739	0	0	0	0	0	0	0	0	0	0	0	0	0	0	0	0	0	0	0	0	0	0	0	0	0	0	0	0	0	0	0	0	0	0	0	0
ENSSSCT00000004740	0	0	0	0	0	0	0	0	0	0	0	0	0	0	0	0	0	0	0.032891	0	0	0	0	0	0	0	0	0	0	0	0	0	0	0	0	0
ENSSSCT00000023321	0	0	0	0	0.001153	0	0	0	0	0	0	0	0.001025	0	0	0.03068	0	0	0	0	0	0	0	0	0	0	0.002865	0	0	0	0	0	0	0	0.002685	0.000868
ENSSSCT00000030777	1.22754	0	0	0	0	0	0	0	0	0	0	0	0	0	0	0.109868	0	0	0	0	0	0	0	0	0	0	0	0	0	0	0	0	0	0	0	0
ENSSSCT00000037924	0.382653	1.54226	1.17975	1.76009	1.55579	1.2723	1.36841	1.44866	2.62873	1.71446	1.25637	1.46214	3.91139	1.16713	2.08144	1.39032	1.55697	2.04788	2.77056	2.00161	1.85961	1.92265	2.36777	3.20692	1.83638	2.83557	2.19975	2.43714	2.12964	2.85852	2.26478	2.19819	2.68485	2.41973	1.99653	2.58629
ENSSSCT00000025979	0	0	0.702052	0.140969	0.484531	0	0.621328	0.678416	0	0	0	0	0.660763	0	0	0.651873	0.288592	0	0	0	0	1.50849	0.687565	0	1.75375	0	0	0	0	0.025664	0.819709	0	0	1.11167	0.487482	0.87654
ENSSSCT00000053410	0.14747	0.1801	0	0.01508	0	0.244747	0	0	0.181809	0.111068	0.037405	0.377663	0	0.030924	0.164756	0	0	0.193822	0.371992	0.371233	0.2453	0	0.218534	0.192432	0.262946	0.212408	0.128808	0.341515	0.074321	0.014642	0.015427	0.376984	0.067259	0	0	0.014611
ENSSSCT00000004742	0	0	0	0	0	0	0	0	0	0.062508	0	0	0	0	0	0	0	0	0	1.61969	0	0	0	1.29218	0	0.059947	1.43283	0	1.14634	0.61543	0.896204	0.918619	0	0	0.454442	0
ENSSSCT00000038085	0.498098	0.340925	0.288069	0.281846	0.204137	0.376921	0.265835	0.349922	0.431283	0.289132	0.383077	0.347029	0.058576	0.35252	0.372811	0.280291	0.308021	0.427987	1.47551	0.15953	0.847067	0.007529	0.481685	0.052749	0.452496	0.948787	0.108785	1.34868	0.705353	0.360368	0.037878	0.438175	0.564101	0.479675	0.554349	1.23788
ENSSSCT00000057299	0	0.070679	0	0.33728	0	0	0.016983	0	0.013492	0	0	0	0.693398	0	0	0	0	0	0	0	0	0.261661	0.504699	0.285063	0	0	0.180982	0	0	0.232689	0.730692	0	0	0	0	0
ENSSSCT00000004744	0.388318	0.491505	0.548087	0.398776	0.786166	0.452926	0.361844	0.502276	0.516493	0.345402	0.526632	0.345809	0.318108	0.600063	0.58265	0.374268	0.417291	0.452799	4.89335	3.3753	5.59047	2.01663	8.30282	3.43869	0.034289	3.11828	8.3422	4.65137	11.5609	0.792981	0.001147	5.51714	6.74078	3.53315	7.2356	6.40331
ENSSSCT00000058595	0	0	0	0	0	0	0	0	0	0	0	0	0	0	0	0	0	0	0.329434	0	0.777278	0.246987	0.257697	0.006925	0.052748	0.788235	0.218511	0.078297	0.38112	0.051784	0.540792	0.487261	0.447947	0	0.202308	0.578208
ENSSSCT00000034230	0.914966	1.10369	0.754091	0.636153	0.820768	0.702739	1.38834	1.58327	0.583561	0.852527	0.554307	0.541433	0.508103	0.516502	1.6552	0.796123	1.16507	0.847539	5.34222	3.87018	3.12781	6.27318	4.82182	3.72885	7.538	3.89398	4.03654	6.45953	5.27724	4.16905	3.23409	8.34204	2.09737	6.94994	3.60414	6.21069
ENSSSCT00000004747	0.02914	0	0	0	0	0	0.000809	0.017854	0.023724	0.073255	0.000307	0.00111	0	0.045451	0	0	0.030681	0.000278	0.000275	0.000436	0.046343	0.005725	0	0.073735	0	0.064316	0	0.116051	0.026029	0.000462	0.0326	0.006921	0.000418	0	0.025971	0
ENSSSCT00000055678	4.63219	10.0751	4.09264	3.80206	10.0223	3.05454	6.49441	5.56194	5.12648	4.21806	4.43555	4.65822	4.94773	14.986	11.668	4.61633	9.16242	5.18302	5.75441	16.4183	7.24122	8.70616	5.46819	1.82408	6.92723	4.66369	6.2118	6.33943	3.97223	7.35456	6.89821	9.39124	7.98023	7.12782	8.30638	10.2326
ENSSSCT00000045742	0.379541	0.838273	0.343349	0.195905	0.444975	1.4453	2.67495	1.26282	0.407645	0.243124	0.709351	0.247247	0.239778	0.71076	1.09406	0.816562	1.15444	9.18944	9.2345	3.35932	6.27259	2.08083	2.12397	9.96791	1.67182	16.7594	10.0088	0.816535	13.3711	1.03909	9.93092	13.9623	0.995408	2.20561	9.86099	1.92041
ENSSSCT00000063076	0.178766	0	0	0.269782	0	0	0	0	0	0	0	0	0	0	0	0.719784	0	0	2.09342	1.10719	1.32736	0	0.625187	0.719061	0.307855	2.82363	0.692605	1.65502	2.81668	0	0	0	0	0	1.51595	0.574345
ENSSSCT00000004748	0.743407	0.540321	0.330255	0.726868	3.75491	1.07787	3.69844	2.79522	1.13425	1.08784	1.82257	0.998345	0.951232	3.59273	1.66274	1.31495	1.94901	3.8515	4.93231	4.94231	6.61046	3.16599	5.14532	6.19831	3.18639	13.9535	9.41835	3.24835	9.14754	3.38122	9.65266	10.8327	3.94185	4.574	11.4299	6.27956
ENSSSCT00000050259	0	0	0	0	0	0.014308	0	0	0.014708	0	0	0	0	0.010397	0	0	0	0	0.025809	0	0	0.015277	0.025504	0	0.014912	0	0	0.019927	0	0	0.015027	0	0.016215	0	0	0
ENSSSCT00000058414	0	0	0	0	0	0	0	0.015411	0	0	0	0	0	0	0	0	0	0	0.029743	0	0	0	0	0	0	0.086176	0	0	0.018597	0.031503	0	0.035959	0	0.037464	0	0
ENSSSCT00000062390	0	0	0	0	0	0	0	0	0	0	0	0	0	0	0	0	0	0	0	0	0	0	0	0	0	0.042017	0	0	0	0	0	0	0	0	0	0
ENSSSCT00000031283	0	0	0	0	0	0	0	0	0	0	0	0	0	0	0	0	0	0	0	0	0.035927	0	0	0	0	0	0	0	0.013164	0	0	0	0	0	0	0
ENSSSCT00000065061	0.006213	1.42489	0	1.54439	0.019878	0	0	0.123887	0	0	0.063829	0	0.116609	0.072271	1.44691	0.03591	0	0	0.016119	1.4482	0.068568	0.089522	1.5053	0.717972	0	0.060178	1.61286	0.069809	0.072966	0.113633	0.104108	0.105017	0.019677	4.07788	1.23287	1.51833
ENSSSCT00000045846	0.125387	0	1.14102	0	0.051458	0.937827	0.745601	0.214619	2.2301	1.28984	1.07812	1.25315	0.943117	0.101029	0	0.330348	1.1963	1.87454	5.39159	0.964395	0.742805	0.697847	0.523299	0.678041	0.851769	1.32034	1.11556	0.35153	1.43413	0.564645	1.46217	1.59454	0.394506	0	0.455607	1.24101
ENSSSCT00000041286	0	0	0	0	0	0	0	0	0	0	0	0	0	0	0	0.009472	0	0	0.01158	0.035944	0.128081	0.034941	0.050775	0.009653	0.040831	0.136098	0.047372	0.041404	0.045387	0.048419	0.189291	0.034408	0.01536	0.03181	0.021393	0.067027
ENSSSCT00000059940	0	0	0	0	0	0	0	0.006998	0	0	0	0	0	0.014956	0	0	0	0	0.111645	0.109262	0.129905	0.045895	0.050717	0.121661	0.052278	0.212484	0.135314	0.124826	0.346009	0.12024	0.079886	0.137247	0.153211	0.067201	0.109451	0.182168
ENSSSCT00000004754	8.4506	4.7772	2.0976	3.04891	12.1859	1.16585	2.18321	6.79536	11.8884	9.65501	10.6675	7.06512	12.55	7.12544	7.38097	7.23793	5.90584	7.61467	1.60547	3.29877	4.2405	2.84101	3.35313	1.37111	3.49407	1.00626	2.03326	3.39637	4.00779	4.86879	3.78217	1.03426	4.55781	4.27413	1.18361	3.32466
ENSSSCT00000004755	0.078817	0	0.119067	0	0.078635	0.316829	0.177428	0.259212	0	0	0.724945	0.106633	0.004477	0.502055	0.04141	0.024195	0.031649	0	0.100902	1.44415	0.152304	0.100495	0.564058	0.551123	0.249123	0.824107	0.017797	0.108148	0.569316	0.035569	0.383319	1.19825	0.333643	0.230298	0.249007	0.402982
ENSSSCT00000004756	0.08967	0.031641	0.073961	0.053607	0.16107	0	0	0.030481	0.032129	0.062235	0.262771	0	0	0.290534	0	0	0	0.052973	0.029119	0	0.031769	0.066744	0	0	0.044564	0.030922	0.027311	0.090691	0	0.030534	0.032825	0	0.123971	0	0.04503	0.076795
ENSSSCT00000059405	0	0	0	0	0	0.014826	0	0	0	0	0	0	0	0	0	0	0	0	0	0	0	0	0	0	0	0	0	0	0	0	0	0	0	0	0	0
ENSSSCT00000004759	2.69101	2.22275	1.56192	2.82308	3.35728	2.25911	5.10556	5.74142	2.94875	4.40302	3.07476	4.01635	4.02647	5.20633	5.62348	4.66679	1.9759	5.70621	6.93357	7.42979	5.40549	9.11844	4.72987	6.91795	7.22247	8.63865	10.1432	4.91158	8.26969	4.74774	6.4161	8.54549	3.81512	8.01769	6.52331	6.98676
ENSSSCT00000051469	0.124036	0.07469	0.02785	0.090553	0.125059	0.060932	0.053987	0.06413	0.023241	0.039809	0.113962	0.059862	0.063659	0.058558	0.086942	0.06118	0.046199	0.08614	0.283685	0.28923	0.403362	0.808286	1.05042	0.326687	0.374669	0.406379	0.214416	0.550635	0.148018	2.17189	0.509511	0.546201	0.503313	0.389957	1.33414	0.284535
ENSSSCT00000004760	0	0	0	0	0.600609	3.57559	3.22905	0	0.554627	0	0.437142	0	0.677459	0.360067	0.648432	3.87304	0.113978	0.368793	4.79463	0.71227	6.0951	0.419913	3.27784	3.88158	1.5771	1.08549	2.44057	1.95686	1.61096	6.04589	0.986504	3.48656	1.64337	5.45038	0.675613	2.63626
ENSSSCT00000004757	3.07662	3.85605	0	4.00355	5.17055	0	0	5.71543	5.60894	0	4.53519	0	3.64614	4.79454	3.4821	0	1.79613	3.25969	0	0	0	0	0	0	0	0	0	1.76733	0.676514	1.8425	0	5.91751	0	5.33959	1.62538	0
ENSSSCT00000041379	0	0	0	0	0	0	0	0.009989	0	0	0	0	0	0	0	0	0	0	0	0	0	0	0	0	0	0	0	0	0	0	0	0	0	0	0	0
ENSSSCT00000037698	0	0.001109	0.355717	1.55083	0.553874	0	0.418024	0.566309	0.501216	0	0	0	0	0.934165	0	0.3423	0.446934	0.331816	0	0	0	0	0	0	0.889038	0	0	1.29648	0	0	0	0	0	0	1.18611	0
ENSSSCT00000044632	0	0	0	0	0	0	0	0	0	0	0	0	0	0	0	0	0	0	0	0	0	0	0	0	0	0	0	0	0	0	0	0	0	0	0	0
ENSSSCT00000004761	0	0	0	0	0	1.69617	0	0	0	0	0	0	2.11397	0	1.83636	0	0	0	4.89369	5.78719	0	0	3.096	0	0	0	3.56577	0	0	2.59037	0	6.37783	2.74342	0	0	0
ENSSSCT00000051283	0.097536	0	0	0	0	0	0	0	0	0	0	0	0	0.08838	0	0	0	0	0	0	0	0	0	0	0	0	0	0	0	0	0	0	0	0	0	0
ENSSSCT00000004762	7.76178	14.5243	17.4292	13.2123	17.8318	10.0548	11.26	16.2579	19.3193	12.8783	14.2401	15.7657	13.9182	12.8929	17.1846	17.9574	23.4765	14.9236	10.671	10.4496	14.2232	11.3468	10.8948	21.0792	16.9304	12.2245	18.3512	12.9277	15.6587	18.1184	11.1234	16.6847	17.3321	23.8054	14.9246	12.4239
ENSSSCT00000048647	0	0	0	0	0	0.170947	0	0	0	0	0.066509	0	0	0	0	0	0	0	0.061045	0	0	0	0	0.547635	0.24943	0.356647	0.022784	0	0	0.160132	0	0	0.367786	0	0	0.103914
ENSSSCT00000004763	0	0	0	0	0	0	0.06938	0	0	0	0	0	0	0	0	0	0	0	0.379667	0.168623	0.078599	0.082565	0.274646	0.683061	0.314059	0.076502	0	0	0.073848	0.07305	0.376311	0	0.087632	0.174321	0.415756	0.151529
ENSSSCT00000004764	0	0	0	0	0	0	0.049614	0	0.054001	0	0	0.048693	0	0	0	0	0.1118	0.044517	0.244223	0	0.026698	0.280452	0	0.140022	0	0.207369	0	0.076214	0	0.051839	0	0	0.118769	0	0.050457	0
ENSSSCT00000030834	47.8226	62.0083	57.9408	0	73.4131	67.2502	55.0391	0	91.8034	69.3924	0	56.3807	73.4234	72.2184	0	63.7898	46.4224	87.4756	103.769	117.732	0	81.7935	114.275	112.616	80.5495	101.411	115.925	95.7607	78.8511	87.0232	100.75	81.4395	0	86.4008	77.4171	0
ENSSSCT00000058496	0	0	0.750578	0.274345	1.56534	0.286533	0.745945	0.135019	1.54736	0.773323	1.19996	0	0	0.246684	0.405506	0.53362	0.54439	0.380872	1.32119	1.21419	0.432915	1.23085	3.01292	0.249469	0.862874	0	0.742718	1.9215	0.480633	0.913286	0.597228	0.837123	1.56469	0.532883	0.726113	0
ENSSSCT00000053939	2.32004	3.11524	1.58292	2.59125	0.856147	2.0304	1.54391	1.47015	1.37898	1.04603	3.23638	2.95244	3.00021	3.77688	2.95815	2.30722	2.35016	3.32987	4.14397	5.83178	4.86901	4.76457	0.551319	2.72851	5.02123	5.90318	5.33453	2.86267	6.75504	4.08303	5.8708	5.76507	5.13742	4.38466	4.16414	7.34028
ENSSSCT00000004766	0	0	0	0	0	0	0	0	0	0	0	0	0	0	0	0	0	0	0	0	0	0	0	0	0	0	0	0	0	0	0	0	0.005277	0	0.008334	0
ENSSSCT00000056541	0.336945	0.158956	0.402938	0.546901	0.562364	0.3351	0.140818	0.234195	0.422792	0.465653	0.211195	0.085865	0.704851	0.273722	0.153037	0.073549	0.080851	0.16626	0.68924	0.202304	0.674452	0.16963	0.787369	0.100038	0.170347	0.298747	0.615296	0.296653	0.409762	0.337466	0.490255	0.156293	0.604491	0.654902	0.738902	0.471162
ENSSSCT00000058910	1.17071	1.59981	0.497316	4.42792	2.59425	0.63205	0.667483	1.08646	1.16122	2.08696	0.747265	1.3117	6.68605	1.09323	0	0.047794	0.759167	1.1147	0.862963	0	2.51909	0.995853	3.32912	3.09719	2.82457	2.84354	2.13699	0	1.93534	2.1412	2.5442	1.90429	3.73984	2.19534	1.31271	1.14111
ENSSSCT00000041320	8.18581	20.1671	11.4804	12.4816	6.40627	1.6116	12.8913	6.74663	11.0727	13.5447	12.8929	6.95188	37.8263	6.86807	10.1913	2.54813	7.3881	14.3565	4.40441	0.866272	21.3768	4.47123	16.883	18.4149	13.4797	13.789	22.1032	24.9317	19.5282	17.9874	20.965	12.1799	18.4775	19.8285	12.6905	14.2793
ENSSSCT00000027965	0.352905	0.717896	0.296976	0.172143	0.365913	0.187296	0.00442	0.376704	0.846798	0.084921	0.049156	0	0.869084	0.042054	0.37964	0.137957	1.82185	0.365853	0.696501	0.399912	0.939452	0.835702	1.09483	0.723201	0.488452	0.610391	0.706254	0.526319	0.307465	0.70076	1.14494	0.058631	0.679995	1.15776	0.378039	0.252508
ENSSSCT00000054078	0	0	0	0	0	0	0	0	0	0	0	0	0	0	0	0	0	0	0	0	0	0	0	0	0	0	0	0	0	0	0	0	0	0	0	0
ENSSSCT00000039409	0.031149	0	0	0.085591	0	0	0.018291	0.029021	0	0.029701	0.030008	0	0	0	0	0.070541	0.031665	0	0.72798	1.01602	0.098606	0.066565	0.767108	0.070257	0	0.119401	0.730186	0.113442	0.143027	0.568722	0.204264	0.861054	0.939183	0.114003	0.095828	1.34838
ENSSSCT00000004769	0	0	0.906303	0.661634	1.06236	1.03374	0.969565	0.709246	1.28798	0.313544	1.19137	0.983002	1.30593	0.262589	0.867039	0.841176	0.424401	0.956343	1.53756	0.70913	0.694811	0.973058	0.402988	1.44928	0.875601	0.477409	0.40743	0.772547	0.349066	0.555089	0.751904	0.393066	0.646193	0.82717	0.80216	0.590999
ENSSSCT00000004771	0.00995	0	0	0	0	0	0	0.018448	0	0	0	0	0	0	0	0	0	0	0.068812	0.041561	0.230341	0.111645	0.076356	0.2817	0.118587	0.032102	0.072723	0.082883	0.009078	0.14924	0.039933	0.063707	0.064635	0.02231	0.03652	0.112231
ENSSSCT00000028234	0	0	0	0	0	0	0	0	0	0	0	0	0	0	0	0	0	0	0	0	0	0	0	0	0	0	0	0	0	0	0	0	0	0	0	0
ENSSSCT00000053230	3.0511	0.95856	2.66648	2.96104	2.85747	2.59723	0.811097	3.5918	4.84439	3.01565	0.984722	2.73773	5.25794	3.3656	4.31564	3.15329	2.58347	1.6093	3.25587	12.3595	10.064	12.905	3.68363	11.7535	12.9119	6.41018	11.7373	9.26902	3.03826	10.3463	4.66251	4.66113	12.9362	0	12.3784	14.3538
ENSSSCT00000004773	0	0	0.048655	0	0	0	0	0	0	0	0	0	0	0	0	0	0	0	0	0	0	0.114314	0	0.31228	0	0	0.101124	0	0	0	0	0	0	0	0	0
ENSSSCT00000054872	9.09946	7.01035	17.0186	10.0888	6.92751	12.0732	8.87059	8.69696	11.2836	20.2941	8.38837	10.5364	15.871	5.99989	6.67243	7.97984	12.3793	8.16256	3.16809	3.41895	3.01533	2.91827	0.681035	1.63819	3.3758	0.946717	2.70429	1.72831	1.46099	3.07435	1.6386	1.30665	1.51964	3.82265	1.4107	1.55124
ENSSSCT00000004774	0	0	0.362614	0.971794	0.427605	1.71469	1.21374	0	0	1.01073	0	1.37485	1.36865	0.486702	0.030382	0.354925	0	0	0	0	0	0	0	0	0.013749	0	0	0	0	0.687323	0	0	0	0	0	0
ENSSSCT00000043295	0	0	0.267677	0	0	0	0	0	0.317479	1.7626	0	0	0.275831	0	0	0	0	0	0	0	0	0	0	0	0	0	0	0	0	0	0	0	0	0	0	0
ENSSSCT00000039108	0	0	0	0	0	0	0	0	0	0	0	0	0	0	0	0.05433	0	0	0	0	0	0	0	0	0	0	0	0	0	0	0	0	0	0	0	0
ENSSSCT00000004778	0	0	0	0	0.427608	0	0	0	0	0	0	0.545533	0.019725	0	0	0.416239	0	0	0	0	0	0	0	0	0	0	0	0.073606	0	0	0	0	0	0.036179	0	0
ENSSSCT00000043370	0.488351	0.536174	0.601583	0.151878	0	0.1328	0.296383	0.501863	0.7236	0.446618	0.43545	0	0.167733	0.063094	0.233768	0	0.504582	0.430512	0.512067	0.245952	0.264172	0.784979	0.63023	0.666901	0	1.11872	0.704769	0.202646	1.24615	0.687212	0.539671	0.637795	0.35337	0	0.320633	0.492869
ENSSSCT00000055894	0	0	0	0	0	0	0	0	0	0.024644	0	0	0.076946	0	0.05441	0	0	0	0	0	0	0.059511	0	0	0	0	0	0	0	0	0	0	0	0	0	0
ENSSSCT00000048502	0	0	0	0	0	0	0	0	0	0	0	0	0	0	0	0	0	0	0	0	0	0	0	0	0	0	0	0	0	0	0	0	0	0	0	0
ENSSSCT00000063190	0	0	0	0	0	0	0	0	0	0	0	0	0	0	0	0	0	0	0	0	0	0	0	0	0	0	0	0	0	0	0	0	0	0	0	0
ENSSSCT00000063801	0	0	0	0	0	0	0	0	0	0	0	0	0	0	0	0	0	0	0	0	0	0	0	0	0	0	0	0	0	0	0	0	0	0	0	0
ENSSSCT00000039423	0	0	0	0	0	0.421327	0	0	0	0	0	0	0	0.237861	0.295038	0	0	0	0	0	0	0	0	0	0.36251	0	0	0	0	0	0	0	0	0.336493	0	0
ENSSSCT00000056510	0.245378	0.116147	0.429916	0.356608	0.090871	0.088683	0.198069	0.068072	0.076827	0.143589	0.480499	0.467751	0.393597	0.568297	0.084691	0.304037	0.068723	0	0	0.234242	0.0943	0	0	0	0	0	0	0.133578	0	0	0	0	0.189513	0	0	0
ENSSSCT00000031111	0	0	0	0	0	0	0	0	0	0	0	0.166418	0	0	0	0	0	0	0	0	0	0	0	0	0	0	0	0	0	0	0	0	0	0	0	0
ENSSSCT00000042924	0.09104	0	0	0	0	0	0	0	0	0	0	0	0	0	0	0	0	0	0	0	0	0	0	0	0	0	0	0	0	0	0	0	0	0	0	0
ENSSSCT00000004780	2.14164	2.92939	1.45654	1.9704	4.02344	2.59937	1.50698	4.09556	1.97543	10.474	2.99959	1.21197	16.6014	3.90224	15.4587	0	1.7494	2.32527	2.69256	2.46177	1.90324	3.21842	2.33816	1.15658	2.07464	0.810652	2.9114	1.35391	2.26548	2.59009	2.86913	0.486409	2.5536	22.341	2.12215	12.5728
ENSSSCT00000004784	0.717578	0.404323	0.446221	0.681937	0	0	0.03769	0.558661	0	0.606883	0.865149	0	0	0.713168	0.603439	0.037024	0	0.210686	0.014716	1.5181	0	0.016031	0.246301	0.571246	0.007295	0.017947	0.127255	0	0.009671	0.415519	0.597598	0.002314	0	0	0.027764	0
ENSSSCT00000063280	0	0	0	0	0	0	0	0	0	0	0	0	0	0	0	0	0	0	0	0	0	0	0.024195	0	0	0	0.087684	0	0	0.238999	0	0	0.255719	0	0	0
ENSSSCT00000065392	0.137664	0	0	0	0	0	0	0	0	0.083785	0	0	0.232332	0	0	0	0	0.045528	0	0	0	0	0	0	0	0	0	0	0	0	0.175444	0	0.121769	0	0.128057	0.098162
ENSSSCT00000004783	0	0	0	0	0	0	0.046979	0	0.015364	0.162798	0	0	0	0.034744	0	0	0	0	0.114914	0	0.243508	0.555075	0	0.106085	0	0.843153	0	0	0.136545	0.293779	0.195558	0	0	0	0.111114	0.069981
ENSSSCT00000048442	0	0	0	0.787833	0	0	0	0	0.508156	0	0	0	1.25908	1.0062	0	0	0	0	0	0	2.92362	0	0.00753	0.024301	0	3.01495	0	0	1.17924	0	0	0.000449	1.71734	0	1.36695	0.358824
ENSSSCT00000050370	0	0	0	0	0	0	0	0	0	0	0	0	0	0	0	0	0	0	0	0	0	0	0	0	0	0	0	0	0	0	0	0	0	0	0	0
ENSSSCT00000004787	0	0	0	0	0	0	0	0	0	0	0	0	0	0	0	0	0	0	0	3.67564	0	1.15349	0	0	0	0	0	0	0	0.00059	0	0.000111	0	0	2.72322	0
ENSSSCT00000004786	0	0.0458	0	0	0	0	0	0	0	0	0	0.041516	0.048422	0.046909	0	0	0	0.038146	0.439931	0.073804	0.045754	0.096126	0.301657	0	0.234575	0	0.116427	0	0.429027	0	0.094551	0.403853	0	0	0.129707	0.485372
ENSSSCT00000004788	0	0	0.599248	0.001121	0	0.714184	0.391121	0	0	0.537385	0	0	0	0	0.376179	0	0	0.57808	0	0	0	0	0	0	0.017	0	0	0	0	0.723717	0.012193	0	0	0	0.007861	0
ENSSSCT00000064722	0.328355	0.144125	0.012746	0.483596	0.095659	0.047736	0.021682	0.22332	0.429807	0.029657	0.394011	0.360791	0.743884	0.035915	0.02441	0.343212	0.28714	0	0.823145	0.825868	0.523791	0.785172	0.634339	0.808222	0.144996	0.696955	0.88372	0.512027	0.622658	0.011355	0.483895	0.526044	0.232979	0.342664	0.604297	0.045325
ENSSSCT00000004790	0.02492	0.010045	0.685916	0	0.01348	0.418415	0	0.016508	0	0.005585	0.315442	0.757867	1.25235	0	1.10951	1.07892	0.277278	0.010859	1.73608	2.19193	0.248441	1.24728	1.81861	3.54979	3.41416	3.01873	5.3612	1.54135	1.29592	1.58291	1.71863	1.92713	2.83223	0.726507	1.31092	3.89316
ENSSSCT00000035193	5.05218	5.38426	4.55651	5.65529	6.73408	4.01161	3.85099	6.36669	5.68093	4.77297	6.78299	4.61912	8.47342	5.04116	5.27253	0.447111	4.53797	7.60411	9.14758	3.19392	8.90972	8.59342	6.46692	2.8334	3.82498	7.30907	0.363003	4.90453	8.22608	9.12973	6.19071	7.50671	3.68112	7.76249	7.15824	7.09353
ENSSSCT00000036555	0.089874	0	0.045818	0.087083	0	0	0.103926	0	0.114531	0	0.048637	0	0	0.152574	0	0	0.073928	0	0.166334	0	0	0.303771	0	0	0	0	0	0	0.071537	0.097124	0.148888	0	0.048187	0	0.281579	0
ENSSSCT00000055393	0	0	0	0	0	0	0	0	0	0	0	0	0	0	0	0	0	0	0	0	0	0	0	0	0	0	0	0	0	0	0	0	0	0	0.015393	0
ENSSSCT00000053401	0	0	0	0	0	0	0	0	0	0	0	0	0	0	0	0	0	0	0	0	0	0	0	0	0	0	0	0	0	0	0	0	0	0	0	0
ENSSSCT00000058715	0.195278	0.209493	0.073724	0.116805	0.040833	0.048875	0.117391	0.094803	0.094919	0.087269	0.088664	0.089881	0.137381	0.110217	0.123785	0.128729	0.020803	0.048665	0.286459	0.46204	0.078591	0.224238	0.434912	0.296101	0.410269	0.515556	0.136576	0.232719	0.983823	0.245489	0.325982	0.258523	0.226093	0.422769	0.116749	0.564223
ENSSSCT00000004792	0	0	0	0.01174	0	0	0.033547	0	0	0	0	0	0	0	0	0	0	0	0	0	0	0	0	0	0.014018	0.006092	0	0	0	0	0	0	0	0	0	0
ENSSSCT00000038684	1.58355	1.53292	1.01532	1.42487	0.195001	0.947765	1.07212	1.29069	1.31023	0.957347	0.141475	1.38401	1.46852	1.65163	1.78952	0.644626	1.05801	1.77319	6.60349	4.1636	4.92359	0.087729	5.27101	1.78406	0.358216	3.20446	4.44186	2.36372	5.52601	6.17923	4.99796	1.01968	2.54549	5.51414	5.69327	6.67385
ENSSSCT00000004795	4.97228	5.7428	3.14892	4.99436	6.18955	4.54602	4.18995	7.02323	7.54549	4.90966	6.02152	5.04089	3.88331	6.60714	6.17074	4.4247	5.79202	3.44761	13.7815	5.40272	10.3677	5.28628	4.84286	9.86979	4.49403	9.555	11.5523	5.59228	5.17157	7.66787	11.7745	6.05398	3.10838	6.46316	12.3027	12.9747
ENSSSCT00000048009	0	0	0	0	0	0	0	0.268687	0	0	0	0	0.966333	0	0	0	0	0	0	0.699664	0	0	0	0	0	0	0	0	0	0	0	0	0	0	0	0
ENSSSCT00000028080	0	0	0	0	0	0	0	0	0.432048	0	0	0	0	0.259466	0	0.422643	0	0	0.206511	0	0	0	0	0	0	0	0	0	0	0	0	0	0	0.200116	0	0.214761
ENSSSCT00000004796	2.31643	2.21754	1.5732	0.373927	1.28451	1.75195	2.7656	3.47017	2.80371	2.34468	3.55097	1.91312	1.50764	3.19887	3.35784	1.45375	1.59249	2.89587	3.06824	4.26923	4.24324	2.03317	2.36778	2.4581	0.671141	2.24643	3.99934	3.41081	7.26029	5.00176	0.454261	2.74343	4.71432	2.79522	2.33703	1.549
ENSSSCT00000063337	0.060743	0.172211	0.20113	0.125981	0.067964	0.117495	0.153258	0.207754	0.171646	0.05212	0.157647	0.107577	0.279737	0.101898	0.117999	0.266139	0.173021	0.137568	0.775542	1.07031	0.958593	1.04948	0.428148	1.06355	0.004354	0.732446	0.983889	0.67124	0.022691	0.560439	0.51174	1.22536	0.752604	0.99942	0.718742	1.07896
ENSSSCT00000049315	0	0.00739	0	0	0	0	0	0.00034	0	0	0	0	0	0	0	0	0	0	0.00878	0	0	0	0.006669	0.003649	0	0	0.006349	0	0	0	0.004685	0.004543	0	0	0	0.001871
ENSSSCT00000057867	0	0.016633	0	0.03828	0.08591	0	0	0.03029	0	0.066531	0.110737	0.039797	0.070693	0.103917	0.060913	0.111947	0.110127	0.030477	0	0.0679	0.017606	0.101236	0	0	0.163129	0	0.139374	0	0.068691	0.038394	0	0.051557	0	0.030694	0	0.099804
ENSSSCT00000043694	0	0	0.116453	0	0	0	0.056776	0	0	0	0.069889	0.080954	0	0	0.0192	0	0	0	0	0	0	0	0	0	0	0	0	0	0.062878	0.087367	0.084534	0.138437	0	0.054086	0.11047	0
ENSSSCT00000004798	3.13507	1.00759	1.10242	1.08495	5.51087	1.49384	3.22716	0.801776	7.15964	4.11462	1.35661	1.22331	4.2137	1.83317	1.54769	1.52852	2.0033	2.24323	1.32165	1.02038	0.851505	0.81794	1.46511	0.649797	1.72781	0.686161	0.609306	3.26906	0.746641	0.808384	1.11272	1.61488	0.7428	3.5182	0.927566	3.14315
ENSSSCT00000029077	0	0	0	0	0.284284	0	0	0	0	0	0.485826	0	0	0.291715	0	0.679587	0.626813	0	0	0	0.350616	0	0	0	0	0	1.01132	0	0	0	0	0	0	0	0	0
ENSSSCT00000024655	0.098753	0	0	0	0	0	0	0	0	0	0	0	0	0	0.114893	0	0	0	0	0.165382	0	0	0.055547	0	0	0	0	0	0	0	0	0	0	0	0	0
ENSSSCT00000004799	0	0	0	0	0	0	0	0	0	0	0	0	0	0	0	0	0	0	0	0.067103	0	0	0	0	0	0	0	0	0	0	0	0	0	0	0	0
ENSSSCT00000042078	0	0	0	0	0	0	0	0	0	0	0	0	0	0	0	0	0	0	0	0	0	0	0	0	0	0	0	0	0	0	0	0	0	0	0	0
ENSSSCT00000050922	0	0	0	0	0	0	0	0	0	0	0	0	0	0	0	0	0	0	0	0	0	0	0	0	0	0	0	0	0	0	0	0	0	0	0	0
ENSSSCT00000056993	0	0	0	0	0	0	0	0	0	0	0	0	0	0	0	0	0	0	0	0	0	0	0.110107	0	0	0	0	0	0	0	0.06192	0	0	0	0	0
ENSSSCT00000064737	0.036418	0.057908	0.035268	0.059268	0.028797	0.046641	0.066102	0.051284	0.024003	0.075741	0.011773	0.076725	0.074027	0.034126	0.062146	0.023862	0.049693	0.034429	0.380749	0	0.314232	0.270128	0	0.255557	0.35615	0.20288	0.157817	0.320902	0.404557	0.487778	0.200887	0.332901	0.578905	0.17626	0.424016	0.359527
ENSSSCT00000045175	0	0	0	0	0	0	0	0	0	0	0	0	0	0	0	0	0	0	0	0	0	0	0	0	0	0	0	0	0	0	0	0	0	0	0	0
ENSSSCT00000064080	0	0	0	0	0	0	0	0	0	0	0	0	0	0	0	0	0	0	0	0	0	0	0	0	0	0	0	0	0	0	0	0	0	0	0	0
ENSSSCT00000031034	0	0	0	0	0	0	0	0	0	0	0	0	0	0	0	0	0	0	0	0	0	0	0	0	0	0	0	0	0	0	0	0	0	0	0	0
ENSSSCT00000062484	0.109157	0.218322	0.04808	0.135004	0.069661	0.051035	0.144214	0.195386	0.102731	0.085781	0.133035	0.193132	0.174484	0.248441	0.314911	0.12566	0.192919	0.232537	0.968413	0.903713	0.613644	0.924244	0.681695	1.02674	1.2191	1.8454	0.736963	0.697011	0.754919	0.215263	1.10334	1.19023	1.35439	1.1947	0.764621	0.453901
ENSSSCT00000004800	0	0	0	0	0	0	0	0	0	0	0	0.012802	0.013929	0	0	0	0	0	0.037865	0.015261	0.047344	0	0.193736	0.05436	0.063705	0.043327	0.00995	0.020049	0.024056	0.57045	0.063949	0.060323	0	0.027659	1.12754	1.10218
ENSSSCT00000061099	0	0	0	0	0	0	0	0	0	0	0	0	0	0	0	0	0	0	0	0	0	0	0	0	0	0	0	0	0	0	0	0	0	0	0	0
ENSSSCT00000004803	0.024708	0.024016	0	0	0	0	0.022293	0	0	0	0.011902	0	0	0	0	0	0	0.028404	0	0	0.02201	0	0.018982	0.025091	0	0	0.067296	0	0.078899	0.008968	0.02479	0	0.02675	0.027424	0.033895	0.011622
ENSSSCT00000042969	0.054322	0	0	0	0.024102	0.023079	0.021797	0	0	0.045296	0.004323	0.005103	0.024951	0	0.080839	0.010607	0.006087	0.019557	0.129022	2.46468	0.406627	2.37065	0.041139	0.882226	0.627709	0.221719	1.10732	1.23553	0.88918	0.64746	0.363059	1.08594	0.156706	2.66297	0.073168	2.41872
ENSSSCT00000004804	2.59572	3.53164	2.6233	5.92225	1.08684	1.57611	3.41472	2.76823	6.73676	4.33961	2.15308	2.50539	10.085	2.79014	1.96833	1.58014	3.29177	8.00428	3.31736	2.61626	4.18042	0	2.62401	2.48723	1.55475	1.53229	1.9427	1.90059	2.3268	1.95495	0.964964	1.14022	3.07078	4.46749	2.17191	0
ENSSSCT00000062273	0	0	0.419931	0	0	0.004395	0	0	0	0	0	0	0	0.759193	0	0	0	0	0	0	0	0.011566	0	0	0	0.006603	0	0	0	0	0	0.072547	0	0	0	0
ENSSSCT00000024260	0.600549	1.05072	0.546859	1.15674	0.049806	0.347354	1.10169	0.037251	0.917006	0.388884	0.625193	0.870597	1.15253	0.412291	0.97357	0.460546	0.281275	1.14305	3.24718	1.73483	1.47578	1.92366	0.483768	0.819095	1.13036	0.993679	2.36356	1.1353	2.07912	1.37026	1.29215	1.80514	2.74767	1.14396	1.58341	1.01935
ENSSSCT00000004805	0.11353	0	0	0	0.43026	0.341212	0	0.400273	0	0.171443	0	0	0	0	0	0.355684	0.047783	0	0	0.740087	0.578449	0.466103	0	0.561344	0	0.601951	0.545146	0	0.165738	0.781115	0.593395	1.18515	0.062089	0.15726	0.493426	0.745592
ENSSSCT00000028667	0.375641	0.167288	0.150066	0.272523	0	0.543041	0	0.386405	0	0.196024	0	0	0	0.617282	0.229525	0.14806	0	0.217948	0	0.209023	0.242365	0	0	0.243246	0.212262	0	0	0	0.129038	0.222883	0	0	0	0.241307	0.103289	0.1901
ENSSSCT00000047364	15.1859	12.7212	10.613	20.2439	14.4351	11.6001	9.83314	13.3259	7.88582	13.111	14.162	13.3026	8.84461	13.8285	8.61125	10.4369	11.5381	16.0814	8.72425	4.86275	7.75117	4.71281	4.85143	8.00705	7.15404	4.05463	2.26553	5.77511	7.4344	9.91739	4.93341	6.05159	3.65305	7.00546	10.4599	8.52757
ENSSSCT00000004806	0.090464	0	0.196068	0.777804	0	0.002079	0.450862	1.01061	0.624186	0.846167	0.02905	0	0.795788	1.08988	0.348852	0.003129	0.608209	0.583905	0.018172	0.021931	0.875236	0.048116	0.021666	0.031727	0.084148	0.785617	3.08625	0.039546	0.01957	0.016119	0.071183	0.076413	0.209305	0.034852	0.082386	0
ENSSSCT00000028650	0	0	0	0	0	0	0	0	0	0	0	0	0	0	0	0	0	0	0	0	0	0	0	0	0	0	0	0	0	0	0	0	0	0	0	0
ENSSSCT00000048318	0	0.676394	2.09913	0	0	1.76425	0	1.79691	0	0	0	0	0	2.88298	0	0	0	0	2.54866	9.75859	2.34184	0.271786	1.15828	3.37546	1.63758	0	1.03511	1.12692	0.822046	3.10027	6.95139	0.725303	0.647561	2.14108	4.17988	4.36597
ENSSSCT00000060237	0.289201	0.089854	0	0.652703	0	0.386442	0	0.234939	0.527681	0	0.314517	0.191865	0.628775	0.198364	0	0.216754	0	0.950409	2.05846	0.236873	1.4508	0.088067	0.914268	0.046288	0.430794	0.085838	0.599152	0	1.03787	1.23801	0.525502	1.01501	0.650986	0.094188	2.85327	0.487062
ENSSSCT00000004808	0.479855	0.493153	0.239423	0.418634	0.097602	0.260526	0.676338	0.439071	1.00446	0.711183	0.202855	0.596354	0.826342	0.411607	1.1557	1.07127	0.140707	0.149197	1.59074	0.478326	1.06885	1.69935	0.224425	0.445118	0.788729	1.05013	0.368442	1.67534	0.94356	1.07857	0.839276	2.27135	0.449433	1.55018	0.560054	1.75981
ENSSSCT00000030684	0	0	0	0	0	0	0	0	0	0	0	0	0	0	0	0	0	0	0	0	0	0	0	0	0	0	0	0	0	0	0	0	0	0	0	0
ENSSSCT00000053219	0	0	0.382916	0	0	0	0	0	0	0	0	0	0	0	0	0	0	0	0.236767	0	0	0	0	0.203497	0	0	0	0	0	0	0	0	0	0	0	0
ENSSSCT00000037177	1.0462	2.14156	1.88538	0.605232	3.8024	1.51265	0.881202	0.908255	1.30561	0.734961	1.45666	1.95166	3.33162	2.69567	2.38244	2.60377	1.59209	1.25659	4.04741	2.44672	2.68876	6.38185	0.926803	6.029	7.51076	4.15767	2.30753	6.00785	4.81598	0.449111	4.82224	6.72952	2.80142	8.8785	7.64681	6.41939
ENSSSCT00000004810	0	0	0	0.337792	0	0	0	0	0.31945	0	0.02834	0	0.234811	0	0.248882	0	0	0	0.870796	2.65339	0	0	1.50669	0	0	0.000809	0.261404	0.285233	0	4.45512	0.657765	0	0.682777	0	0	0
ENSSSCT00000036804	0	0	0	0.287998	0	0.227678	0	0	0	0	0	0	0.073464	0	0	0	0	0.090833	1.25454	1.35589	0	0.237802	0.863144	0	0	0	0.395657	2.07634	0.250148	1.39527	0.614518	1.17686	0.208141	0.470302	0	0.607708
ENSSSCT00000050720	0	0	0	0	0	0.182542	0	0	0	0	0	0	0	0	0	0	0	0	0.090019	0.222797	0.284688	0	0.399543	0	0	0	0	0	0	0	0.077918	0	0	0	0	0.297024
ENSSSCT00000043564	0	0	0	0	0	0	0	0	0	0	0	0	0	0	0	0	0	0	0	0	0	0	0	0	0.105344	0	0.08832	0	0.10055	0	0	0	0	0	0	0
ENSSSCT00000004811	0	0	0	0	0	0	0	0	0	0	0	0	0	0	0	0	0	0	0	0	0	0	0	0	0	0	0	0	0	0	0	0	0	0.009167	0	0
ENSSSCT00000004812	0.093535	0	0.056545	0.099149	0	0.061202	0.078899	0.859471	0.051358	0.100181	0	0.626507	0.169673	0.604173	0.194493	0.360467	0.178695	0.207682	0	0.131452	0.123031	0	0.121859	0.065382	0.197883	0.780227	0.026739	0.228219	0.029224	0.241576	0.089679	0.474974	0.069011	0.143643	0	0.059965
ENSSSCT00000023335	0	0	0	0	0	0	0	0	0	0	0	0	0	0	0	0.184355	0	0	0	0	0	0	0	0	0	0	0	0	0	0	0	0	0	0	0	0
ENSSSCT00000058826	0	0	0.083088	0	0	0	0.171079	0	0.048773	0	0	0	0	0.043836	0	0	0	0	0	0	0.043254	0.168764	0.080417	0	0.090523	0.124542	0.118617	0	0.129859	0	0	0.047933	0.053769	0.096515	0.159275	0.15266
ENSSSCT00000004813	0	0	0	0	0	0	0	0	0	0	0	0	0	0	0	0	0	0	0	0	0	0	0	0	0	0	0	0	0	0	0	0	0	0	0	0
ENSSSCT00000004814	0.079277	0.359231	0.046421	0.634956	0.725556	0.704525	1.10672	0.623062	0.031119	0.488874	0	1.00857	0.320791	0.137812	0.472894	2.73336	1.61533	0.193987	0	0.016797	0	0	0.048348	0	0	0	0	0.033982	0	0.015164	0.016865	0	0	0.018033	0.01476	0
ENSSSCT00000045978	0	0.012522	0	0	0	0	0	0	0	0	0	0	0	0	0	0	0	0	0	0	0	0	0	0	0	0	0	0	0	0	0	0	0	0	0	0
ENSSSCT00000058812	1.69127	2.18287	1.91076	2.44178	1.94967	1.94223	0.026496	2.32063	0	0.352756	2.56314	2.70137	4.12493	2.47379	2.97337	2.03808	2.17665	2.97207	5.55082	5.48537	2.23455	6.63812	4.88423	7.72719	6.97676	8.26267	6.24219	3.86151	5.48681	4.18077	5.30601	6.26072	4.46819	3.31587	6.46711	5.76408
ENSSSCT00000004815	0	0	0	0	0	0	0	0	0	0	0	0	0	0	0	0	0	0	0.191641	0	0	0	0	0	0.199435	0.420679	0	0	0	0	0	0.607474	0	0	0	0
ENSSSCT00000004816	0	0	0	0	0	0	0	0	0	2.35388	0	0	0	0	0	0	0	0	0	0	0	0	0	0	0	0	0	0	0	0	0	0	0	0	0	0
ENSSSCT00000004819	0	0.151892	0	0	0	0	0	0	0.056552	0	0	0	0	0	0.112345	0	0	0	0	0	0.051084	0	0.092603	0	0	0	0	0	0	0	0.023303	0	0	0	0	0
ENSSSCT00000032833	0.180137	0	0.11086	0.29992	0.218388	0.208995	0.197499	0.047985	0.116586	0.194351	0.319551	0.136824	0.36997	0.255222	0	0.035768	0.078536	0.166472	0.080108	0.134455	0.166961	0.052536	0.104316	0.157694	0.102562	0.146036	0.219808	0.071207	0.233303	0.254547	0.159359	0.116291	0.166724	0.057742	0.110919	0.082368
ENSSSCT00000041957	0	0	0	0.014469	0	0	0.013446	0	0	0	0.013351	0	0	0	0	0	0	0	0	0.029567	0.014181	0	0.012721	0	0	0.014085	0.01244	0	0	0.028098	0	0.032072	0.032268	0.050121	0	0
ENSSSCT00000062293	0	0	0	0	0	0	0	0	0	0	0	0	0	0	0	0	0	0	0	0	0	0	0	0	0	0	0	0	0	0	0	0	0	0	0	0
ENSSSCT00000046743	0	0	0	0	0	0	0	0	0	0	0	0	0	0	0	0	0	0	0	0	0	0	0	0	0	0	0	0	0	0	0	0	0	0	0	0
ENSSSCT00000037493	0	0	0	0	0	0	0	0	0	0.042306	0	0	0	0	0	0	0	0	0	0	0	0	0	0	0	0	0	0	0	0	0.036842	0	0	0	0.034161	0.04126
ENSSSCT00000004823	1.3596	1.62314	1.18016	1.8981	0.961386	1.09339	1.26568	2.18337	1.93056	0.077991	1.98287	1.10074	0.91257	1.38859	1.24359	1.54428	1.36974	0.846484	5.85492	6.73639	5.44964	5.61235	3.85291	5.80714	3.44603	7.17242	6.74572	5.99282	7.1363	6.38181	6.86856	6.2486	5.1389	5.34715	7.97037	6.74978
ENSSSCT00000048824	0	0	0	0	0	0	0	0	0.104407	0	0	0	0.012211	0	0	0	0	0	0.004437	0	0	0	0	0	0	0	0	0.001974	0	0.36856	0	2.13331	0.007402	0	0	0
ENSSSCT00000051567	0	0	0.021031	0	0	0	0	0	0	1.14048	0	0	0.149802	0	0	0.045336	0	0.722139	0.986088	0	0	2.73166	0.923885	1.75969	0.832569	0	1.88181	0	0	0.437848	0.578193	1.15093	0	0.967072	0	0
ENSSSCT00000059109	0	0	0	0	0	0	0	0	0	0	0	0	0	0	0	0	0	0	0	0	0	0.235249	0	0	0.728681	0	0	0	0	0	0	0	0	0	0	0.488633
ENSSSCT00000043008	0	0	0	0	0	0	0	0.026136	0	0	0	0	0	0.007198	0	0	0	0	0.01287	0.015024	0	0	0	0	0.014398	0.013667	0.018107	0.040085	0.013127	0	0	0.015249	0	0.016212	0.006634	0
ENSSSCT00000004826	9.3632	9.29801	8.89499	10.1441	3.52154	10.0952	8.74912	9.23404	17.6222	12.4139	16.6946	11.8089	20.5934	14.1454	10.113	7.68172	10.6258	11.8167	0	0	0	0	0	0	0	0.087196	0	0	1.1208	1.89688	0	0	0	0.013288	0	0
ENSSSCT00000044926	0.013596	0.046664	0.024265	0	0	0.018584	0	0	0.027864	0	0.036588	0	0.007863	0	0.013214	7.6e-05	0	0	0.332456	0.242163	0.409555	0.505618	0.197828	0.63944	0.579615	0.831882	0.263369	0.239323	0	0	0.486776	0.201396	0.296973	0.82279	0.172098	0.475207
ENSSSCT00000004825	0.039186	0.016293	0.013585	0	0	0.029663	0.009301	0.031629	0	0	0.047376	0	0.208904	0.038212	0.035004	0.038665	0	0.008025	0.013578	0	0	0	0	0	0	0	0	0	0	0	0	0	0	0	0	0.050894
ENSSSCT00000057406	3.26953	5.77973	3.78433	5.38869	3.24767	2.58322	3.51579	1.0959	9.80729	5.49543	3.58989	2.57374	2.72076	3.46405	3.06877	3.1802	4.44893	5.26144	0.436733	0.066962	0.077194	0.070235	0.074988	0.288492	0.260561	0.025924	0.153374	0.216626	0.097318	0.631706	0.40979	0.050999	0.294984	0.132653	0.023254	0.010177
ENSSSCT00000004828	1.13718	0.526606	1.80798	1.5631	0.125739	0.816463	0.001331	4.06713	2.17107	0	0.392772	1.11219	17.6499	1.10871	1.60085	1.15822	0.763236	0.013744	0	0	0	0	0.026447	0	0	0	0	0	0	1.19667	0	0	0	0	0	0
ENSSSCT00000055168	5.46553	6.36695	5.83631	6.15014	3.73935	6.59555	6.42131	7.77993	9.72478	6.73792	6.50662	7.36471	12.0374	7.02214	7.23147	5.69546	6.92348	8.07728	5.01298	5.17741	5.34195	5.01243	5.18994	5.69459	4.42232	6.2637	5.30075	4.4257	4.9441	5.558	5.2662	4.93329	5.77969	4.75697	5.53517	3.9687
ENSSSCT00000004829	0	0	0	0	0	0	0	0	0	0	0	0	0	0	0	0	0	0	0	0	0.082555	0.225211	0	0	0	0	0	0	0	0	0	0	0	0	0	1.70633
ENSSSCT00000039770	0	0	0.012472	0	0	0	0	0.016453	0	0	0	0	0	0	0	0	0	0.008985	0.041067	0.010858	0.039712	0.020355	0.005027	0.026406	0.008922	0	0.005325	0.015154	0	0.100758	0.013278	0	0.054861	0	0.024839	0.004731
ENSSSCT00000004830	0	0	0.208146	0	0	0	0	0	0	0	0	0.119132	0.27315	0	0	0.165231	0	0.270309	0.737334	0.665941	0.587772	0.36722	0.420008	0.619137	0	1.73987	0.202482	0	1.09695	0.453955	0.90038	0.638405	0.877987	0.846391	0.981785	1.16102
ENSSSCT00000038421	0	0	0	0	0	0	0	0	0	0	0	0	0	0	0	0	0	0	0	0	0	0	0.176805	0	0	0	0	0	0	0	0	0.158969	0	0	0.55683	0.282021
ENSSSCT00000037769	0.117994	0.285446	0	0.176249	0.126875	0.071766	0.088112	0.423324	0.407592	0.161163	0.205165	0	0	0.319179	0.326677	0.017228	0.130912	0.016105	0	0	0	0.395995	0.086435	0.054146	0.213167	0	0.592468	0.404869	0	0	0	0	0.42262	0	0	0
ENSSSCT00000053050	0	0	0	0	0	0	0	0	0	0	0	0	0	0	0	0	0	0	0	0	0	0	0	0	0	0	0.002891	0	0.000388	0	0	0.000589	0	0	0	0
ENSSSCT00000025776	0	0	0	0	0	0	0	0	0	0	0	0	0	0	0	0	0	0	0.209631	0.10789	0	0.216408	0.020219	0.029923	0.824865	0	0.135349	0.114915	0	0	0.901625	0.096273	0	0	0.058117	0.060245
ENSSSCT00000065385	0.532451	0	0	0	0	0	0	0	0	0	0	0	0	0	0	0	0	0	0	0	0	0	0	0	0	0	0	0	0	0	0	0	0.193496	0	0	0
ENSSSCT00000004831	0	0	0	0	0	0	0	0.125771	0.089933	0	0	0	0.153604	0	0	0	0	0.468984	0.894837	0.155924	0	1.83385	0.197974	0	0	0.200312	0.231832	0.20772	0	0.231842	0.29022	0	0	0	0.143581	0
ENSSSCT00000049307	0	0.033981	0	0	0.017439	0	0.015771	0.04118	0.017166	0	0.100951	0	0	0.034804	0	0.017593	0	0.063039	0.03096	0.162177	0.118135	0.627973	0.124289	0.087346	0.183893	0.314547	0.157004	0.059113	0.031895	0.366063	0.285386	0.173838	0.07494	0.126496	0.196589	0.264523
ENSSSCT00000065303	0	0	0	0	0	0.014199	0	0	0	0	0	0.013161	0	0	0	0	0	0.020054	0	0	0.014432	0	0	0	0	0.024936	0	0	0	0.018619	0	0	0	0	0.039987	0.016745
ENSSSCT00000004832	0	0	0	0	0	0	0	0	0	0	0	0	0	0	0	0	0	0	0	0	0	0	0	0	0	0	0	0	0	0	0	0	0	0	0	0
ENSSSCT00000033563	0.590217	0.680329	0.727951	0.531558	0.473848	0.259513	0.403256	0.526028	0.541236	0.254436	0.462655	0.179735	0.528868	0.378213	1.03311	0.705727	0.302978	0.443584	5.35084	3.16023	2.67521	4.62825	3.23385	3.39006	2.0953	6.91054	2.73317	2.82213	5.69574	2.22301	5.37503	4.13971	0	3.86498	3.40919	0
ENSSSCT00000036224	0	0	0	0	0	0	0	0	0	0	0	0	0	0	0	0	0	0	0	0	0	0	0	0	0	0	0	0	0	0	0	0	0	0	0	0
ENSSSCT00000027684	0	0	0	0	0	0	0	0	0	0	0	0	0	0	0	0	0	0	0	0	0	0	0	0	0	0	0	0	0	0	0	0	5.11325	0	0	5.34228
ENSSSCT00000004833	1.11154	2.68004	2.01086	2.95321	2.86111	2.63467	2.13689	6.48975	0.747049	1.90933	4.44912	2.27793	2.36786	6.99274	4.85708	3.27013	4.70882	2.99155	0.640381	0.943625	2.12067	0.577694	1.46388	0.482363	1.64959	1.98051	1.7897	1.59593	0.887285	0.330897	1.23312	1.99855	2.31352	1.38863	1.96137	2.16379
ENSSSCT00000026870	1.18626	0	0	0	0	0	0	0	1.92495	0	0	1.46457	0	0	0	0	0	0	0	0.354861	0	0	0	1.46051	0	0	0	0	0.233449	0.979215	0	0	0	0.102218	0	0
ENSSSCT00000004834	0.003242	0	0	0	0.025286	0	0	0.017386	0.047238	0	0.01611	0.023274	0	0.039795	0	0	0	0.071837	1.39254	0.091881	0.016133	0.029564	0.191847	0	0.087732	0.099241	0.044445	0.101095	0.029672	0.019644	0	0.060748	0.150911	0.078155	0.084292	0.098074
ENSSSCT00000048689	0	0.311245	0	0.234315	0	0	0.598916	0	0	0.967205	0.700919	0	0	0	0	0	0	1.15617	0.658646	0	0	2.15261	0	0	0	0	0	0	0	0.644356	0.930468	0	0	0	0	0.61752
ENSSSCT00000036990	0.083371	0.005316	0	0	0	0	0	0	0.006798	0	0	0	0	0	0	0	0	0	0.049167	0.014457	0.026484	0.014122	0.028895	0	0.025985	0.03919	0	0	0	0.03909	0.027781	0.014824	0.021658	0.01397	0.108849	0.039072
ENSSSCT00000041310	0	0.397155	0	0.631814	0	0	0	1.40799	0.413112	0.159249	0	0.158595	0.239434	0.324227	0	0	0	0.410601	0	0	0	0	0.108727	0	0.918474	0	0	0.394869	0.247777	0	0	0	0	0.344528	0	0
ENSSSCT00000004835	0	0.572107	0	0.823913	0	0	0	2.49438	0.507306	0.254329	0	0.104802	0.296455	0.374678	0	0	0	0.515052	0	0	0	0	0.445641	0	1.40836	0	0.499179	1.03316	0.540333	0	0	0	0	0.427817	0	0
ENSSSCT00000049984	1.161	0.609781	1.0959	0.710485	1.71596	1.44923	0.990758	1.55496	2.32196	0.436625	3.51707	0.627704	1.95611	2.33593	1.00355	0.908511	0.824858	1.84903	6.72882	5.03806	8.02974	2.36986	5.30112	5.22819	3.83002	3.51631	3.54872	5.13981	7.48104	4.35577	7.34284	4.89928	11.5746	5.2608	6.43817	4.17939
ENSSSCT00000036499	0.211285	0.284674	0.304571	0.205761	0.146944	0.121474	0.304784	0.508602	0.124453	0.098204	0.238862	0.037532	0.262213	0.374063	0.719247	0.127977	0	0.425649	10.9182	9.25976	1.91872	11.1224	5.48024	6.42059	6.12688	20.171	4.08172	0.378314	33.6374	5.50002	5.58034	3.66873	10.9754	8.73958	4.0923	13.8583
ENSSSCT00000039523	0	0	0	0	0	0	0	0	0	0	0	0	0	0	0	0	0	0	0	0	0	0	0	0	0	0	0	0	0	0	0	0	0	0	0	0
ENSSSCT00000059292	10.2393	11.2364	12.2618	11.8951	10.788	5.91873	8.71587	12.0082	13.7143	9.98096	11.6991	6.36548	18.9298	14.7607	8.6619	6.77106	9.16104	16.567	5.8552	5.32159	6.20618	2.89079	4.30274	3.7122	3.49526	3.6529	5.71125	5.67931	3.13071	5.95357	3.01641	4.47854	5.40925	7.27574	6.11837	3.95848
ENSSSCT00000042798	0.353264	0.32583	0	0	0	0	0	0	0	0	0	0	0.727576	0	0	0.372698	0	0	0.560812	0.099426	0.256417	0.871147	0.072809	0.096933	0.274101	0.680438	0.560277	0.088424	1.81223	0.470744	2.25517	0.083339	0.777988	1.4976	0.785803	0.167267
ENSSSCT00000058645	0.279103	0.140913	0.314254	0.342434	0.144941	0.324888	0.203074	0.400769	0.30424	0.369797	0.315527	0.240872	0.26423	0.308969	0.277422	0.321067	0.282796	0.325169	0.717808	0.71411	0.794743	0.876634	0.570907	0.570069	0.521713	0.106161	0.617346	0.471175	0.92057	0.472694	0.986031	0.746507	0.747569	0.5989	1.02758	0.887449
ENSSSCT00000065147	0	0	0	0	0	0	0	0	0	0	0	0	0	0	0	0	0	0	0	0	0	0	0	0	0	0	0	0	0	0	0.002999	0	0.025889	0	0	0.021146
ENSSSCT00000064813	1.47771	1.76207	1.29719	1.80649	1.58709	2.08677	1.93946	3.03265	1.71543	1.23349	3.00436	2.3503	1.52558	3.2394	2.33682	0.989743	2.07853	2.3311	1.84538	1.31772	1.40854	2.49078	1.47663	1.66943	1.87024	2.69191	1.5751	0.583574	2.12446	1.03336	1.98132	1.97949	2.23551	1.36617	2.20134	2.09608
ENSSSCT00000004840	0	0.198196	0	0	0	0.1159	0	0	0	0	0.330273	0	0	0	0.13586	0.035995	0.558581	0.040694	0.265125	0	0.126623	0	0	0.255692	0	0.067285	0	0.393522	0.131372	0.223237	0	0.181921	0	0.292761	0	0.091634
ENSSSCT00000056631	0	0	0	0	0	0	0	0	0	0	0	0	0	0	0	0	0	0	0	0	0	0	0	0	0	0	0	0	0	0	0	0	0	0	0	0
ENSSSCT00000047422	0.013878	0.060978	0.077342	0	0	0.07959	0.022652	0.212274	0.024779	0.065981	0.071652	0.033515	0	0.123019	0.118445	0.055653	0.08674	0.059862	2.37548	1.61586	2.10588	2.88878	1.17961	0.735737	0.842949	1.07164	1.51815	1.2324	2.24435	0.675587	2.41129	1.26846	2.23018	1.5057	3.52934	2.1579
ENSSSCT00000040044	0.05372	0	0.057624	0.057034	0	0	0	0.017009	0.026893	0.011794	0	0	0.004714	0.008906	0	0	0.009279	0	0.077054	1.0481	0.050649	0.069834	0.726834	0.677662	0.90553	0.82739	0.928992	0.082481	0.068818	0.736279	0.084923	1.30052	0.47681	0.0153	0.075133	1.67679
ENSSSCT00000056399	0	0	0	0	0	0	0	0	0	0	0	0	0	0	0	0	0	0	0	0	0	0	0	0.242136	0.181858	0	0	0	0	0.388844	0	0.37534	0	0	0	0
ENSSSCT00000004844	2.68479	3.9586	2.81034	3.18062	2.34945	2.7014	3.33837	4.4162	5.87046	3.33114	3.57909	2.71327	5.02874	3.41991	5.88085	3.48704	4.25045	6.8638	20.7792	24.6837	17.8243	14.4937	12.9393	12.7374	12.9131	15.5873	13.854	11.6447	13.1456	15.4426	24.5379	14.2168	10.8344	16.9091	15.6942	14.4673
ENSSSCT00000056557	0	0	0	0	0	0	0	0	0.206991	0	0	0	0.140098	0	0	0	0	0	1.38241	3.5962	0	0	0	2.26809	0	0	0	0	0.120051	0	0	0	0	0	0	0.256543
ENSSSCT00000057333	0	1.93083	0	0	0	0	0	0	0	0	0	0	0	0	0	0	0	0	3.24779	2.57774	0	0.722208	0	0	0	1.1218	0	0.203544	0.333288	0	0	0	0	1.93409	0	0
ENSSSCT00000044855	0	0	0	0	0	1.1617	0	1.60776	0	0	0	0	0	0	0	0	0	0	0.500606	0.183547	0	0.605751	0.237007	0.371289	0	0	0	1.22193	1e-06	0	0.493477	0	0.202288	0	0	0
ENSSSCT00000004845	1.83449	2.51716	2.2581	2.53103	1.86671	0	0.416717	0.723586	4.64347	2.17831	2.2307	1.52059	2.0267	0.717055	3.01397	2.29807	2.20151	3.37526	9.24537	8.82846	9.16509	9.83933	2.00529	9.6918	7.08433	5.09924	2.56919	1.62687	2.53193	2.71908	9.64891	8.20257	6.8058	4.52762	3.78229	11.6069
ENSSSCT00000022342	0.037039	0.132007	0.166277	0.04795	0.024636	0.058975	0.100034	0.088226	0.121247	0.047089	0.14249	0	0.076255	0.097464	0.100331	0.111838	0.025102	0.01999	0.12846	0.077354	0.261356	0.054783	0.105389	0.125628	0.058152	0.163017	0.130399	0.068277	0.236209	0.046557	0.024775	0.184669	0.048233	0.055366	0.236546	0.134734
ENSSSCT00000004847	41.5087	50.9078	46.1543	49.8699	58.1337	40.7244	47.1384	57.1825	65.6366	49.3005	62.9538	54.8985	52.4236	61.3662	51.9491	58.7621	46.0161	14.9161	64.8458	65.7539	61.4128	48.4006	56.2448	50.1667	49.1544	59.9162	12.5566	43.6331	60.258	54.3579	53.8934	48.6849	68.5784	77.9473	59.2754	49.4187
ENSSSCT00000046117	0.225167	1.15692	0.765513	1.05159	0.826684	1.09524	0.622506	1.36041	1.00015	0.485027	1.52536	0.575213	0.273267	1.33636	1.03046	0.749897	0.978873	0.69312	1.16335	1.04342	0.897953	1.16933	1.37185	0.251747	0.225586	0.823172	1.2607	1.18739	1.21809	0.975457	1.27441	1.72036	0.471785	1.21893	1.40911	1.3682
ENSSSCT00000022746	0.30668	0	0	0	0	0	0	0	0	0	0	0	0.220963	0	0.323161	0	0	0.285836	0	0	0	0	0	0.205282	0.209764	0.457853	0	0	0	0	0	0	0.31348	0	0	0
ENSSSCT00000056646	0	0	0	0	0	0	0	0	0	0	0	0.144372	0	0	0	0	0	0	0	0.186931	0	0	0	0	0	0	0	0	0.198908	0	0	0	0	0	0	0
ENSSSCT00000038875	0	0	0	0	0	0	0.004392	0.363288	2.74092	0	0	2.03389	3.79951	0	0	0	0	4.23163	0	1.07306	0	1.47593	0	0	0	0.004111	0	2.32794	0.00936	1.69379	0.019132	0	0	0	0	0
ENSSSCT00000004849	8.7571	5.87014	8.93461	13.4295	6.77852	0.102929	11.4577	7.62733	47.175	13.5499	7.30081	8.00835	22.6402	11.9796	8.66982	9.46371	7.46822	2.27798	22.6523	21.0219	3.61578	14.8787	19.5731	12.6074	7.15935	9.91979	8.34207	22.1089	17.5612	19.8738	14.172	10.0962	18.5987	13.4164	4.13504	6.38729
ENSSSCT00000058607	0	0	0.008726	0	0	5.04242	0	0.395797	0.248533	0.004557	0.042396	0	0.021123	0	0.365802	0	0	0	0.004075	0	1.3266	0	0	1.39891	2.83142	3.9008	6.6927	1.18734	3.64847	2.38694	0.027968	3.46589	0	0	0.59719	2.57898
ENSSSCT00000004851	0	0	0.014715	0	0.033759	0.061508	0	0.083069	0.065505	0	0.030805	0	0.074994	0	0.034415	0.034057	0	0	0.286755	0.007597	0.032857	0.057337	0.029962	0.430028	0.151609	0.328989	0.151119	0.093798	0.250239	0.063799	0.191647	0.264501	0.267388	0.191369	0.534013	0.110303
ENSSSCT00000058439	0	0	0	0	0	0	0	0	0	0	0	0	0	0	0	0	0	0	0	0	0	0	0	0	0	0	0	0	0	0	0	0	0	0	0	0
ENSSSCT00000056166	0.146244	0.031589	0	0.063108	0	0.029805	0.029322	0	0.293227	0.03007	0.078113	0.028778	0.131283	0.064708	0.033053	0	0.033037	0.100319	0.39269	0.456307	0.455037	1.35757	0.285305	1.01613	0.256492	0.582704	0.44712	0.315076	0.460144	0.529683	0.58671	0.601533	0.532333	0.22962	0.142393	0.396435
ENSSSCT00000060669	0	0	0	0	0	0	0	0	0	0	0	0	0	0	0	0	0	0	0	0	0	0	0	0	0	0	0	0	0	0	0	0	0	0	0	0
ENSSSCT00000066418	3.08572	0.877907	2.7161	2.84835	1.6685	2.50714	4.5354	2.2575	14.1965	12.8456	3.49635	4.53599	7.62372	5.78928	1.39678	3.15047	1.11769	2.29107	0	0	0.219214	0	0.120361	0.29893	1.03854	0.030151	0	0	2.38729	0	2.64953	1.25441	0	0.909923	0.213987	0.053204
ENSSSCT00000039962	16.9006	16.0534	8.70118	19.0382	6.73679	2.65702	3.03308	3.5422	18.6771	7.20562	3.84163	5.10558	22.6132	4.03179	7.84387	10.6632	9.57121	17.0303	5.74211	17.763	2.15202	1.99424	2.93953	2.82457	10.0181	2.05312	3.78097	4.98297	21.15	8.1972	11.4227	5.92747	3.56205	2.16009	1.79496	4.17501
ENSSSCT00000004853	5.48949	7.9056	3.78868	9.85507	7.36778	5.9533	3.55585	4.19254	8.65283	8.35106	4.50124	10.5393	21.0032	5.0384	8.02723	3.3032	3.68151	9.4517	9.09587	22.792	21.8907	28.6537	16.4987	42.658	13.7552	19.014	25.5863	14.4014	7.21883	13.2748	20.2324	8.36101	5.2562	12.1964	18.3247	8.91023
ENSSSCT00000004852	0	0	0	0	0	0	0	0.099647	0	0	0	0	0	0	0	0	0	0	0	0	0	0	0	0	0	0	0	0	0	0	0	0	0	0	0	0
ENSSSCT00000004854	1.3439	0.543213	1.18053	1.6496	0.612504	0.471205	0.498863	1.23267	0.794902	1.34505	1.08554	1.3663	2.00533	1.01319	1.20339	1.16106	0.651428	1.39278	0.961243	0.970472	0.948078	0.422228	0.749147	0.800855	0.315818	0.468337	0.559531	1.20272	1.22979	1.13522	0.9797	0.460783	1.34121	1.21172	1.5035	0.897307
ENSSSCT00000024443	0.904226	1.34347	1.04385	1.35927	0.644018	0.927562	1.47487	1.00182	6.72685	1.65126	2.78044	0.541114	3.94263	2.04941	1.16983	1.11526	0.762859	1.99346	0.839306	0.725456	0.947543	1.08808	0	1.15202	0.890851	0.695749	0.703957	0.467538	0.686726	0	0.85571	0.696065	0.995508	0.728311	1.02189	0.578864
ENSSSCT00000004878	0	0	0	0	0	0	0	0	0.040153	0	0	0	0.013078	0.388725	0	0	0	0	0	0	0	0	0.550889	0.437507	0	0	0	0	0	0.950944	0	0	0	0	0	0.019051
ENSSSCT00000004877	0	0	0	0	0	0	0	19.8463	2e-06	0	0	1e-06	0	1e-06	0	0	0	0	0.064093	0	0	7.79649	0	57.8408	0	0	0	0	0	0	1e-06	68.7548	0	0	0	0
ENSSSCT00000060980	0	0	0.039616	0	0.028112	0	0.109515	0	0	0.077618	0	0.015355	0	0	0.189189	0	0	0.144506	0.061733	0.027974	0	0.100568	0.057355	0.017697	0	0.091776	0	0	0	0	0.013048	0.299686	0.235367	0	0.123798	0
ENSSSCT00000033167	8.65022	16.6925	8.23517	3.86014	0	4.8623	10.0029	23.7599	7.68405	7.42296	18.773	10.2436	7.17762	0	9.7011	2.98432	0.383196	7.57247	3.01441	7.82491	7.12763	13.4429	9.60529	53.3842	36.9511	31.4767	5.31979	21.1254	23.5014	0.371885	0	21.328	27.6563	28.9743	10.3994	57.9628
ENSSSCT00000004876	0	0	0	0	0.043581	0	0	0	0	0	0	0	0	0.028	0	0	0	0.038306	0.237288	0.116015	0.143247	0.24108	0.09579	0.18532	0.078212	0.038182	0.067447	0.335523	0.191132	0.060868	0.068683	0.120755	0.017414	0.190959	0.074887	0.128975
ENSSSCT00000004871	0.620141	0.75518	0.717411	0.710399	0.582733	0.476111	0.81099	0.774578	1.49896	0.654877	0.476084	0.479246	1.16134	0.332198	0.938343	0.624556	0.670057	1.36319	5.38312	4.06359	3.93347	3.20196	3.75976	5.62023	4.26494	5.17612	2.79465	2.61823	2.52783	4.03665	4.26668	3.39242	6.61349	3.08024	3.33884	4.66494
ENSSSCT00000036832	0.796695	0	0	0.180654	0	0	0	0.583102	0	0	0	0	0	0	0	1.18033	0	0.794968	0.807061	0	0	0.372474	0.149414	1.49881	0.855019	1.60148	0.369716	0.384222	1.12026	0	0.093061	0.613801	0	1.75576	0.424139	0
ENSSSCT00000004875	0	0	0	0	0	0	0	0.059303	0	0	0.811388	0	0	0.301845	0	0	0	0	0.027676	0.46089	0.130318	0.663046	0.575572	0.021933	0.283488	0.079088	1.98889	0.019548	0.138287	0.760432	2.12849	3.02448	1.02517	0.042684	1.50042	1.35172
ENSSSCT00000004874	0.926003	0	0.923637	0.18684	0.022047	0.051521	0	0.202686	0.964749	0.433919	0.363683	0.737605	1.32261	0	0.163155	0.661062	0.556696	0.75465	0.695899	1.40106	0.905474	2.87229	2.74711	2.47574	2.11117	2.69446	3.07108	1.92181	1.11357	1.03999	1.27043	3.01994	0.501739	0.463587	0.909191	2.7013
ENSSSCT00000053925	0.086917	0	0	0	0	0	0	0	0	0	0	0	0	0	0	0	0	0	0	0	0	0	0	0	0	0	0	0	0	0.252686	0	0	0	0	0	0
ENSSSCT00000004873	0.047146	0	0	0	0	0.089135	0	0	0	0	0	0	0	0	0.061952	0	0.061922	0	0.254347	0.137072	0.253709	0.265365	0.62747	0.425619	0.478946	0	0.101696	0.170906	0.450935	0.18146	0.506195	0.573484	0	0.198627	0.616774	0.114605
ENSSSCT00000045750	0	0	0	0	0	0	0	0	0	0	0	0.020186	0	0	0.023184	0.043936	0.023173	0.018454	0.040578	0.079623	0.044271	0.168695	0.183308	0.18558	0.208661	0	0.032159	0.094626	0.123952	0.065759	0.219457	0.275345	0	0	0.293986	0.085778
ENSSSCT00000064573	0	0	0.11413	0	0	0	0	0	0	0	0	0	0	0	0	0	0	0	0.131995	0	0	0	0	0	0	0	0	0	0	0	0	0	0	0	0	0
ENSSSCT00000031596	0	0	0	0	0	0	0	0	0	0	0	0	0	0	0	0	0	0	0	0	0	0	0	0	0	0	0	0	0	0	0	0	0	0	0	0
ENSSSCT00000047387	1.89766	1.2168	0	2.19231	0	1.91946	1.38037	2.38985	1.1912	1.37789	0.925467	0	2.35025	2.00313	1.94876	0.864309	0	1.38261	4.4314	3.05169	2.30747	4.4744	3.18084	3.95895	3.39835	5.24001	2.79953	2.6832	3.53467	3.73582	4.11325	3.27903	5.0726	3.16753	3.7302	3.30857
ENSSSCT00000004868	0.014536	0	0.66545	0	1.17626	0.083764	0.025116	0.021816	0	0	0	1.88542	0.010899	0	0	0	1.23167	0	0.045321	0.604796	0.077022	0.01531	0.300924	0.517338	0.025528	0.024434	0.031488	0.320315	0.497078	0	0.064538	0.027271	0.031301	0.130176	0.077775	0.478667
ENSSSCT00000004869	0	0	0	0	0	0	0	0	0	0	0	0	0	0	0	0	0	0	0	0	0	0	0	0	0	0	0	0	0	0	0	0	0	0	0	0
ENSSSCT00000046169	0.055596	0.054039	0.053482	0	0.027734	0.026689	0.073111	0	0.071523	0.052348	0.093729	0.098093	0.02871	0.055349	0.000141	0.013989	0.026704	0	0.067792	0.174165	0.026993	0.083505	0.167497	0.215615	0.210903	0.221876	0.226364	0.169138	0.282271	0.197462	0.235395	0.166763	0.207206	0.061862	0.190793	0.179392
ENSSSCT00000004867	0	0	0	0	0	0.013825	0	0	0	0	0	0	0	0	0.029586	0	0	0	0	0	0	0.00164	0.008401	0	0.00946	0.05471	0	0.040318	0	0.026045	0.01452	0	0.031651	0	0	0
ENSSSCT00000055065	0	0	0	0	0	0	0	0	0	0	0	0	0.015012	0	0	0	0.001609	0	0	0	0	0	0	0.01175	0	0	0.001562	0	0.047792	0	0	0.013163	0	0.016134	0.02641	0
ENSSSCT00000004866	2.57024	2.9794	1.86962	2.54887	2.83522	1.99519	2.31069	2.59753	4.38801	2.58118	0	2.19205	4.26411	3.30717	3.23502	2.77309	2.84331	3.47726	7.42469	0.054375	7.99061	7.45053	7.25956	7.94893	8.37316	7.40847	7.09931	6.53961	8.27794	7.54564	7.91616	8.12733	6.65813	7.29613	6.93636	7.96489
ENSSSCT00000046475	0	0	0	0	0	0	0	0	0	0	2.76074	0	0	0	0	0	0	0	0	5.68349	0	0	0	0	0	0	0	0	0	0	0	0	0	0	0	0
ENSSSCT00000037630	0	0	0	0	0	0.033129	0.051538	0	0	0	0	0	0	0	0	0	0	0	0.14505	0	0	0.508424	0.066606	0	0	0.463244	0	0	0.274467	0	0.103233	0	0.15309	0	0	0.070082
ENSSSCT00000043886	0.151112	0.146565	0.061617	0.062505	0.107764	0.167281	0.295827	0.298024	0.189025	0.164683	0.18574	0.184811	0.252223	0.405723	0.164676	0.228082	0.043921	0.165794	0.767784	1.3791	0.774159	0	0.469574	0.283752	0.338769	0	0.74188	0.099065	0.724981	1.26539	0.582736	0.563485	1.04931	0.795836	0.487861	0.752574
ENSSSCT00000004865	0	0	0	0	0	0.019781	0	0	0	0	0	0	0	0	0	0	0	0	0	0	0	0	0	0	0	0	0.119053	0	0.177451	0.216358	0.083103	0	0	0	0	0
ENSSSCT00000004864	0	0	0	0	0	0	0	0	0	0	0	0	0	0	0	0	0	0	0	0	0	0	0	0	0	0	0	0	0	0	0	0	0	0	0	0
ENSSSCT00000054477	5.85661	2.46345	3.01912	6.76771	7.11025	2.53515	5.49479	5.64939	2.11116	1.07643	2.26193	4.0292	5.98781	7.36154	2.18842	3.62118	1.19854	7.88599	4.47697	6.82465	3.18345	10.8525	4.61439	4.51743	2.65341	2.58009	5.58343	9.15193	2.24191	7.93197	6.59037	7.15634	7.57646	2.00048	3.43425	2.62729
ENSSSCT00000052391	0.077652	0	0	0	0	0.15782	0	0.449977	0.12548	0.110082	0.153099	0	0	0.037516	0	0	0	0.28141	0	0.281678	0	0	0	0	0	0	0	0.073593	0	0	0.073652	0.143588	0	0	0.2355	0
ENSSSCT00000004862	2.7385	2.89403	2.51442	2.50079	0.737784	1.48744	1.31245	0.97365	1.90704	1.66853	3.20894	0	2.74116	2.42499	1.45321	2.0822	0.808763	1.85768	0.329074	0.905878	0.449671	0.273422	0.171643	0.145533	0.592263	0.139812	0.223691	0.692378	1.0509	0.481871	0.403414	0.651483	0.981871	0.242013	0.678896	0.386862
ENSSSCT00000057673	1.98626	2.148	1.62168	0.114796	0.506392	1.13699	1.88349	1.63524	0.143601	2.57397	1.72905	1.80933	1.58594	0	1.50541	1.7389	0.230683	0.018708	4.34306	0.022273	3.5101	4.18803	0.296831	3.96928	3.9177	3.62297	4.26559	2.60758	1.62531	0.993032	2.10419	3.13345	1.11722	0.987459	3.23808	2.21969
ENSSSCT00000044968	0	0	0	0.735756	0.667132	0	0	0	0	0	0	0.712289	0	0.704232	0	0.316993	0	0	0	0.494412	0	0	0.137472	0.987249	0	0.189811	0	0	0.432269	0.217819	1.08393	0.517402	0	0	0.784824	0
ENSSSCT00000059751	0	0.017622	0	0	0	0.281509	0	0.027067	0	0.015626	0	0	0.037449	0	0	0	0	0.027465	0	0.072789	0	0	0	0	0	0.040469	0.027633	0	0	0.006738	0.019857	0	0	0.04065	0	0
ENSSSCT00000004858	0	0	0	0	0	0	0	0	0	0	0	0	0	0	0	0	0	0	0	0	0	0	0	0	0	0	0	0	0	0	0	0	0	0	0	0
ENSSSCT00000046900	0	0	0.079592	0	0	0	0	0	0	0	0	0	0	0	0	0	0	0	0	0	0	0.181245	0	0	0	0	0	0	0	0	0	0	0	0	0	0
ENSSSCT00000053920	0	0	0	0	0	0	0	0	0.130053	0	0	0	0	0	0	0	0	0	0	0	0	0	0	0.155768	0	0	0	0	0	0	0.107715	0	0	0	0	0
ENSSSCT00000004859	0	0	0	0	0	0	0	0	0	0	0	0	0	0	0	0	0	0	0	0	0	0	0	0	0	0	0	0	0	0	0	0	0	0	0	0
ENSSSCT00000063626	0.055735	0	0	0.081993	0	0	0	0	0	0	0.053964	0.074779	0	0	0	0	0.105304	0	0	0.012072	0	0.024772	0.048056	0.029576	0	0.177903	0.041122	0	0	0	0.081478	0.03118	0.004876	0	0.022011	0
ENSSSCT00000004855	0	0	0	0	0	0	0	0	0	0	0	0	0	0	0	0	0	0	0	0	0	0	0	0	0	0	0	0	0	0	0	0	0	0	0	0
ENSSSCT00000004856	3.33811	1.73147	0.644699	0.407576	0.17769	1.00455	0.239836	3.83182	0.627471	1.0486	3.73562	1.82123	2.8905	1.77802	4.62844	1.86018	2.20819	2.51435	7.85409	7.89825	4.84073	6.43856	8.51043	4.6004	6.73472	9.73511	7.49479	4.37978	7.80326	6.63095	6.9268	2.29961	6.61319	3.63886	8.39351	9.95386
ENSSSCT00000043824	1.98196	0.704539	1.37542	1.0047	3.30941	1.55748	1.2874	1.15788	2.31475	1.37897	1.91145	1.1679	1.75306	1.7025	1.41031	1.26835	1.45142	2.16657	2.99111	2.14161	2.61241	3.64642	3.38239	0.723292	1.08868	2.4308	2.61861	3.40435	4.09061	2.02496	3.37962	2.1801	3.33858	3.55206	3.68317	5.38123
ENSSSCT00000004857	0	0	0.297514	0	0	0	0	0	0	0	0	0.101921	0	0	0	0.098588	0	0	0	0	0	0	0	0	0.128937	0	0	0	0	0	0	0	0	0	0	0
ENSSSCT00000022616	0.359836	3.56678	3.21131	0.420481	1.9078	0.202923	1.65886	5.17668	3.65018	1.0123	0.483209	4.59996	0.585921	4.67487	2.97157	0.397855	1.1699	0.569251	1.15264	0	1.23906	0.816688	1.47955	1.65702	1.79183	1.95184	0.074639	0	0.178732	0	0	2.17523	3.14338	0.758601	2.20496	0.045405
ENSSSCT00000004880	2.82594	0.76594	0.360357	2.75881	0.189518	1.68532	2.25913	0.4662	0.688124	0.517178	2.5658	0.775603	4.41276	0.732105	0.803861	2.51643	2.78569	2.06015	0.722483	1.31748	0.850185	1.36785	1.18635	1.62398	1.01103	0.794423	0.78791	0.700073	2.06153	0.743559	1.20464	0.74197	1.73134	1.04505	0.960268	1.5521
ENSSSCT00000028340	0	0	1.1008	0	0	0	0	0	6.94671	3.09672	0	5.49056	0	0	0	0	0	0	0	0	0	0	0	0	0	0	0	0	0	2.30521	0	0	0	0	0.328952	0
ENSSSCT00000056064	1.69867	1.47004	1.41134	1.91186	0.412347	1.42957	4.56578	2.18208	3.38591	2.62525	1.64705	1.92173	2.4121	1.36896	0.508937	0.829504	0.352367	0.791565	0.107786	0.945984	0.126128	1.38487	0.856498	0.277191	0.135091	0.201559	0.143506	0.650008	1.11101	0.588849	0.338705	0.167824	0.086723	0.757333	0.182608	1.16037
ENSSSCT00000004882	0	0	0	0	0	0	0	0	0.0423	0	0	0	0.069295	0	0	0	0	0.054112	0	0	0	0	0	0	0	0	0	0	0	0	0	0	0	0	0	0
ENSSSCT00000026193	0.18415	0	0	0	0	0	0	0	0	0	0.096274	1.25864	0	0	2.78162	0	0	0	0	0	0	0	2.15365	0	0	0	0	0.613387	0	0	0	0	0	1.48107	0	0
ENSSSCT00000004881	1.06361	2.37859	2.16707	4.00918	2.62447	2.39481	2.10593	0.300236	0.404443	1.28466	1.12101	1.18316	1.41639	1.422	2.14348	2.49701	4.89657	2.49058	0.259288	0.0525	0.236427	1.18575	1.02916	2.95968	0	4.04097	0.530587	0.700735	1.45485	1.87181	2.91337	1.39223	0	1.37871	2.19221	4.95193
ENSSSCT00000061586	0	0	0	0	0	0	0.004211	0	0	0	0	0	0.006711	0	0	0	0	0	0.133389	0	0	0	0	0	0	0	0	0	0	0.009109	0	0	0	0	0	0.005036
ENSSSCT00000046763	0	0	0	0	0	0	0	0	0	0	0.00154	0	0	0	0	0	0	0	0	0	0	0.001966	0	0	0	0.006928	0.003148	0	0	0	0	0	0	0	0.003461	0
ENSSSCT00000042003	0	1.99941	0	0.573847	2.34534	3.47237	4.87403	2.15721	15.8788	1.86627	0	0	7.13007	1.31138	0	0.974472	0	3.38072	12.132	5.83418	7.94028	4.82648	0	6.16709	5.26067	1.3711	6.62558	3.46411	3.92084	5.34167	2.96873	4.2171	0	1.60209	4.40218	0.168013
ENSSSCT00000046753	0.00209	0.030322	0	0	0	0.002773	0	0.278468	0.002955	0	0	0.004072	0	0	0	0	0	0	0.015767	0.01883	0.195306	0.036626	0.251799	0	0.013616	0.007793	0.006453	0.294203	0.009537	0.008497	0.163497	0.008113	0.010327	0.01622	0.002541	0.014623
ENSSSCT00000053110	0.033985	0.558321	0	0	0	0.237909	0	0	0.18572	0	0	0	0	0.201815	0	0	0	0	0	0.236062	0.315069	0.569189	0.247668	0	0.657424	0.144165	0.130176	0	0	0	0	0.24423	0	0.231509	0.109212	0.833
ENSSSCT00000004883	1.14423	0.541317	0	0	0.128965	0	0.295456	0	0	0	0.463136	0	0.547056	0	0	0	0	0.210242	0.833426	0	0	0.425523	0	0.272405	0	0.14003	0.10066	0.172953	0.376235	0.265683	0	0	0.284004	0	0.512775	0.898144
ENSSSCT00000034071	0	0	0	0.24808	0	0	0	0	0	0	0	0	0	0	0	0	0	0	0	0	0	0	0	0	0	0	0.758312	0	0	0	0.378092	0	2.09857	0	0	0
ENSSSCT00000034742	0	0	0	0	0	0	0	0	0	0	0	0	0	0	0	0	0	0	0	0	0.607847	0	0	0	0.474148	0.902962	0.490759	0	0	0.545105	0.61296	0	0.981072	0	0.226091	0.501467
ENSSSCT00000004886	0.076797	1.79213	0	0.164797	0.038442	0	0.02847	0.903573	0.345383	0	0	0.443484	0.826622	1.40942	0.55017	0.623111	0.323787	0.048205	3.40926	2.4847	1.9673	2.08028	3.52535	1.27107	0.923214	7.67721	10.8185	2.66669	2.96409	2.36576	3.43901	5.10259	6.10706	3.32924	8.07473	4.84587
ENSSSCT00000004885	0	0	0	0	0	0	0	0	0	0	0	0	0	0	0	0	0	0	0	0	0	0	0	0	0	0	0	0	0	0	0	0	0	0	0	0
ENSSSCT00000004884	0	0	0	0	0	0	0	0	0	0	0	0	0	0	0	0	0	0	0.019862	0.017132	0	0	0	0	0.014755	0.025361	0	0	0	0	0.018545	0.034627	0.023668	0	0.012727	0.008377
ENSSSCT00000036277	0	0	0	0	0	0	0	0.122242	0.271042	0	0	0	0	0	0	0	0	0	0	0.148817	0	0.080837	0.199164	0.353727	0	0.16845	0.40204	0.574147	0	0.229402	0	0.196902	0.649522	0	0.723273	0.365993
ENSSSCT00000057912	0.022662	0	0.020083	0	0	0	0.013795	0.014461	0.013705	0.025754	0.014953	0	0.016031	0	0.047361	0.015623	0.013406	0.012566	1.30393	1.10955	0.629726	0.690777	0.697782	0.677516	0.755127	2.48498	0.349687	1.44688	3.04712	0	0.408706	1.08888	1.2315	1.18467	0.663182	0.700895
ENSSSCT00000004887	0	0	0	0	0	0	0	0	0	0	0	0	0	0	0	0	0	0	0.391276	0.009959	0	0.04031	0.152112	0	0.005193	0.07198	0	0.223648	0.760121	1.07356	0.641397	0	0.187615	0	0	0.216034
ENSSSCT00000004888	0	0	0	0	0	0	0	0	0	0.08531	0.175838	0.028007	0	0	0	0	0.098696	0	0.731711	0	0.287916	0	0.637528	0	0.170505	0.614337	0	0	0.147092	0	0.752629	0.374457	0	0.447027	0.536294	0.768456
ENSSSCT00000044947	0	0	0	0	0	0	0	0	0	0	0	0	0	0	0	0	0	0	0.034822	0	0	0	0	0.000956	0.076513	0	0	0	0.047403	0.011314	0	0	0	0.016506	0	0
ENSSSCT00000065221	0	0.01814	0	0	0	0	0	0.017387	0	0	0	0	0.019275	0.037067	0	0	0	0	0.037015	0	0.033164	0.009423	0	0.045079	0	0.032562	0.038948	0.025866	0.056316	0.024219	0.03745	0	0.039299	0.015405	0.041356	0.017556
ENSSSCT00000004890	0	0	0	0	0	0	0	0	0	0	0	0	0	0	0	0	0	0	0	0	0	0	0	0	0	0	0	0	0	0	0	0	0	0	0	0.032378
ENSSSCT00000004892	0	0	0	0.098066	0	0	0	0	0	0	0	0	0	0	0	0	0	0	0.071071	0.017737	0.098448	0	0.051382	0	0.073169	0.026088	0	0.033842	0.050127	0	0.038319	0.021134	0	0.027374	0.183839	0.044639
ENSSSCT00000038674	9.86502	12.4674	9.50138	7.54654	14.2188	2.05413	16.242	15.9752	9.10168	7.82061	1.02151	9.72728	8.63754	14.185	20.9944	10.785	12.1972	10.9433	57.4516	68.4432	41.6413	68.9494	53.9854	71.2749	63.3089	64.6222	49.1231	33.8801	66.22	45.2708	12.1406	67.6488	76.6391	87.362	11.3098	84.1773
ENSSSCT00000004897	12.3645	11.5303	9.73799	10.3656	10.512	10.5229	10.0613	13.2178	13.2642	13.3669	11.7478	12.3405	19.846	13.9188	10.3959	12.8834	9.99619	14.8073	19.6102	18.7878	13.97	15.1057	17.6654	15.9456	13.513	15.0455	15.5922	15.0057	17.5888	15.224	16.1207	17.6672	16.6759	20.8374	19.3215	18.9111
ENSSSCT00000004898	0	0	0	0	0	0	0	0	0	0	0	0	0	0	0	0	0	0	0	0	0	0	0	0	0.027059	0	0	0	0	0	0	0	0	0	0	0
ENSSSCT00000044510	0.154539	0	0.050394	0.1016	0.012021	0	0	0.048806	0.03807	0.06019	0.025234	0.033284	0.0514	0.179667	0.07992	0.026363	0.106508	0.051422	0.253969	0.525448	0.127172	0.305652	0.389372	0.133662	0.663074	0.036763	0.142124	0.399339	0.559907	0.394222	0.420219	0.43079	0.170004	0.174555	0.096138	0.380943
ENSSSCT00000037314	0	0	0	0	0	0	0	0	0	0	0	0	0	0	0	0	0	0	0	0	0	0	0	0	0.003123	0	0	0	0	0	0	0	0	0	0	0
ENSSSCT00000043343	0	0	0	0	0	0	0	0	0	0	0	0	0	0	0	0	0	0	0	0	0	0	0	0	0	0	0	0	0	0	0	0	0	0	0	0
ENSSSCT00000042675	0	0	0	0	0	0	0	0	0	0	0	0	0	0	0	0	0	0	0	0	0	0	0	0	0	0.057101	0	0	0	0	0	0	0.158057	0	0.089498	0
ENSSSCT00000004899	0.021552	0.052371	0.041206	0.062463	0.010697	0	0.009674	0.030119	0.147309	0.071205	0.051906	0.019085	0.137285	0.073863	0.043785	0.015293	0.070218	0.069791	0.009543	0	0	0.032976	0.009198	0.021996	0.010729	0.030554	0	0	0.068721	0.010159	0.032435	0.011596	0.058099	0.012081	0.019776	0.029652
ENSSSCT00000004900	0	0	0	0	0.786201	0	0	0.702345	1.48856	0	0	0	0	0	0	0	0	0	0	0	0	0	0	0	0	0	0	0	0	0	0	0	0	0	0	0
ENSSSCT00000035653	7.09342	3.89251	8.01045	6.56426	4.04678	2.50705	2.78705	5.80848	6.06829	2.95514	3.32815	4.79889	9.08844	9.08955	5.54033	6.50894	5.06438	5.17797	3.01002	3.48245	4.6301	3.35376	1.62727	4.10321	3.75135	3.52626	3.1994	1.71591	3.11429	2.35046	2.30725	2.51367	3.12697	4.79735	3.33617	3.33095
ENSSSCT00000004901	0	0	0	0	0	0	0.021669	0	0.023585	0	0.023021	0	0.006821	0	0	0	0	0	0.021376	0.012539	0.023321	0.024497	0.0205	0.049022	0.047825	0.068096	0.040096	0	0.093671	0.033376	0.048192	0.025843	0.039002	0	0	0.022593
ENSSSCT00000062631	0	0	0	0	0	0	0	0	0	0	0	0	0	0	0	0	0	0	0	0	0	0	0	0	0	0	0	0	0	0	0	0	0	0	0	0
ENSSSCT00000004904	0	0.317183	0	0	0.357853	0.400776	0	0	0	0	0.343809	0.420308	0	0	0	0	0.177895	0	0	0	0	0	0	0	0	0	0	0	0	0	0	0	0	0	0	0
ENSSSCT00000004903	0	0	0	0	0	0	0	0	0	0	0	0	0	0	0	0	0	0	0	0	0	0	0	0	0	0	0	0	0	0	0	0	0	0	0	0
ENSSSCT00000004906	0	1.62723	1.41024	0	0	1.42874	1.85385	1.91902	1.6738	0	0	0.057628	1.61574	1.35744	3.97768	1.49635	0	2.38192	4.53936	4.62147	4.25994	16.291	2.59035	2.95655	16.8708	5.58324	5.10219	2.59496	14.5207	11.4939	5.86026	12.4873	2.60854	1.53925	16.1969	4.86412
ENSSSCT00000042745	1.46639	0	0	1.7329	0.128773	0	0	0.017056	0	0.105655	0	0.938524	0	0	0	0	1.33927	0	0.032751	0.019213	0.017866	0.068558	0.03141	0.018778	0.009159	0.008695	0	0.010965	0.008393	0	0.028104	0.039597	0.003486	0.020627	0.023807	0.017308
ENSSSCT00000054831	0.243311	0	0.229838	0	0.64465	0.03007	0.113527	0.129104	0.262589	0.040492	0	0.013936	0.444427	0	0.667212	0.376655	0	0.179864	1.51382	1.37943	1.34902	1.96602	1.71482	1.13411	0.404721	2.31693	1.06764	0.94454	1.29105	0.401955	3.37019	1.01712	2.15331	3.83969	1.87458	2.27897
ENSSSCT00000043532	0	0.076823	0	0	0	0.094003	0	0	0	0	0	0.021348	0	0	0	0	0	0	0.05824	0.205498	0	0.072808	0.501854	0.138975	0.067448	0	0.051835	0.453333	0.038549	0.101768	0.155435	0.103826	0	0	0.188658	0.252555
ENSSSCT00000062615	0.022741	0.084812	0.352031	0.105553	0.028444	0.203365	0.184974	0.185786	0.069613	0.068096	0.106092	0.170388	0.032577	0.020497	0.068108	0.22799	0.082115	0.177643	0.247562	0.623479	0.460154	0.600674	1.04465	0.549674	1.13632	0.490709	0.611051	0.829683	0.559513	0.413039	1.08612	0.813936	0.52897	0.458383	1.16352	0.458482
ENSSSCT00000004910	0.110419	0	0	0	0.036721	0.035163	0.066417	0.051436	0.072291	0.035095	0	0	0.076028	0.036643	0.112303	0.073719	0	0.029648	1.02438	0.557755	0.142961	0.042049	0.53756	0.471112	0.433397	0.538502	0.239345	0.354033	0.134319	0.155968	0.216771	0.237637	0.130724	0.157215	0.201455	0.707728
ENSSSCT00000004911	19.2719	17.4138	21.9256	21.8317	24.4231	13.0443	15.9613	15.8717	27.2491	26.3272	15.5386	20.3021	36.6285	20.7909	19.2594	22.9484	23.1132	30.9931	12.3604	12.9146	15.6069	10.8336	15.4943	12.2901	10.2398	11.5703	14.0256	14.1522	16.5329	13.7377	12.8112	11.1608	11.9025	19.6775	12.6987	13.1473
ENSSSCT00000004914	0	0	0	0	0	0	0	0	0	0	0	0	0	0	0	0	0	0	0	0	0	0	0	0	0	0	0	0	0	0	0	0	0	0	0	0
ENSSSCT00000053616	0	0	0	0	0	0	0	0	0	0	0	0	0	0	0	0	0	0	0	0	0	0	0	0	0	0	0	0	0	0	0	0	0	0	0	0
ENSSSCT00000038679	0	0	0	0	0	0	0	0	0	0	0	0	0	0	0	0	0	0	0	0	0	0	0	0	0	0	0	0	0	0	0	0	0	0	0	0
ENSSSCT00000004912	0	0	0	0	0	0	0	0	0	0	0	0	0	0	0	0	0	0	0	0	0	0	0	0	0	0	0	0	0	0	0	0	0	0	0	0
ENSSSCT00000058816	0	0	0	0	0	0	0	0	0	0	0	0	0	0	0	0	0	0	0	0	0	0	0	0	0	0	0	0	0	0	0	0	0	0	0	0
ENSSSCT00000047909	0	0	0	0	0	0	0	0	0	0	0	0	0	0	0	0	0	0	0	0	0	0	0	0	0	0	0	0	0	0	0	0	0	0	0	0
ENSSSCT00000054373	0	0	0	0	0	0	0	0	0	0	0	0	0	0	0	0	0	0	0	0	0	0	0	0	0	0	0	0	0	0	0	0	0	0	0	0
ENSSSCT00000059254	0	0	0	0	0	0	0	0	0	0	0	0	0	0	0	0	0	0	0	0	0	0	0	0	0	0	0	0	0	0	0	0	0	0	0	0
ENSSSCT00000004915	0	0	0	0	0	0	0	0	0	0	0	0	0	0	0	0	0	0	0	0	0	0	0	0	0	0	0	0	0	0	0	0	0	0	0	0
ENSSSCT00000047603	0	0	0	0	0	0	0	0	0	0	0	0	0	0	0	0	0	0	0	0	0	0	0	0	0	0	0	0	0	0	0	0	0	0	0	0
ENSSSCT00000004916	0	0	0	0	0	0	0	0	0	0	0	0	0	0	0	0	0	0	0	0	0.156463	0	0	0	0	0	0	0	0	0	0	0	0	0	0	0
ENSSSCT00000038829	0.021645	0	0.052054	0	0	0	0.078117	0.020166	0	0	0	0	0	0	0.044028	0	0.043786	0.052569	0.036025	0.08756	0.021018	0.011039	0.029074	0.044181	0.194145	0	0.065136	0.03	0.039495	0.020303	0.00847	0.085712	0.023433	0.024266	0.006951	0
ENSSSCT00000051434	0	0	0	0	0	0	0	0	0	0	0	0	0	0.022025	0	0	0	0	0	0	0	0	0.008052	0	0	0	0	0	0	0	0	0	0	0	0	0.020812
ENSSSCT00000056175	0	0	0	0	0	0	0	0	0	0	0	0	0	0	0	0	0	0	0	0	0	0	0	0	0	0	0	0	0	0	0	0	0	0	0	0
ENSSSCT00000060105	0	0	0	0	0	0	0	0	0	0	0	0	0	0	0	0	0	0	0	0	0	0	0	0	0	0	0	0	0	0	0	0	0	0	0	0
ENSSSCT00000058076	0	0	0	0	0	0	0	0	0	0	0	0	0	0	0	0	0	0	0	0	0	0	0	0	0	0	0	0	0	0	0	0	0	0	0	0
ENSSSCT00000046996	0	0	0	0	0	0	0	0	0	0	0	0	0	0	0	0	0	0	0	0	0	0	0	0	0	0	0	0	0	0	0	0	0	0	0	0
ENSSSCT00000060709	0	0	0	0	0	0	0	0	0	0	0	0	0	0	0	0	0	0	0	0	0	0	0	0	0	0	0	0	0	0.012563	0	0	0	0	0	0
ENSSSCT00000055987	0	0	0	0	0	0	0	0	0	0	0	0	0	0	0	0	0	0	0	0	0	0	0	0	0	0	0	0	0	0	0	0	0	0	0	0
ENSSSCT00000047119	0	0	0	0	0	0	0	0	0	0	0	0	0	0	0	0	0	0	0	0	0	0	0	0	0	0	0	0	0	0	0	0	0	0	0	0
ENSSSCT00000004918	0	0	0	0	0	0	0	0	0	0	0	0	0	0	0	0	0	0	0	0	0	0	0	0	0	0	0	0	0	0	0	0	0	0	0	0
ENSSSCT00000004917	0.051898	0.063057	0	0.062988	0.025889	0	0.28552	0.024176	0	0	0.024998	0.091914	0	0	0.435072	0	0.026115	0.16806	0.630404	4.01343	0.613688	2.30347	2.21913	4.49304	10.653	0.864525	0.483053	1.76123	0.086175	2.55491	1.13606	0.142129	0.769203	3.55443	0.114648	3.48884
ENSSSCT00000047131	0	0	0	0	0	0	0	0	0	0.010351	0.098283	0	0	0.484053	0	0	0	0	0	0	0	0	0	0	0	0	0	0	0	0	0	0	0	0	0	0
ENSSSCT00000004920	1.64529	1.77662	1.65886	2.96861	1.61453	0.878922	1.67372	1.23978	4.96621	2.49248	2.43043	2.30921	6.80493	2.46369	2.61755	1.87553	1.53677	4.93849	2.67984	1.17612	4.40994	1.7423	3.5988	4.09002	4.34832	1.42937	1.64928	2.06329	2.32562	2.84251	1.67406	2.87885	4.03867	1.70825	4.4956	1.5501
ENSSSCT00000029460	0.496821	0.36603	0.433052	0.426353	0.209271	0.58032	0.301132	0.430049	0.409603	0.273465	0.45971	0.560942	0.433307	0.675264	0.567472	0.597538	0.486165	0.423003	1.02659	1.13956	1.19151	1.57308	1.52893	1.58143	2.17868	1.69556	1.04062	1.5207	1.42871	1.60285	1.45947	1.21746	1.43792	1.2221	2.01337	1.11928
ENSSSCT00000004922	11.1743	6.25325	6.42118	6.29825	4.53637	5.96795	7.49258	9.39072	6.09784	9.01803	7.10925	10.149	5.0549	8.99999	8.24206	7.73166	7.90366	5.67617	6.6395	7.75269	7.78828	9.27569	9.78603	10.8563	9.46098	5.20077	7.90531	6.24944	10.5983	12.5537	6.95392	18.506	11.0756	9.78114	16.0334	7.73872
ENSSSCT00000046795	1.44044	0.579443	0.34856	0.210371	0	0	1.41403	1.07322	0	0.151415	0	0.507195	0.15034	0.091237	0	0	0	0	0.444468	3.40409	2.53519	0	0.742067	2.23943	2.23347	1.47854	1.78913	0.342088	3.58636	2.60674	0.760663	1.60566	0.808198	0	0.995294	3.73559
ENSSSCT00000022952	0	0	0	0	0	0	0.003932	0.237993	0	0	0.000489	0.000835	0	0	0	0	0.183761	0	0	0	0	0	0	0	0	0	0.000712	0	0	0	0	0.001449	0	0	0	0
ENSSSCT00000037010	0	0.025065	0	1.60642	0	0	0	0.288418	2.22173	1.79074	0	0.554727	2.66171	0	0	0	0	0	0.480958	0.145715	0.571134	1.91138	1.56494	0.793253	0.816054	1.1821	1.1683	0	0.466869	0.611752	0	1.07836	0	0	1.37661	0.11941
ENSSSCT00000035912	0.006006	0.028575	0.019506	0	0	0.008742	0.004304	0.044319	0	0	0	0.167034	0	0.018172	0.585271	0.010223	0.003413	0	0.006693	0	0	0	0.016324	0	0	0	0	0	0	0.024895	0.008377	0	0	0	0	0.013254
ENSSSCT00000004923	0.01384	0	0	0	0	0	0	0	0	0	0	0	0.014196	0	0.005697	0	0	0	0	0	0	0	0	0	0	0	0	0	0	0	0.001567	0	0	0	0	0
ENSSSCT00000032416	1.19435	0.938737	0.835244	1.15284	3.17721	1.02874	1.11701	1.82582	2.6469	1.17805	1.05729	1.10739	1.65222	1.80519	2.11403	0.766031	1.5411	1.23232	0	0	0.262619	0.133679	0.352168	0.011557	0.403665	0.015145	0	0	0.410612	0.326019	0	0.286095	0	1.14779	0.299231	0.18198
ENSSSCT00000025129	1.82393	1.10547	2.21643	1.90777	0.803394	1.45851	1.01333	1.59524	0.630671	0.961253	2.37479	1.87104	1.39001	1.7667	1.82983	0.82724	1.34377	1.84644	1.39183	1.08182	0.631325	0.86569	1.41329	0.892361	0.920895	2.15191	1.26532	0	0	1.19689	1.43777	1.15242	1.54133	0	1.78236	2.20671
ENSSSCT00000059955	0	0	0	0	0	0	0	0	0	0	0	0	0.004619	0	0	0	0	0	0	0	0	0	0	0.007055	0	0	0	0.601598	1.06831	0	0	0	0	0	0	0
ENSSSCT00000064929	1.32567	1.13797	1.41387	0.94377	1.09428	0.890844	0.997392	1.23539	1.45813	1.19666	1.58228	1.03098	1.25612	1.17173	0.883629	0.735381	0.72968	1.28521	1.25241	1.20944	1.40101	1.11566	1.38823	1.01101	0.661224	1.61882	0.939132	0.972115	1.217	0.815622	0.777292	0.799266	1.89552	0.99726	0.74486	1.19015
ENSSSCT00000004924	0	0	0	0	0.427671	0	0	0	0	0	0	0	0	0	0.674904	0	0	0	5.82578	0	3.16344	0	1.28147	0	3.60884	0	0	6.84717	5.03838	0	0	0	6.59944	0	0	0
ENSSSCT00000064448	0	0	0	0	0	0	0	0	0	0	0	0	0	0	0	0	0	0	0	0	0	0	0	0	0	0	0	0	0	0	0	0	0	0	0	0
ENSSSCT00000004926	4.19037	6.61296	2.65114	7.18268	2.19549	1.80861	3.0391	8.64491	4.13183	2.95039	9.20242	8.39142	1.571	8.41386	7.40355	5.138	6.64981	9.01007	7.62441	7.96072	5.80947	6.90852	3.91863	4.62025	6.89795	2.24476	6.46759	5.30082	2.28981	5.59743	7.9981	5.23018	7.65787	4.02231	7.86832	9.62464
ENSSSCT00000044652	0.37612	0.804661	0.797941	1.36135	2.1398	1.71893	3.35453	0.753824	0.16729	0.639546	1.02746	0.654554	2.10577	0.436895	0.418219	1.61456	0.840322	0.322061	0.306993	0.828921	0.634402	0.227991	0.246502	0.067826	0.146083	4.68913	0.477456	2.74403	2.34578	0.555787	0.67737	1.89366	1.86556	0.06158	0.367548	1.17581
ENSSSCT00000063220	0	0	0	0	0	0	0	0	0	0	0	0	0	0	0	0	0	0	0	0	0	0	0	0	0	0	0	0	0	0	0	0	0	0	0	0
ENSSSCT00000052494	0	0	0	0	0	0	0	0	0	0	0	0	0	0	0	0	0	0	0	0	0	0	0	0	0	0	0	0	0	0	0	0	0	0	0	0
ENSSSCT00000004931	2.15326	1.58317	1.24455	1.60731	0.888592	0	2.61242	2.38824	1.06727	0.039795	0.053265	0	1.54148	0.461503	2.62669	0.953045	0	0	2.21816	1.82834	2.59002	17.8346	1.74378	22.6999	5.79788	1.67829	0.448516	2.40081	1.91121	1.63867	2.42683	3.90802	0.681244	6.15251	8.89596	26.188
ENSSSCT00000004932	7.93646	11.1842	7.9411	17.4355	11.073	8.29142	8.91587	10.8665	24.7777	9.89214	12.7346	10.0336	29.5305	12.7727	11.5391	9.75719	11.7632	19.4974	7.33104	5.8668	7.17965	8.7779	9.72466	8.87514	7.65104	8.23516	5.85871	7.242	15.003	10.5077	8.7576	10.785	12.2786	8.44584	10.918	9.44884
ENSSSCT00000004933	0	0	0	0	0	0	0.013079	0	0	0	0	0	0	0	0.008382	0	0	0	0	0.012003	0.017467	1.13303	0	0.019748	0	3.06497	0.066447	0	0.059378	0	1.0499	0.039	3.16077	1.06772	2.50697	1.94027
ENSSSCT00000037594	0.076373	0.283224	0.095893	0.119121	0.264239	0.073255	0.290576	0.36109	0.045182	0.043869	0.029548	0.359876	0.094781	0.312529	1.02062	0.308319	0.472765	0.197964	0.441021	0.650363	0.503419	0	0.547391	0.537128	0.468773	0	0.483211	0.532665	0.740745	0.548954	0	0.684881	0	0.622601	0.756465	0
ENSSSCT00000049162	0	0	0	0	0	0	0	0	0	0	0	0	0	0	0	0	0	0	0	0	0	0.082193	0.125081	0.119123	0	0	0	0	0	0	0	0	0	0.128686	0.058585	0
ENSSSCT00000004934	0	0.050806	0	0.127314	0	0	0.02573	0	0.053249	0	0.039563	0.124722	0	0	0	0	0	0	0	0	0.00868	0.444643	0	0.162566	0	0	0	0	0	0.040329	0.016005	0	0.364456	0.354231	0	0
ENSSSCT00000028339	0.026219	0.023484	0.050445	0.113519	0.039238	0.123489	0.112417	0.170994	0.081237	0.050001	0.096615	0.005108	0.108185	0.09136	0.186535	0.156176	0.106615	0.084163	1.79656	0.829584	0.65008	0.362576	0.867823	1.42283	0.770385	1.08256	0.951437	0.523662	1.322	0.961026	0.805516	0.780681	0.428142	1.01378	0.293394	1.32688
ENSSSCT00000037914	0	0	0	0	0	0	0	0	0	0	0	0	0	0	0	0	0	0	0	0	0	0	0	0.109595	0	0	0	0	0	0	0	0	0	0.160469	0	0
ENSSSCT00000045246	0.1207	0	0	0	0	0	0.188132	0	0.064923	0	0	0.016404	0.016508	0.151408	0	0.119634	0.085204	0	1.02956	1.44575	2.2915	1.17274	0.975404	1.73698	1.24372	1.89079	2.07501	2.60108	1.26581	0.63581	0.86682	0.727478	1.69276	1.11162	0.348647	0.397459
ENSSSCT00000004936	0	0	0	0	0	0	0	0	0	0	0	0	0	0	0	0	0	0	0	0	0	0.123122	0	0	0	0	0	0	0	0	0	0	0	0	0	0
ENSSSCT00000060067	0.034037	0.008271	0.015097	0.082371	0.050937	0.048775	0.06142	0.063342	0.016713	0.121703	0.105828	0.009479	0.035154	0.084713	0.051927	0	0.0173	0.123997	0	0.676719	0.139172	0	0	0.357141	0	0.249728	0.355302	0.33816	0.40338	0.533719	0	0.378529	0	0.164823	0.355727	0
ENSSSCT00000065390	0	0	0	0	0	0	0	0	0	0	0	0.050191	0	0	0	0.063244	0	0	0.745189	0	0.175136	0.237066	0.407647	0.103711	0.190916	0.117973	0	0.223769	0	0	0.644261	0	0.875807	0.00729	0	0.378159
ENSSSCT00000045120	0.256332	0	0	0	0	0.132125	0	0	0	0.022331	0	0	0	0	0	0	0	0	0	5.6184	0	0	0	0	0	3.63028	0	0	0	0	0	0.228176	0	0	0.003982	0
ENSSSCT00000055660	57.5319	45.6657	27.9397	28.5447	35.1719	28.4792	31.0896	37.9902	34.5844	31.9212	50.4031	51.988	42.4487	41.1369	27.0781	32.5022	31.764	41.6355	0.492613	1.26759	5.37144	2.44308	4.00734	1.62959	2.60844	0.763241	3.21051	2.50038	0.40778	1.98147	7.31199	4.40661	4.05788	5.27398	1.23402	1.06044
ENSSSCT00000004938	1.45481	0.349174	2.07901	1.52744	1.35535	0.805271	5.06038	1.98728	1.89291	1.10955	2.89753	2.42502	0.976688	0.754603	2.18847	1.19867	0.456359	2.15081	28.0538	8.54254	23.3581	9.95822	9.96736	8.05926	6.10923	7.74301	8.7828	8.93538	32.3448	20.2503	5.69508	8.2376	13.9239	14.0747	10.6357	30.3187
ENSSSCT00000062552	1.3803	2.73399	1.19246	0.863425	0	0.576922	0	1.56949	0.470676	0	0.46486	1.95497	0	1.1923	0.493147	0.960406	0	0	0.454979	0.547492	1.47551	1.10792	0	0.921664	0.275202	0.150529	1.41528	0	1.52639	9.04496	0	0.937452	0	0	1.10276	0
ENSSSCT00000040209	0	0	0	0	0	0	0	0	0	0	0	0	0	0	0	0	0	0	0	0	0	0	0	0	0	0	0	0	0	0	0	0	0	0	0	0
ENSSSCT00000004941	0	1.7529	0	0	0	0	0	1.16455	0	0	0	0	1.56682	0	0	0	0	1.95865	0.239287	0	4.53615	1.48372	1.68446	0	2.33908	2.0162	1.33001	0	0.942802	1.02619	3.54087	2.55734	0.512147	1.07712	3.30221	5.10659
ENSSSCT00000004940	0.408433	0.444238	0.379709	0.278002	0.599409	0.354333	0.585494	0.624974	0.117081	0.252362	0.535456	0.350155	0.40421	0.345891	0.721294	0.443651	0.470878	0.083759	0.431612	1.27254	2.92848	0.554913	0.512877	0.62213	0.81775	0.659705	3.76186	0.71482	0.835261	3.13112	0.966573	0.925991	2.36852	3.99994	3.71743	0.84416
ENSSSCT00000043169	0	0	0	0	0	0	0	0	0	0	0	0	0	0	0	0	0	0	0	0	0	0	0	0	0	0	0	0	0	0	0	0	0	0	0	0
ENSSSCT00000039510	0	0	0	0	0	0	0	0	0	0	0	0	0	0	0	0	0	0	0	0	0	0	0	0	0	0	0	0	0	0	0	0	0	0	0	0
ENSSSCT00000059409	0	0	0	0	0	0	0	0	0	0	0	0	0	0	0	0	0	0	0	0	0	0	0	0	0	0	0	0	0	0	0	0	0	0	0	0
ENSSSCT00000060382	0	0	0	0	0	0	0	0	0	0	0	0	0	0	0	0	0.02037	0	0.017835	0.062773	0.038916	0.040879	0.067991	0	0	0.018939	0.066909	0.027773	0.018373	0.037781	0.020105	0.140157	0	0.112325	0.05516	0.009425
ENSSSCT00000037885	0	0	0	0	0	0	0	0	0	0	0	0	0	0	0	0	0	0	0	0	0	0	0	0	0	0	0	0	0	0	0	0	0	0	0	0
ENSSSCT00000041181	0	0	0	0	0	0	0	0	0	0	0	0	0	0	0	0	0	0	0	0	0	0	0	0	0	0	0	0	0	0	0	0	0	0	0	0
ENSSSCT00000061812	0	0	0	0	0	0	0	0	0	0	0	0	0	0	0	0	0	0	0	0	0	0	0	0	0	0	0	0	0	0	0	0	0	0	0	0
ENSSSCT00000004946	0	0	0	0	0	0	0	0	0	0	0	0	0	0	0	0	0	0	0	0	0	0	0	0	0	0	0	0	0	0	0	0	0	0	0	0
ENSSSCT00000053613	0	0	0	0	0	0	0	0	0	0	0	0	0	0	0	0	0	0	0	0	0	0	0	0	0	0	0	0	0	0	0	0	0	0	0	0
ENSSSCT00000004944	0	0	0	0	0	0	0	0	0	0	0	0	0	0	0	0	0	0	0	0	0	0	0	0	0	0	0	0	0	0	0	0	0	0	0	0
ENSSSCT00000004948	0	0	0	0	0	0	0	0	0	0	0	0	0	0	0	0	0	0	1.62134	0	1.77852	0.991745	3.34508	0	2.51768	0.199379	0	0	1.03018	0	0.988204	1.38866	0	0.62943	0.287449	0
ENSSSCT00000037375	5.17905	4.10428	3.55902	6.65022	4.33485	2.58938	3.35456	1.77077	4.03118	4.0621	1.57094	3.40621	6.63646	2.53285	3.6683	4.31211	3.78877	4.19872	2.66027	5.77841	5.3226	3.16274	3.83051	1.51232	1.3837	1.69472	5.48568	3.1328	4.7042	3.15267	3.79798	3.18389	4.57035	6.1175	2.44959	3.41602
ENSSSCT00000038303	1.04204	0.140981	0.718546	0.697643	0.248224	0.447855	0	0.811756	0.553899	0	0.735385	0.780559	0.087319	0.025047	0.314482	0.163918	1.37564	0.481018	1.49948	1.98105	5.50925	1.22657	1.91197	3.25027	1.35359	1.11107	4.40973	0.74333	2.56253	3.0403	3.48065	2.65097	0.295469	0.859671	2.53656	2.354
ENSSSCT00000064205	0	0	0	0	0	0	0	0	0	0	0	0	0	0	0	0	0	0	0	0	0	0	0	0	0	0	0	0	0	0	0	0	0	0	0	0
ENSSSCT00000026640	0	0	0	0	0	0	0	0	0	0	0	0	0	0	0	0	0	0	0	0	0	0	0	0	0	0	0	0	0	0	0	0	0	0	0	0
ENSSSCT00000058321	0.634107	0.406069	0.533361	0.674154	1.00659	0.319749	0.220952	0.139704	0.239326	0.584725	1.14152	0.669167	0.31963	0.687003	0.604027	0.034013	0.563785	0.96722	2.27839	0.291498	0.070925	0	0.484022	0.053913	0.056805	0.114512	0.089008	0.785688	0.038633	0.223312	0.058063	0.342687	0.20865	0.145989	0.080963	0.57517
ENSSSCT00000004949	0.019995	0	0	0.009531	0	0.026762	0.783996	0	0	0	0.011232	0	0.01409	0	0.008944	0.04218	0.018934	0.324969	1.71725	0	0	0	0	0.609906	1.7201	0.113407	0.927239	0	0	0	0	0	0	0	0	0
ENSSSCT00000052001	2.21206	3.32971	3.22962	3.98904	3.05229	6.87493	5.07289	3.80708	3.99468	2.58764	3.73093	3.38592	3.16023	2.62209	4.05748	5.37255	6.76347	2.32703	1.03375	2.09987	1.8587	2.00588	1.57131	1.99801	0.983868	2.05274	1.85633	0	2.32853	2.778	2.01239	2.34422	0	1.212	1.43152	1.20067
ENSSSCT00000046596	0	0	0	0	0	0	0	0	0	0	0	0	0	0	0	0	0	0	0	0	0	0	0	0	0	0	0	0	0	0	0	0	0	0	0	0
ENSSSCT00000058400	0	0	0	0	0	0	0	0	0	0	0	0	0	0	0	0	0	0	0	0	0	0	0	0	0	0	0	0	0	0	0	0	0	0	0	0
ENSSSCT00000044778	7.16836	8.71556	6.52636	8.15785	5.86346	5.81324	7.44843	9.96693	10.166	6.79703	12.1741	6.48738	8.75126	10.4094	8.68738	6.60452	6.21987	10.6009	36.1223	38.2854	30.8093	33.6296	30.3334	32.9241	34.1335	37.7243	38.1589	29.5626	37.9308	35.3623	36.2729	35.3239	27.4503	35.8123	16.9083	39.6459
ENSSSCT00000050629	0	0	0	0	0.736186	0	0	0	0.590265	0	0	0	0.831845	0	0	0	0	0.474002	0.567746	0	0.650578	1.25421	0	0.957647	0	0.297901	0.399426	0	0	0	0	0.944879	0	0.769908	11.7228	0.192772
ENSSSCT00000004950	32.1201	28.736	37.4727	31.4896	78.0089	30.0311	26.9824	63.381	42.7248	28.8997	56.9094	37.3677	32.9636	47.2214	53.768	30.0969	35.1834	38.1287	56.0978	53.6272	51.6781	51.7138	66.7476	48.1474	45.8318	73.0114	62.7782	51.2916	94.1226	54.506	75.2374	60.6776	94.6456	89.3112	82.1804	78.5405
ENSSSCT00000004955	0.008131	0	0	0.000872	0	0	0	0	0.067322	0	0	0	0.056662	0	1.3442	0	0.011354	0	44.2123	48.8115	6.73229	60.5685	35.7366	20.8942	30.1968	15.5188	10.9101	19.4197	37.3058	11.3952	16.5203	15.6666	0	6.50044	15.6691	15.255
ENSSSCT00000041079	0	0	0	0	0	0	0	0	0	0	0	0	0	0	0	0	0	0	0	0	0	0	0	0	0	0	0	0	0	0	0	0	0	0	0	0
ENSSSCT00000035127	0	0	0	0	0	0	0	0	0	0	0	0	0	0	0	0.015343	0	0	0	0	0	0	0	0.006007	0	0	0	0	0	0	0	0	0	0	0.008481	0
ENSSSCT00000035901	0.642614	0.608911	0.187036	0.260941	0.13247	0.1865	0.61366	0.891313	0.378082	0.366775	0.343753	0.468685	0.329277	0.376209	1.1841	0.200508	0.352982	0.580205	2.70348	5.54153	1.54197	5.77755	0.538815	4.07809	10.6499	4.79937	1.11776	1.82835	4.90982	4.72676	6.50495	4.18968	0.053973	5.16438	6.06895	1.40659
ENSSSCT00000004956	0	0	0	0	0	0	0	0	0	0	0	0	0	0	0	0.002966	0	0	0	0	0	0	0	0	0	0	0	0	0	0	0	0	0	0	0	0
ENSSSCT00000004957	0.235644	0.852063	0.600714	0.728516	0.278131	0.719077	0.032016	0.461432	0.871821	0.370542	0.690336	0.578901	0.52641	0.702718	1.12449	0.29428	0.649111	0.507569	5.0623	5.54945	4.2611	5.69751	3.5563	4.58936	4.23185	6.56608	4.07271	3.42045	3.91862	4.91688	4.27831	5.13839	4.48087	4.9101	3.65575	5.29695
ENSSSCT00000059736	0	0	0	0	0	0	0	0	0	0	0	0	0	0	0	0.245656	0	0	0	0	0	0	0	0	0	0	0	0	0.481753	0	0	0	0	0	0	0
ENSSSCT00000045297	0.700377	0	0	0	0	0	0.695049	0.778415	0	0	0	0	0	0	0	0	0	0	0.49171	0	0	0	0.931347	0.884057	0.242763	0	0	0	0.538414	0	1.22165	0	0	0	0	0
ENSSSCT00000037477	0	0	0	0	0	0	0	0	0	0	0	0	0	0	0	0	0	0	0	0	0	0	0	0	0	0	0	0	0	0	0	0	0	0	0	0
ENSSSCT00000058780	0.028139	0	0	0	0	0	0	0	0	0.02683	0	0	0	0	0	0.028321	0.05721	0.022666	0.729974	0.064611	0.06542	0.287105	0.132107	0.057229	0.365527	0.079121	0.114318	0.149991	0.496804	0.026527	0.056465	0.166386	0.235958	0.102302	0.308419	0.274713
ENSSSCT00000038019	0	0	0	0	0	0	0	0	0	0	0	0	0	0	0	0	0	0	0	0	0	0	0	0.031134	0.026265	0	0	0	0	0	0	0	0	0	0	0
ENSSSCT00000037617	10.6616	2.40431	2.33109	9.90307	8.03389	9.19387	29.8905	12.9579	9.62897	12.9753	11.5162	0	23.9983	12.1656	0.665432	0	10.3692	18.0823	60.6496	60.2761	53.3845	23.7825	18.6161	60.4263	35.7473	53.5328	1816.27	64.3065	323.886	208.512	82.6317	54.2395	142.075	18.3857	16.1363	50.5971
ENSSSCT00000060502	0	0	0	0	0	0	0	0	0	0	0	0	0	0	0.235844	0	0	0	0	0	0	0	0	0	0.303031	0	0.10758	0	0.137194	0.152985	0	0	0	0	0	0
ENSSSCT00000004960	88.8675	109.523	103.907	124.343	151.018	91.2679	0	0	147.538	0	151.474	103.503	312.253	99.9662	0	95.1815	181.917	0	694.909	764.769	558.308	464.018	413.111	516.471	496.223	543.037	218.176	538.538	360.165	315.415	756.907	546.4	541.764	603.84	326.709	641.364
ENSSSCT00000051184	108.279	0	108.468	0	195.849	83.7261	0	156.204	137.717	0	0	90.9101	0	100.544	0	0	182.243	131.004	767.417	841.666	636.998	540.773	494.406	658.102	597.724	666.798	262.893	820.243	454.765	377.766	869.137	896.666	595.754	572.092	426.868	574.253
ENSSSCT00000063597	0	56.3597	0	0	0	46.4221	0	0	0	0	0	0	122.268	0	0	0	0	47.7923	342.677	0	235.788	248.018	207.667	261.649	247.103	264.934	125.203	0	184.62	150.862	0	403.685	0	274.044	171.455	0
ENSSSCT00000054928	197.523	236.577	276.77	281.199	389.64	303.236	423.728	326.943	394.22	364.926	320.959	214.612	584.97	231.719	372.47	258.434	298.099	268.644	1692.53	1977.66	1236.71	1382.23	1142.59	1894.91	1334.11	1450.69	642.648	1350.74	911.619	1110.87	1604.8	554.473	1134.41	1275.08	1116.3	1580.47
ENSSSCT00000051265	30.241	16.8659	53.659	51.0935	45.1425	32.2646	32.9816	39.3295	95.9661	53.9344	68.4375	38.7814	46.0467	25.5188	73.0784	14.6405	12.2376	52.6938	221.85	233.091	263.975	150.029	163.956	145.21	136.051	200.202	115.157	263.317	189.096	134.141	289.841	192.524	177.058	66.7832	124.968	177.021
ENSSSCT00000058438	24.6739	19.4985	40.1599	49.0911	34.6568	28.3342	39.605	39.1258	86.031	69.1186	65.1011	29.6899	48.7014	21.8567	109.653	13.0637	9.61679	52.8773	163.901	156.332	185.387	123.683	135.352	123.079	140.524	166.965	101.61	184.641	205.669	130.193	205.782	149.074	124.745	61.6872	104.481	125.447
ENSSSCT00000046628	97.5647	98.6728	171.463	102.816	193.152	137.509	117.367	161.598	168.419	110.218	168.174	92.7754	191.916	100.283	124.084	95.606	120.508	131.093	770.911	774.061	650.907	661.78	704.819	938.031	766.838	717.062	761.699	621.515	632.508	611.725	716.699	620.718	520.466	820.136	563.348	600.713
ENSSSCT00000061086	22.4432	27.7231	40.5222	34.0957	47.9826	31.0444	38.5176	36.1234	47.7159	27.7926	35.1508	17.5549	47.2491	34.901	35.7672	18.8422	31.281	37.7922	195.32	208.45	147.539	175.268	160.404	213.674	195.161	189.238	182.051	146.978	150.324	171.134	185.055	129.241	141.007	209.043	125.339	152.006
ENSSSCT00000004958	3.42409	3.91822	2.66269	3.57249	2.82866	5.49335	4.26024	4.53808	4.25787	2.39719	3.72671	3.53452	2.96346	6.78275	5.12749	3.81919	4.76202	4.27646	6.82701	6.71283	6.68643	7.07541	6.60492	6.02799	6.51425	5.90301	5.45675	4.10532	3.82207	4.37603	6.96751	7.14694	7.87339	7.834	5.63006	7.17256
ENSSSCT00000030573	0.648548	0.672347	0.260805	0.750298	0.649688	0.445865	0.497598	0.452269	0.616106	0.349288	0.537637	0.395608	0.588442	0.323555	0.848282	0.962423	0.185263	0.435251	3.04983	2.56623	2.71133	1.98883	2.80682	3.10541	1.05183	3.16221	2.74143	3.47277	4.27878	2.30163	3.60384	4.52882	3.98093	7.14487	3.38174	4.28396
ENSSSCT00000063541	0	0	0	0	0	0	0	0	0	0	0	0	0	0	0	0	0	0	0	0	0	0	0	0	0	0	0	0	0	0	0	0	0	0	0	0
ENSSSCT00000041352	0	0	0	0	0	0	0	0	0	0	0	0	0	0	0	0	0	0	0	0	0	0	0	0	0	0	0	0	0	0	0	0	0	0	0	0
ENSSSCT00000049896	0	0	0	0	0	0	0	0	0	0	0	0	0	0	0	0	0	0	0	0	0	0	0	0	0	0	0	0	0	0	0	0	0	0	0	0
ENSSSCT00000057133	0	0	0	0	0	0	0	0	0	0	0	0	0	0	0	0	0	0	0	0	0	0	0	0	0	0	0	0	0	0	0	0	0	0	0	0
ENSSSCT00000063350	0	0	0	0	0	0	0	0	0	0	0	0	0	0	0	0	0	0	0	0	0	0	0	0	0	0	0	0	0	0	0	0	0	0	0	0
ENSSSCT00000006366	0	0	0	0	0	0	0	0	0	0	0	0	0	0	0	0	0	0	0	0	0	0	0	0	0	0	0	0	0	0	0	0	0	0	0	0
ENSSSCT00000043292	0.115599	0	0.223069	0	0.337757	0.106492	0.224121	0.064107	0.067573	0.171896	0	0	0	0.182902	0.069983	0.116348	0	0.354285	0	0.120711	0.112251	0	0.117471	0.139749	0.341183	0	0.057439	0	0.101699	0.173846	0.115983	0	0.068535	0	0.208986	0
ENSSSCT00000004961	0.810465	0.435565	0.208758	0	0	0.27655	0	0.136632	0.650567	0.403608	0.513185	0.487583	0.578708	1.12526	0.731974	0	0.670903	0.377156	0.832049	1.9864	0	0.768332	1.31155	1.61813	0.401941	0.272595	0.472875	0	0.430558	0.941053	1.98731	0.558049	0.970199	1.00454	0.556376	2.19541
ENSSSCT00000049479	0	0	0	0	0	0	0	0	0	0	0	0	0	0	0	0	0	0	0	0	0	0	0	0	0	0	0	0	0	0	0	0	0	0	0	0
ENSSSCT00000065329	0	0	0	0	0	0	0	0	0	0	0	0	0	0	0	0	0	0	0	0	0	0	0	0	0	0	0	0	0	0	0	0	0	0	0	0
ENSSSCT00000004962	0	0.02748	0	0	0	0	0.025508	0	0	0.026957	0	0	0	0	0.028754	0	0	0	0.017835	0.058748	0.013726	0	0	0.064272	0	0	0.068553	0.068481	0.024866	0	0.013332	0.030422	0	0.002853	0.010895	0.026596
ENSSSCT00000060356	0	0	0	0	0	0	0.010846	0	0	0	0	0.010645	0	0	0.012104	0	0	0	0	0	0.021192	0.024401	0.003797	0	0	0.034085	0.009985	0.016661	0.021935	0.011333	0.019901	0	0.051342	0.025471	0	0.011309
ENSSSCT00000004963	0	0	0	0	0	0	0	0	0	0	0	0	0	0	0	0	0	0	0	0	0.003904	0	0	0	0	0	0	0	0	0	0	0	0	0	0	0
ENSSSCT00000038608	0	0	0	0	0	0	0	0	0	0	0	0	0	0	0	0	0	0	0	0	0	0	0	0	0	0	0	0	0	0	0	0	0	0	0	0
ENSSSCT00000064306	0	0	0	0	0	0	0	0	0	0	0	0	0	0	0	0	0	0	0	0	0	0	0	0	0	0	0	0	0	0	0	0	0	0	0	0
ENSSSCT00000049635	0	0	0	0	0	0	0	0	0	0	0	0	0	0	0	0	0	0	0	0	0	0	0	0	0	0	0	0	0	0	0	0	0	0	0	0
ENSSSCT00000004964	0	0	0.02088	0	0.021547	0	0.018702	0	0	0.020488	0	0	0	0	0	0	0	0	0.028591	0.022438	0	0	0	0.022152	0	0.06144	0	0	0	0	0	0.046595	0.070496	0	0.019916	0
ENSSSCT00000027237	0	0	0	0	0	0	0	0	0	0	0	0	0	0	0	0	0	0	0	0	0	0	0	0	0	0	0	0	0	0	0	0	0	0	0	0
ENSSSCT00000004968	15.8311	17.3267	17.1657	25.5951	15.8304	16.7532	21.3416	18.0533	9.14295	21.7682	16.2122	23.1097	16.337	24.2443	20.3343	22.3137	22.7783	17.9801	1.41467	0.430186	3.66194	4.12741	5.03974	1.88938	3.12158	3.84966	3.27994	1.73369	3.12635	8.12152	5.88027	5.42272	4.94383	4.15414	6.24962	3.31393
ENSSSCT00000038124	0	0	0.180823	0	0	0	0.357509	0	0	0.245811	0	0	0.722201	0.578214	0	0	0	0.166374	0	0	0	0.145644	0	0	0	0	0	0	0	0.613678	0	0	0	0	0	0
ENSSSCT00000045500	0	0.01345	0.119193	0	0	0.100953	0.169763	0	0	0.118975	0.023806	0	0.162707	0.132618	0.04603	0.054791	0.252088	0.196549	0	0	0	1.02893	0	0.110203	0.034287	0	0.009036	0	0	0.215342	0.021571	0.099964	0.13814	0	0.077412	0
ENSSSCT00000047779	0.031337	0	0.165527	0	0.238988	0	0	0.184943	0	0.000747	0.271219	0	0	0	0	0	0	0	0.006555	0.016362	0	0.031965	0.040258	0.005239	0.085982	0.109618	0.02856	0	0.014152	0.029542	0.070695	0.07389	0.040183	0.040326	0	0.037568
ENSSSCT00000004971	0	0	0	0	0	0	0	0	0	0	0	0	0	0	0	0	0	0	0	0	0	0	0	0	0	0	0	0	0	0	0	0	0	0	0	0
ENSSSCT00000056853	236.707	297.211	276.083	327.724	264.458	340.237	323.953	516.482	281.998	227.372	497.779	337.26	177.076	501.718	564.094	291.022	483.443	467.491	92.1387	92.466	108.199	96.2783	113.183	93.096	106.353	141.484	96.7257	79.9752	129.929	143.216	107.987	143.88	171.471	143.013	193.365	133.077
ENSSSCT00000054509	0	0	0	0	0	0	0	0	0	0.030941	0	0	0	0.035729	0	0	0	0	0	0	0	0.036778	0	0	0	0	0	0	0	0	0	0	0	0	0	0
ENSSSCT00000054092	0.328311	0.451347	0.582295	0.193524	0.298435	0.63916	0.223077	0.742861	2.42004	2.52952	0.403743	0.234294	0.886438	0.204055	0.250798	0.848081	0.472115	0.245033	0.438235	0.405983	0.862503	0.348211	2.3354	0.003592	1.01695	0.352514	0.640021	0.653567	1.23366	0.436204	2.86334	1.17567	0.705056	0.832852	2.53426	3.03775
ENSSSCT00000066083	0.085259	0	0	0	0	0	0	0	0	0	0	0	0	0	0	0	0	0	0	0	0	0	0	0.015427	0	0	0	0	0	0	0	0	0	0	0	0
ENSSSCT00000004969	4.84216	2.27767	2.83302	3.6733	5.9447	1.02167	2.09989	4.37752	3.12658	1.42644	4.76652	4.61064	7.28801	6.54577	3.35216	4.02383	2.57906	5.184	5.49081	6.58148	4.19698	2.55223	1.13709	2.90381	2.03685	5.6086	5.74707	4.16028	5.2278	3.97257	2.68043	2.54714	6.21187	5.56505	2.4342	4.4393
ENSSSCT00000060349	0.801647	0.116308	0.007089	0.239059	0.306646	0.665884	0	0.60455	0	0	0	0	0	0	0	0	0	0	0.006125	0	1.32831	0	0.012	0	0	0.790865	0	0	0.640459	0.891086	0	1.07167	0.321128	0.544187	0.385043	0
ENSSSCT00000045747	3.29848	1.04108	4.14358	1.41192	2.67041	3.17796	3.47053	3.99895	5.91936	4.08879	3.53986	4.82744	4.50616	2.29235	6.19243	2.79178	4.3992	3.51018	1.75325	5.88863	6.44344	4.79777	2.09674	6.66464	2.15268	4.57241	1.71683	4.66569	5.37654	2.30586	6.23212	6.13587	3.034	2.29391	5.65887	1.5094
ENSSSCT00000044561	0.339648	0.020495	0	0.000156	0.081797	0.07028	0.028209	0.000482	0	0.20623	0	0	0.054963	0	0	0.311588	0.463271	0.193917	0.667238	0	0	0	0.000534	0	0.834985	0	0	0	0.250348	0.846514	0	0	0.72725	0	0.215437	0
ENSSSCT00000004972	1.08294	1.25597	1.48185	0.31837	0	0	0	0.899708	1.07301	0.297305	1.14247	1.4349	1.96079	2.49185	2.46692	1.48577	1.00482	0.846415	0.152911	0.712314	1.17868	1.48422	1.33304	1.05036	0.494419	0.028807	0.490653	0.590306	1.11371	2.19512	0.61235	0.254347	1.16699	2.45427	1.19338	0.55865
ENSSSCT00000004974	0.092342	0.044878	0.087499	0.044829	0.184258	0.034405	0.121132	0.127327	0	0.087608	0.132185	0.102213	0.095373	0.103653	0.013148	0	0	0.093446	0.328344	0.65739	0.45093	0.27457	0.256747	1.08639	0.791594	0.376194	0.139739	0.19198	0.274647	0.198779	0.325662	0.397467	1.07879	0.310059	0.992844	0.378749
ENSSSCT00000032272	0	0	0	0	0	0	0	0	0	0	0	0	0	0.004191	0	0	0	0	0	0	0.024402	0	0.018663	0.036205	0	0.02963	0	0.017415	0	0	0	0	0.013603	0.014087	0.011529	0.023641
ENSSSCT00000063488	0	0	0	0	0	0	0	0	0	0	0	0	0	0	0	0	0	0	0	0	0	0	0	0	0	0	0	0	0	0	0	0	0	0	0	0
ENSSSCT00000052704	0.16971	0.086269	0.233888	0.61457	0.115524	0	0.747206	0.253522	0	0.050456	0.120083	0.236225	0	0.970216	0.404761	0	0.355548	1.27731	0	0	0	0	0	0	0	0	0	0	0	0.009621	0	0	0.008435	0	0	0
ENSSSCT00000029195	0	0	0	0	0	0	0	0	0	0	0	0.1818	0	0	0	0	0	0	0	0	0	0	0	0	0	0	0	0	0	0	0	0	0	0	0	0
ENSSSCT00000060574	0	0	0	0	0.135418	0.0532	0	0	0	0.256575	0	0.265813	0	0	0.345987	0.372904	0	0.074093	0	0	0	0	0	0	0	0	0	0	0	0	0	0	0	0	0	0
ENSSSCT00000038005	0.810566	0.999866	0	1.56073	0.72865	0.296839	1.77736	0.730721	0.421739	0.547267	0.440719	1.19831	0.892617	0.792074	1.68716	0.45217	0.858848	0.302195	2.54568	1.97188	1.92446	1.37824	1.45768	2.78167	1.85206	2.01033	1.87046	1.73578	1.85207	1.32358	1.43023	1.81418	1.99988	1.75558	2.33545	2.17029
ENSSSCT00000046962	0	0	0.029564	0.106116	0	0	0.54717	0.225117	0	0.227669	0.032629	0	0	0	0.486955	0	0.050305	0.227532	0	0	0.154478	0.077439	0.090502	0	0.180199	0.198736	0.089271	0.236927	0	0	0.049446	0.09858	0	0.188564	0.564802	0.482075
ENSSSCT00000063240	0	0	0	0	0	0	0	0	0	0	0	0	0	0	0	0	0	0	0	0.399967	0	0	0	0.052576	0	0	0	0	0	0.256463	0	0	0	0	0.437646	0
ENSSSCT00000029670	0.0944	0.062956	0.030621	0.087811	0	0	0.024021	0.066239	0.033719	0.042637	0.113478	0.126249	0.02546	0.070994	0.126934	0.030014	0.045456	0.13315	0.0659	0.065604	0.081275	0.097582	0.083231	0.210017	0.12044	0.163107	0.071669	0.080392	0.131858	0.038636	0.163534	0.114369	0.094497	0.071688	0.038614	0.026319
ENSSSCT00000042174	0.553599	1.4856	1.23412	1.16986	1.40648	1.18433	0.239203	0.725492	0.243779	0.27317	0.378339	0.766532	0.197343	0.914722	0.434602	2.89981	0.573513	1.43052	0.563897	1.88857	0.429643	0.287206	0.49703	0.698341	0.225586	0.1195	0.273121	0.596792	0.295364	1.83845	0	0.351838	1.42111	1.59404	1.59905	0.269765
ENSSSCT00000066087	0.441312	1.71438	0.037967	0.056604	0.050333	0.040021	0	0.803866	0.073818	0.0515	0.303139	0.018964	0.387225	0.740169	0.370664	0.025258	0.382882	0.072744	0.119505	0.000339	0.706442	0	0.484899	0.039092	0.020061	0	0.008738	0.015928	0.129386	0.093027	1.28439	0.419536	0.105606	1.58013	1.38598	0.750946
ENSSSCT00000063186	0	0	0.048508	0	0	0	0	0	0	0	0	0.008251	0.003175	0	0	0	0.000756	0	0	0.132649	0	0	0	0	0	0	0.048494	0	0	0	0	0.025711	0	1.36216	0	0
ENSSSCT00000027493	0	0	0	0	0	0	0	0	0	0	1.24437	1.2431	0	0	0.238928	0	0	0.618135	0	0	1.25972	0	0.0835	0	0	2.80585	0	0.013837	2.9855	0	0.261292	0.102007	0.104291	0.089338	0.134606	0.090998
ENSSSCT00000006347	0	0	0.284957	0.17991	0	0.164264	0.27415	0	0.975373	0	0	0	0.303946	0	0	0	0.236909	0	0	0	0	0.112134	0.394748	0.689466	0.247256	0.327424	0.306586	0.340518	0	0.656789	0	0	0.799704	0.472877	0	0
ENSSSCT00000006344	8.7551	7.03767	8.74399	8.13048	12.3379	6.88565	9.65986	11.7409	12.7393	12.8216	9.99897	8.13838	16.1811	11.0883	10.3842	10.4716	8.6653	12.0877	23.623	23.6102	17.2854	17.8904	2.72298	18.1051	24.0849	24.0583	24.2168	18.7035	22.6936	21.9085	21.5565	20.2945	18.9727	27.04	24.5451	32.805
ENSSSCT00000044127	0	0	0	0	0	0	0	0	0	0	0	0	0	0	0	0	0	0	0.018684	0.033861	0.026966	0.042595	0	0	0	0	0.015387	0.029095	0.010744	0	0	0	0	0	0.019262	0.028051
ENSSSCT00000038116	0	0	0	0	0	0	0	0	0	0	0	0	0	0	0	0	0	0	0	0	0	0	0	0	0	0.085954	0	0	0	0	0	0	0	0	0	0
ENSSSCT00000040264	0	0	0	0	0	0	0	0	0	0	0	0	0	0	0	0	0	0	0	0	0	0	0	0	0	0	0	0	0	0	0	0	0	0	0	0
ENSSSCT00000006343	0	0	0	0	0	0	0	0	0	0	0	0	0	0	0	0	0	0	0	0	0	0	0	0	0	0	0	0	0	0	0	0	0	0	0	0
ENSSSCT00000045010	0	0	0	0	0	0	0	0	0	0	0	0	0	0	0	0	0	0	0	0	0	0	0	0	0	0	0	0	0	0	0	0	0	0	0	0
ENSSSCT00000046471	0	0	0	0	0	0	0	0	0	0	0	0	0	0	0	0	0	0	0	0	0	0	0	0	0	0	0	0	0	0	0	0	0	0	0	0
ENSSSCT00000042255	0	0	0.030993	0	0	0	0	0.015769	0	0.004239	0	0	0	0	0.280713	0	0.002086	0	0.008769	0	0.046791	0	0.018881	0	0.011916	0.032317	0.028543	0.049303	0.60649	0.032235	0.037331	0.037955	0	0	0.029196	0.02966
ENSSSCT00000054452	0	0	0	0	0	0.302016	0	0	0	0	0	0	0	0	1.03039	0.091442	0	0	0	0.727332	0	0	0	1.19739	0	0.21272	0	0.405302	0	0	0.202189	0	0	0	0.644759	0
ENSSSCT00000004977	0	0	2.12018	0	0	0	0	0	1.01134	0	0	0	0	0	0	0	0	0	1.03258	0	0.773577	0.299323	0.516537	0	0.038099	0	0	0	0	0.030867	0.05568	0.388757	0.423081	0	0.299974	1.4891
ENSSSCT00000029595	0.074367	0.080778	0.151305	0	0.053791	0	0	0.101675	0.045553	0.079772	0.197015	0.171852	0.038404	0.182868	0.430935	0.177204	0.155922	0.01475	0.750012	0.423002	0.509641	0.178641	0.641448	0.739433	1.73574	0.025128	0.481189	0.07112	0.196165	0	0.351524	0.744221	0.014895	0.322444	0.076767	0.077916
ENSSSCT00000064712	0.913614	3.16858	4.64447	1.60528	2.15193	3.86365	4.83132	3.37799	1.85337	0.71639	2.20208	5.42775	2.58929	1.76083	2.59778	0.876235	1.39881	3.07636	1.69723	2.24401	1.84482	5.2599	1.61812	5.00933	1.91148	4.03743	4.53322	1.15921	2.57866	4.66422	1.92963	0.951667	3.65009	2.97399	3.77793	0.490391
ENSSSCT00000004978	0	0	0	0	0	0	0	0	0.078575	0	0.550531	0	0	0	0	0	0	0.236327	0	0.227098	0	0	0	0	0	0	0	0	0	0	0	0	0	0	0.247408	0
ENSSSCT00000050085	0	0	0	0	0	0	0	0	0	0	0	0	0	0	0	0	0	0	0	0	0	0	0	0	0	0	0	0	0	0	0.003371	0	0.012321	0	0	0.008045
ENSSSCT00000052813	0	0.067151	0	0	0	0	0	0.006132	0	0	0	0	0	0.065037	0	0.00773	0	0	0	0	0	0	0	0	0	0	0	0	0.009266	0	0	0	0	0	0.005689	0
ENSSSCT00000048558	0	0	0	0	1.77581	0	0	0.030471	0	0.576448	0	0.014553	0	0.022006	0.07463	0.027726	0.006705	0.295309	0	0	0.030826	0	0.893184	0	0	0.009292	0	0	0	0	0.004378	0	0	0	0.492291	0
ENSSSCT00000004979	0.572478	0.920018	0.490354	1.13095	0.230476	0.696739	0.453313	0.504204	0.765636	0.357669	0.65478	0.450794	0.22278	0.583343	0.537572	0.497947	0.721985	1.07113	0.257696	3.83819	1.93909	2.70776	2.28088	1.74057	2.09341	1.4182	2.30095	1.17599	1.75921	1.32572	1.45191	2.52999	2.76452	2.30526	2.25594	1.4165
ENSSSCT00000044286	0	0	0	0	0	0	0	0	0	0	0	0	0	0	0	0	0	0	0.023728	0	0	0	0	0	0	0	0	0	0.145611	0.235185	0	0.249413	0	0	0	0
ENSSSCT00000004980	8.85074	10.2904	9.29085	11.6804	5.72894	11.3772	10.3068	11.1941	20.6036	11.736	10.6678	12.1876	24.3421	12.8839	9.143	10.6888	11.3282	17.4194	13.8202	13.8259	11.0893	5.50131	8.99863	14.6566	11.5577	16.3382	12.7932	9.50656	14.7647	15.1581	10.7912	12.8106	12.2954	13.7673	12.6103	15.6669
ENSSSCT00000044909	0.025814	1.03875	0.030369	0	0	0	0	0	0.024781	0	0	0	0	0	0	0	0	0.024111	0.057662	0	0.022672	0.011823	0	0	0	0.010359	0	0	0	0	0	0	0.028403	0	0	0
ENSSSCT00000022523	0	0	0.306117	0	0.224052	0	0	0.141875	0	0	0.245442	0.415181	0.643996	0	0	0	0	0	0.360626	0.699893	0.830846	3.47056	0.355465	0.814311	0.951333	0.501967	1.39234	0	0.144865	0	0.464831	1.05582	0.591245	0.577141	0.500954	0
ENSSSCT00000024612	0.768913	0	0	0.027155	0.055806	0.253553	0.050468	0.144982	0.070806	0	0.026943	0	0	0.055547	0.028445	0	0.028004	0.350825	0	0.790815	0.027022	6.42132	0.023873	0.184278	0.178753	0.580854	0.906606	0.547961	0.203206	0.026366	0.022938	0.029944	0.366987	0.031355	0.074017	0.02631
ENSSSCT00000066182	2.50534	3.78397	2.51966	2.89717	5.236	2.2047	3.01682	4.25974	4.57467	4.04525	2.26686	3.56637	4.52327	3.91847	3.02117	3.32527	0.856568	4.67291	11.3928	8.93808	8.74026	5.74744	2.56687	2.80544	6.80331	2.84266	3.13149	8.33843	8.54722	8.11356	8.55593	9.24152	3.17186	12.3883	2.83107	3.10769
ENSSSCT00000038492	86.7825	71.7075	69.9372	94.1698	160.882	57.2784	65.2711	78.7722	162.014	104.93	138.097	43.1975	116.802	91.7773	50.5574	95.8487	56.1971	85.2375	162.605	224.914	139.976	78.0442	180.024	165.041	95.9091	101.234	144.866	201.946	147.639	142.488	131.092	80.3637	107.535	148.524	156.295	121.681
ENSSSCT00000049638	0.501442	0.10503	0.105378	0.643768	1.0474	0.081691	1.65112	4.0379	1.53383	2.11288	1.23423	0.798359	0.124193	0.152337	0.134686	0.072313	1.52205	13.4363	5.85847	13.989	6.6645	5.76004	4.2537	7.55759	8.89045	1.22782	9.32156	23.4009	8.21895	1.63349	6.45823	0.632466	14.8155	9.74762	11.0851	9.00839
ENSSSCT00000027450	135.695	142.002	84.7337	141.811	245.766	157.847	94.583	148.776	242.266	150.379	219.415	77.9399	300.738	220.181	55.0598	126.331	93.0613	136.433	251.859	313.937	184.002	117.345	229.032	25.0658	130.377	249.165	202.195	283.475	195.783	209.741	190.47	106.016	184.95	202.594	261.683	171.867
ENSSSCT00000004981	0	0	0	0	0	0	0.648727	0.239039	0	0	0	0	0	0	0	0	0	0	0	0	0	0	0	0	0	0	0	0	0	0	0.552545	0	0	0.640952	0	0.261752
ENSSSCT00000029856	0	0	0	0	0	0	0	0	0	0	0	0	0	0	0.221754	0	0	0	0	0	0	0	0	0	0	0	0.279475	0	0.188995	0	0.284691	0	0	0	0	0
ENSSSCT00000023900	0.076164	0.302615	0.026112	0.894376	0	0	0	0.029246	0	0	0.102553	0.099601	0.075554	1.5201	7.49141	0	0.678251	0.046333	2.64313	0.059711	2.68454	11.4157	2.37636	2.41714	0.694414	6.84033	2.40306	3.21716	5.64461	0.846775	22.7543	5.74463	16.3996	7.58755	16.64	6.19739
ENSSSCT00000031390	0	0	0	0	0	0	0	0	0	0	0	0	0	0	0.635112	0	0	0	0	0	0	0	0	0	0	0	0	0	0	0	0	0.003652	0	0	0.305365	0
ENSSSCT00000004982	0	0.143475	0.179192	0	0	0	0	0	0	0	0	0	0	0	0	0	0	0	0	0	0	0	0	0	0	0	0	0	0	0	0	0	0	0	0	0
ENSSSCT00000053817	0	0	0	0	0	0	0	0	0	0.344516	0.43481	0.102848	0	0	0	0	0	0.209227	0	0	0	0	0	0.14628	0	0.112318	0.237704	0	0.148605	0	0	0.220334	0	0.303873	0	0
ENSSSCT00000048553	14.3126	17.5614	12.0397	22.8105	16.6965	15.8147	10.1959	20.6399	14.1095	11.9789	12.9935	15.0479	11.8056	11.9157	18.2712	13.0718	12.1805	15.267	15.7151	12.2253	18.7777	10.7618	10.5879	19.2673	10.7637	12.381	12.5939	12.0023	11.1725	19.8747	11.6104	11.2405	14.0808	13.533	16.0084	10.0598
ENSSSCT00000004983	0.13464	0.103821	0.043264	0.120028	0.042404	0.075081	0.096121	0.124967	0.125432	0.064324	0.054103	0.079451	0.058062	0.044774	0.131506	0.078755	0.074293	0.106067	1.54278	0.760733	0.798315	1.32342	0.293924	1.10657	0.428501	2.63085	0.796982	0.65598	2.16234	0.560021	0.493514	0.213912	1.55234	0.727231	0.339834	1.33793
ENSSSCT00000050077	0	0	0	0	0	0	0	0	0	0	0	0	0	0.013467	0	0	0	0	0	0	0	0	0	0.01296	0	0	0	0	0	0	0	0	0	0	0	0
ENSSSCT00000054326	0	0	0	0	0	0	0	0	0	0	0	0	0	0	0	0	0	0	0	0	0	0	0	0	0	0.065875	0	0	0	0	0	0	0	0	0	0
ENSSSCT00000052254	0	0	0	0	0	0	0	0	0	0	0	0	0	0	0	0	0	0	0	0	0	0	0	0	0	0	0	0	0	0	0	0	0	0	0	0
ENSSSCT00000052786	0	0	0	0.009216	0	0	0	0	0.581639	0	0	0	0	0	0	0	0	0.032202	0	0	0	0.071148	0.040892	0	0.115268	0	0	0	0	0.162687	0	0	0.083526	0	0	0.709948
ENSSSCT00000004987	0	0	0	0	0	0	0	0	0	0	0	0	0	0	0	0	0	0.071035	0	0	0	0.003291	0	0	0	0	0.108535	0	0	0.054435	0	0	0	0	0	0
ENSSSCT00000053129	0.126218	0	0	0	0	0.158924	0.034633	0	0	0	0	0	0	0	0	0	0	0	0	0.060929	0	0	0	0.076516	0	0	0.045298	0	0	0.041211	0	0	0	0	0.05772	0.2248
ENSSSCT00000040933	0.362753	0	0.00228	0.025768	0.82294	0.221399	0.51666	0.407187	0.25043	0.015807	0.473409	0.238623	0.225538	0	0	0.374897	0.857923	0.283591	0	0.132928	0.115869	0.182927	0.295031	0.006605	0	0.502239	0.004106	0.843528	0	0	0	0	0	0	0.531717	0
ENSSSCT00000052502	0	0.80419	0	0	0.311905	0.10508	0.370116	0	0.067493	0	0.259781	0.082458	0	0	0.573102	0	0	0	1.25857	0	0.195185	0.016298	0.391109	0.085734	0.232982	0.082466	0.053444	0	0.188767	0.051764	0	0	0	0	0.132334	0.487938
ENSSSCT00000041102	0.009951	0	0.002285	0.302707	0.005489	0	0	0.063317	0	0	0	0	0.130752	0	0.026037	0	0.263384	0	0	0.058346	0.16696	0.144934	0.203152	0.066518	0.435535	1.11952	0.281982	0	0.892753	0.042918	0.121007	0.183082	0.204255	0.031485	0.598788	0.472413
ENSSSCT00000037626	0.124195	0	0	0	0	0	0	0	0	0	0.222574	0.188307	0	0	0	0	0	0.113767	0	0.145032	0.085023	0	0.111073	0	0	0	0.08062	0	0	0	0.061166	0.66223	0.120689	0	0	0.159217
ENSSSCT00000004988	0	0	0	0.672531	0.543148	0	0	0.046163	0.305463	0	0	0.074958	0.446048	0.323323	0.48781	0.153041	1.17816	0.208446	0.922623	0	0.195683	0.272394	1.02474	0.12669	0.490958	1.41102	0.304166	0.391985	0.161823	0	0.94765	0.506674	0.422585	0	1.13419	0.851227
ENSSSCT00000046430	0	0	0	0	0.10089	0	0	0.032277	0	0	0.329575	0.508677	0	0	0	5e-06	0.0021	0	0	0	0	0	0	0.235026	0	0	0	0	0.001492	0	0	0.191717	0	0	0.000625	0
ENSSSCT00000048669	0.484587	0	0	0	0	0.272447	0.055388	0.058496	0.317613	0.066867	0.144601	0	0.084307	0.203376	0	0	0.131632	0.123097	0	0.060598	0.06326	0.435727	0.093635	0	0.039278	0.034386	0.126251	0.133306	0	0.106025	0.101258	0	0.257017	0	0	0.042758
ENSSSCT00000004989	0.934582	1.76875	1.06626	2.05958	1.4318	0.656121	1.90646	2.61846	2.86025	1.58462	1.1388	1.32463	3.59998	2.20486	2.16411	2.10775	0.946155	2.43694	3.42084	4.22861	2.89837	1.21179	3.51626	4.45167	2.37829	5.14663	3.04345	2.40341	4.70462	2.20011	3.15246	4.49224	5.9515	2.60143	4.81101	3.4707
ENSSSCT00000045418	0.055301	0.053752	0.053065	0	0.096552	0.026416	0.049895	0.065903	0	0.025178	0.026637	0.048969	0.028558	0.162411	0.198482	0.139008	0.112433	0.067154	0.219398	0.375756	0.254533	0.340989	0.366781	0.200858	0.068826	0.322074	0.340685	0.228024	0.197271	0.187028	0.001882	0.068762	0.323837	0.779869	0.094441	0.271673
ENSSSCT00000004990	0	0	0	0	0	0	0	0	0	0	0	0	0	0	0	0	0	0	0	0	0	0	0	0	0	0.715495	0	0	0	0	0.620604	0.093429	0.102586	1.03843	0.168666	0.650594
ENSSSCT00000062962	0	0	0	0	0	0	0	0	0	0	0	0	0	0	0	0	0	0	0	0	0	0	0	0	0	0	0	0	0	0	0	0	0	0	0	0
ENSSSCT00000051938	0.424812	0.622104	0.47574	0.726961	0.160037	0	0	0.235882	0.430423	0.336349	0.092687	0.32594	0.551716	0.231592	0.483722	0.303156	0.431114	0	0.356961	0.117309	0.171346	0.177349	0.246313	0.11576	0.135344	0.265142	0.120506	0.121672	0.175484	0.083213	0.232676	0.172351	0.138566	0.125497	0.228827	0.33207
ENSSSCT00000004992	0	0	0	0.07423	0	0.375897	0.313023	0	0	0	0	0	0	0	0	0.026735	0	0.623264	0	0	0	0.016709	0	0	0	0	0	0	0	0	0	0	0	0	0.005692	0
ENSSSCT00000032864	0	0	0	0	0	0	0	0	0	0	0	0	0	0	0	0	0	0	0	0	0	0	0	0.005657	0	0	0	0	0	0	0	0	0	0	0	0
ENSSSCT00000033301	0	0	0	0	0	0	0	0	0	0	0	0	0	0	0	0	0	0	0	0	0	0	0	0.01461	0	0	0	0	0	0	0	0	0	0	0	0
ENSSSCT00000046590	0	0	0	0	0	0	0	0	0.040825	0	0	0.018406	0	0	0	0	0.02113	0	0	0	0	0	0	0	0	0	0	0	0.018964	0.03919	0	0	0.022504	0	0	0
ENSSSCT00000004993	0	0	0	0	0	0	0	0	0	0	0	0	0	0.010694	0	0	0	0	0	0	0	0	0	0	0	0	0	0	0	0	0.021555	0	0	0	0	0
ENSSSCT00000058510	0	0	0	0	0	0	0	0	0	0	0	0	0	0	0	0	0	0	0	0	0	0	0	0	0	0	0	0	0	0	0	0	0	0	0	0
ENSSSCT00000004994	2.864	3.58362	3.11836	5.21433	4.73442	2.0389	2.6992	5.13213	5.1847	2.3724	3.2118	2.61955	3.58849	3.37942	4.12407	3.01184	3.96433	3.37001	8.15124	9.21623	5.91855	10.9247	6.32073	10.109	5.7499	10.5612	9.49108	5.52923	6.66603	7.17503	9.1563	11.0855	12.8482	7.90299	13.7641	10.926
ENSSSCT00000062663	0.286235	0.400018	0	0	0	0	0	0	0.035632	0	0	0	0	0	0	0	0.179938	0	0	0	0.902287	0	0.413865	0	0	0	1.20915	0	0	0	0	0	0	0	0.532754	0
ENSSSCT00000054033	0	0	0.026875	0	0	0	0	0.419392	0	0	0	0	0	0	0.413646	0	0	0	0.049731	0.029173	0	0.014249	0.023728	0.028513	0	0.079082	0.011661	0	0.115343	0	0.011913	0.326044	0	0	0.044414	0
ENSSSCT00000026385	0	0	0	0	0	0	0	0	0	0	0	0	0	0	0	0	0	0	0	0	0	0	0	0	0	0	0	0	0	0	0	0	0	0	0	0
ENSSSCT00000004997	0	0	0	0	0	0.065273	0	0	0	0	0.445472	0	0	0	0	0	0	0.186879	0.187457	0	0	0	0	1.36065	0.299041	0	0.227628	0	0	0.121229	2.03514	0.835335	0	0.35544	0	0
ENSSSCT00000045286	3.1983	3.36104	3.61646	2.75637	2.65174	2.72408	3.08643	2.64855	3.47382	3.17723	2.89265	3.16212	5.32374	3.39724	1.81568	3.11106	3.11758	3.32739	3.25281	2.95836	2.88389	4.13213	2.94244	2.85031	2.68996	3.66311	3.3625	2.31541	3.23687	3.59638	2.67162	3.41864	2.77913	2.12687	3.393	3.63502
ENSSSCT00000058124	0	0	0	0	0.022795	0	0	0.021502	0.009632	0	0.019502	0	0	0	2.58428	0	0.020449	0	0.7263	0.024099	0	0.014299	0	0.021547	0.286866	0.054037	0.005631	0.015833	0.031478	0	0.023155	0.629282	0.037479	0.037646	0.32258	0
ENSSSCT00000059572	0.250388	0.115412	0.411021	0.243235	0.180808	0.2106	0.111284	0.280301	1.25823	0.069224	0.15919	0.222729	0.088086	0.141568	0.252042	0.228396	0.392046	0.052218	0.106553	0.392121	0.487673	0.294464	0.780741	0.083785	0.569646	0.243119	0.089226	0.269155	0.375226	0.086864	0.136896	0.188228	0.163732	0.074604	0.232179	0.126751
ENSSSCT00000041073	0	0	0	0	0	0	0.307314	0.121166	0	0.291484	0	0	0.063006	0	0	0.224981	0	0.220666	0.210349	0.869353	1.36405	0	0	0.147082	0	0.492457	0.348818	0	0.534709	0.196313	0	0.583493	0	0.33149	0	0.337915
ENSSSCT00000039851	0	0	0	0	0	0	0	0	0	0	0	0	0	0	0	0	0	0	0	0	0	0	0	0	0	0	0	0	0	0	0.049753	0	0	0	0	0
ENSSSCT00000064791	3.88955	4.25865	0.245055	4.44173	3.45564	2.42855	0.241082	4.24197	3.87343	3.3668	3.57406	3.20589	3.29092	3.63561	3.38596	3.16157	2.92418	0.439955	1.27274	8.55688	0.855954	9.71608	1.04151	9.52318	6.48241	9.01617	9.5533	0.742801	0.727293	8.59182	1.95082	1.00041	7.21254	0.434561	0.91842	0.635196
ENSSSCT00000049593	0	0.017754	0.017571	0	0	0	0.021918	0	0	0	0	0	0	0.018184	0.018577	0	0.018568	0	0.039911	0.019073	0.021897	0.017047	0	0	0	0	0.015247	0	0.008332	0.120534	0.036652	0	0.028897	0.020477	0.01676	0
ENSSSCT00000005002	0.928122	3.154	3.38559	2.34508	2.3161	2.91988	3.57788	3.34972	3.19629	3.11068	1.34166	1.44136	2.95061	3.24664	4.60661	3.01641	4.04745	3.93495	9.15181	4.14035	7.7417	8.80864	9.50147	7.99832	7.66719	10.282	7.35578	2.9193	8.25355	8.63161	11.7175	5.74355	8.22472	6.69618	10.8654	10.633
ENSSSCT00000005003	0	0	0	1.41832	1.33511	0	0.150129	0.810286	0	0	0.675015	0	1.95426	0	0	0	0	0	0.683829	1.08034	0.350136	0.635808	2.89414	1.00161	0	0	1.64611	0	0	1.83788	0.806435	0	5.4397	0.619086	0.755797	0.700894
ENSSSCT00000036768	0	0	0.765381	0	0	0.788304	0	0	1.92393	0.975272	0	0.125627	0	1.93777	0.912279	0.464009	0.314319	0	4.00385	2.08273	3.21862	2.53715	2.18026	2.14737	2.05514	2.94804	2.66492	0	3.44923	0.773429	3.566	2.46381	0	2.69048	2.11091	3.22226
ENSSSCT00000055241	0	0.071042	0.052292	0	0	0.01564	0	0	0.01732	0.01787	0.095804	0.219835	0.017476	0	0	0	0	0	0.873759	1.38433	1.76833	0.53448	0.667033	0.676815	0.137242	0.304962	0.962353	0.186118	1.6407	1.43166	0.879515	0.868821	0	0.226651	0.708589	1.4192
ENSSSCT00000005004	0	0	0	0	0	0	0	0	0	0	0	0	0	0	0	0	0	0	0	0	0	0	0	0	0	0	0	0	0	0	0	0	0	0	0	0.55695
ENSSSCT00000005005	0	0	0	0	0.403563	0	0	0	0	0	0	0	0.454592	0.671007	0	0	0.799006	0	0	0	1.83177	0.544832	0	0	0.393611	0	0	0	0.294082	0.416284	0	0	0	1.59026	0	0
ENSSSCT00000040280	0	1.07619	0	0	0	0	0	0.106788	0.035131	0	0	0	0.932289	0.31008	0	0	0.022644	0	0.802825	0.282774	0	0.454578	0.651639	1.55224	0	1.22538	0.256711	0.542779	0.698686	0.147552	0.278924	0.47224	0.488648	0.608811	0.804188	0
ENSSSCT00000054889	0.405536	0.037417	0.273902	0.37402	0.074701	0.356673	0.302728	0.406157	0.778473	0.827823	0.563189	0.499329	0	0	0.560353	0.736576	0.037233	0.65155	1.14928	1.75397	0.588762	0.651596	1.07022	0	0.724193	0.512787	1.30438	0.781988	1.08725	0.51501	1.09861	0.769794	0.9309	0.640968	1.06274	2.42957
ENSSSCT00000043978	0	0	0	0.06519	0	0	0.182976	0.080494	0	0	0	0	0	0	0	0	0.05944	0	0	0.159758	0	0	0	0	0	0	0	0	0	0	0	0	0	0	0	0
ENSSSCT00000056484	0.013166	0.023918	0	0	0	0	0	0.022811	0	0	0	0	0	0	0.025027	0	0	0	0.109507	0.256183	0.133864	0.0502	0.042009	0.100455	0	0	0.025676	0.034106	0.107686	0.014084	0.070912	0.052826	0.11975	0.137936	0.022579	0.069446
ENSSSCT00000054229	0	0	0	0	0	0.022372	0.021129	0	0	0	0	0	0	0	0	0	0	0	0.854467	0.024454	0.113699	0.071304	0	0.167182	0	0.055223	0.077413	0.032457	0.096144	0.066231	0.046992	0.023184	0	0.131271	0.021488	0.11015
ENSSSCT00000066029	0	0	0	0	0	0	0	0	0	0	0	0	0	0	0	0	0	0	0	0	0	0	0	0	0	0	0	0	0	0	0	0	0	0	0	0
ENSSSCT00000059691	0.135037	0	0	0.000822	0.015775	0	0	0	0	0	0.108693	0	0	0	0	0	0	0	0	0	0.14095	0	0	0	0	0	0	0	0	0	0	0	0	0	0	0
ENSSSCT00000042143	0.097242	0.123542	0.095263	0.160001	0.09483	0.142437	0.179247	0.344023	0.496022	0.194854	0.177862	0.146658	0.313742	0.302255	0.168557	0.133487	0.106736	0.136316	2.81851	0.99634	0.19444	1.80289	0.361851	1.12934	1.32829	1.37824	0.583828	1.05215	0.264893	1.57586	0.66401	0.732136	1.84265	1.04702	1.09258	2.23041
ENSSSCT00000039097	0	0	0	0	0	0	0	0	0	0	0	0	0	0	0	0	0	0	0	0	0	0	0	0	0	0	0	0	0	0	0	0	0	0	0	0
ENSSSCT00000005008	0.489443	0.530245	0.483298	0.47752	0.243439	0.406023	0.505596	0.759986	0.870351	0.833685	0.897979	0.499438	0.571891	1.06408	0.616411	0.51969	0.395165	0.640283	1.52573	1.07613	1.71929	0.720729	0.971702	0.513666	0.365641	0.934335	1.38986	1.58778	2.10272	1.10115	1.21137	1.082	0.534294	0.990506	0.520877	0.774363
ENSSSCT00000048303	0	0.194473	0	0	0	0.278214	0	0	0	0	0	0	0	0	0	0	0	0	0	0	0.056341	0.27778	0	0	0	0	0	0	0	0	0.183284	0	0	0	0	0
ENSSSCT00000053584	0	0	0.126794	0	0	0	0.004708	0	0.02433	0.020824	0.093257	0	0.006945	0.277782	0.003847	0	0.012789	0.029618	0.462822	0.364723	0.017503	0.083898	0.080513	0	0	0	0.149798	0.018028	0.332727	0.035341	0.090555	0.678641	0.207187	0.152656	0.011402	0
ENSSSCT00000046813	0.692185	0	0	0	0	0	0	0.86006	0	0	0.386188	0	0	0	0.47795	0.49202	0	0	1.65512	0.01694	2.91511	1.93557	1.18962	0.683629	0	0.794227	0.949662	0.026692	1.08668	0.476925	0	0	0	0	0.519689	0.539809
ENSSSCT00000046376	0	0.007716	0	0.02623	0	0	0	0	0	0	0	0	0.030026	0	0	0	0	0.001412	0	0.172245	0.02823	0.055796	0.006452	0.029671	0	0.056976	0.001335	0.077311	0.06872	0.306835	0.076606	0.014626	0	0.408914	0	0
ENSSSCT00000042622	0	0.113479	0	0	0	0	0	0	0	0	0.052304	0	0	0	0	0	0	0	0	0.086181	0	0	0	0	0	0.009391	0	0.213046	0.090235	0.025902	0.005346	0	0	0	0	0.119036
ENSSSCT00000065036	0	0	0	0.193788	0	0.078036	0.014827	0	0.057875	0	0	0	0	0.011476	0	0	0.060542	0.039317	0.048122	0	0	0	0	0	0.248458	0.027877	0	0.10337	0.077487	0.023775	0.141693	0.066898	0.39067	0	0	0
ENSSSCT00000061115	0	0	0	0	0.036447	0.527449	0.45383	0	0.706446	0.88251	0.891582	1.11279	0.131404	0.896535	0	0	0	1.49248	2.8642	2.62467	3.11134	11.7928	0	0.180095	1.21067	1.92959	1.09542	2.99539	1.06162	1.93938	2.84934	2.47384	1.05236	0.456937	2.76892	2.46702
ENSSSCT00000005009	0.278662	0.183205	0.620733	0.717618	0	0.036345	0.556506	1.14411	1.57525	0	0.03665	0	0.129279	1.12159	0.359257	0	0	0	0.411848	2.3556	0.691836	1.72493	0.170264	0.589996	0.034849	3.17021	2.30696	0	2.4637	2.31922	1.42782	0.745273	0	0.775356	0.017455	1.28455
ENSSSCT00000036505	0	0	0.655478	0	0	0	0.457132	0	0	0	0	0	0	0	0.771812	2.13748	0.010494	0	2.07997	0.462778	0	0.43952	0.464944	0.096019	0.984546	0	0.46678	0.232557	0.005359	1.29632	0	0	0	2.0027	0	0.253805
ENSSSCT00000036325	0	0	0	0	0	0	0	0	0	0	0	0	0	0	0	0	0	0	0	0	0	0	0.253584	0	0	0	0.407741	0	0	0	0	0	0	0	0	0
ENSSSCT00000062148	0	0	0	0	0	0	0	0	0	0	0	0.120259	0	0	0	0	0	0	0	0	0.549839	0.168452	0	0	0	0	0	0	0	0	0.059804	0	0	0	0.023203	0
ENSSSCT00000038773	0	0	0	0	0	0	0	0	0	0	0	0	0	0.519296	0	0	0	0	0	0	0	0	0	0	0	0	0.354086	0	0.633126	0.185786	0	0	0	0.409789	0	0
ENSSSCT00000005011	8.07206	6.7227	6.88495	7.42289	9.0598	5.37225	7.77231	6.21831	14.1931	10.468	7.12125	9.02379	20.1416	6.81293	8.12622	6.67528	10.453	12.747	25.8952	24.8909	19.6603	22.724	22.3185	20.0962	14.181	21.1066	23.8185	20.4512	22.9403	18.9261	22.8913	19.3032	21.2326	24.8969	19.6839	25.037
ENSSSCT00000059773	1.84514	1.44327	1.5656	3.76836	1.88294	1.69341	3.08167	2.32751	3.92072	3.18728	0.914543	2.18659	4.82947	3.29555	1.43442	4.17058	0	1.69282	0.014949	0	0	0	0	0.237605	0.592087	0.915671	0	0.573755	0	1.06742	0	0	0	0	0	0
ENSSSCT00000037709	0	0	0	0	0	0	0	0	0.002317	0	0	0	0	0	0	0	0	0	0.026455	0	2e-06	0	0	0	0	0	0	0.039275	0	0	0	0	0	0	0	0
ENSSSCT00000039131	0	0	0	0	0	0	0	0	0	0	0	0	0	0	0	0.455016	0	0	0	0	0	0.203127	0	0	0	0	0	0	0	0	0	0	0	0	0	0
ENSSSCT00000061734	0	0	0.265757	0	0.534004	1.00735	0.020024	0	0	0.076791	0	0.241652	0.023848	1.60698	0.021964	0	0.292893	0.033893	0	0	0.014555	0	0.006706	0	0.004076	0	0.003018	1.83171	0	0.03231	0.023574	0.020513	0	0	0	0.006322
ENSSSCT00000024820	0.16074	0	0	0	0	0	0	0	0.169306	0	0	0	0	0	1.41876	0	0	0	1.9081	2.36877	0.761178	1.45459	3.84621	0.39956	2.58857	4.35584	1.14714	0	0	4.46821	0.914861	0.218712	0	0.283012	2.39652	2.24023
ENSSSCT00000005012	0	0	0	0	0	0	0	0	0	0	0	0	0	0	0	0	0	0	0	0	0	0	0	0	0	0	0	0	0	0	0	0	0	0	0	0
ENSSSCT00000042417	0	0	0	0	0	0	0	0	0	0	0	0	0	0	0	0	0	0	0	0	0	0	0	0	0	0	0	0	0	0	0	0	0	0	0	0
ENSSSCT00000051023	0	0	0	0	0	0.005826	0	0	0	0	0	0	0	0	0	0	0	0	0	0	0	0	0	0	0	0	0	0	0	0	0	0	0	0	0	0
ENSSSCT00000005015	0	0	0.01829	0	0	0.018164	0	0	0	0	0	0	0	0.018928	0	0	0	0.015392	0	0	0	0	0	0.019404	0	0.03594	0	0	0	0.017924	0	0	0	0	0.034892	0
ENSSSCT00000053748	4.94899	9.26906	3.1638	7.16896	9.65857	10.122	7.14858	10.9092	3.80996	5.59302	11.8393	6.28992	3.23941	7.59521	9.58142	2.21624	9.08662	11.2716	2.6165	2.86198	3.71673	4.17904	7.68624	5.25581	2.98055	2.73957	2.42067	3.49428	6.91979	7.48565	4.0214	4.22656	4.52092	1.28657	4.87951	1.56072
ENSSSCT00000005016	16.89	11.7932	12.7097	11.008	5.02139	7.08712	11.0857	12.1472	10.1928	9.97429	11.768	9.78184	14.8929	16.2926	9.10391	12.3237	11.7784	11.8147	10.7984	8.8577	9.51537	6.56993	6.1212	6.89752	8.82399	9.29767	10.3231	7.05014	8.3262	6.7663	6.34514	11.2571	10.1244	12.4111	10.7055	4.15957
ENSSSCT00000047084	0	0	0	0	0	0	0	0	0.025156	0	0.060744	0	0	0	0	0	0	0	0	0.668759	0	0.094466	0.053823	0.235336	0.141693	0	0.184648	0.080047	0.244488	0.179524	0.302736	0.328501	0.275295	0	0.043393	0.027805
ENSSSCT00000064163	4.81931	0.975492	1.13391	0.586234	1.36349	0.81187	0.47536	0.711906	1.33198	0.871492	5.95893	0.501602	0.85848	1.99615	1.47592	0	0.763862	2.62031	4.4632	1.521	20.5702	1.41294	1.14318	16.7963	3.94492	22.9883	9.88785	12.4949	9.30825	0	0	1.63988	0.911427	2.96507	1.93244	1.89246
ENSSSCT00000005017	0	0	0	0	0	0	0	0	0	0	0	0	0	0	0	3.71967	0	0	0	0	0	0	0	0	0	0	0	0	0	0	7.42946	0	0	0	0	0
ENSSSCT00000005018	2.67766	1.11574	2.28726	3.54365	4.92043	1.72964	2.98182	4.24825	2.46982	2.96336	2.76016	3.28816	3.71239	2.06153	2.22993	3.0105	1.8489	5.25035	1.86715	2.76348	1.99453	1.94233	3.15164	1.39832	1.42105	4.19016	2.2271	1.52336	2.01857	2.09688	2.3134	2.84343	2.08645	2.98203	3.06342	2.47254
ENSSSCT00000005019	5.79027	4.61297	3.54777	4.17671	2.58912	3.6473	3.7604	6.4023	6.46802	3.16517	2.8925	3.61236	3.86896	4.1245	5.80431	3.62645	3.73326	4.62189	7.57019	8.17492	4.60289	10.0049	7.73282	15.1622	13.5144	22.936	5.92157	13.404	12.3071	9.1163	16.5836	19.5822	14.8218	19.3545	14.8983	17.803
ENSSSCT00000025583	0	0	0	0	0	0	0	0.534263	0	0	0	1.2886	0	0	0	0	0	0	0	0	0.009154	1.51455	0	0	0.224281	0.058112	0	0	0.018525	0.045646	0.005336	0.038128	0	0	0	0
ENSSSCT00000048116	0	0	0	0	0	0	0	0.058532	0	0	0	0	0.02044	0	0	0.031616	0	0	0.164677	0	0.061006	0.598865	0.053628	0.019556	0.010321	0.167879	0.18041	0.116682	0.340757	0.059227	0.058557	0.130139	0.120449	0	0.151256	0.105564
ENSSSCT00000005020	0	0	0	0	0	0	0	0	0	0	0	0	0.011276	0	0	0	0	0	0	0	0	0	0	0	0	0	0	0	0.01084	0	0	0.005183	0	0	0	0
ENSSSCT00000056451	0.085615	0.021559	0.04246	0.04264	0.061297	0.039412	0.039624	0.078731	0.301896	0.083537	0.305553	0.075224	0.153941	0.04063	0	0.066078	0.063133	0.071106	0.225839	0.159115	0.225714	0.105341	0.26241	0.066099	0.117928	0.388447	0.380301	0.293888	0.232711	0.040983	0.154663	0.045348	0.536208	0.348125	0.141039	0.219712
ENSSSCT00000054534	1.94258	1.94186	1.12021	1.36266	1.37771	0	1.37538	2.86709	1.37662	1.03076	1.08199	0.940696	1.29134	2.52941	3.32943	1.43385	1.70074	1.09798	14.5214	2.50988	8.83756	1.45736	2.47711	3.78139	6.72377	21.3865	9.68765	7.52167	3.86711	0	13.5537	4.76394	15.1077	3.08744	12.9581	10.3939
ENSSSCT00000005022	0	0	0	0	0	0	0	0	0	0	0	0	0	0	0	0	0	0	0	0	0	0	0	0	0	0.100359	0	0	0	0	0.167607	0	0	0	0	0
ENSSSCT00000047452	0	0	0	0	0	0	0	0	0	0	0	0	0	0	0	0	0	0	0	0	0	0	0	0	0	0	0	0	0	0	0	0	0	0	0	0
ENSSSCT00000005023	0	0	0	0	0	0	0	0	0	0	0	0.05588	0	0	0.043228	0	0	0	0	0	0	0.214352	0.055484	0	0	0	0.139088	0	0.084658	0	0	0.238277	1.16665	0	0.507592	0
ENSSSCT00000043868	0.006186	0.110662	0	0.029769	0.030589	0	0.027663	0.095665	0	0	0	0	0.063332	0	0.069969	0.13956	0.106326	0.024449	0.149297	0.024286	0.123999	0.088659	0.094883	0.294832	0.030527	0.487568	0.075929	0.042494	0.082263	0.086849	0.247457	0.065498	0	0.346402	0.558375	0.31186
ENSSSCT00000005024	0	0	0.222211	0.04393	0	0	0	0	0.056057	0	0	0	0	0	0	0	0.298361	0	4.75333	2.9034	2.84244	1.03134	3.10551	2.79124	3.50156	1.25914	2.70924	2.06248	2.00477	2.90183	1.4792	0.762367	3.26694	1.23314	1.25215	2.74061
ENSSSCT00000005026	29.2066	29.0162	21.9621	26.2357	1.86084	24.6102	27.2084	30.1498	26.6407	25.0525	33.4528	8.0895	28.778	25.8041	26.1798	24.0153	23.121	31.6551	18.7998	4.09759	24.7313	2.04534	22.1485	7.41407	17.9316	7.74695	2.47118	6.59935	1.05084	20.459	2.23042	2.51318	1.90181	22.2555	1.58042	18.8276
ENSSSCT00000064794	25.9736	26.3129	18.5181	21.4486	32.9948	21.1597	20.8499	26.3651	24.3818	21.873	27.0516	20.2178	26.5831	21.8776	22.8648	22.427	21.2946	29.4276	15.5555	29.2252	20.2259	32.2663	18.6116	16.7704	14.6386	18.2538	35.3629	16.9057	30.6464	16.0907	29.1623	31.8461	29.332	16.7413	32.4889	14.6709
ENSSSCT00000040536	0.278818	0.236959	0.411005	0.136544	0.199074	0.277362	0.452878	0.30267	0.453146	0.387311	0.454509	0.248187	0.635915	0.204454	0.135459	0.136304	0.150447	0.169892	1.8743	0.229097	2.26268	0.859282	0.899914	1.8067	2.94729	1.41482	0.880179	1.65123	0.895686	0.992249	0.791179	1.50849	0.6326	2.18746	0.593771	0.849091
ENSSSCT00000005027	0	0.366508	0	0	0	0	0	0	0	0	0	0	0	0	0	0.4048	0	0.236476	0.536569	0	0.38724	3.07443	0.60176	2.91662	0.823725	0.215451	0.65517	1.56097	1.01039	0.59659	0.495238	0.76828	0	0	1.13766	0.477264
ENSSSCT00000050240	0	0	0	0	0	0	0	0	0	0	0	0	0	0	0	0	0	0	0	0	0	0	0	0	0	0	0.053468	4.49871	0	0	0	0	0	0	0	0
ENSSSCT00000040122	0	0.351237	0	0.367432	0	0	0	0	0	0	0	0	0	0	0	0	0	0	0	0	0	0	0	0	0	0	0	0	0	0	0	0	0	0	0.142523	0
ENSSSCT00000059350	1.52019	1.74487	1.32414	0.978937	2.66576	1.60023	1.41775	1.69408	3.36234	1.53793	1.63429	1.88844	2.15448	2.91607	2.24044	1.75591	1.884	1.87825	3.8367	3.46339	2.91012	3.40636	3.58556	3.57354	3.19971	3.36356	3.33168	2.98918	3.98751	3.22877	4.08456	4.6319	3.19566	4.90726	3.76711	3.60633
ENSSSCT00000005028	1.05019	1.76603	0.953308	1.29132	1.30067	1.15809	1.77648	1.67959	0.839088	0	2.06724	0	1.11716	0.394098	0.200568	2.06167	0.546797	1.15203	0.651416	0	0.482254	1.42082	0.689955	0.999458	0.237278	0.554769	0.944693	1.0848	1.08414	0.787921	0.960317	1.00185	1.99552	0	0.315677	0.827074
ENSSSCT00000005031	1.20378	2.02214	0.885825	0.808196	2.53482	0.904928	2.79228	5.06527	0.750366	0.592116	1.20428	1.01874	1.40495	2.84911	7.56338	3.2726	4.8598	1.71214	5.09702	6.35156	5.05855	5.80528	6.03544	3.46734	3.91038	22.6818	6.07179	5.88783	6.88022	5.8883	11.0343	5.20212	34.3515	20.3364	33.0747	15.6039
ENSSSCT00000005032	0	0	0	0	0	0	0	0	0	0	0	0.064669	0	0	0.060394	0	0	0	0	0	0	0	0	0	0	0.040847	0	0	0	0	0	0.099581	0	0	0.087663	0.092472
ENSSSCT00000063162	0	0	0	0	0	0	0	0.004196	0	0	0	0	0	0	0.03202	0	0	0	0.018522	0	0	0	0.018049	0	0.003776	0.397471	0	0	0	0	0.220093	0	0	0	0.014789	0
ENSSSCT00000005035	0	0	0	0	0	0	0	0.004161	0	0.00403	0	0	0	0	0	0	0	0	0	0	0.005184	0.008313	0	0	0	0	0.002228	0	0	0	0.005356	0.005892	0	0	0	0.001046
ENSSSCT00000046925	0	0	0	0	0	0.12546	0	0.014307	0	0.178584	0	0	0	0	0.342767	0	0	0.051324	0.006123	0.011209	0.016965	0.060185	0.194274	0.642618	0.103175	0.174256	0.004414	0	0.003332	0.02024	0.306862	0.004733	0.104324	1.41513	0.011154	0
ENSSSCT00000060507	0	0	0	0	0	0	0	0	0	0	0	0	0	0	0	0	0	0	1.32779	0	0	0	0.492841	0	0.492425	0	0.779153	0	0	0.267351	0.214618	0.693891	1.04498	0	0.197488	0.481296
ENSSSCT00000046956	4.90353	4.86679	4.77205	4.42345	7.98355	4.40817	6.2205	10.0139	7.49178	3.8643	5.85482	4.16003	3.66802	6.84095	8.87426	6.00985	5.06757	6.91038	28.9003	32.8421	38.4072	40.6014	42.3415	34.5226	40.9685	46.9207	34.6593	30.2233	32.7645	25.694	34.9811	57.8911	54.2458	47.697	50.8078	45.4501
ENSSSCT00000055173	0	0	0	0	0	0	0	0	0	0	0	0	0	0	0	0	0	0	0	0	0	0	0	0	0	0	0	0	0	0	0.051407	0.427775	0	0	0	0.1339
ENSSSCT00000040451	0	0	0	0.046575	0	0	0	0	0.118894	0	0	0	0.179686	0.066385	0	0	0	0.010356	0	0	0	0	0	0.039072	0	0.036115	0.012146	0.024599	0	0.288965	0.018289	0	0.724966	0	19.11	0.008424
ENSSSCT00000005033	0	0.06274	0.089668	0.085632	0.149659	0.070952	0	0.056836	0.075496	0.063718	0.264899	0.053634	0.07377	0.139413	0.094988	0.067073	0.029086	0.042275	0.069405	0	0	0.056967	0.023678	0.091816	0.050554	0.089063	0.059628	0	0.092217	0.02615	0.042692	0.113348	0.144399	0.11768	1.05643	0.090971
ENSSSCT00000026051	0.031675	0.191497	0	0	0.031788	0.030439	0	0	0.130597	0	1.21995	0.023001	0.073003	0	0.046999	0	0	0.505545	1.19238	4.74333	1.67624	2.63551	2.98569	1.57154	19.9204	2.34777	3.43733	2.35063	5.29958	1.69783	1.45074	1.56474	1.49697	2.0183	3.03304	9.75812
ENSSSCT00000044906	16.4892	6.99931	13.8338	16.8854	14.8603	10.2468	6.00373	12.4102	5.07758	14.9693	9.5785	11.9607	5.12972	7.48539	17.9218	13.9712	10.9929	7.93788	9.62227	13.477	8.64521	12.5451	5.19578	11.5063	5.06467	11.9382	17.5281	8.55218	16.6981	9.3689	15.7251	7.2393	15.2564	16.3639	10.5507	7.68914
ENSSSCT00000061524	1.25782	3.05043	1.85485	3.10179	0.25126	0.234327	2.27887	1.81741	6.56922	1.94747	2.60332	1.21045	10.8358	1.79329	2.40529	0.298241	1.63729	4.43085	1.97099	2.25163	4.1215	0.976211	1.35116	2.229	0.356069	1.50814	2.19866	1.84643	2.96616	2.38441	1.02197	1.30651	2.68535	1.44008	0.944958	2.12702
ENSSSCT00000041965	0.412494	0	0	0	0	0	0	0	0	0	0	0.321534	0	0	0	0	0	0	0	0	0.38612	0.796698	0.363388	0.170687	0.255984	0.479192	0.4215	0	0	0	0.762703	0	0.877407	0.333494	0	0
ENSSSCT00000059507	1.47158	2.96567	2.20498	3.51553	3.06459	2.43325	3.38448	1.38083	10.0636	2.01275	2.77282	0.795925	17.8899	3.05202	2.70622	2.74409	2.78365	5.35749	0.155295	0.220419	0.381529	0.214809	0.272351	0.40382	0.421765	0.143823	0.261585	0.189801	0.180307	0.802766	0.402555	0.153105	0.345273	0.419854	0.097867	0.264037
ENSSSCT00000028843	0	0.016143	0	0	0	0	0	0	0	0	0	0	1.58464	0	0	0	0	0.466701	0	0	0	0	0	0	0	0	0	0	0	0.145208	0	0	0.009225	0	0	0
ENSSSCT00000005038	0	0	0	0.203857	0	0	0	0	0	0.092058	0	0	0	0.873669	0.094716	0	0	0.148659	0.134953	0	0.649382	0.206404	2.39873	0.224263	0	1.23113	0.625978	0	0.222223	0.206027	0.720921	0.077245	0	0	1.35913	0.685119
ENSSSCT00000026841	0	0	0	0	0	0	0	0	0	0	0	0	0	0	0	0	0	0	0	0	0	0	0	0	0	0	0	0	0	0	0	0	0	0	0	0
ENSSSCT00000044262	0	0	0	0	0.116837	0	0.068281	0	0.105457	0	0.173908	0.118606	3.9167	0	0.108947	0	0.189103	0	0	0	0	0	0	0	0	0	0	0	0	0.001414	0	0	0	0	0.001553	0
ENSSSCT00000054263	0	0	0	0	0	0	0	0	0	0	0	0.866812	0	0	0	0	0	0	0.177086	0	0	0	0	0	0	0	0	0	0	0	0	0	0	0	0	0
ENSSSCT00000055085	1.04605	0.033578	0.805482	0.723289	1.05551	0.648815	1.02878	0.899833	1.01541	0	0.572357	0.399151	0.096314	1.17871	1.07174	0.395866	1.10724	0.985137	3.92266	2.88545	0.66557	2.86127	2.49063	4.3844	4.41755	4.22534	4.20828	1.71473	2.57512	3.42664	2.83847	2.63411	5.71867	3.97059	2.93999	3.6091
ENSSSCT00000029412	0	0	0	0.332046	0.004589	0	0	0	0	0	0.398394	0.45763	0.04166	0.008763	0.294071	0.690223	0.014847	0	0.1755	0.027763	1.32383	0.447418	0.009098	0.747647	0	0.004047	0	0	0.15155	0.219837	0.002166	0.56748	0.758489	0	0.050297	0.239213
ENSSSCT00000031114	0	0.00583	0	0.012324	0	0	0	0	0	0	0.006265	0	0.019479	0	0	0	0	0	0.850797	0.031213	3.30821	0	0.34012	0.001868	0.010745	0.178224	0.022679	0	0.048239	1.0891	0.06373	0.791627	0.004923	1.32018	0.79207	0.759276
ENSSSCT00000048671	0	0	0	0	0	0	0	0	0	0	0	0	0	0	0	0	0	0	0	0	0	0	0	0	0	0	0	0	0	0	0	0.144898	0	0	0	0
ENSSSCT00000005040	0.029782	0	0	0.057688	0	0	0	0.027747	0	0.030796	0	0.052096	0	0.057224	0.089242	0	0	0	0.331078	1.01154	0.503391	0.370153	0.677143	1.05574	0.729006	0.621799	0.38956	0.675111	0.43556	0.461868	0.596874	0.322019	0.459543	0.272595	0.278676	0.55039
ENSSSCT00000065963	0	0	0	0	0	0	0	0	0	0	0	0	0	0	0	0	0	0	0	0	0	0	0	0	0	0	0	0	0	0	0	0	0	0	0	0
ENSSSCT00000064422	0	0	0	0	0	0	0	0	0	0	0	0	0	0	0	0	0	0	0	0	0	0	0	0	0	0	0	0	0	0	0	0	0	0	0	0
ENSSSCT00000062560	0	0.022458	0.042336	0	0	0	0	0	0	0	0	0	0	0	0	0.044295	0	0.009085	1.24401	0.834766	1.09967	0.531953	0.621474	1.00839	0.736381	0.978981	0.953637	1.18177	0.658954	0.602912	0.689814	0.669429	0.800577	1.23423	0.739607	0.644374
ENSSSCT00000005044	0	0	0	0	0	0	0	0	0	0	0	0	0	0	0	0	0	0	0.894341	0	0	0.935126	0	0.208378	0	0	0.341545	0	0.059676	0	0	0	0	0	0	0
ENSSSCT00000047575	0	0	0	0	0	0	0	0	0	0	0	0	0	0	0	0	0	0	0	0	0	0	0	0	0	0	0	0	0	0	0	0	0	0	0	0
ENSSSCT00000055933	0	0	0	0	0	0	0	0	0	0	0	0	0	0	0	0	0	0	0	0	0	0	0	0	0	0	0	0	0	0	0	0	0	0	0	0
ENSSSCT00000052686	0	0	0	0	0	0	0	0	0	0	0	0	0	0	0	0	0	0	0	0	0	0	0	0	0	0	0	0	0	0	0	0.004971	0	0.003413	0	0
ENSSSCT00000026677	4.12317	4.87796	3.2966	4.24815	3.95084	2.87075	3.56348	4.86566	3.89572	3.11611	3.76003	2.90385	4.41159	5.51573	5.76822	3.66208	3.99333	3.73551	35.3463	25.9034	24.9031	36.0924	24.8816	34.1608	26.0946	42.1233	27.5158	19.3439	25.9754	23.8962	34.6409	31.8762	27.5262	39.677	33.2089	35.6207
ENSSSCT00000061279	0	0	0	0	0	0	0	0	0	0	0.228786	0	0	0	0	0	0	0	0	0.356107	0	0	0.346954	1.68876	0	0	1.80676	0	0	0.919498	0	0	0	0	0	0
ENSSSCT00000056693	0	0	0	0	0	0	0	0	0	0	0	0	0	0	0	0	0	0	0	0.361949	0	0	0	0	0	0	0	0	0	0	0	0	0	0	0.252976	0.207433
ENSSSCT00000039779	0	0	0	0	0	0	0	0	0	0	0	0	0	0	0	0	0	0	0	0	0	0	0	0	0	0	0	0	0	0	0	0	0	0	0	0
ENSSSCT00000027612	14.5089	10.9025	13.3598	12.2437	19.7071	9.84699	11.1878	12.1154	16.5982	14.1078	16.1431	11.2835	13.5244	12.2239	11.2916	11.7915	11.2074	12.7121	15.1805	15.6577	13.3563	6.99354	12.8742	11.9131	8.52202	11.5164	17.7589	13.9647	14.4224	12.634	11.8644	8.79399	13.3573	20.3727	14.1215	13.5058
ENSSSCT00000005048	1.23572	5.93097	5.78649	4.87394	6.69442	1.99165	3.18419	3.17708	6.87333	5.74972	5.76412	4.95934	3.78784	4.03706	3.25963	3.0405	2.19429	6.34313	8.36667	7.49061	4.06213	5.91262	8.30351	4.05399	1.85235	5.7164	3.57504	8.90955	2.93367	4.15566	9.18657	4.67662	9.27847	10.1373	2.71273	5.43395
ENSSSCT00000041703	0	0	0.057496	0	0	0.381336	0	0.017899	0.006561	0	0	0	0.075862	0	0.46179	0	0	0	0.061224	0.38856	0.949776	0.057755	0.200994	0.048873	0.051874	0.044863	0.166586	0.216516	0.047893	0.043738	0.499669	0.048283	0.048218	0.434413	0.048942	0.036257
ENSSSCT00000050713	371.928	104.127	174.784	358.631	296.398	221.134	38.9314	544.237	142.684	322.2	16.4674	237.624	57.1122	211.437	403.905	309.411	210.125	176.847	9.19619	7.32048	13.2789	7.3511	30.0582	13.1608	92.0706	8.48377	6.01682	4.29219	58.5888	180.262	28.8323	5.48195	16.3602	21.6361	19.3863	8.3854
ENSSSCT00000046640	0	0	0	0	0	0	0	0	0	0	0	0	0	0	0	0	0	0	0	0	0	0	0	0	0	0	0	0	0	0	0	0	0	0	0	0
ENSSSCT00000005049	195.705	0.131514	65.4809	0.150423	0.136189	0.168185	0.263669	112.105	0.084311	0.234394	7.41308	74.1049	0.068043	56.6754	0.196444	0.197813	0.093516	0.087141	0.27748	0.60374	1.54297	0.369889	0.604092	0.216954	0.386682	0.400728	0.376903	1.29437	0.59226	0.29247	0.430609	1.01933	0.597686	0.263322	0.18978	0.379453
ENSSSCT00000045362	16.2228	18.9484	30.4251	24.4581	23.0234	46.1566	62.2238	66.3704	43.7032	40.393	55.1486	45.1337	27.9312	41.6201	54.5713	33.6288	20.4802	31.3105	3.37484	2.78425	10.2857	4.31416	7.89694	4.80265	8.22623	3.58253	3.72797	4.61905	7.04229	19.4603	5.99204	2.38104	3.39769	7.28156	2.25187	3.30992
ENSSSCT00000056861	0	685.008	1022.92	0	0	1076.23	30.7056	272.693	111.96	0	98.0147	883.387	179.381	532.635	167.018	331.208	0	330.818	0.111894	0	0	0.006304	1.36848	1.09244	11.5946	0.121581	0	0.054098	0.395086	14.9199	0.964216	0.261609	0.148611	0.118761	0.137682	0.455208
ENSSSCT00000066338	853.396	418.592	718.532	622.674	931.32	682.24	356.625	974.326	103.022	728.262	206.485	557.346	125.62	385.695	618.157	707.26	614.965	289.969	4.45814	4.20942	15.2947	4.32605	21.7059	10.3439	29.3333	9.63545	5.55043	9.19448	28.4164	57.9113	11.6371	3.86606	5.83591	34.3003	4.82278	7.87746
ENSSSCT00000038839	0.000857	0	0	0.003963	4.41254	0	8.02891	4.22315	0	0.00401	2.3943	0	0	0	0	0	0.000592	0	0	0	0.237728	0	0	0	0	0.174424	0.082719	0	0	0	0	0	0	0	0	0
ENSSSCT00000061453	0	0	0.93505	0.444018	0	160.678	14.2705	112.901	0	38.6476	2.92455	112.437	0	0	102.509	0.887737	0.089907	0.130178	0	0	0	0	0	0	0	0	0	0	0	0	0	0	0	0.151483	0	0
ENSSSCT00000065037	1.46551	0	0.080893	1.5638	0	0	9.30449	0	0	1.44088	2.52555	0	0	0	0	0.217673	0.800976	0.047533	0	0	0	0	0	0	0	0	0	0	0	0	0	0	0	0	0	0
ENSSSCT00000025342	0.186173	0	0.054592	1.16512	0.561378	0.926165	2.18231	0.919161	2.61122	0.063899	2.72831	2.12368	0	0.200353	0.564979	1.23222	0	0.017616	0.040073	0	0.580448	0.009475	0	0.025224	0	0.076	0	0	0.002581	1.8298	0	0.28255	0.269195	0.003441	0	0.053922
ENSSSCT00000051920	0.413265	0	0	0	2.59677	0.17846	0	0	14.2192	0	0.231818	0.200501	0	0	0	3.6308	0	0.036713	0	0	0	0	3.13915	0	0	0	0	0.190475	0.910335	0	0	0	0	0	0	0.117539
ENSSSCT00000014034	0	0	0	0	0	0	0	0	0	0	0	0	0	0	0	0	0	0.333664	0	0	0	0	0	0	0	0	0	0	0	0	0	0	0	0	0	0
ENSSSCT00000005051	1.91494	1.37971	0.849519	1.0992	1.03047	0.508521	0.411788	0.871464	3.49439	0.531746	0.75537	0.089686	0.41839	0.403825	0.051634	0.328038	0.102442	0.553403	0.760465	0.212049	0.654662	0.119453	0.259793	0.103625	0.101094	0.143706	0.571055	0.523151	0.857328	0.406806	0.624474	0.702803	0.256126	0.367958	0.348442	0.283206
ENSSSCT00000056300	0	0	0	0	0	0	0	0	0	0	0	0	0	0	0.112092	0	0	0	0	0	0	0	0	0	0	0	0	0	0	0	0	0	0	0	0	0
ENSSSCT00000040741	0.10023	0.086898	0.070694	0.048658	0.159247	0.047877	0.107187	0.066199	0.3047	0.143354	0.130221	0.140809	0.239542	0.024946	0.10194	0.05044	0.146722	0.060452	0.022302	0.121027	0.192552	0.061854	0.227363	0.403548	0.307226	0.047366	0.164201	0.341741	0.252884	0.234097	0.276392	0.3383	0.252768	0.112088	0.224966	0.373621
ENSSSCT00000005052	0	0	0	0	0	0	0	0	0	0	0	0	0	0	0	0	0	0	0	0	0	0	0	0	0	0	0	0	0	0	0	0	0	0	0	0
ENSSSCT00000046518	0	0	0	0	0	0	0	0	0	0	0	0	0	0	0	0	0	0	0	0	0	0	0	0	0	0	0	0	0	0	0	0	0	0	0	0
ENSSSCT00000058417	0	0	0	0	0	0	0	0.011391	0	0.010598	0	0	0	0	0	0	0	0	0	0.018888	0	0	0	0.003403	0	0	0	0	0	0	0	0	0.030784	0	0	0.015235
ENSSSCT00000061270	0	0	0	0	0	0	0	0	0	0	0	0	0	0	0	0	0	0	0	0	0	0	0	0	0	0	0	0	0	0	0	0	0	0	0	0
ENSSSCT00000053839	0.018176	2.42753	1.61423	0.011844	0.776128	1.79228	0.042908	1.81059	1.60443	2.01209	1.81311	1.9916	0.0063	2.33879	2.92294	1.85182	1.32452	1.10207	0.18406	2.99423	1.9539	0.103822	2.24012	0.230635	0.183949	0.17393	0.176948	2.1431	0.117468	0.16924	0.478148	3.41776	1.70013	2.44216	0.087043	0.161609
ENSSSCT00000062985	2.44699	0	0	3.55464	0	0	0	0	0	0	0	0	5.99425	0	0	0	0	0	6.45999	0	0	5.42748	0	7.40795	4.53211	5.75747	4.18561	0	3.11663	3.26612	0	0	0	0	5.56478	4.47331
ENSSSCT00000005054	0	0	0	0.022047	0.031922	0	0	0	0	0	0	0	0	0.035964	0	0	0	0.055683	0	0	0	0	0	0	0	0	0	0	0	0.031136	0	0	0	0	0	0
ENSSSCT00000056614	0	0	0	0	0	0	0	0	0	0	0	0.067301	0	0	0	0.169989	0	0	0	0	0.152032	0.160637	0	0	0	0	0	0.02575	0	0	0.169455	0.173564	0	0	0	0
ENSSSCT00000005055	0	0	0.08802	0	0	0	0	0	0	0.312509	0	0	0	0	0	0.055833	0	0.169547	0	0	0	0.282187	0	0	0	0	0	0	0	0	0	0	0	0	0	0
ENSSSCT00000057944	0	0	0	0	0	0	0	0	0	0	0	0	0	0	0	0	0	0	0	0	0	0	0	0	0	0	0	0	0	0	0	0	0	0	0	0
ENSSSCT00000047039	0	0.166286	0.031795	0	1.16398	0.230233	0.618396	0.90637	0	0.017757	0.012041	0	2.22317	0.425394	0	0	0.005365	0.22827	0	0.048255	0	0	0.053205	0	0	0	0	0	0	0.007099	0	0	0	0	0.005367	0.007303
ENSSSCT00000005056	1.43412	0.54605	0.892502	1.42169	0.247603	1.00194	0.753633	0.594137	1.57884	1.72804	1.37102	1.0673	0	0	1.36263	1.11621	0.553756	0	3.13158	5.38552	3.873	2.5816	3.35212	3.5099	2.11893	2.33068	3.04047	0.00949	2.93921	2.57475	5.52278	1.46152	3.73452	4.52251	0.481723	3.95514
ENSSSCT00000025364	0	0.264527	0	0	0	0	0	0	0	0	0	0	0	0	0	0	0	0.099472	0	0	0	0	0	0	0	0	0	0	0	0	0	0	0	0	0.400767	0
ENSSSCT00000046654	0	0	0	0	0	0	0	0	0	0	0	0	0	0	0	0	0	0	0	0	0	0	0	0	0	0	0	0	0	0.11281	0	0	0	0	0.545565	0
ENSSSCT00000005057	0	0.18754	0	0	0	0	0	0	0	0	0	0	0	0	0	0	0	0	209.185	30.4526	129.449	337.604	385.689	305.671	405.784	417.762	0.461141	233.614	2.68615	298.973	48.4707	308.01	411.451	130.602	657.221	23.5035
ENSSSCT00000047445	0	0	0	0.372316	0	0	0	0.241543	0	0	0	0	0	0.334884	0	0	0	0	1.11914	0.672246	5.70476	0	4.97262	3.54814	0	1.8185	0	0	2.52114	0	0.269024	3.79253	0	5.7287	0.910784	0.865141
ENSSSCT00000061725	0.689546	0.052973	0.105867	0.080725	0.099351	0.082766	1.15874	2.09589	0.056578	0.059946	1.8327	0.556411	0.43746	0.536261	0.156429	0.058131	0.045974	1.17729	96.3219	6.92787	105.687	100.708	129.974	132.584	70.1975	114.125	26.8661	184.093	117.463	55.8596	15.798	240.061	127.745	126.374	116.352	11.7802
ENSSSCT00000034155	6.33106	0	0.010206	0	0	0	0	0.091679	0	0	0.022202	0	0	0	0.047476	0	0	0	213.8	0.123324	153.435	127.686	0.325985	2.14194	0.351633	0.235787	1.10766	3.1307	303.755	90.5812	1.10842	118.881	2.62795	443.363	57.6547	10.151
ENSSSCT00000044876	0	0	0	0	0	0	0	0	0	0	0	0	0	0	0	0	0	0	0	0	0	0	0	0	0	0	0	0	0	0	0	0	0	0	0	0
ENSSSCT00000052176	0.100813	0	0.188141	0.172329	0.291681	0.784422	0.639195	0	0.888855	0.096125	0.638749	0.528487	1.60313	0.862409	1.38612	0.77316	0.652195	0.373795	0.179456	0.404397	0	0	0.135966	0.615273	0.553145	0.171508	0.167469	0.258494	0.088297	0.087436	0.101148	0.498128	1.00161	0.321918	0.489229	0.272184
ENSSSCT00000057347	0	0	0	0	0	0	0	0	0	0	0	0	0	0	0	0.05946	0	0	0	0	0	0	0.050555	0	0.029484	0.027988	0	0	0	0	0.029562	0	0.03206	0.033199	0.243597	0.007104
ENSSSCT00000040315	0.009264	0	0	0	0	0	0	0	0.143709	0	0	0	0	0	0	0	0	0	0	0	0	0.258608	0	0.109529	0	0	0	0	0	0.112827	0.037482	0.144115	0	0.036036	0.165244	0
ENSSSCT00000065435	0	0	0	0	0	0	0	0	0	0	0	0.055674	0	0	0	0	0	0	0	0	0	0	0	0	0	0	0	0	0.132194	0.089487	0	0	0	0	0	0
ENSSSCT00000005061	0	0.42342	0.361868	0.403971	0.561035	1.45519	0.531692	0.259604	0	0	0.955902	0.391887	0.276978	0.183145	0.353117	0.339788	0.29193	0.045788	2.35698	5.16557	0.894014	1.25026	1.18393	2.01223	1.25548	1.65646	0.992211	2.56612	1.46688	1.1379	1.64456	2.29899	1.39142	1.14461	1.48873	0.935821
ENSSSCT00000005062	0.98135	0.059081	0.35916	0.301695	3.69588	1.16019	0.271126	0.471523	0.603617	2.12838	0.701873	0.887134	5.6382	1.84838	0.569872	0.534029	0.833908	4.3259	3.74057	3.25334	3.18044	0.106902	3.3551	0.947853	0.555331	1.39819	3.10952	0.659946	0.766356	0.158491	1.06206	1.17363	1.79184	3.30788	3.40026	4.97137
ENSSSCT00000041900	0	0.523672	0	0.262709	0	0.226736	0.367036	0.266398	0.204145	0.248248	0.180064	0.29947	0	0.130641	0.325025	0.189234	0.23257	0.372076	0	0.304047	0	0.381858	0	0.906767	0	0	0.948593	0.525968	0	0	0.597453	0.267249	0.027936	0.008407	0.016367	0
ENSSSCT00000005063	0.217842	0.063126	0.108005	0.03327	0.128039	0.030689	0.057968	0	0.014512	0	0	0.087615	0.253037	0	0.032672	0.030877	0.016328	0	0.460061	1.05722	0.711525	0.464392	0.394758	0.043473	0.490809	0.738946	0.040224	0.056916	0.058616	0.660474	0.655068	0	0	0.400346	0.488089	0.637168
ENSSSCT00000062699	0.327239	0.519742	0.157729	0	0.095925	0.405899	0.490508	0.433741	0.208818	0.282504	0.340404	0.176488	0.133224	0.454297	0.439492	0.35932	0.247046	0.254956	0	0.880281	0	0	0.941748	0	0	1.23133	0	0.681703	1.04667	0.823203	0.989755	1.16498	1.85105	0	0	0
ENSSSCT00000005065	0	0	0.018196	0	0	0.00956	0	0.009127	0	0	0.027074	0.193989	0	0.014095	0	0	0	0	1.08362	0	0	1.12787	0	0.815369	0	0.005634	0.757377	0	0	0	0	0	0	0.90379	2.09872	0
ENSSSCT00000036706	0	0	0.101656	0	0	0.029331	0	0.176605	0	0	0.089289	0.147281	0	0.01932	0	0	0.162167	0	0	0	0.733709	0	0.024724	0	0	0	0	0.079693	0.057239	0.119282	0	0	0	0	0	0.868383
ENSSSCT00000005066	0	0	0	0	0	0	0	0	0	0	0	0	0	0	0	0	0	0	0	0	0	0	0	0	0	0	0	0	0	0	0	0	0	0	0	0
ENSSSCT00000063902	0	0	0	2.31947	0	0	0	0	0	0	0	0	0	0	0	0	0	0	0.46016	0	0.591324	0	0	0.80251	0	0	0	0	0	0	0	0	0	0	0.12399	0
ENSSSCT00000005069	0.41932	0.445335	0.348478	0.486509	0.285928	0.14584	0.549222	1.47905	0.094003	0.127523	0.292656	0.771701	0.216275	1.25273	2.49247	0.633609	1.17467	0.382359	1.24053	2.11161	1.27919	3.35714	1.62992	0	1.85266	7.46729	0.833947	1.29969	1.46963	1.4753	1.73865	3.00847	3.94934	4.40179	4.3304	4.20744
ENSSSCT00000005070	1.32029	1.23267	0.281686	0.64352	1.59533	0.892982	1.14987	0.544452	0.768359	0.482584	0.924937	1.74768	1.10058	0.950023	0.428296	0.458672	0	1.60912	2.96131	1.42711	1.39159	1.38595	1.3831	3.9999	2.05825	2.73284	3.50231	1.766	0.672725	1.25382	2.077	2.31995	1.03554	2.0236	3.20069	2.46564
ENSSSCT00000038790	0	0	0	0	0	0	0	0	0	0	0	0	0	0	0	0	0	0	0	0	0	0	0	0	0	0	0.068196	0	0	0	0	0	0	0	0	0
ENSSSCT00000042854	0	0	0	0.016024	0	0	0	0	0.016207	0	0	0	0	0	0	0.008305	0	0	0.007124	0.017233	0.031971	0.030729	0.178363	0.05053	0.0141	0.069334	0.025762	0.02276	2.19207	0.201811	1.32787	0.1586	0.012171	0	0.1761	0.015525
ENSSSCT00000047283	0	0	0	0	0	0	0	0	0	0	0	0	0	0	0	0	0	0	0	0	0.080006	0.122897	0	0	0	0	0	0	0	0.31828	0	0	0	0	0	0.043903
ENSSSCT00000060969	0	0	0	0	0	0	0	0	0	0	0	0	0	0	0	0	0	0	0	0	0	0	0	0	0	0	0	0	0	0	0	0	0	0	0	0
ENSSSCT00000065260	0	0	0	0	0	0	0	0	0	0	0	0	0	0	0	0	0	0	0	0	0	0	0	0	0	0	0	0	0	0	0	0	0	0	0	0
ENSSSCT00000005073	0.892684	1.20381	1.20224	0.0249	0	0.017922	0.073253	0	0.023503	0	0	0.023975	0.213676	0	0.006974	0.02079	0	0.442545	0.008601	0.176325	1.01387	0.136931	0	0.025924	0.028823	0.043303	0.004126	0	0.14658	0.529129	0.014303	0.490306	0.680954	0.006901	0.206752	1.31457
ENSSSCT00000005071	0.290325	1.6725	0.600834	1.72233	2.1788	0.500686	2.53777	1.94779	2.65797	2.15468	2.89789	2.25887	2.42406	3.36314	3.58645	2.22002	0	0.66598	2.85602	0.844501	1.07092	1.51742	3.4939	2.27469	2.17294	2.11246	2.74262	0.349849	2.92281	2.00535	2.91657	4.35349	1.05265	4.38534	4.06091	1.73105
ENSSSCT00000039763	0.028204	0	0	0.542718	0	0	0	0	0	0	0	0	0	0	0	0.490917	0	0	0	0.081274	0	0	0	0	0.109168	0	0.17223	0	0.121063	0.427829	0	0.313769	0	0	0.014707	0.691455
ENSSSCT00000043725	0	0	0	0	0	0	0	0.035965	0	0	0	0	0	0	0	0	0	0	0.663903	0.10247	0.741118	0.361197	0.605385	0.347893	0.53203	0.622772	0.279563	0.713027	1.22212	0.933922	0.85841	0.469934	0.939856	0.412979	0.377619	1.85581
ENSSSCT00000037087	0	0	0	0	0	0	0	0.091758	0.730409	0	0	0	0.330485	0	0	0	0.017801	0	0	0	0	0	0.134907	0.438824	0.17499	0.205583	0.07006	0	0	0.267082	0	0.217957	0	0	0.26413	0.702339
ENSSSCT00000052540	0	0	0	0	0	0	0	0	0	0	0	0	0	0.757978	0	0	0	0	0	0.166891	0	0.261941	0.535279	0	0	0.301133	0	0	0.595748	0	0.574228	0.281933	0	0	0	0.354344
ENSSSCT00000060091	0	0	0	0	0	0	0	0	0	0	0	0	0	0.073458	0	0	0	0	0.077597	0.579175	0	0	0	0	0	0	0	0.452517	0	0	0	0	0.065869	0	0.039644	0.248759
ENSSSCT00000045965	0.181443	0.09094	0	0	0	0	0.166078	0	0	0	0.176072	0	0	0	0.175088	0.275908	0.185494	0.146321	0	0	0.258923	0	0.229008	0.065886	0	0.173942	0.418513	0	0.248021	0.156803	0.080729	0.089603	0	0.291134	0	0
ENSSSCT00000022531	0.44767	0.113561	0.619519	0.841639	0	0.784845	0.296744	0.155565	0.747141	0.176805	1.37028	0	0.402318	0	0.48048	1.18407	0.779081	0	1.17288	3.77907	3.10883	0.508703	1.57976	2.207	0.654709	0.373816	1.76132	0.578763	1.77395	2.74536	0.82447	3.52552	0.764214	1.46348	1.15978	3.19381
ENSSSCT00000025255	0	0	0	0	0	0	0	0	0	0	0	0	0	0	0	0	0	0	0	0	0	0	0	0	0	0	0	0	0	0	0	0	0	0	0	0
ENSSSCT00000031003	0	0	0	0	0	0	0	0	0	0	0	0	0	0	0	0	0	0	0	0	0	0	0	0	0	0	0	0	0	0	0	0	0	0	0	0
ENSSSCT00000005076	0	0	0	2.74236	0	0	0	1.18193	0	0	0	0	0	0	0	0	0	1.24608	0	0	0	0	0	3.1761	0	0	0	0	0	0	0	0	0	3.19669	3.01549	0
ENSSSCT00000032619	4.39184	5.00373	2.86944	1.6483	3.39922	3.49432	4.26042	3.19887	5.72385	3.98391	4.48094	3.2313	5.3503	4.6027	4.57701	3.91767	3.37106	3.40504	14.2442	14.9498	15.2952	12.4741	12.3183	11.3122	8.40581	14.0415	16.3566	11.4565	15.1323	13.7194	14.1008	12.0486	12.1449	11.7181	9.6539	13.7662
ENSSSCT00000005075	0	0	0.217572	0	0	0	0	0	0.270975	0	0	0	0	0	0	0	0	0	0	0.168255	0.181927	0	0	0.190433	0	0.017101	0	0.535719	0.103173	0	0.135766	0.288485	0.094272	0	0	0
ENSSSCT00000026361	0	9.68382	0	9.22872	12.9718	0	0	7.4059	0	14.5718	0	6.99832	18.4577	11.5412	5.32289	0	0	0	0	0	22.305	15.879	0	12.4111	0	26.311	21.7319	18.4437	0	17.9949	22.016	12.0968	16.0219	0	16.5182	16.0075
ENSSSCT00000040535	0.455698	0	0	0	0	0	0	0.356845	0	0	0	0	0	0.313847	0	0	0	0.273225	0.962504	0.441519	0.372284	0.034952	0	0.787025	0.642896	0	0.665686	0.466102	0.48537	0.81058	0	0.740607	0	0.737609	0.041185	0.622803
ENSSSCT00000042325	0	0.169148	0.25048	0.188644	0.09535	0.136299	0.344603	0	0.293394	0.189731	0.267792	0.177877	0.099623	0	0.318915	0.388149	0.112238	0.005277	0.035978	0.013612	0.006329	0.283302	0.192141	0.013304	0	0.495294	0.034374	0	0	0.005898	0.344204	0	0.258682	0	0.406218	0.030155
ENSSSCT00000005077	0	0	0	0	0	0	0	0	0	0	0	0	0	0	0	0	0	0	0.007429	0	0	0	0	0.001704	0	0	0	0	0	0	0	0	0	0	0	0
ENSSSCT00000005078	0.187549	0.101577	0.013404	0.054115	0.041705	0.119138	0.049282	0.122027	0.013684	0.158102	0.013423	0.0554	0.014391	0.123875	0.408495	0.091086	0.070752	0.101523	5.07707	2.39915	1.3585	2.43631	0.628058	2.45406	2.89205	3.51365	1.66069	0.470059	1.30689	1.80032	1.51265	2.32988	2.20071	3.36786	2.50594	2.46048
ENSSSCT00000024465	0	0	0	0.054103	0	0	0	0	0	0	0	0	0	0	0	0	0.0421	0.077232	0	0	0	0	0	0	0	0	0	0	0	0	0.043868	0.019954	0	0.021439	0	0.303676
ENSSSCT00000027950	0.925718	1.09808	0.712842	0.379392	0.681153	0.770242	2.02196	1.37671	1.19548	0.86344	0.370924	0.085452	0.597798	0.441344	0.311319	0.959543	0.431381	0.229723	1.25614	0.436351	1.12501	0.538818	0.573884	1.62058	0.560687	1.19652	0.965103	1.18607	0.332704	0.470144	0.882683	1.05462	0.22838	0.216655	1.02005	0.384158
ENSSSCT00000027727	10.2426	11.1176	11.9159	11.197	13.3968	9.24132	9.69432	12.4554	21.8004	11.9694	11.5766	5.14249	21.5571	13.8691	13.0868	11.8083	10.0303	15.1502	11.8088	12.9067	10.4314	10.7994	9.5541	12.7246	4.24176	5.13919	10.5963	8.68593	12.0946	11.8003	4.53055	12.001	11.8008	13.7993	4.56313	12.1953
ENSSSCT00000051070	0	0	0	0	0	0	0	0	0	0	0	0	0	0	0	0	0	0	0	0	0	0	0	0	0	0	0	0	0	0	0	0	0	0	0	0
ENSSSCT00000005079	0.560386	0.830117	0.513313	0.573889	0.430041	1.03627	0.828772	1.65114	1.41143	0.599073	1.01992	0.619996	0.792227	0.812357	0.576301	0.788049	1.08709	0.390349	1.49172	1.59057	1.66494	1.47013	1.0517	1.20531	0.83815	1.73489	1.39973	1.22341	2.42511	1.27529	1.04961	1.30402	1.36967	1.08954	1.02907	1.38997
ENSSSCT00000046256	0.328304	0	0	0	0	0.190456	0	0	0	0	0	0.074918	0	0	0	0	0	0.027088	0	0	0	0	0	0	0	0.424448	0.341545	0	0.212037	0	0	0	0	0	0	0
ENSSSCT00000055043	0	0	0	0	0	0	0	0	0	0	0	0	0	0	0	0	0	0	0	0	0	0	0	0	0	0	0	0	0	0	0	0	0	0	0	0
ENSSSCT00000045756	0	0	0	0.028921	0	0	0	0	0	0	0	0	0	0	0	0	0	0.752929	0.284248	0	0	0	0	0	0	0	0.011793	0	0	0	0.36133	0	0	0	0	0
ENSSSCT00000055276	0.461485	0.903253	0.047486	0.810224	0.492073	1.10644	0.928985	0.656137	0.593928	0.75446	0.565774	0.406238	0.908506	0.57925	1.74661	1.01664	0.718791	0.795438	2.87953	3.80271	1.57645	3.61224	5.13822	6.32201	4.01289	5.57014	4.38558	5.68365	6.1454	3.53943	2.18106	5.47432	2.64105	4.95697	4.71164	2.75172
ENSSSCT00000044055	0	0	0.471005	0	0	0	0	0	0	0	0	0	0	0	0	0	0	0	0	0	0	0	0	0	0.282683	0	0	0	0	0	0	0	0	0	0	0.759173
ENSSSCT00000038569	0	0	0	0	0	0	0	0	0	0	0	0	0	0	0	0	0	0	0.156861	0	0.166381	0	0	0	0.2222	0	0.12892	0	0	0	0	0	0	0	0	0
ENSSSCT00000061260	4.53125	2.22367	1.56001	3.13109	1.74171	2.7836	1.05188	4.38292	6.53647	4.24798	3.82007	4.85986	5.04288	3.30299	4.26943	3.96916	2.77837	4.76117	13.4886	13.6349	5.1092	14.8024	10.8988	12.2917	13.0386	11.4086	5.59564	5.4546	10.596	10.3171	4.46334	12.9723	6.44201	1.54327	9.57337	13.973
ENSSSCT00000062025	0	0.071534	0	0.004498	0	0	0	0.013241	0.016559	0.013535	0.006503	0.011954	0	0.021522	0.003378	0.004718	0.006862	0	0	0.014751	0.006554	0.022888	0.005762	0.020807	0.042141	0.021735	0.035613	0	0.005669	0.015064	0	0.018463	0	0.03953	0.007238	0
ENSSSCT00000005081	0.021159	0	0.015111	0.356695	0	0.477209	0.074535	0	0	0.01111	0	0	0.251076	0	0.107985	0.019178	0.007607	0.008166	0.484897	0.611089	0.291633	0.315013	0.199865	1.0893	0	0.09199	0	0.083086	0.435087	1.19787	0.318146	0.847945	0.344585	1.07609	0.786206	0.166176
ENSSSCT00000043785	1.13612	0	1.51248	1.0415	1.84715	0.524689	0.875834	0.816208	0.956803	1.05944	0.238489	0.177222	1.16355	0	0.25048	0.318747	0	0	0.519329	0.416513	0.566739	0.326917	0.354348	1.31811	0	2.07681	0	1.01713	1.24176	0.331914	0.739664	1.17282	0.34398	1.51877	1.25479	0.172014
ENSSSCT00000034080	0.28925	0	1.20599	0.218665	1.1795	0.293396	0.539424	0.408684	0.412335	0	0.130186	0.111288	0.207015	0	0.160799	0.184276	0	0	0.288888	0.180538	0.656032	0.163518	0.171898	0.815643	0	0.996613	0	0.193175	0.757187	0.462803	0.194027	0.690039	0.094523	1.1771	0.700193	0.104624
ENSSSCT00000056655	0	0	0	0	0	0	0	0	0	0	0	0	0	0	0	0	0	0	0.584608	0	0	0	0	0	0	0	0	0	0	0	0.817031	0	0	0	0	0
ENSSSCT00000064267	0	0	0	0	0	0	0	0	0	0	0	0	0	0	0	0	0	0	0	0	0.113136	0	0	0.11063	0	0	0	0	0.025259	0	0	0	0	0	0	0
ENSSSCT00000028724	0.470451	0.085455	1.53204	1.66732	0	0	0.579569	0	0.081269	0.723943	0.132428	0.668532	2.97185	0	0	0.32655	0.070385	0.511682	1.00876	0	0	0.009559	0.029982	0	0	0	0	0.422986	1.02135	0.653255	0.905971	0	0	0	0.608921	0
ENSSSCT00000043281	1.23386	1.54866	0.538919	1.82686	1.30777	0.859239	2.54299	0.528008	1.24541	2.61995	0.14208	0.500424	1.81931	2.40499	1.41692	1.64986	0.840644	1.86759	1.41414	1.73178	3.6682	1.00661	0.08218	2.42619	1.16781	1.43771	1.75429	0.975773	1.76161	2.0572	1.3888	1.56005	0	1.77282	1.50229	2.46849
ENSSSCT00000054455	0	0	0.01573	0	0.01403	0	0	0	0.016058	0	0	0	0	0	0	0	0	0.013238	0	0.034064	0	0	0	0	0.015385	0	0.040062	0.044533	0.003357	0.093053	0.008203	0.052786	0.593171	0	0	0.030688
ENSSSCT00000040591	0	0	0	0	0	0	0	0	0	0	0	0	0	0	0	0	0	0	0	0	0	0	0	0	0	0.155976	0	0	0	0	0	0.10442	0	0	0.02294	0
ENSSSCT00000040424	0	0.012066	0	0.009929	0	0	0	0	0.021959	0	0.651983	0	0.062911	0.043674	0	0	0.022133	0.011857	0	0.083166	0	0	0	0	0	0.054775	0.042281	0	0	0.000741	0.140837	0	0.091717	0	0.023496	0.631661
ENSSSCT00000054572	0.029871	0.028276	0.039207	0.039523	0.065975	0.036381	0.082648	0.049942	0.072647	0.038813	0.028614	0.034873	0.046116	0.031204	0.010259	0.020511	0.041432	0.069991	0.765905	0.579249	0.526557	0.28561	0.735149	0.205409	0.080653	0.558054	0.615517	0.388115	0.619075	0.430921	0.602736	0.583097	0.158509	0.131081	0.282295	0.24352
ENSSSCT00000053154	0	0.023235	0	0.006439	0	0.055007	0	0.017599	0	0.018102	0.039451	0.02177	0	0	0.004294	0	0	0	0.071206	0.049217	0.090201	0.793878	0.111363	0.007008	0.135909	0.100164	0.213491	0.115881	0.065384	0.056894	0.163578	0.208058	0.130958	0.132281	0.046667	0.080018
ENSSSCT00000064595	0.058905	0.045536	0.01033	0	0	0.037516	0.067012	0.036586	0.003278	0.018348	0.114318	0.017387	0.040559	0.055433	0.016367	0.069069	0	0.091804	0.140341	0.296595	0.387707	0.335153	0.283618	0.33551	0.212725	0.121927	0.309956	0.310961	0.498358	0.332814	0.328862	0.550841	0.142029	0.292268	0.3194	0.462088
ENSSSCT00000005082	0.112193	0.141009	0.119906	0.378074	0.420308	0.12241	0.040776	0.405607	0.169821	0.165714	0.145369	0.20305	0.386996	0.405298	0.196906	0.222109	0.253934	0.397887	1.32466	0.481092	0.491402	0.167568	0.957872	0.208723	0.227669	0.324316	0.842023	1.13088	1.19924	1.22211	1.51927	0.366417	0.683911	0.603599	0.969061	0.393958
ENSSSCT00000005083	2.94391	0	0	0	0.063799	0	1.12345	0.875944	0	2.35262	1.52808	0	1.12046	0.816429	0.061484	0.638173	1.10035	0.80833	2.4793	2.67725	1.66545	0.111261	1.62241	1.87265	0.066682	0.051935	1.53234	1.58263	2.53859	2.49105	1.85804	0.098694	2.30545	2.46081	1.36743	1.69208
ENSSSCT00000040161	0.005589	2.1388	2.9293	1.31127	0	0	0.036853	1.38393	0.78876	0.083182	3.81935	0.101136	2.40473	1.95036	1.14074	1.37593	3.08093	3.51618	0	5.59015	4.32178	4.80204	0	4.97901	0.249742	0.482698	0	3.36127	0	4.66256	2.30925	3.53396	0.606029	0	4.35842	0
ENSSSCT00000005084	0	0	0	1.322	0	0	0	0	0	0	0	0	2.42204	0	1.16648	0	0	0	0	0	0	0	0	0	0.294915	0.287725	2.1559	0	2.66962	0	2.27989	0	0	0	0	1.70328
ENSSSCT00000056523	0	0	0	0	0	0	0	0	0	0	0	0	0	0	0	0	0	0	0	0.001541	0	0	0	0	0	0	0	0	0	0	0	0	0	0	0	0
ENSSSCT00000024384	0.019505	0.151818	0	0	0	0	0	0	0	0	0	0	0	0	0.001221	0	0.033656	0	0	0	0	0	1.34056	0	0	0	0	0	0	0	0	0	0	0	0	0
ENSSSCT00000050572	1.45002	0	0	0.749273	0.993287	0.130252	1.00364	1.29008	1.40896	0	1.57788	1.24648	0.696003	0	0.063174	0	0.38226	1.35206	10.399	9.14595	7.81221	7.6369	5.79143	9.18972	3.38906	6.42157	3.69413	7.38333	9.76272	7.85927	9.17397	9.68675	4.01915	8.62952	6.56318	5.35616
ENSSSCT00000039109	0.524574	1.93118	1.38257	0.914226	0.549621	0	0.181641	0.274353	1.71995	1.29125	0.824644	0.234769	1.12339	1.08678	0	1.63682	0.485199	0.502687	0.009446	0	0.020612	0	0	0	1.12257	0	0	0	0.050442	0.197433	0	0.034262	0.01149	0.035696	0.019477	1.6786
ENSSSCT00000066202	0.289675	0.351633	0.041253	0.790196	0	0.683566	0.197595	0.314425	0	0.016657	0	0	0.609227	0.148096	1.78623	0	0.8375	0.225786	0	0.099911	0	0.072565	0.125236	0.084566	0.686985	0.093389	0	0	0	0.246369	0.063798	0	0	0	0	1.15898
ENSSSCT00000054654	0	0	0	0	0	0.005475	0.032019	0	0	0	0	0	0	0	0	0	0	0	0	0.004298	0	0.000993	0	0	0	0	0	0	0	0	0	0	0	0	0	0
ENSSSCT00000055885	0.020464	0.017007	0.019686	0	0	0.042679	0.035173	0	0.078778	0	0	0	0.029907	0.040746	0.041626	0	0.061993	0.041334	0.045785	0.0281	0	0.1451	0.017468	0.076172	0.112045	0.058024	0.028837	0	0.01867	0	0.010266	0.066062	0.020604	0.044049	0.092854	0.019251
ENSSSCT00000005088	0.363366	0.20409	0.098477	0.349727	0.104821	0.309895	0.823488	0.273573	0.47498	0.240851	0.165109	0.179195	0.513099	0.26993	0.337009	0.17337	0.188477	0.326112	0.36172	0.066521	0.110638	0.306957	0.258691	0.340764	1.04871	0.063354	0.270255	0.041292	0.34279	0.648847	0.091262	0.212072	1.18393	0.113524	0.283253	0.2014
ENSSSCT00000005089	0.031307	0.095043	0	0.05815	0.048777	0.09318	0	0.05967	0	0	0.142733	0.100008	0.016411	0.065708	0.021133	0.098169	0.0497	0.03958	0.362478	0.186785	0.096728	0.431326	0.18759	0.251567	0.246937	0.131412	0.167377	0.135524	0.349925	0.04609	0.335123	0.719699	0.39468	0.237573	0.282799	0.18397
ENSSSCT00000053762	0	0	0	0	0	0	0	0	0	0	0	0	0	0	0	0	0	0	0	0	0	0	0	0	0	0	0	0	0	0	0	0	0	0	0	0
ENSSSCT00000038673	0	0	0.215697	0	0	0	0	0	0.220196	0.213796	0	0	0	0	0	0	0	0.181522	0.199568	0	0	0	0	0	0	0	0	0	0	0	0.112483	0.240072	0	0	0	0
ENSSSCT00000064058	0	0	0	0	0	0	0	0	0	0	0	0	0	0	0	0	0	0	0.026533	0	0	0	0.041788	0	0	0.005271	0	0	0.027251	0	0.044083	0	0.007793	0	0	0
ENSSSCT00000031473	0	0	0	0	0	0	0	0	0	0	0	0	0	0	0	0	0	0.734798	0	0	0	0	0	0	0.153295	0	0.04519	0	0	0	0	0	0	0.822267	0	0.591722
ENSSSCT00000044453	0.070564	0	0	0.05827	0	0.192203	0.00625	0	0.068164	0.186409	0.017044	0	0.131056	0	0.076466	0	0	0.803184	0.004875	0.003785	0.737919	0	0.000756	0.000162	0	0.42066	0.061118	0.066727	0.007348	0	0.009498	0.00078	0.780614	0	0	0
ENSSSCT00000005091	0.106923	0.104762	0.066271	0.612351	0.037723	0.062	0.205966	0.099008	0.639167	0.043337	0.143498	0.091337	4.60749	0.069603	0.043041	0.148951	0.067325	4.39293	0	0	0	0	0	0	0	0	0	0	0.010258	0.462067	0	0	0	0	0	0
ENSSSCT00000048314	0	0	0	0	0	0	0	0	0	0	0	0	0	0	0	0	0	0	0	0	0.373048	0.022282	0	0.023188	0	0	0	0	0	0	0.027553	0	0	0.024998	0	0.09805
ENSSSCT00000053631	0.131055	0	0.100341	0.190303	0	0.084716	0.142745	0.090272	0.127994	0	0.109017	0	0.722924	0.10699	0	0.065635	0	0.497441	5.09089	1.79829	0	0	0.925936	0.077291	0	0.114829	0.100333	0.938074	0.452145	0.119715	0.290178	0.392911	0.58499	0.05024	0	0.17566
ENSSSCT00000036884	1.8278	1.49183	1.11187	0.249688	0.694706	0.343278	1.58273	0.174589	0.4723	0.652141	1.94363	1.02792	0.338183	1.86671	0.420791	0.525751	0.825841	0.399765	2.68651	4.25482	0.619858	1.8443	3.17973	2.82298	1.76202	2.35139	3.02325	3.5668	4.10597	3.05131	1.62977	4.30532	3.66666	0.803684	3.69285	3.62235
ENSSSCT00000056104	0.032412	0.035359	0	0.18559	0	0	0	0.008473	0	0	0.017522	0	0	0	0	0	0	0	0.021504	0	0.535094	0.102247	0.043856	0	0	0.111071	0.088818	0	0.073877	0.048048	0.571693	0.064983	0.001181	0.019576	0.098197	0.060433
ENSSSCT00000037937	0	0	0	0	0	0	0	0	0	0	0	0	0	0.319935	0	0.000385	0	0	0	0	0	0.95416	0	0	0.3254	0.371995	0.990738	0	0.393817	0.005611	0	0.227706	0.644421	0.176923	0.358274	0.180797
ENSSSCT00000005093	0.238423	0.658446	0	0.430865	0.492763	0.197755	0.34565	0.707549	0.019045	0.391682	0.316406	0.164751	0	0	1.28091	0.013275	0.018944	0.670989	0.173704	0.044804	0.038787	0.051623	0.02717	0.039701	0	0.39889	0	0.054336	0.499674	0.02237	1.88003	0.013503	0.044911	0.043384	1.53916	0.627232
ENSSSCT00000060087	0	0	0	0	0.104549	0	0	0	0	0	0.26158	0	0	0	0	0	0	0	0	0	0	1.02476	0.32339	0	0	0	0	0	0.168145	0.302943	0	1.14351	1.03868	0.658365	0.773748	0
ENSSSCT00000059651	0	0	0	0	0	0	0	0	0	0	0	0	0	0	0	0	0	0	0	0.130537	0	0	0	0	0	0	0	0	0	0	0	0	0	0	0	0
ENSSSCT00000055502	0	0	0	0	0	0	0	0	0	0	0	0	0	0.580936	0	0.629538	0	0	0.895267	0.067069	1.36299	0.301511	0.49102	0	0	0.334001	0.01254	0.512807	0.069144	0.83413	0	0.168111	0.494428	1.36663	0.197277	1.46485
ENSSSCT00000038357	0	0	0	0	0	0	0	0	0	0	0	0	0	0	0	0	0	0	0	0	0	0.010179	0	0	0	0.019591	0	0	0	0	0	0	0	0	0.007935	0
ENSSSCT00000057291	0	0	0	0	0	0	0	0	0	0	0	0	0	0	0	0	0	0	0	0	0	0	0	0	0	0	0	0	0	0	0	0	0	0	0.351868	0
ENSSSCT00000041011	0	0	0	0	0	0	0	0	0	0	0	0	0	0	0	0	0	0	0	0	0	0.144451	0	0	0	0.034748	0.010344	0	0	0	0	0	0	0	0	0
ENSSSCT00000026411	1.53565	7.40799	1.51395	7.92468	2.36394	4.68894	1.30757	8.88569	10.2663	6.89207	8.66279	1.23462	10.6548	10.5258	6.19164	6.91743	4.77492	9.44163	12.3244	1.81295	2.31482	6.67054	1.71778	7.82554	7.14283	9.83872	10.3582	9.41278	11.3764	11.4272	10.5986	7.1656	9.59473	12.9644	10.0507	13.1952
ENSSSCT00000059435	0	0	0	0	0	0	0	0	0	0	0	0	0	0	0	0	0	0.015167	0.003835	0.029296	0.01446	0	0.007996	0.00956	0	0.005659	0	0	0.008461	0.04411	0	0.050399	0.020283	0.010502	0	0.026436
ENSSSCT00000042947	0	0	0	0	0	0	0	0	0	0	0	0	0	0	0	0	0	0	0	0	0	0	0	0	0	0	0	0	0	0	0	0	0	0	0	0
ENSSSCT00000005095	0	0	0	0	0	0	0	0	0	0	0	0	0	0	0	0	0	0	0	0	0	0	0	0	0	0	0	0	0	0	0	0	0	0	0	0
ENSSSCT00000045635	0	0	0	0	0	0	0	0	0	0	0	0	0	0	0	0	0	0	0	0	0	0	0	0	0	0	0	0	0	0	0	0	0	0	0	0
ENSSSCT00000005096	0	0	0	0	0	0	0	0	0	0	0	0	0	0	0	0	0	0	0.172818	0	0	0.133465	0	0.060485	0	0.361485	0	0	0.597522	0	0.095474	0	0.131422	0	0	0.221295
ENSSSCT00000031133	0	0	0	0	0	0	0	0	0	0	0	0	0	0	0	0	0	0	0.141976	0.042704	0	0.206223	0	0	0.158599	0.165845	0	0.028341	0	0.054746	0	0.044007	0	0.227545	0.018763	0
ENSSSCT00000005097	0	0	0	0	0	0	0	0	0	0	0	0	0	0	0	0	0	0	0	0	0	0	0	0	0	0	0	0	0	0	0	0	0	0	0	0
ENSSSCT00000005098	0	0	0	0	0	0	0	0	0	0	0	0	0	0	0	0	0	0	0	0	0	0	0	0	0	0	0	0	0	0	0	0	0	0	0	0
ENSSSCT00000047929	3.0725	2.17258	1.7884	3.37879	2.65584	2.8112	3.77567	3.62167	3.30305	2.24905	1.20533	3.41833	2.65743	3.24373	2.78633	2.14286	5.16169	2.72477	2.99918	3.93501	2.57891	3.08777	0.952443	5.74061	2.50999	1.91551	2.22629	2.18198	3.68625	4.05217	5.28808	2.52547	3.89764	3.16575	0.641392	2.64529
ENSSSCT00000052318	0.14119	0.702339	0	0.65073	0.002894	0	0.525262	0.198976	0	0.146411	0.38664	0	0	0	0	0.564153	0	0	2.8375	1.59874	3.41249	2.15553	0.646371	3.00321	1.23428	0.931532	2.78529	1.79229	3.22908	5.36238	3.99139	2.06941	2.49315	0.14853	0.275468	1.11596
ENSSSCT00000063995	0	0	0	0	0	0	0	0	0	0	0	0	0	0.62368	0	0	0	0	0	0.776811	0	0	0	0	0	0	0	0.350391	0	0	0	0	0	0.136998	0.580106	0
ENSSSCT00000053294	0.325185	0	0	0	0	0	0	0	0	0	0	0.015715	0	0	0	0	0	0	0.373979	0	0	0.574387	0	0	0	0.014456	0.320197	0.463695	0	0.09621	0	0.510312	0	0	1.23524	0.021712
ENSSSCT00000045447	0	0	0	0.005814	0	0	0	0	0.011762	0	0	0	0	0	0	0	0	0	0.059182	0.139644	0.26473	0	0.083242	0	0.007303	0.840773	0.583149	1.73632	0.053014	0.869088	0.001082	0.055256	0.518309	0.015739	0.563454	0.045283
ENSSSCT00000005100	0	0	0	0	0	0	0	0	0	0	0	0	0	0	0	0	0	0	0	0	0	0	0	0	0	0	0	0	0	0	0	0	0	0	0	0
ENSSSCT00000038541	2.27777	1.89481	1.53165	2.14513	3.41616	1.23504	2.62859	2.01887	2.99321	1.73966	2.20361	1.49351	2.57959	2.58394	2.37569	2.43661	1.74854	2.39249	1.71354	1.37259	10.013	1.13665	1.02211	1.07885	1.10801	13.6181	10.8446	2.25273	1.68409	1.77881	1.25397	1.20816	1.77156	1.57895	1.27815	1.19063
ENSSSCT00000038774	0	0	0	0	0	0	0.003647	0	0	0	0	0	0	0	0	0	0	0	0	0	0	0	0	0	0	0	0	0	0	0	0	0	0	0	0	0
ENSSSCT00000038556	0.024884	0.065803	0.008852	0.004634	0.03597	0.021311	0	0.00982	0.245479	0.030309	0.057185	0.009877	0.010334	0.030535	0.026772	0.03705	0	0.052316	0.120339	0.175171	0.110567	0.210333	0.08805	0.125482	0.178867	0.149613	0.0809	0.115862	0.126856	0.253928	0.15129	0.137538	0.17949	0.122415	0.094092	0.309878
ENSSSCT00000005103	0.006668	0.02338	0.064862	0.02563	0	0.016653	0.012168	0.004203	0.032486	0	0.035225	0.011564	0.01367	0.064906	0.123354	0	0	0.018097	2.32329	0.002669	1.15894	2.86272	1.10862	1.47911	1.35199	3.40856	2.72566	0.009794	0.891243	0.489509	1.52689	1.52931	1.76906	0.08628	3.2234	1.63437
ENSSSCT00000064576	0.035251	0	0	0	0	0	0.008024	0.038616	0	0	0	0	0	0	0	0	0	0.008898	1.92028	0.140809	0.257756	1.32534	0.129099	1.97599	2.23922	1.48618	0	0.135615	1.93957	2.10846	1.17932	0.707315	1.55235	0.192935	1.07993	3.27342
ENSSSCT00000061445	0	0	0	0	0	0	0.006905	0	0	0	0	0	0.027727	0	0	0	0	0.013691	0	0	0.043365	0	0	0	0.002001	0	0	0	0.629778	0	0.012159	4e-05	0.570369	0.035633	0	0
ENSSSCT00000005104	0	0	0	0	0	0	0	0	0	0	0	0	0	0	0	0	0	0	0	0	0	0	0	0	0	0	0	0	0	0	0	0	0	0	0	0
ENSSSCT00000052607	0	0	0	0	0	0	0	0	0	0	0	0	0	0	0	0	0	0	0	0	0	0	0	0	0	0	0	0	0	0	0	0	0	0	0	0
ENSSSCT00000060339	0	0	0	0.011151	0	0	0	0	0	0	0	0	0	0	0	0	0	0	0.747958	0.047972	0	0.739866	0	0.285594	0.209494	1.57896	0	0.222314	1.22009	0.092031	0.296779	0.094131	0.587575	0.16655	0.063231	0.586348
ENSSSCT00000005105	0	0	0	0	0	0	0	0	0	0	0	0	0	0	0	0	0	0	0	0	0	0	0	0	0	0	0	0	0	0	0	0	0	0	0	0
ENSSSCT00000050853	0	0	0	0	0	0	0	0	0	0	0	0	0	0	0	0	0	0	0	0	0	0	0	0	0	0	0	0	0	0	0	0	0	0	0	0
ENSSSCT00000024996	0.608319	1.20055	0	0	0.46323	0.81892	0	1.24458	0.585822	0.68142	0.976301	0.789235	0.68044	0.666592	1.48458	0.525587	1.43758	1.05828	5.25374	6.0553	5.05377	6.65965	5.63626	5.43614	6.86197	5.6761	6.57538	4.83544	6.65412	4.35089	5.30661	3.43281	3.38983	0.009645	5.52467	0
ENSSSCT00000005106	0	0	0	0	0	0	0	0	0	0	0	0	0	0	0	0	0	0	0	0	0.092072	0	0	0	0.139984	0	0	0	0	0	0	0	0	0	0	0
ENSSSCT00000041237	0.097627	0.157881	0	0	9.1e-05	0	0.047576	0.076863	0	0	0	0.421931	0.140951	0	0.117966	0	0.912669	0.074905	0.27905	0	0	0.138341	0	0.266226	0.159606	0.003866	0	0.003559	0.160926	0.152092	0.247819	0.004471	1.62207	0.147442	0.637587	0.194853
ENSSSCT00000005107	11.0718	4.58247	8.04516	12.5754	10.7354	2.93084	10.1361	14.0306	3.56747	10.4748	13.7533	8.6098	14.9511	6.24072	16.1966	11.7414	9.69538	12.6944	7.86917	12.425	9.45054	13.1086	10.0864	9.68709	12.4381	19.4684	11.2187	5.26976	14.2768	15.5021	6.23607	15.5128	6.54637	5.29189	7.47111	16.7254
ENSSSCT00000050785	0	0	0	0	0	0	0	0	0	0	0	0	0	0	0	0	0	0	0	0	0	0	0	0	0	0	0	0	0	0	0	0.133166	0	0	0	0
ENSSSCT00000005108	3.51264	4.18825	3.15645	2.8872	3.91553	3.388	3.2858	6.03746	5.24477	3.04833	5.38844	2.64616	4.25354	4.91129	5.10573	4.08915	3.41514	4.86245	7.87986	6.57932	6.44238	4.65374	6.20196	5.99706	4.88924	5.41722	8.51293	5.59404	8.54121	6.75004	7.71052	6.72516	6.15948	8.10572	9.60364	10.1231
ENSSSCT00000058640	0	0	0	0	0	0	0	0	0	0	0	0	0	0	0	0	0	0.007132	0.004844	0	0	0.005552	0	0	0	0	0.010232	0.007544	0	0.010155	0.005461	0	0.005893	0	0.009247	0
ENSSSCT00000059120	0	0	0	0	0	0	0	0	0	0	0	0	0	0	0	0	0	0.001861	0	0	0	0.002789	0	0	0	0.002162	0	0	0.003182	0.00339	0	0	0.002535	0	0.002626	0
ENSSSCT00000044323	0	0	0	0	0	0	0	0	0	0	0	0	0	0	0	0	0	0	0	0	0.145361	0	0	0.395851	0.12608	0	0	0.62324	0.217297	0.666985	0.419403	0	0	0.075579	0.093606	0
ENSSSCT00000005109	0	0	0	0	0	0	0	0	0	0	0	0	0	0	0	0	0	0	0	0	0	0	0	0	0	0	0	0	0	0	0	0	0	0	0	0
ENSSSCT00000050687	0.195935	0.413157	0.114571	0.264995	0.136217	0.191839	0.320719	0.353226	0.183911	0.346851	0.1588	0.125939	0.326568	0.24641	0.37184	0.184193	0.121258	0.222587	5.25756	3.70506	2.116	0.502272	2.38544	3.85499	3.33504	0.555155	1.74976	2.26675	1.02031	0.311661	2.03184	1.3412	1.54627	0.151431	0.780008	2.86482
ENSSSCT00000064841	0	0	0	0	0	0	0	0	0	0	0	0	0	0	0	0	0	0	0	0	0	0	0	0	0	0	0	0.156084	0	0	0	0	0	0	0	0
ENSSSCT00000005111	0	0	0	0	0	0	0	0	0	0	0	0	0	0	0	0	0	0	0	0	0	0	0	0	0	0	0	0	0	0	0	0	0	0	0	0.221195
ENSSSCT00000049208	0	0	0	0	0	0	0	0	0	0	0	0	0	0	0	0	0	0	0	0	0	0	0	0	0	0	0	0	0	0	0	0	0	0	0.164972	0
ENSSSCT00000058087	0	0	0	0	0	0	0	0	0	0	0	0	0	0	0	0	0	0	0.039898	0	0	0.061795	0.051713	0	0	0	0	0	0	0	0.09887	0	0	0	0	0.052485
ENSSSCT00000057150	0	0	0	0	0	0	0	0	0	0	0	0	0	0	0	0	0	0	0	0	0	0	0	0	0	0	0	0.521629	0	0.25404	0	0	0	0	0	0
ENSSSCT00000005112	8.95218	4.31034	6.99657	2.40393	4.68823	10.3367	10.1803	8.55708	12.8904	7.73209	9.07451	10.4728	19.6929	10.2879	1.05906	12.6563	8.37982	7.5033	0.656119	3.21698	3.13909	0.974562	1.33821	0.856925	0.647614	1.44067	1.149	1.17616	4.1158	2.04929	0.8646	1.83761	2.33927	4.48974	1.89505	2.87048
ENSSSCT00000062759	0.756643	0.750489	1.63913	9.05946	0.430406	2.071	1.01854	1.85832	2.39696	2.8118	7.02893	1.06831	6.30877	1.08024	0.641978	2.02428	1.46273	2.67928	1.30954	0	0	1.99768	0	0.69187	0	0.573446	0.733517	1.74966	0	0.567226	1.75827	0.547918	0.360609	0.261464	0	1.4174
ENSSSCT00000005113	0.023708	0.021495	0.021273	0.022037	0.077054	0.11429	0.024692	0.020603	0.011181	0.006429	0.053153	0.10542	0	0.054824	0.129325	0.049912	0.01124	0.059753	0.805308	0.707941	0.409285	0.370217	1.13931	0.439157	0.149668	0.374385	1.01338	0.38809	0.342557	0.874471	0.368793	0.157223	1.22983	0.355244	0.733332	0.132405
ENSSSCT00000046364	0	0	0	0	0	0	0	0	0	0	0	0	0	0	0	0	0	0	0	0	0	0	0	0	0	0	0	0	0	0	0	0	0	0	0	0.437478
ENSSSCT00000056852	0	0	0	0.050401	0	0.052202	0	0	0.081029	0	0	0	0.164792	0.146334	0.108927	0	0	0	0.097268	0.185763	0.106119	0	0.069964	0	0.052773	0	0	0	0.048357	0	0	0.058799	0.118316	0.06126	0.050139	0
ENSSSCT00000044786	0	0	0.172776	0	0	0	0	0	0.00649	0	0	0	0	0	0	0	0	0.009403	0.744184	0	0	0.905181	0	0	0.958872	0.683331	0.141638	0	0	0.75929	0	1.50788	0	0.93246	1.40475	0
ENSSSCT00000047160	0	0	0	0	0	0	0	0	0	0	0	0	0	0	0	0	0	0	0	0	0	0	0	0	0	0	0	0	0	0	0	0	0	0	0	0
ENSSSCT00000056758	0	0	0	0	0	0	0	0	0	0	0	0	0	0	0	0	0	0	0	0	0	1.38801	0	0	0	0	0	0	0	0	0	0	0	0	0	0
ENSSSCT00000063297	0	0	0	0	0	0	0	0	0	0	0	0	0	0	0	0	0	0	0	0	0	0	0	1.13812	0	0	0	0	0	0	0	0	0	0	0	0
ENSSSCT00000063400	0	0	0	0	0	0	0	0	0	0	0	0	0	0	0	0	0	0	0	0	0	0	0	0	0	0	0	0	0	0	0	0	0	0	0	0
ENSSSCT00000005115	0.211531	0.297074	0.028818	0.338228	0.122612	0.067862	0.124534	0.174329	0.169942	0.152743	0.125899	0.112375	0.212091	0.188994	0.300526	0.133643	0.133154	0.179005	0.072524	2.35205	1.34867	0	1.77455	0	0.125691	0.13003	0	1.56727	1.27077	0.042947	1.55795	0.149156	1.93067	0	0	0.562453
ENSSSCT00000047594	0	0	0	0	0	0	0	0	0	0.0155	0	0	0	0	0	0	0	0	0	0	0	0	0	0	0	0	0	0	0	0	0.219494	0	0	0	0	0
ENSSSCT00000055178	0	0	0	0	0	0	0	0	0	0	0	0	0	0	0	0	0	0	0	0	0.317073	0	0	0	0	0	0	0	0	0	0	0	0	0	0	0
ENSSSCT00000005116	0.136445	0.157491	0.057425	0.1627	0.118517	0.217686	0.191664	0.190601	0.016749	0.146199	0.164306	0.029753	0.079093	0.084643	0.256296	0.068579	0.034589	0.192685	0.385047	0.36332	0.592822	0.538096	0.87614	0.261101	0.143071	0.329651	1.25937	0.512966	0.793507	0.68246	0.868788	0.384954	0.650061	0.729373	0.381936	0.677565
ENSSSCT00000065596	0	0	0	0	0	0	0	0	0	0	0	0	0	0	0	0	0	0	0	0	0	0	0	0	0	0	0	0	0	0	0	0	0	0	0	0
ENSSSCT00000044512	0	0	0	0	0	0	0	0	0	0	0	0	0	0	0	0	0	0	0.013893	0	0	0	0	0	0	0.018391	0	0	0	0	0	0	0	0	0	0
ENSSSCT00000054811	0	0	0	0	0	0	0	0	0	0	0	0	0	0	0	0	0	0	0	0	0	0	0	0	0	0.024599	0	0	0	0	0	0	0	0	0	0
ENSSSCT00000051839	0	0	0	0	0	0	0	0	0	0	0	0	0	0	0	0	0	0	0	0	0	0	0	0	0	0	0	0	0	0	0	0	0.046019	0	0	0
ENSSSCT00000063778	0	0	0	0	0	0	0	0	0	0	0	0	0	0	0	0	0	0	0	0	0	0	0	0	0	0	0	0	0	0	0	0	0	0	0	0
ENSSSCT00000051289	0	0	0	0	0	0	0	0	0	0	0	0	0	0	0	0	0	0	0	0	0	0	0	0	0	0	0	0	0	0	0	0	0.03375	0	0	0
ENSSSCT00000028692	0	0	0	0	0	0	0	0	0	0	0	0	0	0	0	0	0	0	0	0	0	0	0	0	0	0	0	0	0	0	0	0	0	0	0	0
ENSSSCT00000023689	0	0	0	0	0	0	0	0	0	0	0	0	0	0	0	0	0	0	0	0	0	0	0	0	0	0	0	0	0	0	0	0	0	0	0	0
ENSSSCT00000040447	0.026982	0	0.013109	0	0.122361	0.129795	0.005717	0	0.106793	0.103688	0.051527	0.036201	0.097676	0.027133	0.418009	0.101083	0.013784	0.312704	0	1.09887	0.324527	0.011595	0.861496	0.230051	0.676909	0.634559	0.610289	0	0.75179	0.924883	0.644571	2.90083	0.035906	1.20833	0.985421	1.00476
ENSSSCT00000057361	0	0	0	0.145349	0	0	0.274767	0	0	0	0	0	0	0	0	0	0	0	0.082672	1.95833	1.50971	3.44954	2.35088	2.27723	3.87763	1.9593	2.19897	2.43023	1.8719	1.60491	3.30042	2.57064	1.3351	2.28379	1.79482	1.98622
ENSSSCT00000025088	1.83562	0.685244	0.610091	0.446895	1.15621	1.77531	2.07229	1.6198	1.79215	0.81386	1.24538	0.889145	2.49379	1.59482	1.60046	1.03904	1.50041	2.70491	1.37633	0.298041	2.23956	1.43561	1.68272	1.01175	2.46517	1.95984	2.06104	1.37244	1.92852	0.73823	1.19004	2.4062	1.45527	1.15182	1.97945	2.32137
ENSSSCT00000005118	0	2.79884	1.79266	4.13449	0	0	0	0	2.19436	2.05907	1.40129	2.70776	1.90616	1.15586	3.23549	1.66697	1.95669	0	1.27772	1.94508	0	1.69184	0	2.47136	0	0	0	0	0	1.91783	1.25716	0	0	0	0	0
ENSSSCT00000059371	3.15897	8.17784	6.54893	4.41578	6.44521	6.65176	7.66914	7.22877	3.53109	12.3379	9.46657	1.99987	4.01575	9.41167	3.42555	7.10532	5.74142	3.93796	13.8604	4.80565	5.47973	2.39073	3.98026	10.2485	12.0603	7.62381	3.19248	12.4434	13.8379	13.5363	5.01017	6.35755	12.4041	14.8383	13.7347	15.4135
ENSSSCT00000058029	0	0	0	0	0	0.173088	0	0	0	0	0	0	0.050964	0.096589	0	0	0	0	0.052901	0	0.443201	0	0.123804	0	0.106765	0	0	0	0	0	0	0	0	0	0.141159	0.092343
ENSSSCT00000005120	0	0	0	0	0	0.004398	0.006483	0	0	0	0	0	0	0.017612	0.207016	0	0	0.016389	0.009989	0	0	0.100676	0.18695	0.018495	0.022671	0.10254	0.136344	0	0.261989	0.017103	0.031901	0.005475	0.269674	0	0.144199	0.032758
ENSSSCT00000055327	0	0	0	0	0	0	0.22722	0	0.360653	0	0	0	0.420336	1.52829	0	0	0	0	0	0	0.329003	0	0.162542	0	0	0	0	0	0	0	0	0.245575	0	0.175969	0	0
ENSSSCT00000059656	0	0	0	0	0	0	0	0	0	0	0	0	0	0	0	0	0	0	0	0	0	0	0	0	0	0	0	0	0	0	0	0	0	0	0	0
ENSSSCT00000064891	0	0	0	0	0	0	0	0	0	0	0	0	0	0	0	0	0	0	0.365357	0	0	0	0	0	0	0	0	0	0	0	0	0	0	0	0	0.319049
ENSSSCT00000050675	1.16982	0.897748	0.67222	0.304666	0	0	0.526986	0.144421	1.02703	1.10041	0.681088	0.063038	1.03075	1.52795	1.08109	0	0.277007	0.364079	0	0	0	0	0	0	0	0.355368	0.275953	0	0	0	0	0	0	0	0	0
ENSSSCT00000005121	0	0.871073	0	0	0	0.022961	0	0.06455	0	0	0	0	0.210797	0	0	0	0	0.072697	0	0.151242	0.289002	0	0.082285	0.837313	0.215127	0.07037	0.126446	0	0.503416	0.305571	1.50348	0.249636	0.390094	0	0.573111	0
ENSSSCT00000045108	0.190481	0	0.091154	0	0.133149	0.09191	0.126934	0.131971	0	0.13276	0.126215	0.119765	0.203992	0.142465	0	0.095371	0.096326	0.268491	0.118093	0	0.156796	0.379665	0.15391	0.066301	0.047173	0.707625	0.190703	0.602591	0	0	0.221071	0.312137	0.051293	0.0542	0.175225	0
ENSSSCT00000005123	0	0	0	0	0	0	0	0	0	0	0	0	0	0	0.037073	0	0	0	0	0	0	0.015011	0	0	0	0	0	0	0	0	0.086067	0	0	0	0.110491	0
ENSSSCT00000005124	1.18064	0	0.565347	0	0	1.05268	0	1.2829	1.17056	0.971367	1.18805	0.651474	1.83609	0.737172	1.4342	0.99215	0.162552	0	2.02852	0.866718	2.22035	1.82842	2.54081	0.79397	0.534378	0.191297	3.39389	0.812915	2.38816	1.07416	2.24442	0.30594	2.21258	5.87692	1.96311	4.21661
ENSSSCT00000054894	1.39804	2.56731	1.83699	3.46974	0.227692	2.11639	2.29777	2.37938	3.61535	1.89632	2.80764	1.82051	2.56123	3.03816	2.58519	1.80259	1.62015	3.36117	10.3053	11.4737	9.72453	5.30942	7.71423	9.27032	6.53278	8.87859	10.6761	8.11279	8.59799	10.1235	9.23597	8.90031	6.74342	7.03044	10.2676	4.75816
ENSSSCT00000062423	0	1.02352	0	0	2.37434	0	0.497094	0	0	0	0	0.108887	0	0	0.083241	0	0.302437	0	0.597728	0.30705	0.137166	0	0.563269	0.857602	0.851066	0.448258	1.21397	0.432583	0.523963	0.367048	1.39384	0.602338	0.208668	0.223424	0.407096	2.55798
ENSSSCT00000061815	0	0	0	0	0	0	0	0	0	0	0.007997	0	0	0	0	0	0	0	0	0	0	0.162994	0	0.103452	0	0.122988	0	0	0.108979	0	0.351026	0.098257	0	0	0	0
ENSSSCT00000053221	0	0	0	0	0	0	0	0	0	0	0	0	0	0	0	0	0	0	0	0	0	0	0	0	0	0	0	0	0.563649	0	0.554506	0	0	0	0.895498	0
ENSSSCT00000059948	0.467874	0.22794	0.487052	0.742471	0.281063	0.360403	0.196909	0.393468	0.11388	0	0	0	0.209674	0.928498	0.611425	0	0.208814	0	1.52811	1.38911	1.28921	0.886005	1.0743	1.27369	1.52425	1.35423	1.17487	0.475814	1.14825	1.72232	0.95037	1.00239	0.518224	1.42325	1.93848	1.48865
ENSSSCT00000040971	0	0	0	0	0	0.075498	0	0	0	0	0	0	0	0.015356	0	0	0	0	0.044688	0.014785	0	0.013057	0	0.042481	0	0.022832	0	0	0.076151	0.07173	0	0.035813	0	0.01602	0	0.019018
ENSSSCT00000005130	0	0	0	0	0	0	0	0	0	0	0	0	0	0	0	0	0	0	0	0	0	0	0	0	0	0	0	0	0	0	0	0	0	0	0	0
ENSSSCT00000005129	0	0	0	0.010377	0.010663	0	0	0.029872	0	0	0	0	0	0	0	0	0	0	0.307629	0.289758	0.160276	0.269868	0.320029	0.087482	0.138761	0.697736	0.297802	0.181753	0.329912	0.349974	0.090824	0.291997	0.732289	0.640486	0.569423	0.549279
ENSSSCT00000005128	0	0	0	0	0	0	0	0	0	0.019116	0	0	0	0	0	0.020078	0	0	0.316377	0.637478	0.898251	0.50737	0.349373	0.409739	0.139732	0.318663	0.908427	0.332893	0.130872	0.330189	0.179629	0.21304	0.065008	0.405687	0.263251	0.224815
ENSSSCT00000005131	0	0	0	0	0	0	0	0	0	0	0	0	0	0	0	0	0	0	0	0	0	0	0	0	0	0	0.023314	0	0	0	0	0	0	0	0.014043	0.01522
ENSSSCT00000061016	0	0	0	0	0	0	0	0	0	0	0	0	0	0	0	0	0	0	0	0	0	0	0	0	0	0	0	0	0	0	0	0	0	0	0	0
ENSSSCT00000048557	0	0	0	0	0	0	0	0	0	0	0	0.03554	0	0	0	0	0	0	0	0	0.070898	0	0	0	0.008388	0.03145	0	0	0	0	0	0	0	0	0	0
ENSSSCT00000005132	0	0	0.408135	0	0	0	0	0	0	0	0	0	0	0	0	1.67981	0	0	1.48216	1.18559	0	0	1.17892	1.03201	0.701321	0.198158	0.935316	2.65717	1.86794	0.449111	2.32459	0	0	0.788412	0.232252	0.659931
ENSSSCT00000061565	0.010469	0	0.022639	0.018737	0	0	0	0	0	0	0	0	0	0	0	0	0	0	0	0	0	0	0	0	0	0	0	0	0	0	0	0.206096	0	0	0	0
ENSSSCT00000051443	0.643117	0.654707	0.355757	2.03333	0.194873	0.040568	0.028786	1.96005	0.32135	0.905279	0.441562	0.978504	0.869811	0.394175	0.096967	1.05741	0.322014	0.734899	0.191612	0	0	0	0	0.376818	0	0	0.692802	0	0.099833	0.16164	0	0	0	0	0	0
ENSSSCT00000046445	0	0	0	0	0.157251	0	0	0	0	0	0	0	0.475672	0	0.265955	0	0	0	1.20983	0	0.701917	0	0.22904	0.755846	0.392056	0	0.205109	1.41793	0.39917	0.557584	1.3544	0	1.06548	0.488684	0.354851	0
ENSSSCT00000005133	1.33543	0.853829	0.685162	0.300937	0.655234	0.243716	0.602557	0.792814	1.06947	0.589185	0.819919	0.042286	0.514565	0.545269	0.825663	0.374894	0.653166	0.686078	2.81293	1.59132	2.5371	1.3556	1.50844	1.04217	0.759099	0.464521	1.73307	2.20497	1.12034	1.90998	1.39784	0.980087	1.68334	1.47012	1.69408	1.44902
ENSSSCT00000030745	0	0.047013	0	0	0	0	0	0	0	0	0	0	0	0	0	0	0	0	0.065765	0.040376	0.077663	0	0.048531	0.01572	0.095402	0	0.108039	0	0.551297	0.024444	0	0	0.145098	0.059636	0.047912	0
ENSSSCT00000056886	1.11247	0.267276	0	0.481068	0.714722	0.900151	0.648125	0	1.46893	0.455077	0	0.05306	0.37352	1.11549	0.433288	0.625844	0.876	0.514049	12.2484	6.58711	5.84414	0.398446	17.9412	1.36935	0.395937	1.06788	10.6771	6.66156	6.20691	3.31712	6.54089	0.442291	5.08259	8.61574	7.22448	8.7744
ENSSSCT00000041131	0	0	0	0	0	0	0	0	0	0	0	0	0	0	0	0	0	0.000424	0	0	0	0	0	0	0	0	0	0	0	0	0	0	0	0	0	0
ENSSSCT00000005136	0.046133	1.41209	1.09858	0.186084	0	0	1.16801	0.889122	0.559365	0.030735	2.27731	0.285414	0.129614	0.899416	0	0.072752	0.496648	0.165993	5.32838	1.76826	0.662027	5.64504	1.80775	4.50223	2.77986	6.30629	1.55838	2.07628	1.55757	3.40712	2.41817	2.37473	5.25253	3.09032	5.24934	4.89109
ENSSSCT00000058629	0	0	0	0	0	0	0	0	0	0	0	0	0	0	0	0	0	0	0	0	0	0	0	0	0	0	0	0	0.063687	0	0	0	0	0	0	0
ENSSSCT00000046303	0	0	0	0	0	0	0	0	0.287259	0	0	0	0.891125	0	0	0	0.34005	0.211314	0	0	4.15589	0.596872	0.183603	1.08807	0.197492	0	0.480376	0.983893	0.730768	0	0.33068	0.548074	1.03989	0.338472	0.413609	0.476702
ENSSSCT00000062092	0.22787	0	0	0.507695	0.903133	0.844525	0	0	0	0	0	0.272582	0	0	0.079081	0.217189	0	0.201541	0	0	0	0	0	0.147971	0	0	0	0	0.154189	0	0	0.229104	0	0	0.156197	0
ENSSSCT00000042027	0	0	0	0	0	0	0	0	0	0	0	0	0	0.281676	0	0.005103	0.022004	0	0.011174	0	0	0.012806	0	0	0	0	0.018939	0	0.022446	0	0	0	0	0	0.011519	0.02362
ENSSSCT00000005137	9.70629	18.4768	7.03213	14.3105	13.851	8.45972	16.8816	7.79349	30.4716	18.7375	12.6074	8.81932	27.1853	11.3327	9.3313	11.0047	8.87335	14.5122	12.3757	10.7956	8.76369	2.46566	11.0875	8.79472	3.27793	6.67836	11.6859	9.4242	7.78946	12.3129	12.1393	2.43969	7.0393	29.6519	8.6795	8.53898
ENSSSCT00000049645	1.29032	2.00907	0	0	0	2.35884	0	0.493371	0	1.33859	0.020669	0.542573	1.84854	0.849684	0.807344	0	0.022565	0.583951	1.71585	0.970495	1.10056	0	0.026194	0.283623	0.030973	0.004342	1.72218	0	0.515776	1.88935	0.925657	0.389752	0.024717	2.60652	0	1.62228
ENSSSCT00000049884	0	0	0	0	0	0	0	0	0	0	0	0	0	0	0	0.07437	0	0	0	0	0	0	0	0.135929	0	0	0.039477	0.050524	0	0	0	0	0.119814	0.129101	0	0.09776
ENSSSCT00000005138	3.88778	5.0307	2.85809	3.4824	3.14906	3.45084	4.24951	4.05544	4.16484	3.26661	3.97459	1.21574	5.94529	4.95592	4.42474	3.25059	3.28091	4.47903	8.01012	5.19962	7.2755	16.7344	3.97836	9.9055	7.5632	15.4057	20.9311	18.9368	6.71567	16.1016	13.8952	7.82326	5.19529	6.20186	15.3034	16.4975
ENSSSCT00000042081	0	0.230846	0	0.528581	0	0	0	0.380799	0.818546	0.690454	0.88109	0	0	0.660284	0.604179	0.373869	0	0.222499	0.181973	0.158286	2.42323	0.599969	0	0	0.205636	0.236537	1.04302	0	0	0.335468	0.216382	0.184224	0	0.269468	0.773909	1.24047
ENSSSCT00000046882	0	0	0.305294	0.664173	0	0	0	0	1.6354	0	0.284775	0	0	0	0	0.507796	0	0.315669	0	0.044607	0	0	0	0.171447	0.179605	0	0.133918	0	0.040867	0	0	0.068331	3.27998	0.141906	0	0
ENSSSCT00000060033	0.01415	0	0	0	0	0	0	0	0	0	0.067918	0	0.013571	0	0	0	0	0	0.03056	0.018294	0.064431	0.139784	0.080393	0.225442	0.331862	0.200754	0.126797	0.098896	0.140379	0.163109	0.307692	0.17527	0.21983	0.003022	0.092435	0.025356
ENSSSCT00000052554	0.059505	0.029397	0.014547	0	0.090522	0.130019	0.080499	0.063399	0.103508	0.057675	0.043704	0.025978	0.101206	0.015055	0.01538	0.013318	0	0.079574	0.324848	0.474589	0.238761	0.451872	0.590675	0.453043	0.488505	0.67131	0.550334	0.470319	0.700097	0.281699	0.377484	0.485483	0.545957	0.440531	0.51252	0.582966
ENSSSCT00000062297	0	0	0	0	0	0	0	0	0	0	0	0	0	0	0	0	0	0	0	0	0	0	0	0	0	0	0	0	0	0	0	0	0.043113	0	0	0
ENSSSCT00000005140	0	0	0	0	0	0	0	0	0	0	0	0	0	0	0	0	0	0	0	0	0	0	0	0	0	0	0	0	0	0	0	0	0	0	0	0
ENSSSCT00000005141	0	0	0	0	0	0	0	0	0	0	0	0	0	0	0	0	0	0	0	0	0	0	0	0	0	0	0	0	0	0	0	0	0	0	0	0
ENSSSCT00000005142	0.153966	0.276788	0.130725	0.296673	0.237058	0.077829	0.147009	0.129007	0.246753	0.114543	0.139484	0.094102	0.279476	0.229853	0.469572	0.177805	0.136416	0.216959	0.700465	1.01767	1.18787	1.11501	0.868369	0.321007	0.224959	1.58309	0.82833	0.926757	0.244731	0.522372	1.15388	1.39379	1.06651	0.770626	0.274973	0.209985
ENSSSCT00000063098	0	0	0	0	0	0	0	0	0	0	0	0	0	0	0	0	0	0.002111	0.172254	0	0	0	0.138627	0	0	0.312517	0.146447	0	0	0	0	0	0	0.072195	0.312408	1.11945
ENSSSCT00000029380	0	0	0	0	0	0	0	0	0	0	0.025015	0	0.140811	0	0	0	0	0	0	0.100042	0.012537	0	0.015591	0.369402	0.607038	0	0	0	0.036977	0.136218	0.148869	0	0.377731	0.109581	0.44922	0.079627
ENSSSCT00000005143	4.5323	7.19044	4.93594	6.65264	4.68077	4.90894	8.35804	9.70635	0.642803	4.67629	4.22596	5.26125	3.22318	5.21297	14.4381	4.16494	5.60218	7.82221	84.7552	41.8953	37.9891	82.7382	50.3386	99.1967	74.4432	84.0892	46.5315	33.9689	48.9838	71.0815	55.2456	70.6713	26.7293	41.5966	83.9974	64.3892
ENSSSCT00000040068	3.853	2.41517	2.117	2.31483	4.99958	2.61841	3.07493	2.29794	4.64219	4.83865	2.78658	1.7576	2.36221	3.45365	2.64724	3.9359	3.09638	4.47181	1.71516	2.30735	0.764439	0.921179	1.95474	1.14069	1.08141	1.65308	1.41055	2.15231	0.426969	2.43894	1.1196	1.90798	2.50914	2.32828	3.03991	0.54125
ENSSSCT00000063339	0	0	0	0	0	0	0.067518	0	0.053564	0	0	0	0	0	0	0	0	0	0	0	0	0	0	0	0	0	0	0	0.150167	0	0	0	0	0	0	0
ENSSSCT00000005145	0	0	0	0	0	0	0	0	0	0	0	0	0	0	0	0	0	0	0	0	0.007993	0.001312	0.015117	0.007057	0	0	0	0	0	0.005703	0	0.0137	0.015687	0	0	0.16415
ENSSSCT00000059650	0.013781	0.021262	0	0.007617	0.014955	0	0	0.022521	0	0.008436	0.009586	0.012444	0	0.00866	0.011595	0.023258	0.01264	0.027934	0.183459	0.103367	0.147079	0.153901	0.100836	0.099905	0.06011	0.079506	0.09316	0.080853	0.099227	0.105215	0.109186	0.091633	0.06218	0.123391	0.070201	0
ENSSSCT00000046526	0	0	0	0	0	0	0	0	0	0	0	0	0	0	0	0	0	0	0	0.015282	0.01409	0	0	0	0	0.012379	0	0.016071	0.011067	0	0	0.012271	0	0	0.011287	0.01673
ENSSSCT00000038272	0	0	0	0	0	0	0	0	0	0	0	0	0	0	0	0	0	0	0	0.04259	0	0	0	0	0	0	0	0	0	0	0.015087	0.044111	0	0.046188	0	0.055257
ENSSSCT00000040099	0	0	0	0	0	0	0	0	0	0	0	0	0	0	0	0	0	0	0	0	0	0	0	0	0	0	0	0	0	0	0	0	0	0	0	0
ENSSSCT00000040489	0.306646	0.286888	0.28491	0.334561	0.456019	0.331285	0.484028	0.363821	0.439633	0.364583	0.404511	0.383501	0.560105	0.456214	0.561436	0.474173	0.395717	0.437896	1.72155	2.01706	1.69303	1.9822	1.89053	2.58927	2.16844	2.02128	2.28433	1.61437	2.40147	1.24779	2.01962	2.58303	1.59893	1.60046	2.51854	1.5416
ENSSSCT00000038900	0	0	0	0	0	0	0	0	0	0	0	0	0	0	0	0	0	0	0	0	0	0	0	0	0	0	0	0	0	0	0	0	0	0	0	0
ENSSSCT00000005147	0.043683	0.046093	0	0	0.047517	0	0	0.029809	0	0.028586	0	0.037592	0	0	0	0.083856	0.036021	0.081656	0.020127	0.111902	0.037929	0.044965	0.029517	0	0.013095	0.068318	0.06009	0	0.037808	0.023234	0.047494	0.034836	0.017089	0.049015	0.049595	0.730883
ENSSSCT00000065720	0	0	0	0	0	0	0	0	0	0	0	0	0	0	0	0	0	0	0	0	0	0	0	0	0	0	0	0	0	0	0	0	0	0	0	0
ENSSSCT00000061412	0	0	0	0	0	0	0	0	0	0	0	0	0	0	0	0	0	0	0	0	0	0	0.153024	0	0.208389	0	0	0	0	0	0	0	0	0	0	0
ENSSSCT00000005148	0.040716	0.077708	0.012959	0.011067	0.075244	0.019605	0.15817	0.06413	0.118173	0.049403	0.017969	0.048722	0.00214	0.06293	0.172478	0.070842	0.186227	0.078336	0.418199	0.899309	0.538019	0.352646	0.798788	0.567169	0.554763	0.416515	0.825252	0.586342	0.747719	0.294623	0.582087	0.466307	0.484355	0.528829	0.644524	0.494794
ENSSSCT00000045755	0	0	0	0	0	0	0	0.606559	0	0	1.04872	0	0	0	1.0102	1.21938	0	0	1.98854	0.717554	1.09416	0.767764	0	1.07641	0	0	0	0	1.16849	0	1.87093	0.989423	0	0	0.732138	1.97799
ENSSSCT00000058132	0	0	0	0.03356	0.577072	0	0	0	0	0	0	0	0.927619	0	0	0.023312	0	0	0	1.64145	0.016096	0.088862	1.1562	0.220634	0.000538	0.056183	0	0	0	0	0	0	0	0	0	0
ENSSSCT00000065161	0	0	0	0	0	0.415101	0	0	0	0	0	0.456663	0	0.172435	0	0	0.648796	0	0	0	0	0	0	0	0	0	0	0	0	0	0	0	1.22118	0	0	0
ENSSSCT00000053165	0.024672	0	0.0243	0.856162	0	0.032606	0	0	0.023997	0.041596	0	0	0	0.024795	0	0	0.019356	0	0.463308	1.61931	0	0.637459	0.851278	0.709391	0.081663	0	0.307534	0.025684	0.884372	1.36511	0	1.05716	0.031938	0	0.437137	0.429718
ENSSSCT00000024799	0	0.825828	0	0.04406	0.031484	0.404803	0.248396	0.527917	0	0	0	0.794986	0	0.39642	0	0.115199	0	0	0.093007	1.19529	2.54562	0.71123	0.001774	0.703746	1.95441	0.084651	1.15537	1.16571	0.027579	1.51189	0.044982	0.04238	1.39871	0.982967	1.47423	0.495418
ENSSSCT00000005149	0	0	0	0	0	0	0	0	0	0	0	0	0	0	0	0	0	0	0	0	0	0	0	0	0	0	0	0	0	0	0	0	0	0	0	0
ENSSSCT00000057682	0.311456	0.35973	0.20178	0.022403	0.20075	0	0.094627	0	0.189511	0.100001	0.096994	0.00743	0.055243	0.1878	0	0.104502	0	0.107454	0.177358	0.435874	0	0.106979	0.015219	0.1358	0	0	0.418483	0.145361	0	0.395484	0.623993	0	0	0.117579	0.092385	0.197323
ENSSSCT00000060092	0	0	0	0	0	0	0	0	0	0	0	0	0	0	0	0	0	0	0	0	0	0	0	0	0	0	0	0	0	0	0	0	0	0	0	0
ENSSSCT00000041962	0	0	0	0	0.041126	0	0	0.050005	0	0	0	0	0.057329	0	0	0	0	0	0.02248	0	0.022109	0.071914	0.067489	0.095722	0	1.02509	0.006612	0.410756	0.391329	0.01849	0.035723	0.238381	0	0.017958	0.076035	0
ENSSSCT00000005152	0	0	0	0	0	1.11844	0	0	0	0	0	0	0	0	0.615398	0	0	0	0	2.79567	5.67744	2.39184	0.865587	0	0	12.1299	1.55473	6.84152	3.71068	0.68386	2.17236	3.51478	0	5.42459	4.44459	1.32315
ENSSSCT00000052283	2.40732	3.48706	2.15818	2.70393	1.91744	0.977992	1.82381	2.84112	3.14405	1.48802	3.07856	2.61788	3.60716	2.82723	3.7135	2.87308	2.49593	2.28437	25.421	20.4057	20.0093	25.368	16.5619	18.5301	17.2227	11.1755	23.9303	17.0443	18.9111	27.5448	23.5266	17.7725	19.7212	32.1145	20.0691	16.4396
ENSSSCT00000005151	0	0	0	0	0	0	0	0.770008	0	0	0	0	0	0	0	0	0	0	0	0	0.003116	0.014497	0	0.017593	0	0	0	0	0	0	0.025409	0.018746	0	0	0	0.930546
ENSSSCT00000058560	0	0	0	0	0	0	0	0	0	0	0	0	0	0	0	0	0	0	0	0	0	0	0	0	0	0.636165	0	0	0	0	0	0	0.372477	0	0	0
ENSSSCT00000041165	0	0	0	0	0	0	0	0	0	0	0	0.054285	0	0	0	0	0	0	0	0	0	0	0.018584	0.039259	0	0.065285	0.022772	0	0	0.000561	0.046937	0.077931	0	0.032571	0	0
ENSSSCT00000047121	6.22403	7.43045	6.26662	5.32263	7.95393	5.85154	6.35917	8.00536	6.10384	7.58089	10.9124	8.57312	9.05521	9.86993	10.1006	0.757183	8.39767	9.11111	13.5225	12.4541	8.96754	15.0531	11.9509	11.2879	2.04955	9.15526	10.5694	9.88748	1.96596	12.312	2.94654	14.4232	12.1197	13.4271	12.7367	15.3882
ENSSSCT00000029227	0	0	0	0	0	0	0	0	0	0	0	0	0	0	0	0	0	0	0	0	0.533961	0	0	0	0	0	0	0	0	0	0	0	0	0	0	0
ENSSSCT00000060812	0	0	0	0	0	0	0	0	0	0	0	0.698981	0	0.307222	0	0	0	0	0	0	0	1.44544	0	0.784504	0.52384	0	0	0	0	0	0	0	0	0	0	2.08794
ENSSSCT00000005154	0.369703	0	0	0	0.133377	0	0	0.009209	0.666869	0	0.023741	0	0	0	0	0	0	0.019506	0	0.020199	0	0	0	0.011386	0	0	0.031901	0	0	0	0.035632	0	0	0	0	0.02164
ENSSSCT00000052964	0	0	0	0	0.73331	0	0	0.595176	0	0	1.27917	0	1.16367	0	0	1.06461	0.177433	0.699375	3.16011	3.24602	3.14176	2.18523	3.43187	2.21024	2.48877	0.45842	2.44539	3.10858	2.9466	3.63242	4.29429	1.09889	0	0	1.83897	1.92635
ENSSSCT00000042133	0.958659	1.31816	0.891144	1.27152	0	0.642674	0.855722	0.570661	1.22096	1.16777	0	0.157001	0.484035	1.19773	1.55592	0	0.168297	0.839429	1.90274	1.74393	1.12088	1.15876	0.883957	2.11431	1.84767	0.370819	1.99504	0.240228	2.03584	0.394006	0	1.07836	3.17292	3.74925	2.34629	1.42134
ENSSSCT00000047687	0	0	0.125412	0	0	0	0	0	0	0	0	0	0	0	0	0	0	0	0	0	0	0.292339	0.650586	0	0	0	0	0.423268	0	0	0	0	0	0	0	0
ENSSSCT00000050765	0	0	0	0	0	0.127064	0	0.066457	0.102963	0.112809	0.005695	0	0.051895	0	0.103667	0	0.149479	0.185066	0.488824	0.203521	0.418198	0	0	0.54627	0.412101	0.576879	0.45763	0	0.269656	0.803825	0.354935	0.30695	0.030244	0.461537	0.304826	0.483579
ENSSSCT00000005156	0	1.56362	0.493943	0.764361	0.798627	0.420408	0	1.90154	0.325426	0.069991	0	0	1.47723	1.36089	2.87862	1.04087	0.96381	0	1.71265	3.01813	1.1113	4.65492	10.3498	2.44393	0.346914	14.2702	2.29597	2.98257	6.3347	1.748	33.3928	11.0366	14.5287	9.99761	17.1555	19.39
ENSSSCT00000051441	0.473773	0	0	0.046108	0	0	0.058669	0	0.471305	0	0.226137	0	0	0	2.96884	0.447707	0.339685	0.578529	1.2957	0	0.37056	3.17102	0.466459	0.87701	0.583202	2.93656	1.9347	1.44574	0	0	5.87009	0.490092	3.34866	1.2632	2.25823	0.523805
ENSSSCT00000005157	0.506634	0.751666	0.807344	0.333344	0.700354	0.483733	1.16809	0.741904	0.832805	0.424071	0.963499	0.811562	0.654524	0.071511	0.76486	0.670151	0.649749	1.21541	1.64459	1.28738	1.53294	1.88522	1.14338	1.27362	1.47885	2.40311	0.65672	0.498731	1.79055	0.957529	1.49002	2.53825	1.44091	1.10279	1.51917	1.53851
ENSSSCT00000066317	0	0	0	0	0	0	0	0	0	0	0	0	0	0.545967	0	0	0	0	0	0	0	0	0	0	0	0	0	0	0	0	0	0	0	0	0	0
ENSSSCT00000005158	0.614235	0.585471	0.241359	0.368203	0.2358	0.569754	0.357652	0.862548	0.664917	0.163617	0.358844	0.040039	0.001602	0.319821	0.240853	0	0.172212	0.440083	10.3904	1.63986	4.90359	6.55622	4.96621	0.985983	1.96705	3.39296	3.50945	4.84695	3.6472	1.57864	1.24569	3.35594	0.67991	7.68976	2.83282	0.907809
ENSSSCT00000052470	0	0	0	0	0	0	0	0	0	0	0	0	0	0	0	0	0	0	0	0	0	0	0	0	0	0	0	0	0	0	0	0	0	0	0	0
ENSSSCT00000005159	0	0	0	0	0	0	0	0	0	0	0	0.024607	0.143357	0	0	0	0	0	0.073066	0.102703	0.329577	0	0.210439	0.243664	0	0	0.331429	0.102705	0.074222	0.221581	0.211683	0.001794	0.034011	0.241486	0.191106	0
ENSSSCT00000042021	0	0	0	0	0.012044	0	0	0	0	0.02302	0	0	0	0	0	0	0	0	0.194183	0	0.298555	0.117652	0	0.128897	0.085757	0.101997	0	0.195194	0.041798	0.2564	0.136576	0.090484	0.14087	0.030138	0.055168	0.202334
ENSSSCT00000047405	0	0	0	0	0	0	0	0	0	0	0	0	0	0	0	0	0	0	0	0	0	0	0	0	0	0	0	0	0	0	0	0	0	0	0	0
ENSSSCT00000039404	0.437973	0	0.313747	0	0.023844	0	0	0.046111	0	0.265853	0.401944	0.123449	0.792325	0	0.03565	0.020044	0.127947	0	0	0	0.550807	0	0.026323	0	0.026253	0.036402	0.012177	0	0.056948	0.149688	0.019073	0.013072	0	0	0	0.016304
ENSSSCT00000005160	0.113809	0.340774	0	0.142895	0.158908	0.155359	0.359506	0.013236	0	0.153559	0.26877	0.208883	0.74446	0.325215	0.190129	0.102663	0.307013	0.207749	1.15178	1.82366	0.365023	0.788372	0.903939	0	0.944643	1.75568	1.3653	1.51243	2.17974	0.207311	0.670884	0.487435	1.22353	1.66347	0.417521	0.737319
ENSSSCT00000005161	0	0	0	0	0	0	0	0	0	0	0	0	0	0	0	0	0	0	0	0	0	0	0.022949	0	0	0	0	0	0	0	0	0	0	0	0.014086	0
ENSSSCT00000035954	0.013345	0.064728	0.031003	0.064787	0.039943	0.073391	0.076061	0.095943	0.079372	0.115954	0.012856	0.047033	0.013783	0.039326	0.040719	0.026729	0.054265	0.07333	0.706237	0.781317	0.5922	0.535178	0.550391	1.08404	0.574619	1.21178	0.25709	0.553835	0.801	0.756358	0.448548	0.422957	1.00669	0.331849	0.505526	0.538322
ENSSSCT00000032632	0	0	0	0	0	0	0	0	0	0	0	0	0	0	0	0	0	0	0	0	0	0	0.020741	0	0.073727	0	0	0	0.08245	0	0.046035	0	0	0	0	0
ENSSSCT00000005162	0	0	0	0	0	0	0	0	0	0	0	0	0	0	0	0	0	0	0	0	0	0	0	0	0	0	0	0	0	0	0	0	0	0	0	0
ENSSSCT00000005163	0.049452	0.030749	0.046946	0.062057	0.037752	0.042927	0.077	0.055427	0.096364	0	0.05832	0.034032	0.051331	0.045797	0.050548	0.160273	0.050524	0.039124	0.805779	0.352829	0.265513	0.350535	0.343899	1.49672	0.189305	1.52218	0.22102	0.521464	1.81665	0.612774	0.596655	0.217667	1.17023	0.458253	0.498023	0.58287
ENSSSCT00000005164	0	0	0	0	0	0	0	0	0	0	0	0	0	0	0	0	0	0	0	0	0	0.397262	0	0.192643	0	0	0	0	0	0	0	0.418909	0	0	0	0.464419
ENSSSCT00000052306	0	0	0	0	0	0	0	0	0	0	0	0	0	0	0	0	0	0	0	0	0	0	0	0	0	0	0	0	0	0	0	0	0	0	0	0
ENSSSCT00000034478	0	0	0	0	0	0	0	0	0	0	0	0	0	0	0	0	0	0	0	0	0	0	0	0	0	0	0	0	0	0	0	0	0	0.160927	0	0
ENSSSCT00000038251	0	0.027954	0	0.020675	0.030432	0.020342	0.019212	0.033064	0	0	0	0.028142	0	0	0.048728	0	0.010823	0	0.570283	0.410299	0.263958	0	0.331465	0	0.423954	0.450194	0.234146	0.344484	0.283289	0.342107	0.128099	0	0.618165	0.064391	0.324326	0
ENSSSCT00000046180	0	0	0	0	0	0	0	0	0	0	0	0	0	0	0	0	0	0	0	0	0	0	0	0	0	0	0	0	0	0	0	0	0	0	0	0
ENSSSCT00000055444	0.551163	0.668144	0.524375	0.608911	0.511986	0.77239	0.626215	0.821069	0.417619	0.746126	0.675387	0.944452	0.745468	0.971532	0.920626	0.833188	0.817315	0.688492	1.44481	1.19206	1.60664	1.30597	1.7906	2.33278	1.6474	1.96518	1.05981	0.738231	1.52365	1.73542	0.719427	1.63383	2.74406	1.67402	2.53199	1.64888
ENSSSCT00000005166	0	0	0	0	0	0	0	0	0	0	0	0	0	0	0	0	0	0	0	0	0	0	0	0	0	0.21395	0	0.833211	0	0.256591	0.234677	0	0	0	0	0.117085
ENSSSCT00000005167	0	0	0	0	0	0	0	0	0	0	0	0	0	0	0	0	0	0	0	0	0.052363	0	0	0	0	0	0	0	0	0	0	0	0	0	0	0
ENSSSCT00000057802	0	0	0.047689	0.048133	0	0	0	0.046186	0.001461	0	0.095515	0	0.051201	0.049353	0	0	0	0	0	0.141457	0.048138	0	0	0.048571	0.064515	0.046854	0.103457	0	0.090457	0.166341	0.074608	0.026139	0.016638	0	0.022744	0
ENSSSCT00000005168	0	0	0	0	0	0	0	0	0	0	0	0	0	0	0	0	0	0	0.0463	0	0	0	0.088808	0.05309	0.003367	0	0.043424	0	0	0	0	0	0	0	0.047732	0
ENSSSCT00000058143	0	0	0	0	0	0	0	0	0	0	0	0	0	0	0	0	0	0	0	0	0	0	0	0	0	0	0	0	0	0	0	0.188225	0	0	0	0
ENSSSCT00000039226	0.327242	0.914865	0.465465	0.567601	3.28711	0.1646	0.573836	0.630152	1.00955	0.221491	0.435436	0.12828	1.08689	4.21619	1.41312	6.20008	3.69198	3.08977	2.41047	3.55813	3.9645	16.613	2.0665	4.0044	0.701389	3.10614	2.50488	1.8811	2.22006	1.06438	6.92809	6.89215	6.87477	7.15016	13.1831	2.97151
ENSSSCT00000061969	0.017134	0.009715	0	0	0.07507	0.812158	0	0	0	0.014868	0.0266	0	0	0	0	0	0.04427	0.148995	0.047468	0	0	0	0	0	0.607409	0	0	0	0	0	0	0	0	0	0	0.078296
ENSSSCT00000047804	0.176915	0.397561	2.81372	0.305857	5.28508	0.12417	0.170686	0.234646	0.430096	0.093979	0.212652	0	0.201365	6.26475	0.362791	4.36123	4.11068	0.261523	0.511856	11.7551	17.1814	1.36443	1.11018	1.45134	0.460924	1.13944	12.1246	5.46038	9.67718	0.202999	1.39105	1.00964	0.845275	1.17412	2.31405	8.94171
ENSSSCT00000005176	0.665112	0.309197	0.702116	1.0079	1.92347	0.59461	0.672574	0.688161	0.882108	0.687227	0.947651	0.024013	1.22538	3.59822	1.52315	1.5175	0.799746	0.80554	3.66219	4.29782	3.1954	2.65046	6.81428	0.920039	0.426318	0.592575	3.93521	10.9679	4.68281	1.65453	6.12031	2.34669	14.8713	4.38884	47.5313	3.63411
ENSSSCT00000039009	0.418732	0.384517	0.336208	0.238828	1.16938	0.097674	0.063039	0.450951	0.191214	0.1498	0.324432	0.070413	0.676981	0.089629	0.251398	0.639832	0.189718	0.524454	2.48821	2.3822	0.942041	3.18638	2.07821	0.98063	0.22918	1.48866	0.774406	0.40375	0.681505	0.410464	2.54983	4.29851	3.09757	6.67672	4.00063	0.830958
ENSSSCT00000005170	0	0	0	0	0	0	0	0	0	0	0	0	0	0	0	0	0	0	0	0	0	0	0	0	0	0	0	0	0	0	0	0	0	0	0	0
ENSSSCT00000059196	0	0.093934	0.361822	0.086615	0.059633	0	0.011186	0.190687	0.217258	0	0	0	0.263516	0.121004	0.373939	0.389157	0	0	0.520944	1.21865	0.500499	0.22614	0.683731	0.315996	0.040591	0.413014	0.454022	0.153154	0.376703	0.357227	0.69338	1.62817	1.28833	1.23852	1.01465	0.329174
ENSSSCT00000005172	0.019127	0	0	0	0	0	0	0	0	0	0	0	0	0	0.572595	0	0	0	0	0	0	0	0	0.008793	0.007212	0.007192	0	0	0.560171	0	0	0	0.017912	0	0	0
ENSSSCT00000028050	0	0	0	0.86621	0	0.069394	0	0	0	0.143036	0.151396	0	0	0	0.093987	0	0	0	0	0.545831	0	0	0	0	0.806769	0	0	0.027332	0	0	0	0	0	0	0	0
ENSSSCT00000022579	1.76827	5.34442	3.83122	2.38744	6.47231	3.19855	5.06939	2.87694	7.78172	5.73595	5.20779	4.67436	5.17941	6.98859	0.476692	4.41557	3.20158	3.34723	3.12411	8.58081	1.59286	6.57078	2.38752	5.93455	4.54476	3.34022	6.02559	0	7.70542	6.76993	10.2298	5.47084	4.16944	6.56889	1.87972	7.60418
ENSSSCT00000045446	0	0	0	0	0	0	0	1.1169	0	0	0	0	0	0	0	0	0	0	0	0	0	0	0	0	0	0	0	0	0	0	0	0	0	0	0	0
ENSSSCT00000052266	0	0	0	0	0	0	0.00907	0	0	0	0	0	0	0	0	0	0	0	0.0274	0.039445	0	0	0	0	0	0	0	0	0	0	0.054399	0	0.028903	0	0	0
ENSSSCT00000005181	0	0.030366	0.189574	0.000533	0.293781	0.125051	0	0.223005	0	0	0	0.05158	0	0	0	0	0	0.051547	0	0.110354	0.203987	0.010454	0.029816	0	0	0.202929	0.156056	0.154435	0	0	0	0.249974	0	0	0.227917	0.183103
ENSSSCT00000048521	2.03193	1.39495	1.96303	2.43073	0.071374	2.06732	2.72461	2.56299	2.23204	2.09673	2.06595	1.7082	2.86123	2.36422	1.44932	2.07447	2.011	2.87621	4.66404	10.5661	7.31739	8.23052	7.06708	3.36448	6.62936	10.0097	8.89157	7.54144	8.86981	9.24462	10.0887	9.45424	7.87043	10.4775	9.63104	2.77058
ENSSSCT00000063792	0	0	0	0.207908	0	0	0	0	0	0	0	0	0	0.3298	0	0	0	0	0	0	0	0.301583	0	0.069412	2.0673	0.226849	0	0.424787	0	0	0.177379	0	0.217241	0	0.346176	0
ENSSSCT00000005183	1.17661	2.4526	1.87552	2.52258	1.67351	0.896068	2.19064	1.80513	2.41571	3.28367	3.22498	2.41154	2.42065	3.17747	3.48468	2.02821	3.28791	3.34238	2.27303	1.61772	0.604486	1.03227	2.06224	1.41577	2.24634	2.81419	1.30419	1.5874	1.39113	2.94551	1.97297	2.95565	3.13918	3.27482	1.87914	2.48179
ENSSSCT00000025826	0.17482	0.608526	1.05316	0.576402	0.912338	1.47948	1.33736	1.49474	1.94294	0.33331	0.570888	0.598874	0.588621	0.887439	0.646931	0.876797	0.441946	0.617148	4.02158	10.9129	3.50944	3.97114	6.86074	3.84234	9.16033	6.6733	3.66196	7.06505	3.91729	3.40551	7.16905	3.93823	0.955822	6.86725	4.10455	4.06142
ENSSSCT00000037149	0	0	0	0	0	0	0	0	0	0	0	0	0	0	0	0	0	0	0	0	0	0	0	0	0	0.171387	0	0	0	0	0	0	0	0	0	0
ENSSSCT00000058863	0	0.057733	0.048975	0.032954	0.033862	0	0	0.086958	0.165239	0.050736	0.084768	0.06011	0	0.06741	0.095792	0.051241	0	0.164816	0.178118	0.344025	0.329333	0.291091	0.261301	0.269951	0.164619	0.362395	0.553818	0.225446	0.137339	0.312223	0.511199	0.435174	0.343648	0.242241	0.19702	0.357088
ENSSSCT00000005184	0	0	0	0	0	0.134193	0.032864	0	0	0	0	0	0.111828	0	0	0	0	0.049751	0	0.134568	0	0.257383	0.170885	0	0	0.122017	0.173281	0.087915	0.226264	0	0.254094	0.240217	0.022363	0	0.110596	0
ENSSSCT00000037821	0.033287	0.539065	0.032368	1.00543	0.739292	0.523807	1.0081	1.9e-05	0.014626	0.012855	0.439955	0.007737	1.19845	0.063248	0.638309	0.886854	0.663996	1.16483	1.26572	1.51347	1.6963	1.43511	1.11558	0.005343	0.427875	0.95011	1.41294	0.915923	3.45038	1.10522	3.01186	1.315	4.38259	3.48401	1.47648	0.417832
ENSSSCT00000064642	0.035686	0	0.92103	0	0.005536	0	0	6e-06	1.57059	0	0	0	0.032421	1.55727	0.044988	0	0.017546	0.0104	1.0057	1.39493	0.985541	0.189211	0.424786	0.092994	0.880195	1.2626	1.94786	0.170135	0.81874	0.780624	1.26738	1.59297	0.394404	0.713444	0.825475	4.53344
ENSSSCT00000060049	0	0.193207	0.013626	0	0	0	0	0.00128	0	0	0	0	0	0	0.00232	0.020204	0	0	0.029035	0	0.087282	0.075316	2.09916	0.218532	0	0	0.054171	0	0	0.032304	0	0	0.028872	0	0.009277	0
ENSSSCT00000049962	0	0	0	0	0	0	0	0	0	0	0	0	0	0	0	0	0	0	0	0	0	0	0	0	0	0	0	0.979289	0.14315	0	0	0	0	0	0	0.540845
ENSSSCT00000051118	0	0	0	0	0.016495	0	0	0	0	0.008254	0	0	0.002239	0	0	0.052974	0.000218	0	0.372764	0.096758	0	0	0	0.396863	0	0	0	0	0	0	0.000504	0	0.014681	0.006168	0.178336	0
ENSSSCT00000005185	0	0	0	0	0	0	0	0.208287	0	0	0	0	0	0	0	0	0	0	0	0	1.52206	0.802524	0	0	0	0.387641	0.792976	0	0.190229	0	0	0.519508	0	0	0.382338	0.920309
ENSSSCT00000066231	0	2.30555	0	0	2.55197	3.22623	0	5.22264	5.21124	0	3.87173	2.93268	0	0	0	3.53773	3.15366	3.55409	0	7.50789	8.36907	0	7.35487	0	0	6.81032	0	0	0	0	0	0	0	0	7.62886	0
ENSSSCT00000062680	7.73303	0	14.4929	0	19.498	0	22.6699	8.42288	15.5133	11.1013	27.2055	7.88861	6.45871	17.2328	12.777	21.4226	10.7135	0	3.55222	0	1.25809	0.670716	2.42502	2.25861	4.85794	8.2662	4.06698	6.57409	3.25876	1.67918	4.99256	0	7.2581	5.04584	1.68802	5.22375
ENSSSCT00000046704	5.31438	7.36717	4.51926	6.4623	4.18955	7.6177	0.265014	9.44765	5.5119	4.0264	5.05614	5.16467	6.00285	5.11333	4.2284	3.36179	5.68735	7.11461	12.0884	14.3555	13.8747	11.6677	13.0942	10.8507	5.6293	9.67527	12.6636	5.60569	17.2633	6.86167	12.0225	17.2242	12.6561	12.7632	14.2792	12.3262
ENSSSCT00000005188	0	0	0	0	0	0	0	0	0	0	0	0	0	0	0	0	0	0	0	0	0	0	0	0	0	0	0	0	0	0	0	0	0	0	0	0
ENSSSCT00000031142	2.06388	0.587707	1.4752	0.170973	10.2901	1.09901	2.83607	2.29334	3.08514	0.750435	13.8123	2.04589	2.93479	2.22508	13.3143	8.15316	9.75675	0.453998	1.01466	1.63707	1.78854	0.85585	1.2584	2.01182	9.13287	1.93982	3.70573	3.18414	3.90859	5.3281	1.91609	6.99431	1.72459	3.68742	3.77867	2.83319
ENSSSCT00000005189	0.271233	0.507485	0.356027	0.705851	0.549249	0.208564	0.43291	0.471853	0.320958	0.388006	0.383279	0.501347	0.658008	0.416044	0.598455	0.533167	0.224394	0.321021	0.515538	0.315476	0.125076	0.314752	0.165525	0.928108	0.043869	0.082243	0.377541	0.252398	1.03872	0.281371	0.416419	0.30583	0.177308	0.714198	0.383809	0.353316
ENSSSCT00000005190	34.4153	46.3922	34.1049	37.7293	33.3338	28.9142	39.3467	65.9969	48.0451	26.2576	43.7011	25.8545	39.4547	53.6256	77.123	50.532	32.5892	48.7217	168.463	170.288	182.401	252.243	189.684	159.399	152.446	345.762	201.22	153.372	218.749	139.463	259.775	332.368	187.83	257.121	279.912	281.364
ENSSSCT00000005191	0	0	0	0	0	0	0	0	0	0	0	0	0	0.010635	0	0	0	0	0	0.084971	0.120185	0.116909	0	0.014479	0	0	0.093949	0	0.130783	0	0	0	0	0	0	0
ENSSSCT00000040220	0	0	0	0	0	0	0	0	0	0	0	0	0.00032	0	0	0	0	0	0	0.078494	0.113338	0.140514	0.218825	0.017051	0	0	0.080957	0.14248	0.099757	0	0	0	0.465181	0	0.11304	0.219258
ENSSSCT00000005193	0.021933	0.063239	0	0.084968	0.028956	0	0.013326	0.01376	0.071363	0.042249	0	0	0.181632	0.029408	0.045066	0.029731	0.015014	0.047051	0.032865	0.061615	0.299903	0.247756	0.04005	0.213673	0.044044	0.062539	0.115974	0.143416	0.072022	0.060057	0.10824	0.069613	0.270238	0.082793	0	0.04863
ENSSSCT00000060117	0	0	0	0	0	0	0	0	0	0	0	0	0	0	0	0	0	0	0	0	0	0	0	0	0	0	0	0	0	0	0	0	0	0	0	0
ENSSSCT00000037932	0	0	0	0	0	0	0	0	0	0	0	0	0	0	0	0	0	0	0	0	0	0	0	0	0	0.334498	0	0	0	0.052097	0	0	0.014566	0	0	0
ENSSSCT00000038761	0	0	0	0	0	0	0	0	0	0	0	0	0	0	0	0	0	0	0	0	0	0	0	0	0	0	0	0	0	0.001657	0	0	0	0	0	0
ENSSSCT00000041897	0.00676	0	0.013007	0	0	0	0	0	0	0	0.01296	0	0	0	0	0	0	0.010946	0.192487	0.014119	0.013129	0.291902	0.011541	0.0069	0.068523	0.293857	0	0.210168	0	0.101972	0.037434	0.173357	0	0.104271	0.024131	0.009975
ENSSSCT00000005194	0	0	0	0	0	0	0	0	0	0	0	0	0	0	0	0	0	0	0	0	0	0	0	0	0	0	0	0	0	0	0	0	0	0	0	0
ENSSSCT00000050455	0	0	0	0	0.241348	0	0	0	0	0	0	0.009422	0	0	0	0	0	0	0	0	0.388466	0	0.052887	0.02049	0	0	0	0	0	2.29261	0	0	0	0	0	0
ENSSSCT00000050838	0.267697	0	0	0.090728	0.031932	0.005228	0.03092	0.019245	0	0.018014	0.023723	0.051437	0.029555	0.037914	0	0	0.066337	0.005388	2.31375	0.24336	0.830074	1.45768	0.489474	0	0.889476	0.024108	0.035488	1.29595	0	0	1.76992	0	1.97008	0.0565	0	0
ENSSSCT00000058296	0	0.083522	0	0.021076	0	0	0	0	0	0	0	0	0	0.012732	0	0	0.009297	0	0.41995	0	0.058123	0.001714	0.870523	0	0.871774	0.038119	0	0	0	0	0.284331	0	0	0	0	0
ENSSSCT00000042843	0	0	0	0	0	0.007385	0	0	0	0	0.064741	0	0.618052	0.0159	0.261485	0	0	0.020185	0	0	0	0	0.213253	0	0.090838	0	0	0	0	0	0.279285	0	0	0	0	0
ENSSSCT00000063903	0	0	0	0	0	0	0	0	0	0	0	0	0	0	0	0	0	0	0.015189	0	0.790696	0.914317	0	0	0.721164	0.191364	0	0.804245	0.880524	0	0	0	0	0.265095	0	0.345041
ENSSSCT00000005195	0.051078	0.000223	0	0.006284	0	0.002472	0	0.530086	0	0	1.32058	0	0	0	0	0	0.001359	0.02466	0	0	0	0.000663	0	0	0	0	0	0	0	0	0	0	0	0	0	0
ENSSSCT00000040803	0.005441	0.552526	0	0	0	0	0	0.006541	0	0	0	0	0	0	0	0	0	0	0	0	0	0.014323	0	0	0.010486	0.013271	0.005861	0.009731	0	0.005714	0	0	0	0	0	0.004491
ENSSSCT00000027386	0	0	0	0	0	0	0	0	0	0	0	0	0	0	0	0	0	0	0	0	0	0	0	0	0	0	0	0	0	0	0	0	0	0	0	1.91415
ENSSSCT00000005196	0	0	0	0	0	0	0	0	0	0	0	0	0	0	0	0	0	0	0	0	0	0	0	0	0	0	0	0	0	0	0	0	0	0	0	0
ENSSSCT00000055830	0.534813	0	0	0	0	0	1.56761	0	0	0	0	0	2.01445	0.294295	0	0.777317	0	0	0	0.147026	0	0	0	0	0	0	0	0	0	0	0	0	0	0	0.477294	0
ENSSSCT00000039043	0.711522	2.18498	1.24328	2.01805	0	0.889151	0	0.58926	0	0	0.968656	0.659859	0	0.780154	0.234919	0.074478	0.462846	1.83942	1.66343	1.00556	0	1.43386	1.0763	3.36456	0.918887	0.546716	2.59115	0	1.39247	0	2.43901	1.0216	0	1.3549	0.536901	2.23491
ENSSSCT00000057371	1.03477	0.019462	0.276911	0.662968	0.860322	0.72305	0	1.92753	2.56323	2.3867	0.945218	1.48043	0.848419	1.17271	1.61172	1.09471	1.56015	0.325407	4.1551	3.40422	5.54488	5.58202	2.30581	3.51939	4.50126	5.53929	4.0091	3.23136	4.66828	4.99542	2.94896	5.28966	4.06071	2.21859	4.3979	3.12107
ENSSSCT00000048296	0	0	0	0	0	0	0	0	0	0	0	0	0	0	0.077805	0	0	0	0	0	0	0	1.62462	0	0.280574	0	0	1.16248	0	0	0	0.563019	0	0.736463	0	0.848815
ENSSSCT00000060247	0	0	0	0	0	0.068579	0.27324	0.451551	0	0	0.218167	0	0	0	0	0	0	0	0.370268	2.08704	0.557345	0	0	0	0	0.661151	0	0.377333	0.533266	0.458182	0.642287	0	1.48893	0	0.576145	0
ENSSSCT00000052259	0.082883	0.561073	0.554209	0.628544	0.277551	0.479213	0.431737	0.602017	0.104227	0.312797	0.79766	0.518346	0.933861	0.731931	0.550434	0.082908	0.073453	0.293029	2.21725	2.87198	1.93581	1.1546	1.58782	1.11179	1.53835	1.4516	2.28583	1.42243	2.31052	1.6098	2.07783	1.42234	1.43695	1.58205	0.826716	2.36271
ENSSSCT00000005200	0	0	0	0	0	0	0	0	0.996089	0	0	0	0	0	0	0	0	0.98444	0.826651	0	1.05559	2.07459	1.46754	1.82313	1.61938	2.20767	0.611274	1.31676	1.21931	1.12251	1.03925	0.929644	2.19703	0	2.20394	1.05509
ENSSSCT00000005201	0	0	0	0.03775	0	0	0	0.00345	0	0	0	0.00149	0.266345	0.57017	0	0	0	0	0	0	0.284291	0	0	0.406562	0.431144	0.802148	0	0	0.44533	0.524219	0.464703	0	0.707718	0	0.007722	0.003483
ENSSSCT00000041823	0	0	0	0	0	0	0.015308	0	0	0	0	0	0	0	0	0	0	0	0	0	0	0	0	0	0	0	0	0.197747	0	0.394817	0	0	0.519739	0	0	0
ENSSSCT00000005202	1.1501	4.01823	2.43867	1.71346	1.74121	3.73799	2.95751	1.34403	2.99125	3.31663	4.67817	3.10541	2.07416	1.7309	3.96158	1.39631	0.376829	3.33846	1.85626	0.910128	1.46273	0.930826	2.34252	0.176836	2.32935	3.58326	0.745135	0.897186	0.332042	2.16509	1.97298	0.208347	3.08767	1.74246	1.92414	1.36456
ENSSSCT00000047073	2.00859	2.96175	2.76515	3.22646	1.28157	2.30466	2.74383	2.15292	2.73965	2.6782	2.40885	3.7175	3.90415	3.59662	3.27566	1.63647	2.08176	3.75712	2.4265	2.2419	3.24639	4.46571	2.36975	3.46427	1.81253	3.31119	2.92032	1.35679	2.55665	1.62483	2.98028	3.43941	0.273761	2.01888	3.33622	2.8903
ENSSSCT00000059846	0	0	0	0	0	0	0	0	0	0	0	0	0	0	0	0	0	0	0	0	0	0	0	0	0	0	0	0	0	0	0	0	0	0	0	0
ENSSSCT00000049753	0	0	0	0	0	0	0	0	0	0	0	0	0	0	0	0	0	0	0	0	0	3.47237	0	0	0	0	0.922737	0	0	0	0	0	0	0	0	0
ENSSSCT00000005203	1.17598	0.90444	1.33892	1.42456	2.40858	1.33403	1.52822	3.08092	3.57162	1.64428	2.57815	1.86007	2.45939	2.71627	2.07605	0	2.2443	2.12568	2.33985	2.26939	3.40393	2.88383	2.91378	2.27569	2.5993	3.47305	3.04977	2.32625	3.33638	0	3.00297	3.06323	0	2.27049	3.34658	0
ENSSSCT00000005204	0	0	0	0	0	0	0	0	0	0	0	0	0	0	0	0	0	0	0.016045	0	0	0	0	0.163702	0	0.631171	0	0	0	0	0	0	0	0.275305	0	0.408036
ENSSSCT00000056889	0	0	0	0	0	0	0	0	0	0	0	0	0	0	0	0	0	0	0	0	0	0	0	0	0	0	0	0	0	0	0	0	0	0	0	0
ENSSSCT00000005205	0.072451	0.035211	0	0	0	0	0	0.032413	0.035041	0.045594	0	0.013312	0.22137	0	0	0.093787	0.036641	0.029327	0.128968	0	0	0	0	0.110913	0	0.202159	0.01512	0	0.196382	0.034151	0	0.038981	0.17119	0.101531	0.03324	0.216566
ENSSSCT00000005206	0.13868	0.235321	0.231051	0.162248	0.139552	0.15413	0.302242	0.259187	0.250461	0.265938	0.257593	0.315699	0.286693	0.307506	0.234576	0.217831	0.21802	0.266423	0.68656	1.0197	0.617607	0.672806	1.00954	0.494534	0.733568	0.588279	0.867283	0.869685	0.947245	0.45663	1.19079	0.999442	0.977182	1.0597	0.566695	0.793533
ENSSSCT00000057279	0	0	0	0	0	0	0	0	0	0	0	0	0	0	0	0	0	0	0	0	0	0	0	0	0	0	0	0	0	0	0	0	0	0	0	0
ENSSSCT00000050583	6.14377	4.15115	5.98273	3.0617	3.64835	4.20738	4.69746	4.81746	8.6934	5.14181	3.90554	5.76143	9.47636	4.70307	5.95442	4.36444	5.50825	5.98104	7.60098	7.17029	7.94972	7.54424	7.17245	8.22952	7.01799	9.51483	8.36059	5.7931	8.07111	4.25445	6.34384	8.4493	8.48887	8.89027	8.44436	5.5279
ENSSSCT00000061188	1.26887	0	0.316352	1.47023	0	1.23574	0	0.551996	0.36204	1.28645	0	0	0.290574	1.44287	0.392987	1.17998	1.2389	0.56973	0.857779	0.2031	4.23142	1.65138	1.18576	0.367968	0	2.06537	0.730772	0.833694	0.957	0.875516	0.89438	0.670488	0	0.400606	0.539235	1.37237
ENSSSCT00000005208	0.377162	1.06021	0.783975	0.031148	1.09621	0.109403	1.141	0.626052	2.84039	1.00098	1.20068	0.986666	2.07321	0.260094	1.20643	0	0.176559	1.54916	3.53161	1.37845	0	4.24019	3.45015	4.76141	4.32815	2.71038	1.23071	1.20942	4.74753	2.80856	3.18639	2.63992	5.24397	3.70215	3.13645	3.12994
ENSSSCT00000023322	0	0	0	0	0	0.366486	0	0	0	0	0.314173	0	0	0	0	0	0	0	0	0	0	0	0	0	0	0	0	0	0	0	0	0	0	0.247432	0	0
ENSSSCT00000046627	4.65457	1.92026	0.330878	0.463287	0.331945	0.030835	1.7556	1.03798	0.381574	1.32226	0.329616	2.12697	0.948924	0	2.58493	2.17497	0.046069	0	3.57963	1.90426	2.38911	0.598035	0	0.612683	0.269798	0.60382	0.44146	0	0.546438	0.501018	0	0.470946	0.294155	1.8811	0.447221	0.522999
ENSSSCT00000005209	0	0	0	0	0	0	0	0	0	0	0	0	0	1.35323	0	0	0	0	0	0	0	0	5.07657	0	0	0	0	0	0	0	0	0	0	0	0	0
ENSSSCT00000032277	0	0	0	0	0	0	0	0	0	0	0	0	0	0	0	0	0	0	0	0	0	0	0	0	0	0	0	0	0	0	0	0	0	0	0	0
ENSSSCT00000005210	1.00344	0.199138	0	0	0	0.700454	0.992781	0	0.845022	0	0.420222	0	2.1708	0	0	0	0	0.158455	0	0.141208	1.73208	1.12364	1.0015	1.69839	0.68716	0.804803	0.324597	2.28447	1.18199	1.72249	0	0	0	0	0.357264	0.637181
ENSSSCT00000064019	0	0.983947	0	0	0	0	0	0	0	0.793034	0	0	0	0	0	0	0.417608	0	0	0	0	0.697931	0	0	0.496302	0.529081	0.025395	0	0.386586	0.586607	1.80625	0	0	0.963438	0.562365	0
ENSSSCT00000005211	1.76752	0	0.519622	0.059488	0.037614	0	0	0.045694	0	0.042064	0	0	0.007155	0.047539	0	0	0	0.015515	0.068523	0.044757	0.048626	0.116359	0.027156	0.060635	0.018019	0.025615	0.065872	0.114498	0.085997	0	0.035388	0.139307	0.115395	0.059591	0.054634	0.251076
ENSSSCT00000029439	0	0	0	0	0	0	0	0	0	0	0	0	0	0	0	0	0	0	0	0	0	0	0	0	0	0	0	0	0	0	0	0	0	0	0	0
ENSSSCT00000005213	0.022049	0	0	0.091171	0	0	0	0	0.091225	0	0	0	0.198226	0	0	0.001809	0	0	0.078003	0.600548	0.017474	0.083139	0.076405	0.291974	0.188521	0.163902	0.428193	0.334864	0.083429	0.29244	0.112062	0.113034	1.08366	0.171638	0.126161	0.426788
ENSSSCT00000005214	0	0	0	0	0	0	0	0	0	0	0	0	0	0	0	0	0	0	0	0.999235	0	0	0	0	0	0	0	0	0	0	0	0	0	0	0	0
ENSSSCT00000044190	0	0.002655	0	0	0.001861	0	0	0	0	0.001783	0	0	0.339827	0	0.001861	0	0	0	0	0	0	0.002996	0	0.002522	0	0.092837	0	0.002623	0	0	0	0.001912	0	0	0.010257	0
ENSSSCT00000037719	0	0	0	0	0	0	0	0	0	0	0	0	0	0	0	0	0	0	0	0	0.024453	0	0	0	0	0	0.253994	0	0	0	0	0	0	0	0	0
ENSSSCT00000056576	0	0	0	0	0	0	0	0	0	0	0	0	0	0	0	0	0	0	0.014862	0	0.050768	0.037727	0	0	0	0.438305	0.255258	0	0.087559	0	0.251525	0.197301	0	0	0	0
ENSSSCT00000062374	0	0	0	0	0	0	0	0	0	0	0	0	0	0	0	0	0	0	0.01736	0	0.065553	0	0	0	0	0	0	0	0	0	0	0	0	0	0	0
ENSSSCT00000042516	0	0	0	0	0	0	0	0	0	0	0	0	0	0	0	0	0	0	0	0	0	0	0	0	0.001848	0	0	0	0	0	0	0	0	0	0	0
ENSSSCT00000051192	1.18073	1.07712	1.0051	1.18562	1.44349	1.14672	1.25933	1.62792	1.54835	1.11186	0.57772	1.06984	1.56016	1.88896	1.41697	0.933473	0.812939	1.10692	2.0185	1.88793	1.40886	1.61846	1.25375	1.92399	1.15281	2.0417	2.00756	1.45767	1.66583	2.30556	2.16785	1.2513	2.60954	2.74112	1.92948	1.92767
ENSSSCT00000047227	0	0	0	0	0	0	0	0	0	0	0	0	0	0	0	0	0	0	0	0	0	0	0	0	0	0	0	0	0	0	0	0	0	0	0	0
ENSSSCT00000060189	0	0	0	0	0	0	0	0	0	0	0	0	0	0	0	0	0	0	0	0	0	0	0	0	0	0	0	0	0	0	0	0	0	0	0	0
ENSSSCT00000005217	0	0	0	0	0	0	0.116573	0	0	0	0	0.071676	0	0	0	0.309438	0	0.116784	0	0	0	0.216714	0	0	0.319215	0	0	0	0	0.073016	0	0.35745	0	0.270916	0	0
ENSSSCT00000005219	2.89202	1.10433	3.49321	2.68337	3.48371	0.986663	2.60454	3.09498	5.64264	3.55228	1.01857	1.64264	3.2139	1.68472	0.718076	1.19892	2.09179	1.88773	2.36514	2.20203	2.43925	2.97961	2.31659	2.60707	1.80834	1.85745	1.8508	2.56266	2.36909	2.33541	2.70909	2.9777	1.73554	2.20055	2.60395	3.00572
ENSSSCT00000060086	0.146888	0.060434	0.137561	0.169673	0.125941	0.043178	0.229039	0.082613	0.094071	0.0765	0.22228	0.768447	0.161403	0.281893	1.0752	0.27049	0.080993	0.545469	0.037619	0.189746	0.286869	0.338581	0.267812	0.085555	0.118634	0.209979	0.216727	0.944383	0.098421	0.077764	0.059758	0.497149	0.237589	0.142113	0.149426	0.129
ENSSSCT00000037345	0	0	0.007845	0.012138	0.042945	0.002156	0	0	0	0.00497	0.07386	0	0	0	0	0.012063	0	0	0	0	0.004355	0	0.008193	0	0.01346	0.000392	0.006744	0	0.003522	0.001348	0.04527	0.007007	0.01323	0.009997	0.103363	0.011896
ENSSSCT00000048710	1.09188	2.31813	0.870267	1.72033	1.56627	1.43827	1.51807	1.92322	1.04156	1.71552	0.939808	1.68297	1.64745	1.80654	2.37617	1.47284	4.43346	1.60836	8.55658	6.70437	6.3605	6.04803	6.11368	6.67958	6.75766	7.90161	7.61696	7.22049	8.27504	8.38484	8.74238	11.0736	6.14734	7.94122	9.07228	9.781
ENSSSCT00000045675	0	0.112763	0	0	0	0	0	0	0	0	0	0	0	0.090386	0	0	0	0	0.23509	0	0.392284	0	0.529493	0.299937	0	0.424325	0.198454	0.017783	0.163508	0	0.040561	0.200315	0.064839	0.17838	0	0.015926
ENSSSCT00000037285	3.41282	2.55994	2.54925	3.3729	4.87995	1.77035	2.52214	3.54946	6.3029	2.66454	4.64723	2.99896	5.50863	3.02974	2.7293	2.7038	4.1363	3.38198	0	0	0	0	0	0	0.780658	0	0.949331	0	0	0.899577	0	0	0	0	0	0
ENSSSCT00000046474	0	0	0	0	0.201309	0.161484	0	0	0	0.20455	0	0	0	0	0	0	0	0	0	0	0.003973	0.002941	0.031436	0	0	0.440198	0.61963	0.010921	0.535315	0.183646	0.741503	0.521726	0.514834	0.023607	0.769197	0.337421
ENSSSCT00000005218	0	0	0	0	0	9.41227	7.15462	0	0	0	0	0	0	0	0	0	0	0	0	0	0	0	0	0	0	0.239465	0	0	0	0	0	0	0.043734	0	0	0
ENSSSCT00000051654	28.7957	25.5322	19.2272	13.7289	0.932651	0.533906	11.6327	24.649	14.0823	20.0384	13.3548	42.5028	41.3205	25.0914	29.9292	13.1146	16.1203	25.0565	5.49048	4.4092	6.89931	7.27236	3.88639	6.86383	10.2507	4.68431	6.51527	5.01824	3.0391	15.9616	4.27623	4.37373	4.66336	3.56755	6.22636	6.09704
ENSSSCT00000062540	6.31927	4.00612	0	4.67334	0	0.149936	0	0	0	0	9.54347	4.78766	0	10.8284	3.49197	5.78958	7.87324	0	0	1.46259	0	0.554978	4.18983	2.15555	4.47389	1.57358	0	0	1.85499	4.63819	0.61181	1.92701	3.03948	0	5.09079	1.02605
ENSSSCT00000065521	0	0	0	0	0	0	6.49073	3.50398	0	0	0	0	0	0	0	0	0	0	0	0	0	0	0	0	0	0	0	0	0	0	0	0.789673	1.21571	0	0	0
ENSSSCT00000040719	6.10819	0.403131	1.22246	1.32479	7.70917	7.32806	0	0.968009	33.7361	2.51892	0.66703	1.42734	2.19934	2.88431	0.486459	2.60042	3.40183	4.30774	0.269286	0.09754	0.601584	0.12911	0.703966	1.02322	0.703581	0.092895	0.211325	0.479376	0.19248	0.890663	0.860711	0.068468	0	3.23524	0.05487	0.700233
ENSSSCT00000064218	71.7746	50.5451	59.2178	94.0059	57.7361	47.817	72.3211	39.7212	51.2489	67.1431	40.8129	105.137	76.0716	51.9222	114.588	89.6938	163.877	46.2673	0.567303	0.100442	0.657113	0.439286	0.396066	1.63434	3.23	0.233599	0.754936	0.22286	0.386785	11.8857	0.289517	0.247671	0.354092	0.847074	0.620774	0.634503
ENSSSCT00000042906	5.16545	10.132	7.64894	14.6322	12.5536	9.17058	9.75244	9.18498	11.4878	13.0207	11.0718	17.0802	16.7942	5.27288	22.6546	22.8063	24.9757	12.103	0	0	0.85052	0	0	0.300591	0.658982	0	0	0	0	2.21702	0	0.185892	0	0	0	0
ENSSSCT00000044440	0	0	0	0	0	0	0	0	0	0	0	0	0	0	0	0	0	0	0	0	0	0	0	0	0	0	0	0	0	0	0	0	0	0	0	0
ENSSSCT00000005224	0	0.002793	0	0	0.022977	0	0.03065	0	0	0	0.110093	0	0	0.01555	0	0.031846	0.037688	0	0	0	0	0	0	0	0	0	0	0	0	0	0	0	0.031752	0	0	0
ENSSSCT00000059617	107.47	122.732	140.923	149.731	48.8094	177.4	111.012	119.727	319.645	151.966	145.204	130.422	390.516	112.889	86.8334	124.796	94.3918	203.783	0	0	4.66991	0	0.548534	0.737906	6.89102	0	2.01927	0	0	10.1631	3.7666	0	0	3.57655	0	2.10003
ENSSSCT00000005221	0.093813	0.007409	0.046932	0	0.0424	0.030095	0.053107	0.039717	0.029099	0.025892	0.003384	0.059274	0.15852	0.001155	0	0.475602	0.037644	0.01905	1.50056	0.697964	0.598468	0.540789	0.201207	2.43298	0.531159	0.410106	0.296089	0.208787	1.10962	0.466	0.121969	0.67151	1.01662	0.073453	0.685433	0.526614
ENSSSCT00000037973	0	0	0	0	0	0	0.100165	0.049198	0	0	0	0	0.832327	0	0	0	0	0	1.50398	0.587801	0.770708	0.146364	1.75095	2.2797	0	1.86662	0	0.03088	0	0.301482	1.56269	0.073849	0.202337	0.378863	2.66899	0.727193
ENSSSCT00000038501	0	0	0.248527	0	0	0.637708	0	2.2684	0	0	0	0	0	0	0	0	0	0	0	0.099874	0.01733	0	0.574839	0	0	0	0	0.005917	0.14058	0	0.023332	0	0.301402	0	0	0
ENSSSCT00000038692	3.67574	1.47552	0	0.952972	0.050481	0	0	0.119614	2.50815	2.69844	2.1951	2.17157	3.31328	1.64288	0	0	0.071933	0.513693	1.60056	0	0	1.53368	0.115694	2.54885	0.373822	0.60042	0.083467	0	0	1.16486	0.039417	0.105653	0	0	0.106913	0.674645
ENSSSCT00000005225	0	0	0	0	0	0	2.34832	0	0	0	1.58556	0.273091	0.362802	0	0.441985	1.23197	0	0	0	0	0	0	0	0	0	0.480211	0	0	0	0.965506	0	0	0	0	0	0
ENSSSCT00000005226	2.12242	4.81985	4.74811	6.49098	5.57827	5.97057	4.99553	7.44883	7.57735	5.51151	3.64184	3.0604	8.86994	7.49239	2.84427	6.19601	5.07442	4.1727	19.1311	11.0151	15.8534	15.2964	11.8202	6.74325	13.185	17.4539	11.9889	16.5593	7.33094	11.0973	11.1294	16.8189	5.48219	14.5366	11.8829	10.3706
ENSSSCT00000061261	0.594538	0.45816	0.64351	0	0	0.032785	0.244364	0.040279	0.566075	0.547008	0.036265	0.034164	0.974278	0.017504	0.870272	0	0.060419	0.969946	4.21095	3.68633	6.11084	1.90282	1.1947	13.742	3.02165	5.83991	3.99432	1.10484	17.5937	2.59145	3.74309	5.12441	4.55518	1.52391	1.306	11.609
ENSSSCT00000059767	0	0	0.347511	0	0	0	0	0	0	0	0	0	0	0	0	0	0	0	0	0	0	0	0	0	0	0	0	0	0	0	0	0	0	0	0	0
ENSSSCT00000005227	0.777349	1.47501	0.948303	2.1684	1.08877	1.50894	0	1.88036	1.55737	2.81589	1.40706	0.500303	4.36578	2.88045	1.60359	0.57619	2.25863	0.034917	0	0	0	0	0.031647	0	0	0.0033	0.448982	0	0	2.3928	0.10195	0	0	0.373912	0.002106	0.461395
ENSSSCT00000051894	0	0	0	0	0	0	0	0	0	0	0	0	0	0	0	0	0	0	0	0	0.107489	0	0	0	0	0	0	0	0	0	0	0	0	0	0	0
ENSSSCT00000062609	0	0	0	0	0	0	0	0	0	0	0	0	0	0	0	0.741961	0	0	0.769895	0	0.18557	2.84286	0	0.246147	0.50413	0	1.99445	3.00232	0.794326	0.958956	0.356434	0	0.162416	0.397556	1.12971	0.661545
ENSSSCT00000036856	0	0	0	0	0	0	0	0	0	0	0	0	0	0	0	0	0	0	0	0	0	0	0.228078	0	0	0	0	0	0	0	0	0	0	0	0	0
ENSSSCT00000041359	0.877422	0.961382	1.01387	0	0	0.930896	1.44965	0.827327	1.19631	0	0.950053	0.910226	0	0.536831	1.43519	1.25938	0	2.0446	0	10.5797	10.8188	6.32288	10.8974	9.45016	6.97042	8.35334	7.26377	4.38349	6.12802	3.61602	8.80679	10.8108	10.0319	6.89636	7.97751	5.43546
ENSSSCT00000005228	0	0	0	0	0	0	0	0	0	0	0	0	0	0	0	0	0	0	0	0	0	0	0	0	0	0	0	0	0	0	0	0	0	0	0	0
ENSSSCT00000005229	0	0	0	0	0	0	0	0	0	0	0	0	0	0	0	0	0	0	0	0	0.013491	0	0	0	0	0.061075	0	0	0	0	0.032418	0	0.007521	0	0	0
ENSSSCT00000049474	0	0.008223	0.024413	0	0	0.016163	0.015265	0	0	0	0	0.044945	0	0.01141	0.042036	0	0	0	0	0.035334	0.0161	0.017258	0.057623	0.041614	0	0.047892	0	0	0.061743	0.016189	0	0.018206	0.036634	0	0.015524	0.015916
ENSSSCT00000022785	4.41311	8.37628	8.10016	5.29624	5.35501	6.66857	7.88682	6.37304	4.45378	3.76992	6.92028	3.64571	4.3316	6.28901	8.25284	1.56001	3.14424	6.05248	21.9986	21.5661	4.50143	27.6005	5.82374	22.6418	5.64074	29.3633	21.8683	17.9849	4.68964	14.8253	29.3832	31.3761	21.871	20.7802	21.5789	24.5971
ENSSSCT00000005232	0.049633	0.00698	0.016718	0.003861	0	0.013721	0.012958	0.019548	0.012209	0.010271	0.006447	0.006136	0.017912	0.028596	0.010882	0.018895	0.0073	0.01538	0.127029	0.155279	0.330096	0.210267	0.463995	0.305161	0.10306	0.185173	0.492879	0.158785	0.118241	0.093538	0.259968	0.258677	0.333333	0.09136	0.20232	0.196995
ENSSSCT00000048617	0.620634	0.13173	0.372243	0.463687	0.137567	0.383579	0.374957	0.792721	0.901015	0.380922	0.468559	0.401987	1.00725	0.423151	0.539575	0.447504	0.309632	0.598093	1.47551	2.88538	2.96028	2.67781	2.95258	2.56344	1.80923	2.25083	1.13302	3.18236	1.08091	1.1896	2.25417	2.34832	2.85138	1.9663	1.55367	2.34942
ENSSSCT00000005233	0	0	0	0	0	0	0	0	0	0	0	0	0	0	0	0	0	0	0.082341	0	0	0	0	0	0	0.212977	0	0	0.045449	0	0.10164	0	0.068934	0	0	0.097329
ENSSSCT00000028869	0	0.034776	0.030615	0	0	0	0.023736	0	0.013858	0	0.044305	0	0.174491	0.059337	0	0	0	0	0.794157	0.110886	1.81898	0	1.2349	0.030609	1.09563	0	0	0	0.56081	0	0	0	1.34574	0	0	0
ENSSSCT00000005241	0.048823	0	0.015583	0	0	0	0.895722	0	0	0	0.003256	0	0	0.715107	0	0	0	0	0.477202	0	0	0.6282	0.017683	0	0	0.057084	0	0	0.152495	0	0	0	0	0.020538	0	0
ENSSSCT00000064208	0.706645	0	0.555743	0.754845	0.634327	0	0.066941	0	0.01038	0.777021	0.013219	0.817998	0.034024	0.044749	0	0.731239	0.010745	0	1.76371	0.503711	0.652539	0.148425	0.740406	0.032309	0.24561	1.2236	2.29054	0.014956	0.687465	0.457079	2.57021	2.54701	1.97367	1.23211	0.249579	2.4146
ENSSSCT00000005234	0	0.957682	0	0.069875	0.022348	0.957523	0	1.46641	1.52265	0.095091	1.23512	0	1.42413	0.721374	1.21015	0.066746	1.2377	1.15456	0	1.8088	2.12831	2.20384	1.37891	2.37621	3.06606	2.10446	0.195677	2.06585	1.4923	1.27984	0.112287	1.20176	1.05694	0.29636	2.57298	0.119464
ENSSSCT00000005235	0	0	0	0	0	0	0	0	1.38042	0	0.036544	0	0.043481	0.089045	0	0	0	0	0	0.055651	0	2.24963	0	0	0	0.444974	0	0	0	0.269652	0	0.308366	0	0	0	0
ENSSSCT00000042707	0.712169	0	0	0.138219	0	0	0.247675	0	0	0	0	0	0	0	0	0.134467	0.005463	0	0.011637	0	0	0.07944	0.007076	0.223281	0	0.355647	0	0	0	0	0	0	0	0	0	0
ENSSSCT00000050299	0	0	0	0	0	0	0	0	0	0	0	0	0	0	0	0	0	0	0	0	0	0	0	0	0	0	0	0	0	0	0	0	0	0	0	0
ENSSSCT00000056991	0	0.028835	0	0.217507	0	0	0.253722	0.999465	0	0	0	0	0	0	0	0	0	0	0.042003	0	0.223871	0.304767	0.068442	0.06125	0.027662	0.300024	0.626601	0	0.298213	0.02582	0.053635	0.192693	0	0.138672	0.13152	0.084331
ENSSSCT00000059374	0	0	0	0	0	0	0	0	0	0	0	0	0	0	0	0	0	0.015507	0.026634	0	0	0.02615	0	0.097756	0	0	0.057963	0	0	0	0	0.015414	0	0	0.025701	0
ENSSSCT00000005236	0	0.764323	0	0.147609	0	1.38427	0	0	0.237114	0	0	0	0.000541	0.476703	0	0	0	0	1.57932	0	4.9228	2.19044	0.407042	0.789073	0	1.64808	5.39051	0.664573	1.24206	1.11976	0.915346	1.82494	0	0	2.52108	0.78331
ENSSSCT00000047418	0	0	0	0	0	0	0	0	0	0	0	0	0	0	0	0	0	0	0	0	0	0	0	0	0	0	0	0	0	0	0	0	0	0	0	0
ENSSSCT00000046850	0	0	0	0	0	0	0	0	0	0	0	0	0	0	0	0	0	0	0	0	0	0	0	0	0	0	0	0.030276	0	0	0	0.069668	0	0	0	0
ENSSSCT00000048444	0	0	0	0	0	0	0	0	0	0	0	0	0	0	0	0	0	0	0	0	0	0	0	0	0	0	0	0	0	0	0	0	0	0	0	0
ENSSSCT00000058008	0	0	0.020649	0	0	0	0	0	0	0	0.035898	0	0	0	0	0.079842	0	0	0	0.043969	0	0.070418	0.017549	0.062871	0.058766	0	0	0	0	0	0.104048	0	0	0	0.005129	0
ENSSSCT00000041091	0	0	0	0	0	0	0	0	0	0	0	0	0	0	0	0	0	0	0	0	0	0	0	0	0	0	0	0	0	0	0	0	0	0	0	0
ENSSSCT00000005243	0	0	0	0	0	0	0	0	0	0	0	0	0	0	0	0	0	0	0	0	0	0	0	0	0	0	0	0	0	0	0	0	0	0	0	0
ENSSSCT00000044519	0	0	0	0	0	0	0	0	0	0	0	0	0	0	0	0	0	0	0	0	0	0	0	0	0	0	0	0	0	0	0	0	0	0	0	0
ENSSSCT00000038841	0	0	0	0	0	0	0	0	0	0	0	0	0	0	0	0	0	0.066202	0	0	0.129182	0	0	0	0	0	0	0	0	0	0	0	0	0	0	0
ENSSSCT00000046153	2.16216	2.20765	2.03209	2.32032	1.22139	1.78871	2.04307	2.02722	3.40253	1.95091	1.58242	1.67169	3.02713	3.09491	3.00449	2.70664	3.07313	2.60719	1.77739	3.19319	1.87547	1.87281	1.24685	2.43198	0.780783	2.45693	2.76908	3.05458	3.98022	2.7187	2.64182	1.76998	1.94236	0.540292	2.10034	1.31141
ENSSSCT00000052234	0	0	0	0	0	0	0	0	0	0	0	0	0.103756	0	0	0	0	0	0.078307	0	0	0	0.138488	0	0	0.069089	0.245261	0	0	0	0	0.202114	0	0.192407	0	0
ENSSSCT00000058579	0	0	0	0	0	0	0	0	0	0	0	0	0	0	0	0	0	0	0.137382	0	0	0	0	0	0	0	0	0	0	0	0	0	0.247019	0	0	0
ENSSSCT00000060884	0	0	0	0	0	0	0	0	0	0	0	0	0	0	0	0	0.13597	0	0	0	0	0	0.096664	0	0	0	0	0	0.176174	0	0	0.138131	0	0	0	0
ENSSSCT00000005244	0	0.744213	0.549449	0	0	0.974047	0	0.271083	0.196831	0.418393	2.18303	0.91441	0.493541	1.04662	0.433804	0	0.256506	0.160148	1.98055	1.01022	0.180121	1.70976	0.181489	1.30071	0.459907	0	1.3812	0	0.509302	0	1.56423	0.363079	0	1.02297	0	0.667057
ENSSSCT00000048051	0	0	0	0.002838	0	0	0	0	0	0	0	0	0	0	0	0	0.015553	0	0	0.047071	0.061823	0.046283	0.018326	0	0	0.010075	0.034161	0	0.031	0.022218	0.027534	0	0	0	0	0
ENSSSCT00000043805	0	0	0	0	0	0	0	0	0	0	0	0.034829	0	0	0	0	0	0	0	0	0	0	0	0	0.017231	0	0	0	0	0	0	0	0	0	0	0
ENSSSCT00000005245	0.059364	0	0.064546	0	0	0.02479	0.063216	0.048846	0	0	0.07076	0	0.20432	0.060079	0.054995	0.03292	0.134415	0.045052	0.621753	0.043979	0.374887	0.166573	0.152507	0.177692	0.105844	0.224322	0.256297	0	0.361857	0.127856	0.027744	0.090588	0.597565	0.099819	0.250656	0.328359
ENSSSCT00000031282	8.75639	9.55289	8.35102	9.46312	7.16297	9.67293	9.98191	10.5614	12.2366	10.59	13.7435	9.93964	12.9956	13.775	10.3749	9.98509	11.2129	11.7839	8.72184	9.39691	7.74217	9.694	7.77917	8.04377	7.83434	10.3573	9.48521	7.82289	9.35125	8.43701	9.0135	9.41852	9.83938	8.88954	9.64768	9.77717
ENSSSCT00000005247	0	0	0	0	0	0	0	0	0	0	0	0	0	0	0	0	0	1.04742	0	0	0	0	0	0	0	0	0	0	0	0	0	0.041579	0	0	0.063135	0
ENSSSCT00000050823	9.76675	0	8.38531	0	1.81265	0	9.81641	0	0	0	14.8333	11.0626	0	16.9373	1.93391	0	0	0	10.4888	6.81871	5.02059	0	0	6.57396	8.12429	8.12788	8.77315	6.56352	4.54146	11.3506	1.1704	6.45424	7.4274	0	7.25263	0
ENSSSCT00000052442	0.519869	8.90613	2.38471	12.0114	8.04122	9.5835	2.00289	9.83681	12.1173	8.35969	3.67529	4.08713	8.60364	4.17992	10.6937	8.31425	9.95983	12.8116	0	0.530154	2.07244	7.63705	5.66839	1.58739	1.86978	2.3065	0.020864	1.2867	5.80164	0	5.27121	1.39719	0.071449	6.66765	0.430084	5.97964
ENSSSCT00000040250	0	0	0	0	0	0	0	0	0	0	0	0	0	0	0	0	0	0	0	0	0	0	0	0	0	0	0	0	0	0	0	0	0	0	0	0
ENSSSCT00000005249	0	27.5023	0	0	0	0	0	0	0	0	0	0	0	0	0	0	0	0	0	0.276905	0.185137	0	0	0.504631	0	0	0	0	0	0	0	0	0	0	0.139647	0
ENSSSCT00000044283	3.38443	2.63949	11.6021	12.2445	7.23671	10.1688	11.0289	15.0602	16.8214	2.58233	12.1172	12.5401	18.6525	15.3403	15.0934	11.7331	14.5207	15.2756	26.7796	20.1458	5.85749	6.64967	4.23658	9.32389	30.7462	31.2918	19.445	17.3015	23.1265	26.7412	21.7341	24.6567	29.5498	23.2435	34.3902	24.1973
ENSSSCT00000005250	0.069362	0.334865	0	1.19803	0	0.105082	1.0536	0.099958	0	0.155148	0.068783	0	0.163195	0	0.095136	0	0.599741	0	0.915338	0.084372	0	0.220599	1.98531	0.258377	0	0.128189	0.012031	0	0.529083	0	0.026179	0.003102	9.80985	0	4.759	0
ENSSSCT00000026059	0	0	0	0.443049	0	0	0	0	0	0	0	0	0	0	0	0.222745	0	0	0	0	0	0	0	0	0	0	0	0	0	0	0	0	0	0	0	0
ENSSSCT00000050526	0.240982	0.339653	0	0.318192	0	0.019543	0.086278	0.267268	0.346081	0.286297	0.196085	0.261792	0.138887	0.3759	0.387078	0.192488	0	0.350021	0.284676	0.296787	0.593198	0.061994	0.132293	0.162097	0.491671	0.641226	0.613991	0	0.485318	0.559925	0.486489	0.285751	0.807907	0.685152	0.46181	0.315211
ENSSSCT00000005251	0	0	0	0	0	0	0	0	0	0	0	0	0	0	0	0	0	0	0	0	0	0	0	0	0	0	0	0	0	0	0	0	0	0	0	0
ENSSSCT00000048087	0	0	0.060223	0	0.062459	0.081831	0	0	0	0	0	0.04799	0.456732	0	0	0	0.101825	0	0.133464	0.368891	0.281701	0.827782	0.747229	0.958262	0.117203	0.039234	0.025872	0.448073	0	0.303396	0.108228	0.458336	0.595935	0.078501	0	0.285297
ENSSSCT00000005252	0	0	2.18464	2.39435	2.10932	0.50511	0.74645	0.702921	4.32177	2.35768	0	1.82706	3.00705	1.80654	0	2.41983	0.573262	0	0	0	4.36828	4.18801	5.39048	4.7244	0	4.17	3.54256	0	6.26375	4.1973	4.19838	7.20375	2.09088	0	5.85008	5.81535
ENSSSCT00000057611	0	0	0	0	0	0	0	0	0.416075	0	0	0.011048	0	0	0	0	0	0	0	0.006514	0	0	0	0	0	0	0	0	0	0	0	0	0	0	0	0
ENSSSCT00000038822	0.132973	0.082499	0.664235	0.164818	1.2268	0.290082	0.229421	0.424175	0.242832	0.148235	0.149359	0.656889	0.509167	0.098581	0.573193	0.227731	0.30745	0.118243	0.244467	0.369363	1.07976	0.774939	0.120539	1.49006	0.675713	2.60639	0.115134	0.54446	0.461646	0.78881	0.65167	0.305848	1.31651	0.193274	0.285955	1.24088
ENSSSCT00000057109	0.062144	0	0	0	0	0.674834	0	0	0	0	0	0	0	1.00428	0.578742	0	0.101887	0.26154	0	0	0	0.019411	0.069495	0	0.570201	0.012031	0.038512	0	0	0.01194	0	0.208926	0.042055	0	1.31469	0.106576
ENSSSCT00000062422	1.56645	1.55283	1.46837	1.2261	1.12941	0	0.917239	1.62767	3.25915	1.43461	0.965291	1.09212	1.73658	0.205463	0.656035	1.00211	0.998807	1.22264	2.29448	2.952	3.86635	1.90506	3.34018	1.06768	0.595856	1.81968	3.91848	2.94479	2.84657	1.722	2.15583	2.23314	3.28303	1.90499	0.200929	2.06191
ENSSSCT00000005254	0	0	0	0	0	0.133051	0	0.261213	0	0	0	0	0	0	0	0	0	0.174308	0	0	0.194164	0.177026	0	0	0	0.28453	0.250856	0	0	0	0.133294	0	0	0	0	0.11874
ENSSSCT00000005256	0	0	0	0	0	0	0	0	0	0	0	0	0	0	0	0	0	0	0	0	0	0	0	0	0	0	0	0	0	0	0	0	0	0	0	0
ENSSSCT00000005257	0	0	0	0	0.024026	0	0	0	0	0.012231	0	0	0	0	0	0	0	0	0.91551	0.290638	0.209047	1.0449	0.164862	0.273758	0.186341	2.8442	0.101018	0.138037	1.9927	0.112485	0.267113	0.194677	1.63439	1.00991	0.176109	1.17859
ENSSSCT00000052253	0.029301	0.085442	0.056374	0.070555	0	0	0	0	0	0.027939	0.056455	0	0	0.009918	0.086722	0	0	0.023721	2.21775	0.213576	0.028452	0.122809	0.025011	0.997773	0.403472	0.1797	0.048797	0.464551	3.3455	0.035991	0.802795	0.314198	1.48148	1.11469	0.140274	2.2203
ENSSSCT00000005258	0	0	0	0	0	0	0	0	0	0	0	0	0	0	0	0	0	0	0.457351	0.06612	0	0.774952	0	0.173095	0.086803	0.556671	0	0.059614	0.673918	0.348031	0.007433	0	0.442737	0.089456	0	0.5366
ENSSSCT00000005259	0	0	0	0	0	0	0	0	0	0	0	0	0	0	0	0	0	0	0	0	0	0.042112	0	0	0	0.363855	0	0.057221	0.488531	0	0.289957	0.088852	0.086712	0.046285	0	0.301317
ENSSSCT00000006171	0	0	0	0	0	0	0	0	0	0	0	0	0	0	0	0	0	0.00117	0	0	0	0	0	0	0	0	0	0	0.137916	0	0	0	0	0	0	0
ENSSSCT00000005260	0.602833	0.651209	0.550227	0.572656	0	0	0.327945	0.60653	0.188109	0.520524	0.280764	0.672745	0.907597	0.631152	0	0	0.107023	0	0.708478	0.627946	0	0.702489	0.271408	0.728452	0.654581	1.28191	0.786197	0	1.0017	0.501607	0.714377	1.00948	0.838895	0.885294	0.250605	0.740335
ENSSSCT00000060746	9.4e-05	9e-06	0.372533	0.049809	0.423886	0.03677	0.028927	0.904312	0.701489	0.613361	0.046497	0.243846	1.7e-05	0.067198	0.039019	0.454484	0.000708	0.154149	0.460786	0.321159	2.14892	2.22911	1.65195	0.911602	1.37631	1.05356	1.50747	0.25333	0.651307	0.578977	1.69596	1.82115	0.769201	1.75018	2.86137	0.057721
ENSSSCT00000057777	0.08684	0	0	0	0	0	0	0	0	0	0	0	0	0	0	0	0	0	0	0	0	0	0	0	0	0	0	0	0	0	0	0	0	0	0	0
ENSSSCT00000005261	0	0	0	0	0	0	0	0	0	0.132445	0	0	0	0	0.833471	0.297931	0	0	0	0	0	0	0.402298	0	0	0	0	0	0	0	0	0	0	0	0	0.302478
ENSSSCT00000057818	0	0	0	0	0	0	0	0	0	0	0	0	0	0	0	0	0	0	0	0	0	0	0	0	0.174781	0	0	0	0	0	0	0	0	0	0	0
ENSSSCT00000039651	2.02318	1.82452	1.63239	2.21715	1.83231	1.14978	1.20632	2.13369	2.76245	1.77148	1.86322	1.58163	3.51309	1.44235	1.82195	1.96307	1.89983	1.42559	3.21578	2.94375	0.275717	1.91185	1.93499	0.295193	1.42606	5.5466	1.39503	2.05201	5.14953	1.6907	3.37963	4.9	7.99753	2.13917	2.7283	3.9631
ENSSSCT00000005264	0.538193	0.907274	0	0	0.608224	0.678429	0	0.295946	0	0	0	0	1.05519	0	0.6182	0.602366	0.711039	0.506108	1.9691	1.91674	1.77261	0.835194	1.33377	2.8413	0.311577	0.862247	1.68513	3.3634	2.01652	1.52707	1.17008	4.65594	3.22658	1.52529	1.71906	0.95597
ENSSSCT00000065283	0.25819	0	0.401744	0.436863	0	0	0.633172	0	0.837116	0.751262	0.760575	0.662224	0	0.898207	0.513838	0.142979	0	0.457522	0.95463	1.06654	0.849987	0.39002	0.142241	0.183504	0.177004	0.589682	1.8754	0.697674	0.633034	0.778444	0.829229	1.14605	1.16704	0.955559	1.09594	0.630096
ENSSSCT00000005265	0.419874	0.613807	0.193876	0.309666	0.11679	0.159807	0.575828	0.624011	0.278903	0.176154	0.189786	0.354107	0.424633	0.264346	0.868596	0.473137	0.868338	0.447056	1.1806	1.59505	0.809896	2.02887	1.35491	1.21312	1.47941	3.05879	1.19435	0.848415	1.25095	0.777716	0.978855	2.32221	3.83058	2.31426	2.4431	1.88029
ENSSSCT00000051098	0	0	0	0	0	0	0	0	0	0	0	0	0	0	0	0	0	0	0	0.209669	0	0	0.235231	0.303274	0	0	0	0	0	0	0	0	0	0.285911	0	0
ENSSSCT00000048852	0	0.166661	0.056495	0.008355	0.072572	0	0.017132	0.328457	0	0.04888	0.060105	0.206312	0.021697	0.044019	0.766085	0.022884	0	0.117475	0.584053	0	0.487593	0.048856	0	0	0.389704	0.1006	0.527554	0.081064	0.65943	0.270854	0.604589	0	0.544261	0	1.67981	0.097389
ENSSSCT00000060680	0	0	0	0	0	0	0	0	0	0	0	0	0	0	0.018632	0	0	0	0	0	0	0	0	0	0	0	0	0	0.143732	0.513263	0.448471	0	0.141591	0	1.37558	0
ENSSSCT00000039183	0	0	0	0	0	0	0	0	0	0	0	0	0	0	0	0	0	0	0	0	0	0	0	0	0	0	0	0	0	0	0	0	0	0	0	0
ENSSSCT00000040606	0.132858	0.005124	0.080956	0.071871	0.021099	0.039585	0.136724	0.052319	0.060833	0	0.010464	0.018051	0.10236	0.134956	0	0.098432	0.265559	0.027739	0.073005	0.353174	0.045879	0.258808	0.37521	0.029554	0.107959	2.18274	0	0.364425	0.015152	0	0.016663	0.004298	2.07431	1.01685	0.030349	1.61201
ENSSSCT00000051176	0	0	0	0	0	0	0	0	0	0	0	0	0	0	0	0	0	0	0	0	0	0	0	0	0	0	0	0	0	0	0	0.587911	0	0	0	0
ENSSSCT00000064233	0	0	0	0	0	0	0	0	0	0	0	0	0	0	0	0	0	0	0	0	0	0	0	0	0	0.314468	0	0	0	0	0	0	0	0	0	0.078001
ENSSSCT00000061564	0	0	0	0	0	0	0	0	0	0	0	0	0	0	0	0	0	0	0	0	0	0	0	0	0	0	0	0	0	0	0	0	0	0	0	0
ENSSSCT00000048433	0	0	0	0	0	0	0	0	0	0	0	0	0	0	0	0	0	0	0	0	0	0	0	0	0	0	0	0	0	0	0	0	0	0	0	0
ENSSSCT00000005268	0	0	0	0	0	0	0	0	0	0	0	0	0	0	0	0	0	0	0	0	0	0	0	0	0	0.168406	0	0	0	0	0	0	0	0	7.8e-05	0
ENSSSCT00000058642	0	0	0	0	0	0	0	0	0	0	0	0	0	0	0	0	0	0	0	0	0	0	0	0	0	0	0	0	0	0	0	0	0	0	0	0
ENSSSCT00000043721	0.782328	0.114119	2.89823	1.76986	0.130288	0	0.856605	0.812805	2.04308	2.60991	1.18186	0.821683	5.01009	1.93434	0.912142	1.57631	2.37411	0.787688	1.0026	0.079673	1.56244	2.77119	1.01979	2.49714	1.30256	2.27528	1.27226	0.346243	0.874673	2.71243	2.29347	0.770523	0.891224	0.217522	3.23321	1.11383
ENSSSCT00000005269	0	0	0	0	0	0	0	0	0	0	0	0	0	0	0	0	0	0	0	0	0	0	0	0	0	0	0	0	0	0	0	0	0	0	0	0.125498
ENSSSCT00000005270	0	0	0	0	0	0	0	0	0	0	0	0	0	0	0	0	0	0	0	0	0	0	0	0	0	0	0	0	0	0	0	0	0	0	0	0
ENSSSCT00000044464	0.740097	0	0	0.079638	0	0	0	1.51839	0	0.248895	0	0	0.21364	0.272746	0.073035	0	0	0	0.380824	2.19566	0	0.531287	1.36831	1.56646	0.432855	0.146145	0.808226	0	1.29514	0.06237	0.741784	0.707396	0	0	0.170662	0.587062
ENSSSCT00000060819	0	0.013292	0	0.020478	0.044524	0	0	0.063384	0	0.025817	0.026348	0	0.059475	0	0.034701	0.027389	0.034615	0.011071	0.143408	0.047343	0.157103	0.068892	0.11171	0.082858	0.193123	0.069718	0.018607	0.065692	0	0.06593	0.049584	0.13339	0.161888	0.118776	0.045869	0.006432
ENSSSCT00000005271	0	0.013978	0	0	0	0	0.013093	0.005639	0	0	0	0.000969	0	0	0	0	0	0.011807	0	0	0	0	0	0.005805	0	0	0.001096	0	0	0	0	0	0.003711	0	0	0
ENSSSCT00000066319	0.012634	0	0.005168	0.091332	0	0.143767	0.259062	0	0.00561	0	0	0	0.017457	0	0	0	0	0	0.391239	0.430946	1.93775	0.972522	0.910311	0.301401	0.93705	1.09157	0.610826	0.563482	1.08871	1.90929	1.27393	1.07288	1.47326	1.44992	0.436035	1.43635
ENSSSCT00000005273	0.249657	0.583678	0.592887	0.189711	0.527323	0.568184	1.41641	0.352075	0.394633	0.140009	0.65357	0.389498	0.316538	0	0	0.160143	0.632086	0.474025	0.37779	0.392769	0.288215	0.103492	0	0.593256	0	0.879565	0.334737	0.152494	0.75462	0.142157	0.264573	0.592516	0.454578	0.540432	0.401045	0.550041
ENSSSCT00000044322	0	0	0	0.502382	0	0	0	0.059647	0	0	0	0.58474	0	0.369139	0	0.234487	0	0	0	0.22778	0	0	0	0.217879	0.935017	1.0808	0	0.145794	0.617538	0.165756	0.900108	0.166267	0.250543	0	1.53402	0.379373
ENSSSCT00000005274	0	0	0	0.574244	0	0.73167	0.564744	0.928083	0.587698	1.50801	0.643113	0.303448	0.933295	1.09504	1.46013	0.750413	0.945861	1.4123	0.703532	2.70738	2.88376	3.39814	2.58769	2.00893	2.04733	3.94925	2.01758	2.41615	0.61502	1.63581	2.11986	3.61536	6.5484	3.90231	4.50873	3.12566
ENSSSCT00000036849	0.017244	0	0.008294	0.033318	0	0	0.027118	0.010469	0.041405	0.035423	0	0.03054	0.167414	0	0.035077	0.034712	0.008589	0	0.112698	0.11047	0.205707	0.27855	0.106154	0.105506	0.249215	0.235506	0.178783	0.173541	0.137097	0.110174	0.230708	0.282243	0.152059	0.038009	0.144542	0.106467
ENSSSCT00000038485	0	0	0	0	0	0	0	0	0	0	0	0	0	0	0	0	0	0	0	0	0	0	0	0	0	0	0	0	0	0	0	0	0	0	0	0
ENSSSCT00000005275	0	0	0	0	0	0	0	0	0	0	0	0	0	0	0	0	0	0	0	0	0	0	0	0	0	0	0	0	0	0	0	0	0	0	0	0
ENSSSCT00000005276	0.290468	0.147667	0.139361	0.126203	0	0.274231	0.235087	0.36424	0.046215	0.097473	0.608644	0.067634	0.18003	0.162774	0.334611	0.116165	0.266048	0.439499	0	0	0	0.147473	0	0	0.496692	0.416999	0.139612	0	0.174458	0	0.239574	0	0.026204	0	0.438127	0
ENSSSCT00000005279	2.12781	1.52918	0.185912	0.959793	1.88523	0.295445	0.941736	0.615277	1.92668	2.22747	0.592057	0.335932	0.569245	2.11975	1.09776	0.309891	3.64233	0.474199	0.584853	0.001285	0	0	0	0	0.0093	0.001846	0.040783	0	0	0	0.010986	0	0	1.07418	0.186913	0.247798
ENSSSCT00000038655	1.00419	0.492048	0	0.57771	0.212506	2.20197	0	0	0	0	1.87578	0.339594	0.464095	0	0.344848	5.00557	1.29095	0.128905	0	0	0	0	0.315263	0	0	0	0	0	0	0	0.052321	0	3.61307	0	0	0
ENSSSCT00000062730	6.15652	3.13996	1.26767	0.464639	2.80833	3.22018	3.75766	0.823867	3.2352	4.83969	11.9741	1.54366	1.78306	3.25537	13.8859	10.0521	1.98851	1.72434	0.465034	0	0.135686	1.43112	0.010927	0.621095	1.03903	0	2.6838	0.059652	0	2.76636	0.008586	0	0.002317	0.002371	0.388582	0
ENSSSCT00000057318	0	0	0	0	0	0	0	0	0	0	0	0	0	0	0	0	0	0	0	0	0	0	0	0	0	0	0	0	0	0	0	0	0	0	0	0
ENSSSCT00000052016	0.031889	0	0	0	0	0.025064	0.010732	0.465378	0.136331	0	0.255958	0	0.511293	0.53634	0.527313	0.221672	0.311687	0.195031	1.68267	2.1665	1.35436	1.44293	0.809524	1.98659	1.02723	2.95743	2.50848	0.271445	1.20762	1.38258	3.58906	4.26651	4.0102	1.62052	3.7373	3.06164
ENSSSCT00000005278	0	0	0	0	0	0	0	0	0	0	0	0	0	0	0	0	0	0	0	0	1.38563	1.36723	0.347747	0	0	0	0	0	0	0	0	0	0	0	0	0
ENSSSCT00000051211	0	0	0	0	0	0	0	0	0	0	0	0	0	0	0	0	0	0	0	0	0	0	0	0	0	0	0	0	0.061636	0	0.065071	0.145394	0	0.075739	0	0
ENSSSCT00000058654	0	0.013283	0.026292	0	0	0	0	0.012731	0	0	0	0	0	0.013604	0	0	0	0.011063	0.444988	0.144203	0.039742	0.81779	0.07098	0.481045	0.317241	0	0.021375	0.177754	0.614735	0.06395	0.188628	0.099016	0.583445	0.2894	0.099498	0.187015
ENSSSCT00000065850	0	0	0	0	0	0	0	0	0	0	0	0	0	0	0	0	0	0	0.100105	0.01531	0	0.010329	0.012515	0.013036	0.014151	1.37906	0	0	0	0	0.036776	0.007731	0.022951	0.010355	3e-05	0.066287
ENSSSCT00000047256	0	0	0	0	0	0	0	0	0	0	0	0	0	0	0	0	0	0	0.01546	0	0	0	0	0	0.003853	0.024332	0	0	0	0	0	0	0	0.028105	0	0.424
ENSSSCT00000005280	0	0	0	0	0	0	0	0	0	0	0	0	0	0	0	0	0	0	0	0	0	0	0	0	0.009312	0	0	0	0.233864	0	0	0	0.172055	0.008726	0.077119	0
ENSSSCT00000063179	0	0	0	0	0	0	0	0	0	0	0	0	0	0	0	0	0	0	0	0	0	0	0	0	0	0	0	0	0	0	0	0	0	0	0	0
ENSSSCT00000032164	0	0	0	0	0	0	0.048535	0	0	0	0	0	0	0	0	0	0	0	0	0	0	0	0	0	0	0	0	0	0	0	0	0	0	0	0.114345	0
ENSSSCT00000064597	0.031611	0.038501	0.008642	0	0.025672	0	0	0.018096	0.008828	0.00744	0	0	0	0.008479	1.47556	0.016186	0.038007	0	0.959043	0.413923	0.872535	0.76908	0.054968	0.036493	1.41061	4.4746	0.667758	0.035847	0	1.08286	1.79264	2.14342	4.38646	2.98655	4.7202	2.53832
ENSSSCT00000031444	0	0	0	0	0	0	0	0	0	0	0	0	0	0	0	0	0.038712	0	0	0	0	0	0	0	0	0	0	0	0	0	0	0	0	0	0	0
ENSSSCT00000063679	0	0	0	0	0	0	0	0	0	0	0	0	0	0	0	0	0	0	0	0	0	0	0	0	0	0	0	0	0	0	0	0.421431	0	0	1.08537	0
ENSSSCT00000005281	0	0	0	0	0	0	0	0	0	0	0	0	0	0	0	0	0	0	0	0	0	0	0	0	0	0	0	0	0	0	0	0	0	0	0	0
ENSSSCT00000056293	0.401413	0.177896	0	0.136116	0.59277	0.536612	0.017454	0.175517	0.155368	0.655709	0.225077	0.304239	0.139902	0.00886	0.464108	0.361259	0.414253	0.303613	0.363155	0.909349	0.875859	2.33059	0.609344	0.242547	0.650742	0.11689	0.613779	1.03308	0.094143	1.36957	0.014352	0.880643	0.432274	3.35572	1.13559	2.05015
ENSSSCT00000063022	0.096738	0	0	0	0	0	0	0	0	0	0	0	0	0	0	0	0	0	0.094504	0.194942	0.048138	0	0.892222	0.060881	0.345695	0.088545	0.234044	0	0.159688	0	0	0.135766	0	0.004704	0.07489	0
ENSSSCT00000056566	0	0	0.518022	0	0	0	0.210819	0.095834	0	0	0.0096	0	0.007608	0.052695	0	0	0	0	0.331568	0.632611	0.461176	0.621839	0.861636	0.855573	1.3848	0.290417	0.452007	0.906011	0.191028	0.44718	0.000234	0.363507	0.669456	0	0.339925	0
ENSSSCT00000047289	0	0.55373	0	1.10247	0	0	0	0	0.889598	0	0.345104	0	2.00506	0.057898	0	0	0	0	0.165312	0.573256	0.183269	0	0.615071	3.06875	2.74673	1.29075	0.748941	0	2.23681	0.508426	1.61003	0.69969	0.743241	0.196164	1.3285	0.08
ENSSSCT00000058226	0	0	0	0	0	0	0	0	0	0	0	0	0	0	0.037917	0	0	0	0.033182	0.03893	0.001448	0	0	0.107317	0.03712	0.035236	0	0	0	0	0.037405	0	0	0	0.028222	0.036507
ENSSSCT00000053992	14.802	11.3229	13.1102	12.7356	20.7056	9.62114	12.5359	16.6225	18.3979	16.9904	18.464	15.4988	16.7875	20.2618	16.9025	15.852	15.349	16.1818	21.2326	19.1582	19.2403	15.9391	16.0886	13.0428	16.0132	22.3372	22.7915	16.4786	23.704	17.0835	18.5701	23.304	16.0628	23.8998	21.7503	23.3725
ENSSSCT00000038114	0	0	0	0	0	0	0	0	0	0	0	0	0	0	0	0	0	0	0	0	0	0	0	0	0	0	0	0	0	0.046564	0	0	0	0	0	0
ENSSSCT00000041164	0	0	0	0	0	0	0	0	0	0	0	0	0	0	0.077589	0	0	0	0	0	0.329751	0	0.108363	0	0	0	0	0	0	0	0	0	0	0	0	0.103709
ENSSSCT00000056508	0	0	0	0	0	0	0	0	0	0.414359	0	0	0	0	0	0	0	0	0	0	0	0.452382	0	0.026789	0	0	0	0	0	0	0	0	0	0	0	0.20079
ENSSSCT00000057886	0.009539	0	0	0	0	0	0	0	0.811756	0	0	0	0	0	0	0	0	0	0	0	0.562664	0.494448	1.04882	0	0.030939	0	0.557064	0	0.097268	0	0	0.311115	0	0	0.03209	0.593213
ENSSSCT00000059269	0.569753	0	1.45112	1.05088	0.190675	0.352127	0	0.52384	1.11373	1.77219	1.03471	1.48761	2.76418	0.449899	1.05255	0	0.014739	1.84399	2.73799	1.97161	0.542788	0.729899	1.73832	1.69114	2.33613	0.899152	0.951671	1.76733	4.25737	1.85625	3.23458	0.371754	0.652251	1.5408	1.21865	1.89017
ENSSSCT00000005284	0	0	0	0	0	0	0	0	0	0	0	0	0	0	0	0	0	0	0	0	0	0	0	0	0	0	0	0	0	0	0	0	0	0	0	0
ENSSSCT00000054318	0	0	0	0	0	0	0	0	0	0	0	0	0	0	0	0	0	0	0	0	0	0	0	0	0	0	0	0	0	0	0	0	0	0	0.243391	0
ENSSSCT00000054025	0	0	0	0	0	0.01917	0	0	0	0	0	0.065538	0.075781	0	0	0	0	0	0.015856	0	0	0	0	0.035922	0.019896	0	0.056883	0	0	0	0	0.103581	0	0	0	0.034223
ENSSSCT00000045624	0	0.009197	0	0.022533	0	0	0	0.00016	0	0	0.020503	0.000159	2.7e-05	0.009248	0	0	0	0	0	0.000458	0.002209	0.029454	0.001179	0.000398	0.021545	0.009126	0	0.006367	0	0.000117	0.000377	0.003636	0.010674	0	0	0
ENSSSCT00000024247	0	0	0	0	0	0	0	0	0	0	0	0	0	0	0	0	0	0	0	0	0.72279	0	0	0.092079	0	0	0.121881	0	0	0	0	0	0	0	0	0
ENSSSCT00000048679	0	0	0	0	0	0	0	0	0	0	0.016453	0	0.094365	0	0.851958	0	0	0	0	0.049266	0	0	0.234799	0	0	0	0.466475	0	0	0	0.206508	0.984765	0	0	1.16662	0
ENSSSCT00000057996	0.221989	0	0.084515	0	0.040112	0.091155	0.033363	0	0	0.058903	0	0.015635	0.12151	0	0.096572	0.06649	0	0.013204	0.303318	0.147394	0.336455	0.468912	0.025401	0.236816	0.950381	0.271396	0.379764	0.875719	0	0.307892	0.144082	0.567086	0.21777	0.081487	0.139477	0.264207
ENSSSCT00000005285	0	0.355483	0	0.05691	0.182744	0.055996	0	0	0	0	0.117049	0.107591	0	0.121568	0.122332	0.122288	0.062067	0.238246	0.215196	0.127512	0.059288	0.483284	0.256938	0.184446	0.052888	0.170233	0.100406	0.085469	0.048462	0.113866	0.472304	0.325873	0	0.26124	0.385443	0.284887
ENSSSCT00000005286	0	0	0	0	0	0	0	0	0	0.041074	0	0	0	0	0	0	0	0	0.205415	0.918692	0	0.008899	0	0.177709	0	0.243306	0.476727	0.428046	0.442665	0.884108	0	0.114259	0.338613	0.074751	0.03674	0.409051
ENSSSCT00000058778	0	0	0	0	0	0	0.013482	0	0	0	0	0	0	0	0	0.030079	0	0	0.051602	0.024601	0.020132	0.030483	0	0.0305	0	0.028245	0.025945	0.061565	0.039535	0	0	0	0.097266	0.033504	0	0.056227
ENSSSCT00000005288	14.9011	7.72209	6.15405	23.5914	3.09745	3.1897	7.51351	5.03067	5.63398	4.44684	4.5844	1.51884	9.86525	2.67967	6.57841	4.10179	3.41735	4.40558	84.1756	54.2999	26.4051	64.4844	44.9923	61.8108	55.8505	37.7826	69.1911	46.4093	44.8316	29.4922	75.3668	50.9304	14.7932	33.9299	40.0603	36.8896
ENSSSCT00000063253	0	0	0	0	0	0	0.187415	0.334707	0	0.103726	0	0	0.398599	0	0.395152	0	0.034915	0	0	0.110945	0.67803	0.64604	0.785523	0.826695	0	0.040957	0.41172	0.912846	1.29926	0	0.315679	0.011517	0.093473	0.98268	0.112409	0.013763
ENSSSCT00000005290	0.026601	0	0	0	0	0	0	0.003222	0	0	0	0	0	0	0	0	0	0	0	0	0.311708	0.689255	0	0.008475	0.023385	0	0.670203	0.007503	0	0	0.810535	0	0.01602	0.005226	0.130096	0.007498
ENSSSCT00000062916	0.395893	0.571158	0.212678	0.375133	0.274452	0.156781	0	0.088331	0.399253	0.247198	0.487568	0.359741	0	0.80228	0.244187	0.635869	0.593018	0.48896	1.08436	0.741954	0	0.059583	0.166676	0	0.519893	2.12646	0.022724	0	0.175491	0.823465	0.038909	0.675416	3.16099	0.078546	1.9754	2.10546
ENSSSCT00000041007	0	0	0	0	0	0	0	0	0	0	0	0	0	0	0.018165	0	0	0	0	0	0.031821	0.001199	0.310338	0	0	0	0	0	0	0	0.086128	0	0	0	0	0.013876
ENSSSCT00000005291	4.86831	5.99965	4.33127	5.23165	5.43855	4.65048	5.3751	8.76514	5.29942	5.1867	7.71811	5.70332	6.06314	7.59066	6.9845	5.71043	5.5214	5.4634	7.30471	6.01525	6.34697	6.34559	5.97699	5.924	5.54066	9.64358	7.25638	5.79552	8.06389	6.09837	6.52102	6.84077	6.89474	7.00545	10.5395	8.33311
ENSSSCT00000055368	0.360953	0.301312	0.310854	0.171732	1.88948	0.135903	1.26168	0.347082	0.232278	1.09087	0.26822	0.223339	0.270067	2.05448	2.67372	0.372639	0.281975	0.293056	1.67038	1.66073	1.4333	2.94014	2.34539	2.00086	2.27708	1.9097	1.08905	2.44758	1.32163	1.84794	1.90896	3.38905	0.539002	0.957304	2.29793	2.69332
ENSSSCT00000005293	0	0	0	0	0	0	0	0	0	0	0	0	0	0	0	0	0	0	0	0	0	0	0	0	0	0	0	0	0	0	0	0	0	0	0	0
ENSSSCT00000052424	0	0	0	0	0	0	0	0.502368	0	0	0	0	0.060184	0	0.023194	0	0	0	0	0	0	0	0	0	0	0	0	0	0	0	0	0	0	0	0	0
ENSSSCT00000046011	0	0	0	0	0	0	0	0	0	0	0	0	0	0	0	0	0	0.086314	0.841703	1.10878	0.907135	0.681964	0	0	0.779531	0.656221	0	1.12593	0.654155	0.321114	0	0	0	0	0.897691	0.667407
ENSSSCT00000005294	0	0	0	0	0	0	0	0	0	0	0	0	0	0	0	0	0	0	0.226408	0	0	0	0.003607	0.222156	0	0	0	0.016984	0	0.635352	3.29322	0.045468	0	0	0	0
ENSSSCT00000040288	0	0	0	0	0	0	0	0	0	0	0	0	0	0	0	0	0	0	0	0	0	0	0	0	0	0	0	0	0	0	0	0	0	0	0	0
ENSSSCT00000051282	0	0	0	0	0	0	0	0	0	0	0	0	0	0	0	0	0	0	0	0	0.255682	0	0	0	0	0	0	0	0	0	0	0	0	0	0	0
ENSSSCT00000028778	0	0	0	0	0	0	0	0	0	0	0	0	0	0	0	0	0	0	0	0	0	0	0	0	0.117171	0	0	0	0	0	0	0	0	0	0	0
ENSSSCT00000061004	1.08629	0.443857	0.356817	0.851521	1.20982	0.745263	0.813721	0.06667	0.591	0.576985	1.3887	0.964035	0.623775	1.7587	1.67454	0.787387	1.63344	0.964614	2.1162	2.46812	1.19202	1.86266	2.11692	2.41217	0.079901	0.606565	1.03575	1.85719	0.448072	0.333647	1.7658	1.52952	1.22055	2.18118	2.32864	2.93752
ENSSSCT00000027483	0.482321	0.705823	0.368499	0.322667	0.114926	0.399635	0.306637	2.48839	0.145917	0.527474	0	0.375825	0.407802	0.058228	0.277745	0.60942	0.074627	0.555821	0	0	0.888905	0.260823	0.112474	0.06705	1.1615	0.7311	0	0	0.142644	0.083227	0.099905	0.686566	0.455601	0.335871	0.360861	0
ENSSSCT00000048498	0	0	0	0	0	0	0	0	0	0	0	0	0	0	0	0	0	0	0	0	0	0	0	0	0	0	0	0	0	0	0	0	0	0	0	0
ENSSSCT00000041791	0	0.736927	0.155229	0.384552	0.465608	0.172428	0.76577	0.269949	0.636355	0.352638	0.683812	0.253487	0.286966	0.582039	0.635776	0.584748	0.488324	0.267901	2.87902	1.98565	2.13505	2.27563	2.11692	2.10024	1.96938	1.50908	2.17453	2.18212	1.85633	0.628294	0.473992	2.71683	1.25609	1.70325	2.10162	1.62143
ENSSSCT00000029836	0	0	0.073894	0	0.039597	0	0	0	0	0	0	0	0.103369	0	0.031297	0	0	0	0	0	0.071355	0	0	0	0	0	0.01259	0.110019	0.19435	0	0.748042	0.170834	0.376098	0	0	0.471115
ENSSSCT00000043411	0.559507	0	0.272707	0.085154	0	0.346786	0	0.575703	0.384676	0.143976	0.109477	0.19026	0.235855	0.268053	0.285223	0.048835	0	0.613364	0.46805	0.907895	0.728291	0.408617	0.281111	0.625715	0.469731	1.66789	0.708811	0.63002	1.50218	1.7689	0.226166	0.560799	0.826735	1.02704	0.882856	1.56148
ENSSSCT00000023009	0.082834	0	0.155384	0	0.082642	0	0.074737	0	0	0	0.079798	0.146701	0.171104	0.489017	0	0	0	0.268237	0.073726	0	1.52745	0	0.777775	0.50047	0.825571	0.548024	0.207441	0.574036	0.151145	0.929262	0.822777	1.41546	0.627752	0.738277	0.9098	0.853266
ENSSSCT00000040622	0.537023	1.8693	0.877315	0.306289	1.24403	2.30047	1.84195	2.46976	0.894695	1.58646	0.539117	1.86161	0.033866	0.085436	2.33203	0.66411	2.08915	2.39718	0.842355	0.29352	1.22764	2.98242	4.35808	3.84171	0.065738	6.43724	5.62951	3.80976	5.42995	5.44116	4.96928	4.94777	4.19904	3.63511	2.48922	5.5164
ENSSSCT00000005298	0	0.028261	0.301901	0.153159	0	0	0.026233	0	0.028624	0.027306	0.01404	0.012905	0.293657	0	0	0	0.025675	0.006745	0.10331	0.069473	0	0.109956	0.69473	0.2744	0	0.528858	0	0.019998	0.155226	0	0.071028	0.046421	0	0.01653	0.089709	0.082261
ENSSSCT00000005301	0	0	0	0	0	0	0	0	0	0.086613	0	0	0	0.766228	0	0	0	0	5.1966	0	0	0	0	0	0	0	0	0	0	0	0	0	0	0	0	0
ENSSSCT00000005302	618.164	248.512	295.747	352.005	1197.43	1732.18	604.953	1520.31	45.9558	105.771	219.9	301.396	23.5562	131.34	141.013	194.105	113.861	31.3549	0.90848	0.839904	26.941	0	19.5382	32.1099	80.7404	1.11908	7.4168	3.87204	2.7865	69.6487	1.10225	0.485142	0	26.3432	0.583399	0.731871
ENSSSCT00000058944	2.23043	0.329183	1.20992	29.3582	84.3506	18.9254	2.11652	21.2713	0.774133	8.08931	9.49609	0.242754	4.67305	0.948673	8.0932	8.38895	2.23691	0.465307	0	0	0.848881	0.915292	0.686786	0.78392	1.0702	0.342523	0.661937	0.836257	1.76045	0.4431	0.468451	0	1.09692	1.20833	0	1.0733
ENSSSCT00000040219	0.01775	0	0	0	0.007526	0	0	0.016537	0	0	0	0	0	0	0	0.017865	0	0.014298	0	0.018535	0	0	0	0	0	0	0	0	0	0.016733	0	0	0	0	0	0
ENSSSCT00000005305	0.491485	0.335524	0.212917	0.301801	0.143004	0.20917	0.392379	0.241659	0.250208	0.304688	0.229374	0.392496	0.437923	0.416884	1.26464	0.676388	0.738466	0.379191	0.99913	1.77861	0.998152	2.01286	1.95517	1.3227	1.5769	2.45187	1.01068	1.22182	1.74688	1.2056	2.15932	2.61322	1.62608	2.65781	4.63843	2.67298
ENSSSCT00000005306	0.03576	0.069518	0.034401	0.034721	0	0	0.032265	0.032817	0.034592	0.032393	0.115695	0.031666	0.036934	0.035601	0	0.143969	0.145229	0.02895	0.294731	0.185776	0.383283	0.455461	0.628868	0.255841	0.737951	0.498359	0.262485	0.099128	0.272154	0.260567	0.391225	0.500057	0.01209	0.306347	0.462056	0.538085
ENSSSCT00000061482	0	0	0	0	0	0	0	0	0	0	0.022677	0	0	0	0	0	0	0	0.023509	0	0.050307	0.048784	0.082306	0	0.09841	0	0.110524	0	0.104897	0.007608	0.002431	0	0.24516	0.014549	0.062563	0
ENSSSCT00000050519	0	0	0	0	0	0	0	0	0	0	0	0	0	0	0	0	0	0	1.16542	6.94937	0	4.47046	4.0248	6.12044	2.66766	3.74607	2.86975	0	3.06888	2.63281	6.74201	5.02727	0	1.87361	2.56951	5.09276
ENSSSCT00000062618	0.020157	0.018613	0	0	0.050277	0	0.036374	0	0	0	0.019419	0.053549	0	0.009833	0.010251	0.020288	0.020491	0.032637	1.15253	3.42848	2.80743	0.004421	5.06878	1.52483	7.05839	0.003334	0.001443	3.69146	0.513282	0	2.62061	2.40447	1.36736	1.74792	4.49209	2.53081
ENSSSCT00000065503	0	0	0	0	0	0	0	0	0	0	0	0	0	0	0	0	0	0	0	0	0	0	0	0	0	0	0	0	0	0	0	0	0	0	0	0
ENSSSCT00000061506	0.022598	0.109824	0.020325	0.00757	0	0	0.182684	0.07516	0.304999	0.102675	0.064873	0.099704	0.379618	0.033745	0.198505	0.117235	0.140318	0.403346	0.458202	0.514647	0.289172	0.616898	0.41896	0.276379	0.427615	0.580472	0.372243	0.298372	0.26234	0.3787	0.812818	0.891165	0.489232	0.352285	0.409976	0.773313
ENSSSCT00000050645	0	0.01947	0	0	0	0	0	0	0	0	0	0	0	0	0	0	0	0	0	0	0	0	0	0	0	0	0	0	0	0	0	0	0	0	0	0
ENSSSCT00000057051	0	0	0	0	0	0	0	0	0	0	0	0	0	0	0	0	0	0	0	0	0	0	0	0	0	0	0	0	0	0	0	0	0	0	0	0
ENSSSCT00000054501	0	0.004757	0	0.019396	0.01993	0	0	0	0	0	0.019245	0	0	0	0.080763	0	0	0.078971	0.00889	0.010326	0.136621	0.040652	0.008526	0	0.080417	0.018881	0.016676	0.002492	0	0.131828	0.032971	0.021389	0.030819	0.044092	0.01833	0
ENSSSCT00000064192	0	0	0	0	0	0	0	0	0	0	0	0	0	0	0	0	0	0	0	0	0	0	0	0	0	0	0	0	0	0	0	0	0	0	0	0
ENSSSCT00000064288	0	0	0	0	0	0	0	0	0	0	0	0	0	0	0	0	0	0	0	0	0	0	0	0	0	0	0	0	0	0	0	0	0	0	0	0
ENSSSCT00000030424	0	0	0	0	0.073518	0	0	0.011452	0	0	0	0.250918	0.158225	0	0	0.138381	0.026067	0	0	0.31807	0	0	0.214168	0	0.001567	0	0.00274	0	0	0	0	0	0	0.239757	0	0
ENSSSCT00000059833	0.309167	0.120124	0.09884	0.120192	0	0.211228	0.269628	0.485919	0.089687	0.196527	0.127205	0.036871	0	0.040977	0.12286	0	0.150968	0.116335	0.050965	0	0.080137	0.163844	0.017611	0.207736	0.316641	0.097304	0.068891	0.171573	0.128845	0.126425	0.515871	0.066381	0.00335	0.02313	0.06626	0.056165
ENSSSCT00000048040	0	0	0	0	0	0	0.017406	0	0	0	0	0	0	0	0	0	0	0	0	0	0	0	0	0	0	0.044697	0	0	0	0	0.102422	0	0	0	0	0
ENSSSCT00000059822	0	0	0	0	0	0.047904	0	0	0	0	0	0	0	0	0	0	0	0.028897	0	0.040079	0	0	0.040268	0	0.043107	0.090689	0	0	0	0	0	0	0	0	0	0
ENSSSCT00000059099	0	0	0	0	0	0	0	0	0	0	0	0	0	0	0	0	0	0	0	0	0	0	0	0	0	0	0	0	0	0	0	0	0	0	0	0
ENSSSCT00000030120	0	0	0	0	0	0	0	0	0.0626	0	0	0	0	0	0	0	0	0	0	0	0	0	0	0	0	0	0	0	0	0	0	0	0	0	0	0
ENSSSCT00000005310	0.591132	0.399918	0	0.3502	0.131058	0.250991	0.343346	0.532823	0.743448	0.125254	0.389698	0.472067	0.683795	0.120315	0.257385	0.198321	0.117944	0.778569	0	0	0	0	0	0	0.018311	0	0.109657	0	0	0	0	0	0	0	0	0
ENSSSCT00000005311	0.049347	1.66088	0.540353	0.774379	0	1.26625	0.470314	1.24178	1.72609	0.021681	0	0.699455	2.23145	0.033209	0.046536	0.295368	0	0.84979	4.99867	3.96638	3.20313	3.26121	2.6453	4.45057	2.27831	5.80766	2.91015	2.37009	3.80525	5.85252	4.66999	3.53139	2.65242	1.87985	1.75506	3.22324
ENSSSCT00000005312	0	0	0	0	0	0	0	0.016359	0	0	0	0	0	0	0	0	0	0	0	0	0	0	0	0	0	0	0	0	0	0	0	0	0	0	0	0
ENSSSCT00000037053	0	2.49138	0	1.25547	5.39917	0	5.44274	5.25141	2.42716	0	8.85056	2.9928	3.28707	0	0	4.99705	0	1.85044	3.67664	0.635852	0	0	0.422167	0.797023	1.31717	3.98409	0	0.673675	1.62862	1.16759	0	0	0	0	0	3.69601
ENSSSCT00000038960	5.91173	2.66177	6.23325	3.28581	0.183398	5.577	0.768026	0.117877	3.19067	5.32589	0.142722	0.140761	8.31684	8.06578	4.39223	2.59589	8.06795	8.9679	0	0.470469	1.16591	5.11859	0.367097	1.14694	1.87578	3.12112	1.39545	1.17596	3.8895	0.504678	3.44913	2.26916	3.2808	2.14711	1.16	1.79552
ENSSSCT00000005313	0.077137	0	0.028896	0.005934	0	0	0.111781	0.014328	0.405772	0	0.058406	0.012018	0.033954	0.026675	0	0.148486	0.0215	0.269464	0.250862	0	0.002417	0.094213	0.807124	0	0.48516	0.258088	0.395939	0	0.328919	0	0	0	0.036975	0.544818	0	0
ENSSSCT00000056394	0	0	0	0	0	0	0	0	21.0602	0	0	0	0	0	0	0	0	0	0	0	0	0	0.108753	1.82992	2.63786	0	0	0	0	0	0	0	0	0	0	0
ENSSSCT00000066092	0.689073	0.688365	2.22604	0.424517	2.27737	0.339657	1.78501	2.10456	1.57894	0.799036	2.40297	0.535741	0.871381	3.68063	0.916506	3.63338	0.519245	1.66267	2.74607	0.49255	1.77204	2.83121	0.499145	1.60031	1.71708	1.96475	1.59454	0	2.49167	0.668745	2.25	1.07805	2.03377	1.52046	2.29521	1.46766
ENSSSCT00000046932	0.121226	0.090209	0.253532	0.152657	0.160457	0.458813	0.466141	0.621848	0.308058	0.60111	0.047595	0	0	0.339038	0.251232	0.450769	0.341928	0.034272	0.175229	0	0.084261	0.131235	0.373908	0.308727	0.403149	0	0.165201	0.06933	0	0.145736	0	0	0.366035	0.208464	0	0.093746
ENSSSCT00000038796	0.277973	0.127896	0	0	0.551853	0	0	0.222744	0	0.305559	0	0.171274	0	0	0	0	0.110564	0	0	0	0.211792	0	0	0.472646	0	0	0.083231	0	0	0	0	0	0	0	0	0
ENSSSCT00000039280	0.492262	0.031855	0.33766	0.018624	0.054929	0.034256	0.301484	0.050314	0.074499	0.585552	0.253251	0.028349	0.468064	0.356845	0.588549	0.811716	0.076095	0.454591	0.021795	0.328875	0.022877	0.040456	0.029865	0.021205	0.038333	0.023281	0.227689	0.018175	0.027711	0	0.206866	0.222907	0	0.012702	2.02662	0.01383
ENSSSCT00000005314	0	0	0	0	0	0	0	0	0	0	0	0	0	0	0	0	0	0	0	0	0	0	0	0	0	0	0	0	0	0	0	0	0	0	0	0
ENSSSCT00000023102	0	0.066557	0.0187	0.329572	0	1.69455	0.043242	0	0	0.106972	0	0	0.06027	0	0.383633	0	0	0	0	0	0	0	0	0	0	0	0	0	0	0	0	0	0	0	0	0
ENSSSCT00000059700	0.052927	0.07363	0.030014	0.021062	0.065249	0.260172	0.068913	0	0.171915	0.043896	0.054097	0.022124	0.191501	0.069117	0.06049	0.118949	0.098595	0.100588	0.682306	0.076208	0.152988	0.238666	0.09565	0.456535	0.467215	0.66168	0.23298	0.101148	0.128861	0.840462	0.594229	0.566544	0.334042	0.059208	0.404404	0.778288
ENSSSCT00000028081	2.30778	0.162613	1.53709	1.79089	0	0.97669	1.95669	0.349185	10.0898	1.41658	1.04958	0.931878	4.30292	2.04166	0.704978	4.09802	3.53069	12.993	9e-06	0.505783	0	0.036519	0	0.055111	0.20123	0	0.311438	0	0.662468	0	0	0.063599	0	0	0	0
ENSSSCT00000065681	0	0.007728	0.015297	0	0	0	0	0.076499	0	0	0	0	0.052853	0	0	0	0	0	0	0	0	0.093825	0	0	0	0	0.013274	0	0	0	0	0	0	0	0	0
ENSSSCT00000054655	0	0.006778	0	0	0	0	0	0	0	0	0	0	0.006532	0	0	0	0	0.013941	0.081369	0.036246	0.022912	0.060266	0.081438	0.243716	0.068875	0.072832	0.016097	0.019185	0.014672	0.117058	0.033144	0.016471	0.013614	0.035515	0.073654	0.086339
ENSSSCT00000005317	0	0	0	0	0	0.004385	0	0.002281	0	0.553977	0	0	0	0	0	0	0	0	0	0.001598	0	0.005261	0	0	0	0.008676	0	0	0	0	0	0	0	0	0.176334	0
ENSSSCT00000025768	1.65663	0.043678	1.38025	1.19392	0	0.052826	0.710651	1.66568	0.120361	0.393551	1.70239	0.07332	2.74616	0.211208	2.27531	1.56101	0.838347	1.78982	0.1414	0.065758	0.228738	0.724759	4.7688	1.19937	1.82678	4.25223	1.60215	3.28016	0.736289	0.302889	1.03414	1.05431	0.026161	0.527475	3.50145	2.19213
ENSSSCT00000041094	0.353585	0.577922	0.244346	0.310009	0.188971	0.291907	1.56265	0.53322	0.217106	0.573651	0.256729	0.75501	0.365339	0.327198	0.888792	0.369476	0.919664	0.578156	1.09322	1.98545	0.522455	1.58364	1.58553	1.07046	5.49259	1.17523	0.572644	1.28969	0.090643	1.5442	0.617125	2.05881	0.895771	1.53754	2.58311	0.048451
ENSSSCT00000042568	0	0	0	0	0	0	0	0	0	0	0	0	0	0	0	0	0	0	0.009801	0	0	0.048429	0	0	0	0	0	0	1.12287	0	0	0	0	0	0	0
ENSSSCT00000005321	0	0	0	0.054741	0	0	0	0.03157	0	0	0	0	0	0	0	0	0	0.045643	0.238855	0	0	0	0	0.05754	0	0.213146	0.047064	0	0.154312	0	0	0	0.122077	0.189622	0	0.200529
ENSSSCT00000028739	0.415339	0.111036	0	1.1503	0.135926	0.274492	0	0	0	1.00487	0.018888	0.029492	0.83381	1.75829	0.798697	0.717869	0.549209	0.028497	0.62494	0	0.688741	0.088265	0.124654	0.067832	0.169816	0.043878	0.652241	1.03159	1.65983	0.105751	2.47632	1.80559	1.02576	0.332199	0.045395	3.0001
ENSSSCT00000005322	3.74649	4.88209	0	0.188185	2.86404	2.05806	1.71219	1.61685	3.63406	2.73411	3.9467	3.92188	3.8337	2.70498	0.964866	2.03884	1.86737	1.35499	0.390288	0	5.23159	0	0	0	0	0.13668	2.51697	0.695442	0.986752	0	1.83494	0.900261	0	1.28295	1.67798	1.15569
ENSSSCT00000005323	1.04477	0.787754	0.836785	0.964911	0.586725	0.870858	0.737293	0.777137	1.05452	0.931585	0.982955	0.824555	1.37371	1.2833	1.00174	0.810013	0.716846	0.904388	2.3865	1.98382	2.16246	2.35666	1.99968	2.39895	2.4466	2.83108	2.42892	1.99667	2.72009	2.02366	2.17463	2.79594	2.78182	2.33294	2.63415	2.65218
ENSSSCT00000046493	0	0	0	0	0	0	0	0	0	0	0	0	0	0	0	0	0	0	0	0	0	0	0	0	0.163905	0	0	0	0	0	0	0	0	0	0	0
ENSSSCT00000005324	0	0	0	0	0	0	0	0	0	0	0	0	0	0	0	0	0	0	0	0	0	0	0	0	0	0	0.834406	0	0	0	0	0	0	0	0	0.921035
ENSSSCT00000028916	3.00243	1.29678	2.5475	1.87957	3.08113	2.80985	3.80781	1.41743	1.26037	1.04811	1.84668	1.38	0.868775	2.0384	3.91234	3.2772	2.05517	1.4254	4.60933	3.65248	6.1048	2.26112	11.7467	9.39649	6.07199	7.92343	5.86297	4.26149	10.6173	4.21816	3.5223	4.48733	7.1593	4.56608	8.6942	1.53766
ENSSSCT00000031273	0	0.49974	0	0	0	0	0	0	0	0	0	0	0	0	0	0	0	0	0	0	0	0	0	0.12262	0	0	0	0	0	0	0	0.206458	0	0	0	0
ENSSSCT00000005325	0.499897	0.257098	0.410779	0.559858	0.370852	0.474924	0.656208	0.689476	0.47361	0.432516	0.517062	0.257824	0.538672	0.28732	0.614458	0.574818	0.455234	0.637087	4.2275	4.98717	6.40372	6.27487	4.74541	4.5593	7.30707	4.92427	4.05311	5.26499	4.74496	3.38773	4.34356	9.31761	6.655	5.53549	9.04255	7.36683
ENSSSCT00000063438	0	0	0	0	0	0	0	0	0	0	0	0	0	0	0	0	0	0	0	0	0	0	0	0	0	0	0.003474	0	0	0	0.017251	0	0	0	0	0.003362
ENSSSCT00000050438	0	0	0	0	0	0	0	0	0	0	0	0	0	0	0	0	0	0.053028	0.00522	1.27513	0.003759	0.007438	0.643494	1.42552	0.760287	1.12792	1.16393	0.0135	0	0.072592	2.75079	0.0799	0	0	0.214985	0
ENSSSCT00000037748	1.06634	1.25532	0.804696	0.967935	0.906079	1.00057	1.24693	2.35946	0.130655	1.04718	1.14683	0.985485	0.747214	0.778878	0.136041	1.14344	0.848607	0.959005	3.25838	3.42995	2.56521	3.72917	0.458318	3.15483	0.356279	0.620327	0.559178	0.437686	0.719133	2.58268	5.44835	0.807484	2.48563	0.379529	3.3203	0.931672
ENSSSCT00000005327	0.144591	0.170932	0.818622	0.160358	0.139334	1.01789	0.233799	0	0.132916	0.116326	0.152702	0.138254	0.068553	0.510822	0.138395	1.16323	0.745708	0.147875	0.575187	0.345682	0.322166	0.722066	0.46625	0.447842	0.362445	0.631063	0.563917	0.154333	0.724267	0.424889	0.960658	0.688586	0.189658	0.386097	0.451106	0.54975
ENSSSCT00000048747	0	0	0	0	0	0	0	0	0	0	0	0	0	0	0	0	0	0	0	0	0	0	0	0	0	0	0	0	0	0	0	0	0	0	0	0
ENSSSCT00000005328	10.8696	13.404	10.2364	10.9044	17.3944	7.0745	9.17159	20.1936	19.6102	9.64597	13.6233	8.00683	14.8101	14.8475	15.3594	14.053	10.5665	12.627	25.2154	27.316	32.7128	27.585	30.616	21.0663	32.9906	33.2234	27.4815	33.8196	41.6071	23.1408	36.4628	55.56	28.8094	35.0545	33.9965	42.018
ENSSSCT00000039913	0	0	0	0	0	0	0	0	0	0	0	0	0	0	0	0	0	0	0	0	0	0	0	0	0	0	0	0	0	0	0	0	0	0	0	0
ENSSSCT00000050504	0	0	0	0	0	0	0	0	0	0	0	0	0	0	0	0	0	0	0.064703	0	0	0.037262	0	0	0.017822	0	0	0	0	0	0	0	0	0	0.056621	0.068731
ENSSSCT00000058923	0	0	0	0	0	0	0	0	0	0	0	0	0	0	0	0	0	0	0	0	0	0	0	0	0	0	0	0	0	0	0	0	0	0	0	0
ENSSSCT00000058862	0	0	0	0	0	0	0	0	0	0	0	0	0	0	0	0	0	0	0	0	0	0.208904	0	0	0	0	0	0	0.086884	0	0	0	0	0	0	0
ENSSSCT00000052896	0	0	0	0	0	0	0	0	0	0	0	0	0	0	0	0	0	0	0	0	0	0	0	0	0	0	0	0	0	0	0	0	0	0	0	0
ENSSSCT00000042026	0	0	0	0	0	0	0	0	0	0	0	0	0	0	0	0	0	0	0	0	0	0	0.013894	0	0	0	0	0	0.01485	0.015344	0	0	0	0	0	0
ENSSSCT00000052608	0	0	0	0	0	0	0	0	0	0	0	0	0	0	0	0	0	0	0	0	0	0	0	0	0	0	0	0	0	0	0	0	0	0	0	0
ENSSSCT00000058880	0	0	0	0	0	0	0	0	0	0	0	0	0	0	0	0	0	0	0	0	0	0	0	0	0	0	0	0	0	0	0	0	0	0	0	0
ENSSSCT00000005329	0	0	0	0	0	0	0	0	0	0	0	0	0	0	0	0	0	0	0	0	0	0	0	0	0	0	0	0	0	0	0	0	0	0	0	0
ENSSSCT00000041626	0	0	0	0	0	0	0	0	0	0	0	0	0	0	0	0	0	0	0	0	0	0	0	0	0	0	0	0	0	0	0	0	0	0	0	0
ENSSSCT00000018541	0	0	0	0	0	0	0	0	0	0	0	0	0	0	0	0	0	0	0	0	0	0	0	0	0	0	0	0	0	0	0	0	0	0	0	0
ENSSSCT00000048656	0	0	0	0	0	0	0	0	0	0	0	0	0	0	0	0	0	0	0	0	0	0	0	0	0	0	0	0	0	0	0	0	0	0	0	0
ENSSSCT00000063711	0	0	0	0.013044	0	0.032087	0.012122	0	0	0	0.012942	0	0	0	0.013664	0	0	0.010876	0	0.014029	0.025961	0.013704	0.05734	0.013711	0	0	0.032804	0	0.024392	0.08834	0.013479	0	0	0	0.012327	0.012638
ENSSSCT00000022646	0	0	0	0	0	0	0	0	0	0	0	0	0	0	0	0	0	0	0	0	0	0	0	0	0	0	0	0	0	0	0	0	0	0	0	0
ENSSSCT00000040646	0	0	0	0.000252	0	0	0.003805	0	0	0	0	0	0	0	0.000237	0.033405	0.031012	0	0.056025	0.030084	0.02537	0.106774	0.010804	0.0127	0.000101	0.153875	0.039704	0.043401	0.004701	0.012365	0.069412	0.071903	0.104163	0.000245	0.014956	0.050753
ENSSSCT00000005332	0	0	0	0	0	0	0	0	0	0	0	0	0	0	0	0	0	0	0	0	0	0	0	0	0	0	0	0	0	0	0	0	0	0	0	0
ENSSSCT00000053665	0.723762	0	0.444244	0.254381	1.12709	0	0	0.710661	0	0.38224	0	0	0.17397	0.734544	0.96285	0.39768	1.34242	0.63594	0	0	0	0	0.240529	0	0.449888	0	0.467883	0	0	0.006208	0	0	0.709034	0	0	0
ENSSSCT00000005333	0	0	0	0	0	0	0	0	0	0	0	0	0	0	0	0	0	0	0	0	0	0	0	0	0	0	0	0	0	0	0	0	0	0	0	0
ENSSSCT00000048664	10.1787	10.479	5.83848	8.8788	6.46743	8.05819	9.06177	1.33528	1.09394	8.31791	10.9486	12.4088	11.8707	12.8451	12.283	9.99701	11.7089	11.714	1.9557	7.67558	6.96115	9.00743	6.85725	5.13291	8.47851	0.522903	8.66232	5.96498	9.38637	7.57334	8.8071	9.80802	6.46874	7.94907	7.19522	9.71255
ENSSSCT00000047902	0.180608	0.50746	0.327694	0.316568	0.093443	0	0.543882	0.687999	0.554103	0.49019	0.280152	0.167268	0.441805	0.073558	0.206496	0.185157	0.475263	0.347504	2.65152	0	0.225943	1.15981	0	0.55301	0	0.433445	0.859361	0.815416	0.590462	1.08359	0.467703	1.19646	1.22017	0.450926	0.109888	0.607208
ENSSSCT00000063766	1.51332	1.59408	1.93768	3.40025	1.94352	1.3601	1.26507	2.62193	6.31612	2.18309	2.35048	2.73043	2.02435	2.84278	3.05223	2.02925	2.11986	3.07211	1.98307	0.738012	1.14287	1.09297	0.741741	2.11014	0.038365	0.887632	0.319986	0.500253	0.10044	1.76512	0.054802	0.583849	0.332848	0.582179	1.27705	1.75582
ENSSSCT00000005334	0.952695	1.27127	0.269956	0.590477	0	0.686266	2.39983	7.34774	2.6176	0.787592	1.5909	0.783838	0.620536	2.29414	0.882011	1.36281	0.879475	0.547983	3.49554	2.02865	0.75151	1.20081	0	2.08945	0.401362	4.53265	1.24052	1.36402	0.970692	0.897654	1.67546	0.296487	0	1.60229	1.02056	0.561699
ENSSSCT00000064743	0	0	0	0	0	0	0.238802	0.011296	0	0	0	0	0.002106	0	0.009125	0.013378	0	0	0.010222	0.022131	0.00264	0	0.012764	0.017609	0.008933	0.005782	0.017131	0	0.012593	0.005126	0	0.005705	0.010018	0	0.00711	0.037981
ENSSSCT00000059702	0	0	0.309243	0	0	0.000623	0	0.026326	0.826162	0.363687	0.314527	1.0476	0	0	0.003402	0	0	0	0	0	0.011555	0	0.01118	0	0	0	0.000724	0	0	0	0.01067	0	0	0	0	0.023159
ENSSSCT00000055131	0	0	0	0	0	0	0	0	0	0	0	0	0	0	0	0	0	0	0	0	0	0	0	0	0	0	0	0	0	0	0	0	0	0	0	0
ENSSSCT00000056320	0	0	0	0	0	0	0	0	0	0	0	0	0	0	0	0	0	0	0	0	0	0	0	0	0	0	0	0	0	0	0	0	0	0	0	0
ENSSSCT00000005336	10.1447	11.7688	8.54606	11.3845	12.827	10.47	11.5149	14.008	13.884	13.113	15.5035	0	15.2266	0	10.1559	10.6563	10.231	12.2005	20.2451	0	21.067	21.5504	21.4687	18.1567	26.0316	18.6885	22.6487	0	23.1997	18.6228	0	0	17.5162	20.0086	22.9635	23.2999
ENSSSCT00000005337	0.071341	0.224846	0.111521	0.206262	0.08897	0.170217	0.273242	0.56338	0.155358	0.262401	0.274479	0.136929	0.082617	0.292883	0.42356	0.116322	0.117849	0.307546	1.49678	3.13972	1.62882	2.18774	2.44424	2.22343	5.47114	1.20956	1.72456	1.79656	2.45395	1.65817	1.62428	3.5858	1.59204	1.44145	2.87542	3.15009
ENSSSCT00000005338	0	0.079169	0	0.052722	0.189611	0	0	0.050589	0	0.051775	0.052311	0.001442	0.112164	0.054058	0.055227	0.054652	0	0	0.144989	0.492613	0.265219	0.163671	0.326931	0.138545	0.055687	0.051321	0.33996	0.95319	0.496482	0.767096	0.475893	0.407554	0.178126	0.245331	0.628227	0.104805
ENSSSCT00000005341	0	0	0.013888	0	0	0	0.025139	0	0	0	0	0	0	0	0.014683	0	0.007338	0.011687	0.02512	0	0.014018	0	0.024646	0	0.028748	0	0	0	0.013171	0.01361	0	0	0	0.016185	0.006623	0.027094
ENSSSCT00000062842	0	0	0	0	0	0	0	0	0	0	0	0	0	0	0	0	0	0	0	0	0	0	0	0	0	0	0	0	0	0	0	0	0	0	0	0
ENSSSCT00000005342	0.636973	0.693695	0.288098	1.07617	0.353659	0.377343	0.26372	0.46353	0.833736	0.55122	0.338896	0.497813	1.64984	0.5308	0.290396	0.309823	0.154541	0.822236	0.488928	0.259766	0.72025	0.504861	0.59172	0.609186	0.363962	0.494096	0.283909	0.512251	0.772792	0.446363	0.399265	0.681059	0.839474	0.263088	0.70945	0.244137
ENSSSCT00000032440	0	0	0	0	0.552801	0	0	0	0	0	0	0	0	0	0	0.704156	0	0	0	0	0	0	0	0	0	0	0	0	0	0	0	0	2.32575	0	0	0
ENSSSCT00000053629	0	0	0	0	0	0.014915	0	0	0	0	0	0	0	0	0	0	0	0	0.027652	0	0	0	0	0	0	0	0	0	0	0	0	0	0	0	0	0
ENSSSCT00000061967	0	0	0	0	0	0	0	0.01202	0	0	0	0	0	0	0	0	0	0	0	0	0	0	0	0	0	0	0	0	0	0	0	0	0.291134	0	0	0
ENSSSCT00000005345	0	0.01512	0	0	0	0	0	0	0	0.014833	0	0	0	0	0	0	0	0	0	0	0.0132	0	0	0	0	0	0	0	0	0	0	0	0.012588	0	0.016415	0
ENSSSCT00000046959	0	0	0	0	0	0.282273	0	0.171669	0	0	0.007572	0	0.247652	0	0.185956	0	0	0	0	0.300894	0	0	0	0	0	0	0	0	0	0.27096	0	0	0.708073	0	0	0
ENSSSCT00000005346	0.398515	3.33387	3.37667	0.882104	0	1.8133	1.94363	2.12069	3.09375	2.09425	0.108406	0.487825	0.521779	1.57936	0.915999	0.47353	2.58399	0	1.68915	7.58143	8.80598	3.74903	8.02688	1.2205	2.53284	4.22304	1.67057	3.20625	3.95716	3.52893	4.72458	6.79523	1.58599	6.76302	4.6438	5.30892
ENSSSCT00000043315	0	0.908476	2.93063	3.07717	1.97419	2.75977	0	0.540465	1.61482	0	3.00165	4.52756	2.87975	4.9379	1.21385	0	2.46969	4.55531	0.417975	4.80826	2.16734	3.80994	0	4.09019	2.8564	2.3955	2.5597	2.39479	0.557492	3.90077	2.67419	0	0.424183	0	4.59957	0.636094
ENSSSCT00000055480	0.019257	2.1678	0	0.012217	0.001255	0.000266	0.017375	0.036142	0.018911	0	0.13184	0.252079	1.36842	0	0	0.014876	0.000797	0	0.017139	0.008617	0.056004	0.077785	1.20764	1.30513	0.492089	1.27589	0.056732	0.159874	1.23766	0.000405	1.28195	2.40189	1.12545	2.18099	0.470595	1.94894
ENSSSCT00000051955	0	1.34481	1.43101	0.833913	0	0.9692	2.85511	1.9611	4.18686	4.58793	0.033849	0.030837	1.01151	0.017076	2.64073	3.934	3.94921	0.011623	2.64098	0	1.90238	2.13506	3.78264	0.106189	2.2603	1.4476	0.140443	4.50584	2.50847	0.752496	3.46014	5.419	6.2008	0.047221	0.030456	2.75823
ENSSSCT00000005347	0	0	0	0.961251	0	0	0.765879	0	0	0	0	0	1.01516	0	0	0.966687	0	0	0	0	0	0	0	0	0	0	0	0	0	0	0	0	0	0	0	0
ENSSSCT00000041967	0.026711	0.029695	0	0.311903	0.75805	0.099828	0	0.208251	1.01879	0.037467	1.26725	1.1818	0.723629	0.261101	0.702542	0.048363	0.884427	1.01796	1.18639	1.40107	0.038256	0.217853	0.040959	0.206394	0	0.811425	0.366618	0.075996	0.429944	0	0	0.066358	0.394356	0.032072	0.333694	0.299406
ENSSSCT00000050359	0	0	0	0	0	0	0	0	0	0	0	0	0.03219	0	0	0	0	0	0	0	0.037868	0.125387	0	0	0.032681	0.082245	0.037154	0	0	0.045414	0	0.031141	0.024424	0	0	0
ENSSSCT00000044208	0	0	0	0	0	0	0.058833	0	0	0	0.328646	0	0	0	0	0	0	0	0	0	0	0	0	0	0.414755	0.377674	0	0.014874	0	0.866493	0.621661	0	0.16223	0	0	0
ENSSSCT00000005348	0	0	0	0	0	0	0	0	0	0	0	0	0	0	0	0	0	0	0	0	0	0	0	0	0	0	0	0	0	0	0	0	0	0	0	0
ENSSSCT00000005351	3.22681	3.92544	1.95913	2.3703	4.26663	3.00702	3.48159	4.52698	6.2875	3.67487	5.58945	2.93925	6.28401	4.36725	3.91251	4.17105	3.30815	4.78452	5.25683	6.10588	5.57702	0.686768	5.61231	3.36167	0.890392	0.92045	7.57902	2.1804	4.48522	6.17309	5.65186	1.41349	4.40972	7.73798	6.07423	6.74853
ENSSSCT00000044631	0	0	0.505183	0	0	0	0	0	0	0	0	0	0	0	0	0.309832	0	0	0	0	0	0	0	0	0	0	0	0	0	0	0	0	0	0	0	0
ENSSSCT00000060425	4.1178	3.72	4.1277	5.78409	7.27326	3.65842	3.75401	4.75277	6.71647	4.65294	6.17327	4.05005	7.08624	6.0404	4.23297	3.81243	3.88186	7.08579	3.55469	2.80661	3.61609	2.88556	3.15044	4.31767	2.73972	2.48489	3.01799	2.76337	3.05678	4.27364	3.59552	2.2673	3.05528	4.34095	3.94244	2.95434
ENSSSCT00000044746	0	0	0	0	0	0	0	0	0	0	0	0	0	0	0	0	0	0	0	0	0	0	0	0	0	0	0	0	0	0	0	0	0	0	0	0
ENSSSCT00000005355	0	0	0	0	0	0	0	0	0	0	0	0	0	0	0	0	0	0	0	0	0	0	0	0	0	0	0	0	0	0	0	0	0	0	0	0
ENSSSCT00000005353	0	0	0	0	0.021475	0.061589	0.019421	0	0	0	0	0	0	0	0.021892	0	0.021882	0	0.105276	0.112386	0	0	0.018374	0.021968	0.021432	0	0.071785	0.044751	0.093853	0.161731	0.018232	0.023163	0	0.04754	0.039503	0.060748
ENSSSCT00000040703	0	0	0	0	0	0	0	0	0	0	0	0	0	0	0	0	0	0	0	0	0	0	0	0	0	0	0	0	0	0	0	0	0	0	0	0
ENSSSCT00000005354	0	0.104469	0	0.052177	0.053615	0	0	0.141321	0	0	0.077655	0.095174	0.143926	0.050106	0	0	0	0	0.167406	0.196124	0	0.054816	0.091744	0.189194	0.187004	0.095668	0.089719	0	0.073543	0.075992	0.123553	0.134039	0.05818	0.060247	0.173817	0
ENSSSCT00000005359	0	0.021862	0	0	0	0	0	0	0	0	0	0	0	0	0	0.00873	0	0.00966	0	0.0047	0	0.02541	0.02156	0	0.004196	0.00085	0	0	0.005177	0.00249	0.027145	0.000846	0.045513	0.003825	0	0.013916
ENSSSCT00000051548	0	0	0	0	0	0	0	0	0	0	0	0	0	0	0	0	0	0	0.009892	0	0	0.011336	0.024227	0	0	0	0.021383	0	0	0.020902	0	0	0	0	0.019357	0
ENSSSCT00000057241	1.5818	2.76364	2.2279	2.13072	0.614656	2.44702	1.91495	3.29335	2.63238	2.10364	1.36691	1.82113	1.46396	1.3586	1.37193	1.27101	1.09395	3.50925	4.88072	3.85247	6.6679	6.32028	4.40735	4.32452	4.72196	7.60654	10.3678	5.25108	6.40732	6.55715	0.260037	4.44949	1.65369	2.62511	3.90724	5.4061
ENSSSCT00000063278	0	0	0	0	0	0	0	0	0	0	0	0	0	0	0	0	0	0	0	0	0	0	0	0	0	0	0	0	0	0	0	0	0	0	0	0
ENSSSCT00000024292	0	0	0	0	0	0	0	0	0	0	0	0	0	0	0.017941	0	0	0	0	0	0	0	0	0	0.05149	0	0	0	0	0	0	0	0	0	0	0
ENSSSCT00000040168	0	0	0	0	0	0	0	0	0	0	0	0	0	0	0	0	0	0	0	0	0	0	0	0	0	0	0	0	0	0	0	0	0	0	0	0
ENSSSCT00000052308	0	0	0	0	0	0	0	0	0	0	0	0	0	0	0	0	0	0	0	0	0	0	0	0	0	0	0	0	0	0	0	0	0	0	0	0
ENSSSCT00000006357	0.098344	0.164316	0.12546	0.136617	0.070442	0.019272	0.100107	0.019828	0.191774	0.240245	0.077735	0.017863	0.238145	0.210673	0.020517	0.232275	0.041014	0.146411	0.105363	0.072885	0.039178	0.040743	0	0.020588	0.039769	0.02736	0.050519	0.01398	0.119262	0.028526	0.12654	0	0.02184	0.00588	0.011397	0.094222
ENSSSCT00000006358	3.12433	3.21811	3.07138	2.32583	5.71353	1.95609	0.657881	3.57945	3.28419	1.52252	3.77046	0.216183	0.794576	2.15247	4.30982	1.97538	1.00498	1.02099	4.20368	4.09757	2.07567	3.23665	1.03295	3.99046	4.54516	3.86598	3.28114	3.02845	3.98486	3.39152	3.47872	4.05162	2.67882	4.17115	4.05362	1.93723
ENSSSCT00000052782	0.338554	1.00443	0.089791	1.80366	0.934542	1.25525	0.990512	1.67102	2.57538	1.61267	0.635069	2.21596	0.890629	2.35242	1.45647	1.36336	0.352824	2.09122	0.786484	0.533763	1.02683	1.49861	1.10845	1.34248	0.75824	0.3988	1.06033	0.157133	1.53964	2.26589	0.576201	0.562912	1.71886	1.57037	0.824996	1.01669
ENSSSCT00000006361	1.29754	2.10171	0.748803	2.13317	0.028179	1.45451	0.949644	1.0647	2.61638	0.008559	1.47707	1.26417	2.16322	1.41919	1.10905	2.16922	1.19146	1.02883	2.82049	4.51479	2.29767	3.48046	4.1909	2.86753	3.76387	3.98243	3.26193	3.24544	1.20067	2.0772	3.76164	4.255	1.5874	2.02163	4.3336	3.05171
ENSSSCT00000044351	0.049032	0.069236	0.975426	0.046083	1.664	0.099336	2.00318	1.39997	0	1.35588	0	0.060183	0.114406	0.028574	2.09141	0.088477	0.799561	0.888768	3.54925	5.16532	2.93097	6.24324	2.70178	3.99545	5.8231	1.51445	4.69767	0.902937	2.90326	3.05912	6.79816	4.64227	2.66442	1.91471	2.98442	2.42357
ENSSSCT00000006362	8.09778	8.28472	6.5061	7.4695	8.68515	3.97905	6.78794	11.341	15.816	9.23433	12.0379	4.93488	10.7872	13.1094	8.98782	9.92033	4.4435	10.8497	10.8391	12.3852	11.3281	11.2849	5.66396	8.17094	7.50442	14.1392	13.7621	14.1454	15.9693	10.4566	13.8922	15.707	13.9298	20.901	15.4147	16.7728
ENSSSCT00000037543	0.650835	0.435292	0.51492	0.721781	0.593956	1.16579	1.00271	0.863763	0	0	0.358821	0.368879	0	0.206797	0	0.390602	0	0.143716	0.971492	0.645363	0.541697	0	1.45624	0.355666	0.180179	0.160057	0.494823	0.88856	0.499576	0.665594	1.29678	0.420779	1.09813	0.700386	0.623182	1.17897
ENSSSCT00000065709	0.077123	0.110478	0.094377	0.05588	0.04809	0.252892	0.02221	0.230747	0.105705	0.068822	0.160151	0.042683	0.154678	0.06027	0.095058	0.113748	0.0196	0.052957	1.22744	0.998686	1.39352	1.16634	2.35172	1.29781	1.18178	1.23435	1.25111	0.893512	1.64798	1.31414	1.48027	1.20364	1.50365	0.940562	0.863501	1.19738
ENSSSCT00000027561	0.435943	0.104939	0.441382	0	0	0	0.212904	0.484746	0	0	0	0	0	1.02111	1.68767	0.303089	0	0.420533	0	1.29197	1.21855	0.431094	0.664272	0	0	1.01017	0	0	1.2663	0	0.574308	4.74639	0	1.53133	2.71635	1.20119
ENSSSCT00000006363	2.46023	1.93955	2.59918	2.08439	2.41288	2.30324	2.19092	2.95074	3.11204	1.66711	3.64509	2.23086	5.07119	1.92809	0.388811	2.45727	2.68413	3.21189	8.02361	6.23394	6.34543	7.23695	5.82627	7.58481	3.88282	7.91999	8.80006	8.02652	8.0195	7.25701	6.79213	3.85641	9.66865	7.11073	3.17882	4.92484
[truncated: 44,867 more rows]
