# Supplementary material for: Transcriptome Analysis Suggests the Roles of Long Intergenic Non-coding RNAs in the Growth Performance of Weaned Piglets
Source: Front Genet. 2019 Mar 18;10:196. doi: 10.3389/fgene.2019.00196 (PMC6431659; doi:10.3389/fgene.2019.00196)
Supplement: TABLE S8 — Count value of all differentially expressed genes. [file Table_8.XLSX]

## Sheet: all_DEG
GENE_ID	baseMean	log2FoldChange	lfcSE	stat	pvalue	padj	LDM_1	LDM_2	LDM_3	LDM_4	LDM_5	LDM_6	LDM_7	LDM_8	LDM_9	LDM_10	LDM_11	LDM_12	LDM_13	LDM_14	LDM_15	LDM_16	LDM_17	LDM_18	SF_1	SF_2	SF_3	SF_4	SF_5	SF_6	SF_7	SF_8	SF_9	SF_10	SF_11	SF_12	SF_13	SF_14	SF_15	SF_16	SF_17	SF_18
ENSSSCG00000000028	1.18817	-2.72594	0.6415	-4.24933	2.14412e-05	4.38315e-05	0	0	0	0	0	0	0	0	0	0	1	0	0	0	0	0	0	0	0	3	2	7	0	7	2	8	3	0	10	0	2	3	9	2	1	5
ENSSSCG00000000106	1.30705	2.33405	0.664944	3.51014	0.000447872	0.000802135	3	3	0	6	6	0	0	1	0	0	0	0	0	2	3	1	2	3	3	2	1	0	0	0	0	1	0	0	3	1	1	0	2	0	1	0
ENSSSCG00000000198	1.3253	-2.44552	0.733545	-3.33383	0.000856576	0.00148407	0	0	0	0	0	0	0	0	0	0	0	1	0	1	0	0	0	1	1	2	1	10	0	1	2	6	0	1	8	1	0	1	9	3	1	2
ENSSSCG00000000216	6.65948	1.16449	0.275517	4.22658	2.37274e-05	4.83111e-05	5	2	3	8	8	11	4	3	5	1	9	5	4	4	18	3	7	13	13	7	3	14	11	8	5	5	7	3	5	5	6	6	7	2	10	6
ENSSSCG00000000517	1.96119	-2.30904	0.566711	-4.07445	4.61229e-05	9.14032e-05	0	1	0	1	1	1	0	1	0	1	0	1	0	0	0	1	0	0	0	2	2	6	4	3	1	4	4	1	7	7	0	4	9	10	8	12
ENSSSCG00000000540	1.10194	-1.96511	0.599745	-3.27657	0.00105077	0.00180046	1	1	0	0	0	0	1	1	0	0	0	0	0	0	0	0	0	0	0	5	1	1	5	4	8	0	4	0	3	1	2	5	1	2	5	2
ENSSSCG00000000610	2.17887	-1.34805	0.602931	-2.23582	0.0253633	0.0357346	0	2	0	0	0	2	1	0	0	0	1	0	0	0	0	1	3	1	1	4	13	1	1	0	1	0	14	5	8	12	0	2	6	5	4	3
ENSSSCG00000000614	1.56345	3.08177	0.575679	5.35328	8.63748e-08	2.14884e-07	2	3	1	1	1	1	2	1	6	0	1	3	0	2	2	3	2	3	3	1	0	2	1	0	2	0	0	0	0	1	0	0	0	0	1	0
ENSSSCG00000000634	0.674529	-1.41608	0.674514	-2.0994	0.0357812	0.0492124	0	0	0	0	0	1	0	1	0	0	0	0	1	0	0	0	0	0	0	1	1	4	5	1	1	1	5	0	1	1	1	0	0	1	8	2
ENSSSCG00000000760	2.03653	-1.58852	0.612573	-2.5932	0.00950878	0.0142948	0	0	1	0	0	0	0	0	0	0	1	4	0	2	0	2	1	0	0	1	0	7	0	4	5	17	2	0	11	2	4	5	8	6	2	9
ENSSSCG00000000854	2.05637	-1.21756	0.530478	-2.29522	0.0217207	0.0309651	0	1	1	1	1	2	0	2	1	1	0	1	0	3	0	0	0	1	1	2	2	7	0	7	13	6	3	0	3	8	1	2	4	4	9	2
ENSSSCG00000000871	3.47231	-4.28153	0.822362	-5.20638	1.92563e-07	4.67883e-07	0	0	0	0	0	0	0	0	0	0	0	0	0	0	0	0	0	0	0	3	0	12	0	18	4	35	0	4	18	4	0	0	23	21	4	31
ENSSSCG00000000918	0.740834	-1.73214	0.809046	-2.14097	0.0322764	0.0447149	0	0	0	0	0	0	0	1	0	0	0	0	0	0	1	0	0	0	0	2	0	3	3	0	13	0	4	1	0	1	2	4	0	0	1	1
ENSSSCG00000000934	2.68257	-1.71208	0.475244	-3.60253	0.000315131	0.000574207	1	0	0	1	1	2	2	0	0	0	1	0	1	2	2	1	1	0	0	10	3	3	11	5	1	2	4	5	9	5	8	2	5	7	16	6
ENSSSCG00000000943	0.837112	1.91135	0.712581	2.6823	0.00731182	0.0111941	0	1	0	1	1	2	1	0	2	0	2	0	0	5	1	0	0	1	1	0	0	1	2	0	2	1	1	0	1	0	0	0	0	0	0	2
ENSSSCG00000000978	5.83988	2.91263	0.591176	4.92684	8.35696e-07	1.9324e-06	0	0	7	1	1	1	1	27	0	4	0	18	0	24	8	8	14	1	1	0	0	2	3	0	1	6	2	0	1	1	4	4	1	5	4	3
ENSSSCG00000000982	3.02966	-2.28808	0.550106	-4.15934	3.19167e-05	6.41497e-05	1	1	0	1	1	2	1	0	0	0	0	1	0	1	1	1	0	0	0	3	5	15	5	5	0	25	5	7	3	2	20	20	7	6	9	8
ENSSSCG00000001085	1.35824	-2.265	0.684312	-3.3099	0.000933301	0.00160863	0	0	0	0	0	1	1	0	0	0	1	0	0	0	1	0	0	0	0	3	0	0	4	9	12	3	0	0	4	7	3	5	1	4	1	1
ENSSSCG00000001205	10.7218	1.28113	0.1865	6.86934	6.45013e-12	2.04478e-11	8	8	7	17	17	6	12	11	10	11	7	7	16	6	5	12	9	15	15	17	8	12	15	12	8	6	14	5	13	7	12	6	5	9	11	8
ENSSSCG00000001407	1.30707	-2.6328	0.692206	-3.80349	0.000142673	0.000269441	0	0	0	0	0	0	0	0	0	0	0	0	0	1	0	1	0	0	0	5	0	4	13	2	0	11	4	1	2	0	3	4	12	0	7	1
ENSSSCG00000001483	5.33527	-4.45117	0.72233	-6.16224	7.17234e-10	2.03328e-09	0	0	0	3	3	0	0	0	0	0	0	0	0	0	0	0	0	0	0	5	2	3	5	15	1	41	2	1	92	2	4	6	29	29	3	46
ENSSSCG00000001535	0.706677	-1.69126	0.613986	-2.75455	0.00587721	0.00912255	0	1	0	0	0	0	0	0	0	0	0	0	0	0	0	0	0	0	0	0	1	3	4	1	4	1	2	0	3	2	4	2	3	0	1	2
ENSSSCG00000001555	1.93603	-1.76638	0.538006	-3.2832	0.00102636	0.00176026	1	0	0	0	0	0	1	0	0	0	2	1	1	0	0	0	0	3	3	6	7	7	3	1	4	0	6	7	5	5	5	3	10	0	4	6
ENSSSCG00000001594	0.762812	-1.81279	0.672286	-2.69645	0.00700821	0.0107617	0	0	0	0	0	1	0	1	0	0	0	0	0	0	0	0	0	0	0	1	1	1	1	6	2	10	0	1	1	4	1	2	1	0	3	1
ENSSSCG00000001618	1.52191	-1.71807	0.628464	-2.73376	0.00626164	0.00968595	0	0	0	0	0	0	0	1	1	0	0	0	0	0	4	0	1	1	1	3	3	2	3	3	3	13	4	0	1	1	4	1	12	5	9	4
ENSSSCG00000001698	1.45245	-2.0018	0.554373	-3.61092	0.00030511	0.000556709	0	1	1	0	0	0	0	1	0	1	0	0	1	0	1	0	0	0	0	4	2	2	6	6	4	2	4	3	2	7	9	2	7	2	3	2
ENSSSCG00000001724	0.663663	-1.625	0.644	-2.52329	0.0116263	0.0172557	0	0	0	0	0	0	0	0	0	0	0	0	1	0	1	0	0	0	0	2	0	1	2	2	0	3	1	1	3	2	1	1	7	3	3	0
ENSSSCG00000001746	0.871821	2.39974	0.703105	3.41306	0.000642384	0.00112841	0	0	1	1	1	2	1	1	0	0	0	2	0	0	0	2	3	2	2	0	2	1	0	1	0	0	1	0	0	1	0	0	0	1	0	0
ENSSSCG00000001751	1.69215	4.16733	0.597963	6.96922	3.18714e-12	1.02618e-11	4	0	2	3	3	2	1	4	2	2	1	4	2	0	2	1	1	1	1	0	0	0	0	0	0	0	0	1	0	0	0	0	0	0	0	0
ENSSSCG00000001752	4.50542	1.23465	0.400214	3.08497	0.00203572	0.00336056	2	3	3	3	3	2	2	3	3	8	0	8	1	0	6	3	13	4	4	3	1	3	7	1	7	14	0	1	4	6	4	3	10	2	4	2
ENSSSCG00000001753	0.773519	-1.82778	0.809723	-2.25729	0.0239897	0.0339508	0	0	0	0	0	0	0	0	0	0	0	0	1	0	1	0	0	0	0	0	0	6	0	1	2	7	0	1	10	0	0	0	2	2	2	4
ENSSSCG00000001775	3.34578	-2.15309	0.625696	-3.44111	0.000579325	0.00102297	0	0	0	3	3	0	2	0	0	0	0	0	0	0	5	0	0	4	4	17	2	14	7	5	29	4	1	4	3	8	14	25	0	5	8	4
ENSSSCG00000001798	3.02542	-3.41857	0.819578	-4.17113	3.03091e-05	6.10326e-05	1	1	0	0	0	0	1	0	0	0	0	0	0	0	1	0	0	0	0	0	0	2	0	5	1	34	1	0	42	0	4	3	36	13	1	11
ENSSSCG00000001855	0.641377	2.98013	0.935599	3.18526	0.00144622	0.00243496	0	0	1	1	1	0	1	1	2	0	1	0	3	0	0	0	0	0	0	0	0	0	0	0	0	0	0	0	0	1	0	0	0	0	0	0
ENSSSCG00000001899	0.981072	-1.96329	0.697	-2.81677	0.00485096	0.0076128	0	0	0	0	0	1	0	0	1	0	0	0	0	0	0	0	0	0	0	2	1	5	0	1	2	5	3	0	1	1	3	0	11	1	0	6
ENSSSCG00000001920	0.66317	-1.59048	0.741753	-2.14421	0.0320157	0.044378	0	1	0	0	0	0	0	0	0	0	0	1	0	0	0	0	0	0	0	0	0	3	1	0	4	2	5	0	6	0	1	1	3	1	2	0
ENSSSCG00000002052	1.15079	2.76137	0.659342	4.18806	2.81345e-05	5.68501e-05	1	2	3	2	2	0	0	0	0	2	1	1	4	1	0	1	0	5	5	0	2	0	0	0	0	1	0	0	1	0	0	0	1	1	0	0
ENSSSCG00000002262	1.76324	1.60962	0.467455	3.44337	0.000574522	0.00101474	0	3	1	2	2	0	2	0	4	1	0	3	4	0	2	4	1	2	2	0	1	1	2	4	1	2	1	0	0	3	2	1	2	0	3	0
ENSSSCG00000002317	1.49626	-1.88598	0.533683	-3.53389	0.000409485	0.000736684	0	2	0	1	1	0	0	0	1	0	0	0	0	1	0	1	0	1	1	6	6	4	3	2	1	2	6	3	8	4	2	2	5	3	6	6
ENSSSCG00000002373	0.840227	-2.23064	0.630817	-3.53611	0.000406064	0.000730811	0	0	0	0	0	0	0	0	0	0	0	0	0	0	1	0	0	0	0	2	3	2	6	1	3	5	0	0	7	3	5	2	3	1	4	0
ENSSSCG00000002442	1.92698	-3.40565	0.620752	-5.48633	4.1037e-08	1.04188e-07	1	0	0	0	0	0	0	0	0	0	0	0	0	0	0	0	0	0	0	7	12	2	5	10	2	3	23	5	2	9	1	0	4	4	4	3
ENSSSCG00000002450	13.5654	-2.00866	0.309302	-6.49417	8.3492e-11	2.48973e-10	0	2	2	0	0	1	1	9	5	2	2	0	5	14	5	2	4	4	4	29	16	30	29	47	32	65	29	7	33	21	49	45	28	23	89	52
ENSSSCG00000002479	0.729916	-2.1491	0.892472	-2.40803	0.0160387	0.0233307	0	0	0	0	0	0	0	0	0	0	0	0	0	0	0	0	0	0	0	0	0	2	0	0	1	4	0	2	5	0	10	0	10	1	1	4
ENSSSCG00000002507	4.11623	-2.19673	0.480458	-4.57216	4.82715e-06	1.04821e-05	2	2	0	0	0	0	0	0	3	0	2	0	1	3	1	1	1	1	1	2	6	22	9	5	2	32	6	1	22	6	9	10	12	3	26	24
ENSSSCG00000002510	0.921888	-2.15655	0.595373	-3.62218	0.000292132	0.000534249	0	0	0	0	0	0	0	0	1	0	0	0	0	1	0	0	0	0	0	4	2	2	2	2	7	4	4	0	3	1	4	3	1	0	4	1
ENSSSCG00000002552	1.86166	-1.1981	0.488919	-2.45051	0.0142654	0.0208913	0	2	1	0	0	0	0	0	3	1	2	1	1	1	0	0	1	0	0	4	0	3	4	4	8	2	4	3	6	3	9	9	3	1	2	5
ENSSSCG00000002803	3.42512	-3.74345	0.527023	-7.103	1.22074e-12	4.02302e-12	0	0	0	2	2	0	0	1	0	0	0	1	0	0	0	0	0	0	0	7	12	11	22	14	13	5	11	6	13	14	4	7	6	4	9	7
ENSSSCG00000002811	4.38674	1.9803	0.373933	5.29587	1.18449e-07	2.91728e-07	6	7	6	1	1	7	3	7	8	2	6	1	4	6	10	0	7	0	0	2	7	2	1	4	1	1	8	1	3	4	4	3	2	0	1	4
ENSSSCG00000002817	2.03433	-2.95458	0.526913	-5.60733	2.05468e-08	5.32773e-08	0	0	1	1	1	0	0	0	0	0	0	0	0	1	0	1	0	0	0	6	4	5	9	0	1	8	6	5	7	8	10	8	5	3	9	9
ENSSSCG00000002830	1.55879	-1.75313	0.630106	-2.78227	0.00539795	0.00842068	0	0	1	0	0	1	0	0	2	0	1	0	1	0	2	0	0	0	0	1	2	14	1	0	0	4	3	1	5	1	6	6	8	2	1	12
ENSSSCG00000002835	1.31486	-2.25421	0.573005	-3.93402	8.35382e-05	0.000161703	0	1	0	0	0	0	0	0	0	0	1	0	0	0	0	1	0	0	0	8	2	5	6	3	1	2	6	1	6	8	6	2	5	0	1	2
ENSSSCG00000002915	0.944154	2.96926	0.711393	4.17387	2.99465e-05	6.03415e-05	0	0	1	4	4	2	2	1	4	0	2	1	0	0	1	1	1	0	0	0	1	0	0	0	0	0	2	0	1	0	1	0	0	0	0	0
ENSSSCG00000002981	1.7806	4.58392	0.846078	5.41785	6.03206e-08	1.51729e-07	1	2	1	0	0	13	4	0	1	1	0	0	0	0	2	1	4	1	1	0	0	0	0	0	0	0	0	0	0	0	0	0	0	0	0	0
ENSSSCG00000002983	0.554644	-1.81945	0.832553	-2.18538	0.0288609	0.0403105	0	0	0	0	0	0	0	0	0	0	0	0	0	0	0	0	0	0	0	1	0	1	3	0	0	6	2	0	1	1	1	1	0	3	6	0
ENSSSCG00000002997	2.36637	-1.55713	0.457865	-3.40086	0.000671754	0.00117741	1	1	1	0	0	0	1	2	2	0	2	0	0	2	2	0	0	0	0	6	7	1	5	2	5	7	12	2	6	4	5	16	8	3	4	10
ENSSSCG00000003044	1.45247	-2.3984	0.563162	-4.2588	2.05528e-05	4.20891e-05	0	0	0	0	0	0	1	0	0	0	0	0	2	0	1	0	0	0	0	5	6	4	0	5	4	4	1	8	5	3	3	6	5	2	2	3
ENSSSCG00000003108	1.38583	-1.51748	0.556035	-2.72911	0.0063506	0.0098111	1	0	0	0	0	0	0	2	0	0	1	1	1	1	0	1	0	0	0	1	2	3	2	6	10	7	3	1	3	1	4	3	3	2	3	4
ENSSSCG00000003228	1.46624	-1.28077	0.554103	-2.31143	0.020809	0.029738	1	1	0	0	0	0	1	0	2	0	1	1	2	1	0	0	0	0	0	2	2	2	1	5	2	5	1	1	4	1	1	2	5	4	4	10
ENSSSCG00000003248	0.848565	-1.80516	0.619612	-2.91338	0.0035754	0.00571419	0	1	0	0	0	0	0	0	0	0	1	1	0	0	0	0	0	0	0	2	2	1	2	0	0	4	3	0	7	1	1	3	5	1	2	7
ENSSSCG00000003266	1.67315	-1.66798	0.55586	-3.00071	0.0026935	0.00437672	0	0	1	1	1	0	1	2	0	0	1	0	0	0	2	0	1	0	0	1	2	4	7	2	0	5	3	3	7	2	10	5	9	5	0	6
ENSSSCG00000003306	1.48741	-3.232	0.653995	-4.94193	7.73529e-07	1.79309e-06	0	0	0	0	0	0	0	0	0	0	0	0	0	0	0	0	0	0	0	1	9	1	9	11	2	8	10	1	0	1	3	7	7	0	11	3
ENSSSCG00000003386	3.80097	-1.69128	0.425043	-3.97907	6.91845e-05	0.000134805	0	1	0	2	2	0	2	4	1	1	2	1	2	1	3	1	0	0	0	6	4	10	8	5	3	37	4	4	6	7	13	6	16	7	18	14
ENSSSCG00000003423	1.53765	-1.26194	0.523006	-2.41287	0.0158276	0.0230416	1	1	0	0	0	3	1	1	0	0	0	0	0	0	0	0	0	1	1	2	5	3	3	1	1	8	7	2	4	3	6	5	3	4	2	3
ENSSSCG00000003476	0.90555	-1.83751	0.577051	-3.18432	0.00145095	0.00244248	0	0	0	0	0	0	0	0	1	0	0	0	0	0	0	0	0	0	0	1	1	3	3	3	1	4	1	2	2	3	5	4	3	0	4	2
ENSSSCG00000003509	2.51916	1.33379	0.445109	2.99655	0.00273049	0.00443143	2	5	0	0	0	2	6	7	3	0	4	2	6	0	0	0	2	1	1	1	1	1	0	0	4	3	4	1	7	2	1	4	4	2	2	4
ENSSSCG00000003633	0.484641	-1.63885	0.755492	-2.16925	0.0300637	0.041863	0	0	0	0	0	0	0	0	0	0	0	0	0	0	0	0	0	0	0	0	3	2	3	2	5	1	2	0	2	0	2	0	0	2	2	0
ENSSSCG00000003733	0.598113	-1.41901	0.622481	-2.27961	0.0226311	0.032163	0	0	0	0	0	0	0	0	0	0	1	0	0	1	0	0	0	0	0	1	1	1	1	0	3	2	1	2	4	2	2	0	3	2	1	2
ENSSSCG00000003756	1.04147	-1.85198	0.753429	-2.45807	0.0139685	0.0204864	0	0	0	0	0	0	0	1	0	0	0	2	0	1	0	0	0	0	0	2	0	3	0	2	0	5	1	0	6	1	0	0	7	4	2	9
ENSSSCG00000003801	1.81108	-2.78329	0.578828	-4.80849	1.52075e-06	3.4375e-06	0	0	0	0	0	1	0	0	0	0	0	0	1	1	0	0	0	1	1	0	1	8	6	4	0	12	3	3	5	2	7	9	9	4	12	7
ENSSSCG00000003833	7.62851	-2.95512	0.42379	-6.97309	3.10057e-12	9.98993e-12	1	1	0	1	1	0	2	1	1	0	1	0	1	0	4	3	0	4	4	15	16	51	20	11	5	20	20	9	22	17	9	16	21	10	34	30
ENSSSCG00000004028	0.596139	-1.44577	0.637749	-2.267	0.0233905	0.0331715	0	0	0	1	1	0	0	0	0	0	0	0	0	0	0	0	0	1	1	1	1	1	2	1	2	3	3	2	0	2	0	1	1	0	2	5
ENSSSCG00000004040	0.927393	-2.36575	0.650597	-3.63628	0.000276599	0.000507135	0	0	0	0	0	0	1	0	0	0	0	0	0	0	0	0	0	0	0	1	2	1	3	2	0	2	6	1	5	0	3	5	3	4	1	1
ENSSSCG00000004093	3.866	3.04585	0.603835	5.04418	4.55478e-07	1.07515e-06	0	1	2	21	21	0	0	14	3	3	6	6	1	5	6	2	0	12	12	0	0	3	1	0	1	0	0	1	5	2	0	1	5	0	0	4
ENSSSCG00000004147	0.692019	-1.94565	0.613601	-3.17087	0.00151985	0.00255048	0	0	0	0	0	0	1	0	0	0	0	0	0	0	0	0	0	0	0	2	0	1	5	1	2	4	3	1	6	3	1	2	3	0	2	1
ENSSSCG00000004181	1.72008	-1.54326	0.533523	-2.89258	0.00382097	0.00608165	1	2	0	1	1	0	0	1	1	0	0	0	1	2	1	0	0	0	0	0	6	9	6	3	0	6	3	4	1	7	3	5	2	5	5	6
ENSSSCG00000004201	2.26689	-1.36931	0.472629	-2.89723	0.00376479	0.0059994	0	0	0	3	3	2	1	0	1	1	1	1	0	1	0	2	0	1	1	7	2	2	8	2	4	5	5	6	5	13	5	1	3	9	4	3
ENSSSCG00000004245	1.42924	-2.00172	0.553238	-3.61819	0.000296676	0.000542204	0	0	0	0	0	0	0	4	0	0	0	0	0	0	0	0	0	1	1	4	3	3	1	6	6	6	2	3	5	2	2	3	6	3	3	7
ENSSSCG00000004308	0.899261	-2.29814	0.669751	-3.43134	0.000600608	0.00105854	0	0	0	0	0	0	1	0	0	0	0	0	0	0	0	0	0	0	0	2	3	1	4	7	4	1	0	0	1	1	5	0	2	2	7	2
ENSSSCG00000004330	1.89646	-2.45957	0.551844	-4.45701	8.31116e-06	1.76529e-05	0	1	0	1	1	0	0	0	0	0	0	1	1	1	0	0	0	1	1	2	1	2	8	4	4	4	3	8	11	4	2	7	7	3	3	11
ENSSSCG00000004434	4.2438	2.65851	0.397473	6.68852	2.25437e-11	6.93841e-11	2	6	4	6	6	0	1	3	13	6	5	1	12	7	4	2	8	8	8	0	0	3	1	2	1	3	0	0	6	1	3	1	6	1	2	3
ENSSSCG00000004520	24.7534	2.4911	0.208596	11.9422	7.13325e-33	5.29666e-32	27	39	31	53	53	25	22	17	27	23	6	24	34	15	30	21	27	51	51	7	11	12	18	9	9	19	9	6	12	6	15	9	9	7	16	22
ENSSSCG00000004615	2.40036	-3.80864	0.787178	-4.83834	1.30929e-06	2.97622e-06	0	0	0	0	0	0	0	0	0	0	0	0	0	0	0	0	0	0	0	0	0	16	0	3	8	29	0	2	33	3	4	2	6	10	1	10
ENSSSCG00000004673	3.93627	-2.94113	0.523194	-5.62149	1.89316e-08	4.92305e-08	0	0	0	0	0	2	0	0	0	1	0	1	5	0	0	0	0	0	0	4	26	6	11	18	4	4	17	10	7	25	16	5	7	9	12	10
ENSSSCG00000004891	2.47139	-3.18164	0.713221	-4.46095	8.1598e-06	1.7346e-05	0	0	0	2	2	0	0	0	0	0	0	0	0	0	0	0	1	1	1	1	0	2	4	2	2	10	2	3	41	3	1	0	8	23	5	21
ENSSSCG00000004903	4.27614	2.40901	0.372685	6.46395	1.02006e-10	3.02891e-10	5	9	4	7	7	1	7	2	9	9	3	5	4	3	1	6	2	1	1	2	1	6	1	3	3	5	0	2	3	1	1	2	0	1	0	3
ENSSSCG00000004937	6.54457	-3.14596	0.404741	-7.77279	7.6778e-15	2.83508e-14	1	1	0	1	1	1	2	0	0	1	1	0	3	2	1	0	0	1	1	15	14	14	30	23	13	19	34	11	18	22	32	10	27	10	7	20
ENSSSCG00000004968	1.20688	-2.14851	0.580574	-3.70066	0.000215038	0.000398704	1	1	0	0	0	0	0	0	0	0	0	0	0	0	0	1	0	1	1	3	2	3	1	4	2	8	2	0	9	3	1	3	4	0	6	6
ENSSSCG00000005081	4.29536	1.37319	0.287404	4.77792	1.77115e-06	3.97844e-06	3	5	5	4	4	5	2	2	8	4	6	8	3	1	4	3	2	4	4	5	2	4	3	8	1	5	5	4	6	3	3	2	2	2	4	2
ENSSSCG00000005131	1.55395	-1.51067	0.56882	-2.6558	0.00791215	0.0120512	1	0	0	0	0	0	0	3	0	2	0	1	0	1	0	0	1	0	0	3	3	2	2	3	5	5	2	3	7	2	8	0	0	6	5	9
ENSSSCG00000005257	3.75793	1.77336	0.331846	5.34393	9.09506e-08	2.25951e-07	2	5	1	2	2	3	5	2	8	5	1	3	10	6	4	0	4	5	5	4	2	0	2	0	2	4	3	3	6	1	4	5	1	2	4	1
ENSSSCG00000005268	2.78318	-3.43536	0.525776	-6.53388	6.40854e-11	1.92373e-10	0	2	0	0	0	0	0	0	0	0	1	0	0	0	1	0	0	0	0	9	4	12	10	4	18	9	10	3	10	8	12	7	3	3	14	8
ENSSSCG00000005340	1.36001	-2.30971	0.569897	-4.05285	5.0597e-05	9.98102e-05	0	0	2	0	0	0	0	0	0	1	0	0	0	1	0	0	0	0	0	2	2	5	2	3	4	3	3	1	6	1	7	7	3	0	6	11
ENSSSCG00000005352	1.54644	-1.30518	0.540514	-2.4147	0.015748	0.0229328	1	0	0	1	1	0	0	0	1	0	0	2	1	2	1	0	0	0	0	5	13	5	3	4	3	3	3	3	2	1	1	1	4	1	2	5
ENSSSCG00000005360	1.4925	-2.6138	0.701555	-3.72572	0.000194758	0.000362762	0	0	0	1	1	0	0	0	0	0	0	0	0	0	0	0	2	0	0	1	7	4	8	8	2	1	22	0	3	5	0	7	2	1	11	0
ENSSSCG00000005463	1.07452	-2.57286	0.646529	-3.97949	6.90619e-05	0.000134584	0	0	0	0	0	0	0	1	0	0	0	0	0	0	0	0	0	0	0	5	9	0	3	4	2	3	11	3	1	0	2	5	0	4	5	1
ENSSSCG00000005781	5.7454	2.55121	0.385305	6.62128	3.56107e-11	1.08314e-10	5	9	7	7	7	1	6	2	10	13	4	1	11	11	1	12	1	9	9	4	2	2	0	0	2	2	3	1	8	2	8	0	1	1	1	5
ENSSSCG00000005923	0.814828	-2.15541	0.701859	-3.071	0.00213344	0.0035136	0	0	0	0	0	0	0	0	1	0	0	0	0	0	0	0	0	0	0	1	0	3	0	0	4	3	1	1	6	0	1	7	6	4	4	3
ENSSSCG00000005952	1.85823	-3.1845	0.560148	-5.6851	1.30733e-08	3.44056e-08	0	0	0	0	0	0	1	0	0	0	0	0	0	0	1	0	0	0	0	6	14	9	6	7	6	3	11	3	6	5	4	1	5	8	6	1
ENSSSCG00000005953	2.45221	-1.26795	0.452188	-2.80403	0.00504682	0.007902	5	0	0	0	0	2	3	2	0	0	0	1	0	0	1	0	0	1	1	5	7	12	10	5	7	4	5	4	6	2	3	7	6	0	7	7
ENSSSCG00000006064	0.92758	-2.12535	0.701889	-3.02805	0.00246141	0.00402037	0	0	1	0	0	0	0	0	0	0	0	0	0	0	0	0	0	1	1	2	1	1	3	0	1	8	0	0	12	4	3	2	1	6	0	5
ENSSSCG00000006068	1.42168	-2.36823	0.551378	-4.29512	1.74601e-05	3.60034e-05	0	0	0	0	0	0	2	0	0	0	0	1	0	0	0	0	1	0	0	6	2	6	5	6	6	2	3	1	1	4	2	2	6	2	6	6
ENSSSCG00000006125	1.05698	-1.35357	0.575246	-2.35303	0.0186214	0.0267979	0	0	1	0	0	1	0	0	0	0	1	1	0	0	0	1	0	0	0	0	1	3	2	2	7	1	4	2	2	2	3	3	1	1	4	2
ENSSSCG00000006205	1.51736	-3.28479	0.546962	-6.00551	1.90728e-09	5.27965e-09	0	0	0	0	0	0	0	0	0	0	0	0	0	0	0	0	0	0	0	5	3	4	12	9	2	5	5	5	3	4	4	3	8	1	3	4
ENSSSCG00000006266	2.35466	-1.97536	0.523846	-3.77088	0.000162673	0.000305254	1	1	0	0	0	0	0	3	1	0	0	0	0	0	4	0	0	0	0	5	9	4	5	3	2	15	10	0	2	3	9	11	12	3	9	8
ENSSSCG00000006305	1.80626	-1.29322	0.493897	-2.61839	0.00883449	0.0133464	0	1	0	0	0	0	0	0	1	0	1	1	2	0	0	0	0	7	7	2	6	3	6	4	1	7	4	2	4	5	3	10	5	2	7	6
ENSSSCG00000006384	0.88443	-1.38081	0.582197	-2.37172	0.0177054	0.0255717	1	2	0	0	0	0	0	0	0	0	0	0	0	1	0	0	0	1	1	3	2	0	4	2	1	1	1	1	3	3	2	1	2	1	5	3
ENSSSCG00000006394	1.87483	-2.03553	0.634458	-3.2083	0.00133523	0.00225787	0	0	2	0	0	0	0	1	0	0	0	0	0	1	4	0	0	0	0	1	1	3	4	2	1	13	1	0	8	1	5	11	14	3	5	11
ENSSSCG00000006424	1.99643	-1.9851	0.532414	-3.7285	0.000192624	0.000359002	0	0	1	0	0	0	1	0	2	0	0	3	0	0	0	1	0	1	1	6	13	3	5	6	3	1	7	5	10	9	6	4	3	1	2	4
ENSSSCG00000006426	1.23736	-2.54181	0.589319	-4.31314	1.60951e-05	3.33016e-05	0	0	1	0	0	0	0	0	0	0	0	0	0	0	0	0	1	0	0	4	3	0	5	9	2	5	7	6	7	2	2	4	1	1	4	1
ENSSSCG00000006458	1.74076	-2.6785	0.650775	-4.11587	3.85726e-05	7.69636e-05	0	0	0	0	0	0	1	1	0	0	0	0	1	0	0	1	0	0	0	1	1	11	2	1	0	8	1	4	1	1	3	9	11	14	7	11
ENSSSCG00000006465	3.93594	-1.75196	0.366285	-4.78305	1.72655e-06	3.88199e-06	1	0	1	0	0	0	4	3	3	1	1	0	1	0	2	2	1	1	1	8	15	12	10	5	2	18	12	7	15	8	9	8	6	4	13	14
ENSSSCG00000006503	1.04509	-1.5977	0.652949	-2.4469	0.0144091	0.0210895	1	0	1	0	0	2	0	0	0	0	1	0	0	0	0	0	0	0	0	0	0	5	3	0	0	3	3	1	1	3	5	5	5	4	3	6
ENSSSCG00000006551	2.09116	-1.68086	0.506304	-3.31987	0.000900578	0.00155568	0	2	0	3	3	0	1	0	0	0	0	1	2	0	1	1	0	0	0	6	9	2	5	7	6	1	8	9	4	2	4	3	5	4	3	9
ENSSSCG00000006820	0.896597	2.51884	1.03688	2.42925	0.0151301	0.0220905	0	0	0	0	0	2	0	0	0	0	2	0	9	0	1	4	1	0	0	0	1	0	0	0	0	0	0	0	1	0	0	0	0	4	0	0
ENSSSCG00000006825	1.12793	2.1085	0.594742	3.54523	0.000392266	0.00070716	3	1	1	1	1	1	1	1	5	0	0	3	3	0	0	1	0	1	1	0	2	1	0	1	0	1	2	1	0	1	0	0	1	1	0	0
ENSSSCG00000006875	5.13856	1.19017	0.314261	3.78721	0.000152351	0.000286905	6	9	1	9	9	2	9	4	10	5	2	2	11	2	1	3	1	7	7	10	5	3	7	3	6	2	9	5	7	10	3	4	3	3	1	7
ENSSSCG00000006969	6.00665	-3.91107	0.525275	-7.44576	9.6391e-14	3.3758e-13	1	1	0	0	0	0	0	0	1	0	0	1	0	0	0	2	0	2	2	21	5	23	14	30	11	48	10	9	34	14	12	9	23	9	7	30
ENSSSCG00000007199	10.8808	-1.23903	0.276932	-4.47414	7.6721e-06	1.63615e-05	3	1	5	6	6	3	2	7	3	4	8	4	4	4	8	0	4	8	8	20	49	17	28	15	8	19	29	43	31	30	10	13	35	14	36	17
ENSSSCG00000007371	2.41081	-1.98722	0.477363	-4.16292	3.14208e-05	6.31939e-05	0	0	0	1	1	1	0	1	0	0	0	0	1	1	1	2	2	1	1	3	6	7	6	2	4	9	7	3	10	6	3	5	7	3	16	9
ENSSSCG00000007476	1.26809	-2.78174	0.687975	-4.04337	5.26876e-05	0.000103766	1	0	0	0	0	0	0	0	0	0	0	0	0	0	0	0	0	0	0	2	0	8	1	2	6	13	0	1	11	1	1	1	10	1	4	6
ENSSSCG00000007526	9.48973	-1.58507	0.307668	-5.15188	2.57891e-07	6.20366e-07	0	6	2	1	1	1	3	6	2	0	3	5	3	1	2	8	4	3	3	22	19	22	47	23	7	49	16	6	11	15	30	16	33	12	52	21
ENSSSCG00000007538	0.5032	-1.69106	0.728922	-2.31995	0.0203437	0.0291162	0	0	0	0	0	0	0	0	0	0	0	0	0	0	0	0	0	0	0	1	2	2	3	1	0	3	0	3	2	1	5	1	0	0	0	2
ENSSSCG00000007578	2.92313	-1.74332	0.490153	-3.55669	0.000375564	0.000678931	1	4	0	3	3	1	1	0	0	0	0	0	3	0	0	1	1	0	0	4	8	16	8	1	2	6	15	7	7	2	13	12	2	10	5	12
ENSSSCG00000007838	1.04924	-1.90372	0.573274	-3.32078	0.000897666	0.00155084	1	0	0	0	0	1	0	1	0	0	0	0	1	0	0	0	0	0	0	2	0	3	2	4	1	5	3	2	9	2	3	3	5	2	1	4
ENSSSCG00000007842	2.67364	-1.68043	0.447539	-3.75482	0.000173463	0.000324458	1	0	2	0	0	3	0	1	0	1	1	0	0	0	0	0	4	1	1	4	8	8	9	14	4	5	5	2	6	1	6	11	5	5	8	9
ENSSSCG00000007858	0.650667	2.50529	0.894243	2.80157	0.00508542	0.00795576	3	0	0	0	0	0	0	0	0	1	0	1	3	2	0	0	1	3	3	0	0	0	0	0	0	0	0	0	0	1	0	0	0	1	2	0
ENSSSCG00000007957	0.954037	-1.93101	0.650472	-2.96862	0.00299138	0.00483158	0	0	0	1	1	0	0	0	1	1	0	0	0	0	0	0	0	0	0	0	3	1	6	1	1	4	1	4	1	3	1	6	4	1	9	0
ENSSSCG00000007973	3.39376	-1.00885	0.35915	-2.809	0.00496952	0.0077888	3	0	0	3	3	0	1	2	2	1	2	0	0	4	1	3	1	2	2	5	9	5	6	4	5	10	11	4	10	4	3	10	12	4	3	16
ENSSSCG00000008141	2.1829	-1.96053	0.510768	-3.83839	0.000123843	0.000235342	0	1	0	0	0	0	1	1	0	2	2	0	0	0	1	1	0	1	1	7	12	3	6	7	5	1	9	6	5	7	3	4	0	5	6	6
ENSSSCG00000008259	10.6473	-2.81801	0.335925	-8.38881	4.91093e-17	2.00902e-16	1	2	1	3	3	3	6	1	1	0	0	0	1	1	2	1	1	5	5	35	25	29	34	18	38	19	35	12	33	34	28	46	4	24	54	53
ENSSSCG00000008442	1.27265	-1.98582	0.625182	-3.17638	0.00149123	0.00250592	0	0	0	0	0	0	0	0	0	1	0	1	0	1	2	0	0	0	0	2	2	4	0	6	6	1	6	1	4	2	1	1	2	2	3	2
ENSSSCG00000008521	1.83308	-1.96017	0.544957	-3.59692	0.000322007	0.000586087	1	1	0	0	0	3	0	0	0	0	0	0	0	0	0	1	2	0	0	0	5	7	7	9	4	3	5	3	8	3	3	6	3	2	8	1
ENSSSCG00000008552	0.939422	-1.67806	0.664727	-2.52444	0.0115883	0.017202	1	0	0	0	0	0	0	0	1	0	1	0	1	0	0	0	0	0	0	8	6	0	2	3	1	3	3	6	2	0	3	0	2	1	0	1
ENSSSCG00000008625	0.479095	2.5766	1.00083	2.57447	0.0100395	0.0150465	0	0	0	0	0	0	1	4	1	0	1	1	0	0	0	2	0	0	0	0	0	1	0	0	0	0	0	0	0	0	0	0	0	0	0	0
ENSSSCG00000008649	19.7463	3.59999	0.241779	14.8896	3.85258e-50	4.6715e-49	22	24	22	17	17	17	26	36	9	20	23	27	38	18	17	43	18	26	26	1	12	2	2	9	4	3	13	2	4	8	2	4	5	1	7	4
ENSSSCG00000008700	2.76815	-1.19553	0.403905	-2.95993	0.00307706	0.0049652	0	1	0	1	1	0	1	2	3	2	1	0	0	2	0	1	1	0	0	6	8	1	8	4	5	9	15	4	10	6	5	9	2	7	4	7
ENSSSCG00000008758	3.66319	-1.33086	0.427159	-3.11562	0.00183558	0.00304707	3	0	3	0	0	0	1	2	0	0	0	3	0	5	3	0	2	0	0	7	4	17	8	1	4	6	4	6	5	17	12	9	10	6	10	5
ENSSSCG00000008770	2.32559	-3.16603	0.518136	-6.11042	9.93707e-10	2.79637e-09	0	1	0	0	0	0	0	0	0	0	0	0	0	0	0	1	1	1	1	6	5	2	14	8	4	9	9	6	7	6	4	3	11	4	8	8
ENSSSCG00000008802	0.78735	-2.16126	0.588065	-3.67521	0.000237654	0.000438603	0	0	0	0	0	0	0	0	0	0	0	0	1	0	0	0	0	0	0	4	2	3	2	3	3	1	3	0	3	3	3	3	0	0	3	4
ENSSSCG00000008809	8.34342	-1.35166	0.35718	-3.78426	0.000154166	0.000290167	4	9	2	5	5	5	0	2	5	5	0	3	3	0	2	3	1	3	3	39	33	5	16	14	6	12	38	17	19	46	18	4	13	11	5	28
ENSSSCG00000008882	1.01617	1.39651	0.639863	2.18252	0.0290714	0.0405843	1	0	2	0	0	1	1	0	0	2	0	0	0	2	0	1	0	3	3	1	1	0	2	1	3	0	0	0	1	2	1	0	1	0	2	0
ENSSSCG00000008919	17.1758	1.70666	0.305706	5.58267	2.36853e-08	6.11096e-08	3	14	6	12	12	4	14	10	10	24	10	36	32	30	5	38	31	15	15	17	9	10	20	9	36	7	18	8	18	9	16	14	6	4	8	13
ENSSSCG00000008944	1.70803	-2.88005	0.538895	-5.34436	9.0739e-08	2.25466e-07	0	0	1	0	0	0	0	0	0	0	0	0	0	0	1	0	1	0	0	8	6	3	4	3	3	5	11	1	6	8	4	1	2	7	5	10
ENSSSCG00000008957	2.47896	-1.89308	0.54409	-3.47936	0.000502611	0.000894105	2	0	0	0	0	0	0	2	1	0	3	0	0	1	1	1	1	0	0	1	3	5	20	0	2	6	7	1	9	7	18	13	5	6	1	8
ENSSSCG00000008993	0.51638	-1.44975	0.669913	-2.16409	0.0304576	0.0423673	0	0	0	0	0	1	0	0	0	0	0	0	0	0	0	0	0	0	0	1	0	1	3	5	1	2	2	1	1	0	0	1	3	1	1	3
ENSSSCG00000008994	3.50104	-1.95289	0.47815	-4.08427	4.42161e-05	8.77549e-05	0	1	0	0	0	1	1	0	0	1	1	0	0	0	0	0	3	0	0	11	9	6	30	6	13	5	16	2	13	6	5	3	6	7	8	7
ENSSSCG00000009092	5.42046	-1.05494	0.331521	-3.18212	0.00146202	0.00245964	1	2	0	3	3	1	1	5	2	2	3	3	5	1	3	3	2	2	2	24	28	5	15	12	5	9	28	7	15	14	5	2	15	10	5	9
ENSSSCG00000009160	0.975504	-2.45355	0.590984	-4.15163	3.30112e-05	6.62973e-05	1	0	0	0	0	0	0	0	0	0	0	0	0	0	0	0	0	0	0	1	1	3	3	2	1	1	3	0	8	6	3	5	1	3	7	4
ENSSSCG00000009232	1.40827	-3.00495	0.53154	-5.6533	1.574e-08	4.1172e-08	0	0	0	0	0	0	0	0	0	0	0	0	0	0	1	0	0	0	0	7	5	3	5	5	3	0	9	2	6	4	4	5	4	3	5	5
ENSSSCG00000009333	0.75352	-2.04931	0.652173	-3.14228	0.00167638	0.00279657	0	0	0	1	1	0	0	0	0	0	0	0	0	0	0	0	0	0	0	1	1	4	3	2	0	1	4	0	2	3	4	8	1	4	0	1
ENSSSCG00000009380	1.24121	-1.92058	0.537906	-3.57047	0.00035634	0.00064547	1	0	0	0	0	0	0	0	0	0	1	0	0	1	0	0	0	0	0	3	1	5	3	3	3	3	3	1	3	2	5	4	5	3	4	3
ENSSSCG00000009444	3.79535	-3.71523	0.533925	-6.95834	3.44314e-12	1.10644e-11	0	0	0	0	0	2	1	0	0	0	0	0	0	1	1	0	0	0	0	12	11	6	16	24	9	5	17	2	10	14	5	4	26	12	13	10
ENSSSCG00000009488	19.029	2.21982	0.228735	9.70477	2.87712e-22	1.47147e-21	26	25	20	19	19	14	22	10	28	23	17	18	67	18	9	18	9	17	17	17	7	4	7	11	12	8	15	5	14	20	14	7	6	4	14	13
ENSSSCG00000009513	1.63928	-2.22505	0.591757	-3.76007	0.000169866	0.000318091	1	0	0	0	0	0	1	2	1	0	0	0	0	0	0	0	1	0	0	9	5	1	5	3	9	7	4	0	16	4	1	5	2	5	2	1
ENSSSCG00000009521	0.689239	2.85684	0.741003	3.85537	0.000115553	0.00022029	0	0	0	2	2	1	1	1	0	0	0	0	2	1	3	2	1	1	1	0	1	0	0	0	0	0	0	0	1	0	0	1	0	0	0	0
ENSSSCG00000009621	2.02201	-1.69252	0.61468	-2.7535	0.00589612	0.00914835	0	0	0	2	2	0	1	1	2	1	0	0	1	0	0	2	0	1	1	3	0	1	2	2	1	13	2	2	30	1	2	3	11	8	1	7
ENSSSCG00000009648	2.21312	2.61712	0.706337	3.7052	0.000211228	0.000391932	0	0	0	0	0	2	0	0	4	2	3	24	4	0	1	1	1	3	3	1	0	0	2	0	1	0	0	0	3	1	1	3	2	1	0	0
ENSSSCG00000009678	0.772144	-1.83246	0.772053	-2.3735	0.0176205	0.0254596	0	0	0	0	0	0	0	1	0	0	0	0	0	0	1	0	0	0	0	0	0	2	0	3	0	9	0	1	3	1	2	0	9	2	1	5
ENSSSCG00000009687	2.78725	-3.78475	0.535697	-7.06509	1.60513e-12	5.25272e-12	0	1	0	0	0	0	0	0	0	0	0	0	0	1	0	0	0	0	0	10	18	10	12	13	9	3	8	4	3	9	7	5	5	11	5	18
ENSSSCG00000009754	0.841504	-1.77097	0.600013	-2.95155	0.00316184	0.00509425	0	0	0	0	0	0	0	0	0	0	0	0	0	1	1	0	1	0	0	4	1	5	1	1	1	3	6	0	6	3	1	2	2	1	4	1
ENSSSCG00000009795	0.695187	-2.18624	0.618484	-3.53484	0.000408029	0.000734205	0	0	0	0	0	0	0	0	0	0	0	0	0	0	0	0	0	0	0	4	7	1	2	2	1	4	1	1	1	1	6	2	1	1	2	1
ENSSSCG00000009848	1.84637	1.01214	0.41305	2.4504	0.0142697	0.0208965	3	1	1	2	2	2	2	2	2	2	2	2	4	1	0	0	0	2	2	1	3	2	3	1	2	4	4	1	6	2	0	1	1	3	1	0
ENSSSCG00000009870	0.564417	-1.62267	0.730747	-2.22056	0.0263806	0.037059	0	0	0	0	0	0	0	1	0	0	0	0	0	0	0	0	0	0	0	1	0	1	1	7	0	4	3	0	0	0	2	3	2	3	2	1
ENSSSCG00000009927	9.07916	1.87768	0.247579	7.58415	3.34664e-14	1.20045e-13	10	7	6	8	8	11	6	11	8	9	5	21	26	11	8	3	5	9	9	9	4	11	6	6	5	9	6	3	3	6	11	7	5	2	11	5
ENSSSCG00000009954	0.73059	-1.52965	0.616025	-2.48309	0.0130247	0.0191847	0	0	0	0	0	0	0	0	0	0	0	0	0	1	0	0	1	1	1	1	2	2	6	1	1	0	5	2	5	1	1	1	2	2	2	2
ENSSSCG00000010057	1.63068	-1.26573	0.513677	-2.46407	0.0137371	0.0201661	0	0	0	0	0	0	0	1	1	1	1	0	1	1	0	2	1	1	1	2	4	3	8	2	0	3	1	4	9	2	6	3	3	2	2	6
ENSSSCG00000010086	2.68697	-3.34777	0.615554	-5.43863	5.36917e-08	1.35395e-07	1	0	0	1	1	0	0	0	0	0	0	0	0	0	1	0	0	1	1	4	3	9	3	3	22	10	0	4	30	2	7	16	3	4	11	12
ENSSSCG00000010106	1.69553	-2.83816	0.562029	-5.04984	4.42177e-07	1.0449e-06	0	0	0	1	1	0	0	0	0	0	0	0	0	0	0	1	1	0	0	7	8	5	3	3	3	0	3	4	5	4	11	1	11	4	7	3
ENSSSCG00000010252	1.39389	-2.49345	0.654719	-3.80842	0.000139856	0.000264335	0	1	0	0	0	0	0	0	0	0	0	0	0	0	0	1	0	0	0	12	6	2	0	1	1	4	1	4	2	8	2	0	2	9	3	10
ENSSSCG00000010254	1.32607	-2.48445	0.569569	-4.36198	1.28892e-05	2.69131e-05	0	0	1	0	0	0	0	0	0	0	2	0	0	0	0	0	0	0	0	4	1	4	3	3	4	8	1	1	8	2	9	6	4	4	5	2
ENSSSCG00000010293	1.95203	-3.02585	0.659699	-4.58671	4.5029e-06	9.79999e-06	0	0	0	0	0	0	1	1	0	0	0	1	0	0	0	0	0	0	0	10	0	5	6	1	26	1	2	3	4	1	8	10	1	5	5	10
ENSSSCG00000010369	0.457802	-1.55594	0.721868	-2.15544	0.0311274	0.0432194	0	0	0	0	0	0	0	0	0	0	0	0	0	0	0	0	0	0	0	1	1	1	0	3	2	2	0	2	3	0	3	0	2	0	2	3
ENSSSCG00000010374	0.914497	-2.54628	0.596145	-4.27125	1.94382e-05	3.99029e-05	0	0	0	0	0	0	0	0	0	0	0	0	0	0	0	0	0	0	0	2	2	4	6	2	4	1	2	4	2	4	5	2	0	0	3	4
ENSSSCG00000010394	1.80324	-2.17293	0.586355	-3.70582	0.000210705	0.000391034	0	0	0	0	0	0	0	1	2	0	0	0	0	1	2	0	0	0	0	3	6	4	8	21	8	2	5	4	2	4	3	2	3	1	4	2
ENSSSCG00000010475	1.10444	-2.67026	0.933005	-2.862	0.00420976	0.00666295	0	0	0	0	0	0	0	0	0	0	0	0	0	0	0	0	0	0	0	0	1	0	0	2	17	1	2	0	0	0	3	14	3	4	4	10
ENSSSCG00000010535	2.68936	-2.18581	0.494198	-4.42296	9.7359e-06	2.05466e-05	0	1	1	2	2	1	0	1	1	0	0	0	1	0	0	1	0	2	2	5	6	7	5	5	0	10	6	8	9	2	6	7	11	5	7	10
ENSSSCG00000010609	0.941933	-2.38252	0.591328	-4.02909	5.59927e-05	0.000110004	0	0	0	0	0	0	0	0	0	0	0	0	0	0	1	0	0	0	0	2	4	3	6	3	1	0	3	3	2	7	5	1	1	1	3	2
ENSSSCG00000010617	1.07816	2.49912	0.71385	3.5009	0.000463682	0.00082854	0	3	0	0	0	1	2	0	5	0	3	1	0	4	0	0	1	3	3	0	0	0	1	0	1	3	0	0	1	0	1	1	0	1	0	0
ENSSSCG00000010649	0.703145	-1.49135	0.669031	-2.22912	0.0258057	0.0363188	0	0	0	0	0	0	1	1	0	0	0	0	0	0	1	0	0	0	0	1	1	2	0	2	0	4	1	0	5	1	1	4	0	1	2	8
ENSSSCG00000010660	0.6463	-1.79702	0.629216	-2.85597	0.00429062	0.00678442	0	0	0	0	0	0	0	0	0	0	0	0	0	1	0	0	0	0	0	4	3	1	4	3	1	1	0	3	3	1	2	3	1	1	1	2
ENSSSCG00000010666	1.68307	4.52809	0.632999	7.15339	8.4661e-13	2.81526e-12	1	5	0	0	0	4	2	4	3	4	1	2	7	0	1	1	1	1	1	0	0	0	0	0	0	0	0	0	0	0	0	0	0	1	0	0
ENSSSCG00000010691	1.60094	1.46738	0.629148	2.33232	0.0196837	0.028228	4	3	3	2	2	1	0	1	1	2	0	1	0	2	2	3	0	1	1	6	0	1	0	1	5	0	0	0	1	0	0	1	3	0	0	5
ENSSSCG00000010725	0.641849	-2.04825	0.708155	-2.89237	0.00382347	0.00608529	0	0	0	0	0	0	0	0	0	0	0	0	0	0	0	0	0	0	0	3	9	1	3	4	0	4	3	1	2	1	0	0	2	2	0	2
ENSSSCG00000010753	1.47385	-1.81356	0.617967	-2.93472	0.00333853	0.00535796	0	2	0	0	0	0	0	0	0	0	0	0	0	1	0	2	1	1	1	2	1	6	1	2	2	8	1	0	2	6	1	3	9	5	1	13
ENSSSCG00000010787	0.805798	-1.62563	0.614742	-2.64441	0.0081833	0.0124318	0	0	0	1	1	0	0	0	0	0	0	0	0	1	0	0	0	0	0	0	1	2	3	2	0	2	4	4	3	1	0	1	4	1	5	3
ENSSSCG00000010809	0.634042	2.45825	0.920477	2.67062	0.00757103	0.01156	0	2	0	0	0	1	0	1	0	0	0	0	0	4	0	0	1	5	5	0	0	1	0	0	1	0	0	0	0	0	0	1	0	1	0	0
ENSSSCG00000010814	31.5494	1.98583	0.253738	7.82628	5.02521e-15	1.86966e-14	48	30	20	39	39	30	25	29	15	25	24	39	25	24	46	27	61	28	28	13	24	13	17	34	22	8	9	9	26	35	3	31	43	20	34	6
ENSSSCG00000011059	0.612694	-1.70964	0.722382	-2.36668	0.0179486	0.0258882	0	0	0	0	0	0	0	0	0	0	0	0	0	0	0	1	0	0	0	0	0	1	0	0	4	1	1	0	2	4	3	1	2	1	4	4
ENSSSCG00000011205	0.768911	-1.58092	0.619132	-2.55344	0.0106663	0.0159136	1	0	0	1	1	0	0	0	0	0	0	0	0	0	1	0	0	0	0	0	2	1	4	2	1	6	3	2	1	1	6	2	1	2	0	2
ENSSSCG00000011206	0.598026	1.99614	0.733079	2.72296	0.00647006	0.00998462	0	0	1	1	1	0	1	0	1	1	1	0	1	2	0	1	0	0	0	0	0	0	0	0	0	0	0	0	1	1	0	1	0	2	0	1
ENSSSCG00000011260	1.16603	3.49661	0.639771	5.46541	4.61842e-08	1.16937e-07	1	1	0	0	0	3	2	4	0	0	1	0	2	3	1	1	1	4	4	0	1	0	0	0	0	0	0	0	1	0	1	0	1	0	0	0
ENSSSCG00000011380	1.18557	-2.31625	0.546457	-4.23867	2.24853e-05	4.58554e-05	0	0	0	0	0	0	0	0	1	0	1	0	1	0	0	0	0	0	0	1	2	3	2	5	4	2	4	3	4	5	5	4	7	3	2	2
ENSSSCG00000011416	1.75569	-1.35836	0.506471	-2.68202	0.00731802	0.0112012	0	0	1	1	1	0	0	1	1	1	1	2	0	2	0	0	0	0	0	1	1	2	3	2	6	6	5	5	6	4	5	1	6	1	4	7
ENSSSCG00000011577	5.0122	1.67501	0.319771	5.23817	1.62177e-07	3.96114e-07	3	4	11	6	6	4	10	3	6	3	5	4	3	4	4	1	8	5	5	7	4	1	9	4	1	3	10	2	3	6	0	2	0	5	4	5
ENSSSCG00000011724	0.707948	-2.22374	0.591915	-3.75686	0.000172056	0.00032202	0	0	0	0	0	0	0	0	0	0	0	0	0	0	0	0	0	0	0	2	1	2	2	3	3	2	2	0	5	1	4	3	4	2	0	3
ENSSSCG00000011736	2.73072	-2.66674	0.603201	-4.42098	9.82559e-06	2.0725e-05	0	1	0	1	1	0	1	1	1	1	0	0	0	0	1	0	0	1	1	17	4	1	6	3	24	2	2	5	8	2	6	17	0	11	10	11
ENSSSCG00000011754	7.53046	-1.84103	0.272981	-6.74418	1.53898e-11	4.77176e-11	3	0	0	3	3	1	4	2	4	3	0	2	5	0	3	2	1	2	2	14	31	30	22	16	11	26	19	7	23	13	18	21	14	11	22	28
ENSSSCG00000011756	7.16504	-4.3051	0.549693	-7.83184	4.80785e-15	1.79188e-14	0	0	0	0	0	2	2	0	0	0	0	0	2	0	0	1	0	0	0	40	6	12	19	10	44	8	14	16	29	25	20	39	4	23	37	29
ENSSSCG00000011793	1.71676	-3.25249	0.947229	-3.43369	0.000595425	0.00104994	0	0	0	0	0	0	0	0	0	0	0	0	0	0	0	0	0	0	0	1	0	15	0	0	0	19	0	0	20	2	1	0	12	7	1	10
ENSSSCG00000011802	5.33692	-4.85289	0.607969	-7.98213	1.43827e-15	5.49208e-15	0	0	0	0	0	0	0	0	0	0	0	0	0	0	1	0	0	0	0	39	14	4	8	20	6	9	26	17	32	19	12	3	7	10	1	13
ENSSSCG00000011812	0.70502	-1.48527	0.6586	-2.25519	0.0241216	0.0341271	0	0	0	0	0	0	1	1	0	0	0	0	0	0	0	1	0	0	0	1	0	1	0	2	0	1	5	0	6	1	4	1	2	2	1	4
ENSSSCG00000011837	1.56169	-1.74661	0.591258	-2.95406	0.00313625	0.00505593	0	0	0	0	0	0	1	1	0	1	0	2	1	0	1	0	0	1	1	4	1	4	0	3	10	5	1	1	3	2	4	11	1	1	5	9
ENSSSCG00000011910	13.1372	1.51675	0.190863	7.94681	1.91373e-15	7.26895e-15	18	10	12	8	8	6	6	9	22	15	9	15	20	12	13	6	11	16	16	9	15	7	22	5	6	7	14	7	19	11	6	13	6	12	12	13
ENSSSCG00000011937	2.0392	-2.58563	0.565598	-4.5715	4.84247e-06	1.05129e-05	0	1	0	0	0	0	1	0	0	1	1	0	1	0	0	0	0	1	1	15	6	1	6	5	6	3	2	1	5	11	5	13	3	3	11	6
ENSSSCG00000011996	1.06292	-1.91269	0.591858	-3.23167	0.0012307	0.00209059	0	0	0	0	0	1	0	0	2	1	0	0	0	0	0	0	0	0	0	4	2	1	6	1	1	0	2	3	3	3	3	1	5	3	1	5
ENSSSCG00000012030	36.2092	-6.57536	0.768079	-8.56078	1.12105e-17	4.715e-17	0	0	3	0	0	0	0	0	0	0	1	0	0	1	1	0	0	0	0	37	0	231	1	87	54	477	1	41	400	31	48	52	198	72	17	260
ENSSSCG00000012286	4.16022	-3.19255	0.487414	-6.54997	5.75505e-11	1.73146e-10	0	2	0	0	0	2	0	0	0	0	0	0	1	0	2	0	0	2	2	12	10	13	8	8	9	7	15	12	16	8	8	9	26	11	12	15
ENSSSCG00000012298	1.63372	-1.60275	0.580125	-2.76276	0.00573151	0.00890825	1	0	1	0	0	1	0	0	0	1	0	2	3	0	0	0	0	0	0	2	0	5	3	4	4	12	1	2	5	0	5	3	9	4	2	8
ENSSSCG00000012363	12.0989	-2.38671	0.258183	-9.24427	2.36858e-20	1.11726e-19	2	3	5	1	1	1	4	1	2	1	2	2	7	5	4	1	0	3	3	53	32	31	41	35	12	41	47	13	59	26	39	34	23	17	29	46
ENSSSCG00000012415	6.12352	1.24625	0.276037	4.51479	6.3379e-06	1.36116e-05	4	5	3	2	2	5	11	6	6	6	2	3	14	7	5	8	6	5	5	4	2	6	3	4	9	11	3	2	7	3	4	5	3	11	6	14
ENSSSCG00000012487	2.0269	-2.90577	0.670904	-4.33112	1.48353e-05	3.0809e-05	0	0	0	0	0	0	1	0	0	0	0	3	0	0	0	0	0	0	0	4	1	5	1	7	0	17	2	1	16	0	2	3	12	7	6	13
ENSSSCG00000012529	1.07998	-2.58037	0.637074	-4.05034	5.11428e-05	0.000100844	0	0	0	0	0	0	0	1	0	0	0	0	0	0	0	0	0	0	0	3	3	9	4	8	4	3	0	0	1	2	1	2	5	2	9	1
ENSSSCG00000012593	0.947621	-2.564	0.760305	-3.37234	0.000745331	0.00130002	0	0	0	0	0	0	0	0	0	0	0	0	0	0	0	0	0	0	0	4	16	0	2	2	2	0	4	1	7	2	1	1	8	0	1	6
ENSSSCG00000012705	6.7442	2.80662	0.539725	5.20009	1.99197e-07	4.83247e-07	6	11	5	7	7	26	14	1	9	0	8	0	1	3	17	2	5	8	8	1	0	1	6	6	11	0	2	0	0	3	6	3	0	1	5	0
ENSSSCG00000012882	0.795754	-1.86154	0.665452	-2.79741	0.00515145	0.00805321	0	0	0	0	0	0	0	0	0	0	0	0	0	0	1	0	1	0	0	1	1	1	2	5	3	0	0	1	1	5	2	1	6	0	3	6
ENSSSCG00000013078	5.47433	-3.77214	0.501828	-7.51679	5.61373e-14	1.98868e-13	0	0	0	1	1	0	1	1	0	0	0	1	0	0	3	1	0	0	0	31	31	17	14	18	11	7	32	7	18	18	7	12	17	10	15	13
ENSSSCG00000013150	0.431218	2.24538	0.920085	2.4404	0.0146709	0.0214536	0	2	0	1	1	0	0	1	1	0	0	0	1	0	0	1	2	0	0	0	0	0	0	0	1	0	0	0	0	1	0	0	0	0	0	0
ENSSSCG00000013236	2.39952	-2.46993	0.524183	-4.71196	2.45342e-06	5.45277e-06	0	0	0	0	0	1	1	1	0	0	2	1	0	0	0	1	1	0	0	1	3	8	10	6	6	11	5	3	8	4	10	11	11	4	8	10
ENSSSCG00000013286	5.87525	-1.5326	0.302559	-5.06544	4.07448e-07	9.65851e-07	3	4	3	2	2	3	2	1	1	3	1	3	1	2	0	2	1	2	2	13	20	8	19	7	5	7	23	12	26	15	17	15	17	16	12	15
ENSSSCG00000013350	8.74023	7.04826	0.541867	13.0074	1.11113e-38	9.79711e-38	3	11	14	3	3	24	10	4	18	15	7	5	13	8	9	19	7	24	24	0	0	0	0	0	0	0	0	0	0	0	0	0	0	0	0	0
ENSSSCG00000013420	0.434524	-1.51865	0.708474	-2.14355	0.0320692	0.0444455	0	0	0	0	0	0	0	0	0	0	0	0	0	0	0	0	0	0	0	3	3	0	2	0	0	0	2	1	3	2	1	0	2	1	1	2
ENSSSCG00000013476	0.756126	-2.08283	0.607412	-3.42903	0.000605738	0.00106718	0	0	0	0	0	0	0	0	0	0	0	0	0	1	0	0	0	0	0	1	3	2	1	0	3	2	4	1	5	1	5	4	0	1	3	2
ENSSSCG00000013610	1.31203	-2.87732	0.569945	-5.04843	4.45466e-07	1.05241e-06	0	0	0	0	0	0	0	0	0	0	0	0	0	0	1	0	0	0	0	2	5	5	4	4	1	6	2	3	7	8	1	2	10	1	6	5
ENSSSCG00000013777	0.757968	-1.5796	0.686276	-2.3017	0.021352	0.0304768	0	0	0	1	1	0	0	0	0	0	0	0	0	1	1	0	0	0	0	2	0	3	0	4	0	9	2	0	1	1	2	1	3	0	5	3
ENSSSCG00000013787	0.839043	-1.31251	0.61517	-2.13357	0.032878	0.0454786	0	2	0	0	0	0	0	2	0	0	0	0	0	0	0	0	0	1	1	4	3	2	4	2	0	3	1	1	1	1	4	2	0	3	4	3
ENSSSCG00000013892	4.96399	1.90781	0.510113	3.73998	0.000184037	0.000343661	1	1	1	0	0	2	1	6	0	4	3	36	2	0	10	2	15	2	2	1	3	2	1	2	5	1	3	6	3	2	9	3	1	2	5	3
ENSSSCG00000014054	2.53548	-1.9261	0.495081	-3.89047	0.000100049	0.000191962	2	0	1	0	0	0	1	1	1	0	1	0	1	2	1	1	0	0	0	1	4	10	3	2	3	18	4	2	6	2	9	9	10	7	11	12
ENSSSCG00000014055	0.613363	-1.73341	0.689656	-2.51344	0.011956	0.0177093	0	0	0	0	0	0	0	0	0	0	0	1	0	0	0	0	0	0	0	0	0	1	1	3	0	3	4	2	7	1	0	3	1	2	1	4
ENSSSCG00000014143	16.1176	2.10955	0.592361	3.56125	0.000369088	0.000667698	19	0	37	31	31	1	18	17	1	42	43	26	12	1	22	0	21	1	1	1	7	17	2	0	13	28	5	10	11	19	4	2	20	0	14	1
ENSSSCG00000014186	1.62991	1.06605	0.465917	2.28807	0.0221332	0.031497	2	2	0	1	1	0	1	1	1	1	2	2	4	3	0	4	1	1	1	0	4	3	2	3	0	1	1	0	1	4	2	3	1	0	0	2
ENSSSCG00000014272	4.39145	1.1912	0.410605	2.90109	0.00371872	0.00593185	2	1	9	4	4	2	1	12	4	0	0	1	1	1	2	9	1	14	14	4	4	4	5	5	8	4	5	0	0	4	2	5	5	7	3	8
ENSSSCG00000014286	1.80245	-1.54531	0.527597	-2.92896	0.00340095	0.00545219	0	3	0	1	1	1	0	1	0	1	1	0	0	0	0	1	0	0	0	8	8	4	3	3	4	4	1	6	4	7	8	2	1	2	3	5
ENSSSCG00000014561	4.52003	-1.71608	0.33866	-5.06728	4.03546e-07	9.56925e-07	0	0	2	1	1	1	3	0	0	2	1	1	1	4	0	3	1	3	3	14	13	15	12	12	4	18	17	5	18	6	9	11	9	12	11	5
ENSSSCG00000014600	0.995056	-2.26582	0.587762	-3.855	0.000115732	0.000220601	0	1	0	0	0	0	0	1	0	0	0	0	0	0	0	0	0	0	0	1	2	5	1	2	0	6	7	2	3	5	3	2	3	3	4	5
ENSSSCG00000014602	1.19693	-1.19243	0.565271	-2.10948	0.0349032	0.0480951	1	0	0	1	1	0	1	0	1	1	0	0	0	1	1	1	0	0	0	2	0	3	6	5	5	2	4	3	2	3	2	2	0	0	2	4
ENSSSCG00000014854	3.12144	-2.28463	0.445101	-5.13284	2.85406e-07	6.84313e-07	2	0	1	2	2	0	1	0	1	1	0	0	1	0	1	0	0	1	1	4	12	12	9	5	4	9	17	5	13	5	10	7	10	7	4	12
ENSSSCG00000014872	0.708309	-1.96926	0.636758	-3.09263	0.00198393	0.00327932	0	0	0	0	0	0	0	0	0	1	0	0	0	0	0	0	0	0	0	1	3	4	4	3	0	0	3	1	5	0	1	2	1	2	3	1
ENSSSCG00000014935	7.18526	-1.6645	0.401486	-4.14584	3.38569e-05	6.79517e-05	1	4	2	9	9	1	2	0	1	1	0	4	2	0	6	1	1	4	4	21	9	18	43	26	43	9	11	4	18	10	6	16	20	2	33	11
ENSSSCG00000015018	0.507189	-1.65973	0.747425	-2.2206	0.0263779	0.0370587	0	0	0	0	0	0	0	0	0	0	0	0	0	0	0	0	0	0	0	2	0	0	4	1	6	2	0	3	2	1	1	0	1	1	1	1
ENSSSCG00000015137	6.50039	-1.71883	0.530596	-3.23943	0.0011977	0.00203713	1	1	0	1	1	0	0	6	1	0	0	0	1	9	2	3	7	1	1	7	7	8	2	1	2	64	4	5	11	10	11	20	35	8	66	34
ENSSSCG00000015276	2.7639	-2.55676	0.511011	-5.00334	5.63465e-07	1.31981e-06	0	0	0	0	0	1	0	2	1	1	1	0	2	0	0	1	0	0	0	2	10	8	13	6	7	8	5	7	16	2	7	3	10	9	3	11
ENSSSCG00000015406	0.896593	-1.66861	0.615817	-2.70959	0.00673663	0.0103714	1	0	0	0	0	0	0	1	0	0	0	0	1	0	1	0	0	0	0	3	1	1	4	2	0	0	3	1	3	1	7	2	1	1	2	4
ENSSSCG00000015447	3.94805	-1.60037	0.567422	-2.82043	0.00479592	0.00753318	0	3	0	0	0	0	0	6	0	1	0	0	0	3	2	3	4	0	0	0	1	8	6	7	0	36	7	5	9	5	5	7	20	13	30	12
ENSSSCG00000015448	0.85439	-1.51297	0.672401	-2.2501	0.0244424	0.0345477	0	0	0	0	0	0	0	2	0	0	0	0	0	0	0	0	1	0	0	0	1	5	7	0	0	4	1	2	1	0	1	1	2	2	6	3
ENSSSCG00000015493	1.47888	-3.07601	0.535839	-5.74056	9.43659e-09	2.50824e-08	0	0	0	0	0	0	0	1	0	0	0	0	0	0	0	0	0	0	0	7	6	3	5	5	5	6	10	1	1	5	4	7	3	3	7	4
ENSSSCG00000015528	1.08506	-1.95168	0.56305	-3.46627	0.000527737	0.000936541	0	0	0	0	0	0	0	0	0	0	0	1	0	0	0	0	1	2	2	4	1	5	3	4	4	2	4	2	6	2	1	2	1	4	2	5
ENSSSCG00000015546	1.88693	1.86424	0.475378	3.9216	8.79644e-05	0.000169777	0	2	2	5	5	1	0	3	4	1	0	1	7	1	0	1	3	4	4	2	1	2	1	1	2	2	4	0	0	1	1	0	0	0	4	1
ENSSSCG00000015620	1.17029	1.14325	0.535466	2.13505	0.0327568	0.0453266	1	0	0	0	0	0	1	1	4	3	0	2	0	1	1	2	0	2	2	1	3	0	1	0	1	1	1	1	2	0	0	2	2	3	0	1
ENSSSCG00000015638	2.62981	-1.45036	0.439886	-3.29712	0.000976812	0.00167862	2	1	0	0	0	0	1	1	0	1	0	3	1	0	2	2	1	1	1	8	8	5	7	5	1	8	8	2	9	1	8	2	15	10	3	9
ENSSSCG00000015657	2.40441	-3.16898	0.712007	-4.45077	8.55639e-06	1.81505e-05	0	0	0	0	0	0	0	0	0	0	0	0	2	0	0	0	0	2	2	3	0	21	5	0	5	11	2	3	36	0	12	1	15	6	2	6
ENSSSCG00000015691	2.08355	-2.62561	0.569383	-4.61132	4.00112e-06	8.74261e-06	0	0	0	1	1	0	0	1	0	0	1	0	1	0	1	0	0	0	0	2	4	8	9	7	6	6	7	0	3	1	8	8	13	0	9	15
ENSSSCG00000015700	2.24101	1.83932	0.457238	4.02268	5.75399e-05	0.000112941	2	0	0	3	3	1	3	2	3	0	1	1	6	9	2	2	3	1	1	2	1	0	4	0	1	2	0	2	4	2	2	0	1	2	4	1
ENSSSCG00000015707	1.26453	-2.41297	0.635805	-3.79514	0.000147558	0.000278329	0	0	0	0	0	0	1	1	0	0	0	0	0	0	1	0	0	0	0	3	1	4	2	2	3	15	2	2	10	1	1	0	6	0	3	8
ENSSSCG00000015717	2.71376	-2.98333	0.616231	-4.84126	1.29022e-06	2.93394e-06	1	0	0	0	0	0	0	1	0	0	0	0	0	0	0	2	2	0	0	2	2	2	0	10	3	16	6	5	6	3	22	5	10	23	13	4
ENSSSCG00000015821	1.86912	-2.44636	0.555928	-4.40049	1.08009e-05	2.26983e-05	0	1	2	0	0	0	1	0	0	0	0	0	1	0	1	0	0	0	0	3	8	7	8	1	4	5	22	2	2	2	5	3	6	4	6	5
ENSSSCG00000015839	3.19754	-1.01667	0.403112	-2.52206	0.0116669	0.0173096	0	3	1	1	1	0	2	3	2	1	0	0	0	3	1	1	0	1	1	5	5	5	15	6	4	18	8	1	16	4	4	3	11	7	2	7
ENSSSCG00000015841	1.32846	-2.11331	0.629985	-3.35454	0.000794973	0.00138264	0	0	0	0	0	0	1	0	0	0	1	0	2	0	0	0	0	1	1	5	1	1	4	0	0	3	4	1	4	1	8	2	5	2	13	13
ENSSSCG00000015905	0.943764	-2.12346	0.638434	-3.32605	0.000880873	0.00152333	0	1	0	0	0	0	0	0	0	0	0	0	0	1	0	0	0	0	0	4	1	1	1	2	10	1	3	1	2	1	4	5	3	5	0	2
ENSSSCG00000015913	4.9214	-2.63887	0.442784	-5.95973	2.52657e-09	6.9472e-09	2	0	1	1	1	0	1	0	0	0	0	0	1	1	1	2	3	1	1	11	18	6	15	5	5	3	30	5	37	28	9	14	14	9	12	17
ENSSSCG00000015954	0.55592	-1.86993	0.703671	-2.65739	0.00787487	0.0119971	0	0	0	0	0	0	0	0	0	0	0	0	0	0	0	0	0	0	0	0	2	0	0	2	1	2	2	0	4	1	2	1	5	1	1	7
ENSSSCG00000015981	1.70423	-1.37137	0.598179	-2.29257	0.0218728	0.0311565	0	1	0	0	0	0	0	1	0	0	1	3	4	0	0	0	1	0	0	1	1	1	1	3	0	5	5	6	13	4	6	3	4	6	4	0
ENSSSCG00000016022	2.83218	-2.5908	0.526943	-4.91667	8.80276e-07	2.03112e-06	0	2	0	0	0	0	0	0	2	0	0	0	0	1	3	0	0	1	1	9	3	5	18	4	15	6	6	5	3	9	9	11	3	5	16	8
ENSSSCG00000016148	0.489916	-1.3922	0.658298	-2.11484	0.0344432	0.0475122	0	0	0	0	0	0	0	0	0	0	0	0	0	0	0	1	0	0	0	0	1	1	2	4	2	2	2	0	1	0	2	2	2	1	2	0
ENSSSCG00000016159	4.0292	5.34245	0.530618	10.0683	7.62475e-24	4.15472e-23	2	5	1	4	4	5	3	9	9	3	8	5	1	3	10	6	4	12	12	0	0	1	0	0	0	1	0	0	0	1	0	0	0	1	0	0
ENSSSCG00000016160	5.71603	2.09323	0.316111	6.62183	3.54769e-11	1.07919e-10	7	7	6	11	11	5	10	2	9	10	2	3	11	4	3	2	6	8	8	4	3	4	2	1	3	9	5	0	2	8	4	7	1	1	4	4
ENSSSCG00000016184	6.55451	-1.00553	0.339966	-2.95772	0.00309922	0.00499941	0	2	9	3	3	3	2	1	4	4	6	3	2	1	3	0	0	2	2	7	26	14	38	17	1	12	32	5	7	14	18	16	12	8	10	8
ENSSSCG00000016328	1.27653	-2.59244	0.727082	-3.56554	0.000363114	0.000657273	0	0	0	0	0	0	0	1	0	0	0	0	0	1	0	0	0	0	0	3	14	1	4	0	0	1	16	3	0	1	2	0	9	5	2	3
ENSSSCG00000016365	2.4367	-2.51962	0.505065	-4.98871	6.07825e-07	1.41909e-06	1	0	0	0	0	0	0	0	0	1	1	0	0	0	0	2	0	3	3	8	5	6	11	2	5	6	5	5	10	4	12	9	9	6	4	9
ENSSSCG00000016428	0.614345	-1.70687	0.638879	-2.67166	0.00754771	0.0115275	0	0	0	0	0	1	0	0	0	0	0	0	0	0	0	0	0	0	0	0	2	1	1	3	2	1	1	1	2	0	4	1	4	4	1	3
ENSSSCG00000016442	5.86192	-2.55588	0.504382	-5.06735	4.03387e-07	9.5663e-07	1	1	0	2	2	0	0	2	10	1	0	0	0	0	0	1	0	1	1	7	12	64	15	7	1	9	55	13	9	5	12	16	10	17	24	16
ENSSSCG00000016486	1.385	-2.29786	0.708699	-3.24237	0.0011854	0.0020178	0	1	0	0	0	0	0	1	0	0	0	0	0	0	0	1	0	0	0	0	0	0	5	5	0	6	0	1	3	1	8	7	9	2	16	7
ENSSSCG00000016521	1.57083	-2.52865	0.605845	-4.17376	2.99615e-05	6.03674e-05	0	0	0	0	0	0	0	0	1	0	1	1	0	0	0	1	0	0	0	1	6	3	6	2	19	4	9	1	7	5	4	3	4	1	1	3
ENSSSCG00000016542	1.79907	1.53901	0.433988	3.54619	0.00039084	0.000704816	3	2	1	2	2	1	2	1	0	0	2	4	1	1	1	4	2	2	2	1	1	3	1	0	2	2	3	0	0	1	2	2	1	1	3	2
ENSSSCG00000016551	1.02308	-2.2346	0.585453	-3.81687	0.000135158	0.000255939	0	0	0	0	0	1	0	0	0	0	0	1	0	0	0	0	0	0	0	3	8	1	2	4	3	2	3	4	1	2	2	2	2	6	1	1
ENSSSCG00000016621	1.9009	-1.69921	0.525891	-3.23111	0.00123309	0.00209415	0	0	1	0	0	2	1	1	0	1	1	0	1	2	0	0	0	0	0	0	2	9	4	3	6	5	2	2	9	7	1	5	3	4	7	7
ENSSSCG00000016626	5.47538	4.05801	0.510855	7.94356	1.96452e-15	7.45882e-15	1	5	2	5	5	14	0	2	37	5	8	3	16	6	2	4	1	16	16	1	0	2	1	2	1	0	0	1	1	0	1	1	1	0	3	2
ENSSSCG00000016719	1.34646	-1.46934	0.647207	-2.27027	0.023191	0.0329086	1	1	0	0	0	2	0	2	0	0	0	0	1	1	0	0	0	0	0	4	5	0	1	1	3	5	8	1	16	1	0	1	3	3	0	2
ENSSSCG00000016780	2.49529	-1.11235	0.525712	-2.11589	0.0343542	0.0473941	3	0	5	0	0	4	0	1	1	0	0	0	0	0	1	0	1	1	1	3	2	3	3	9	4	13	3	5	23	3	0	3	5	2	5	10
ENSSSCG00000016799	0.905143	-1.55343	0.700973	-2.21611	0.0266839	0.0374643	0	1	0	0	0	0	1	0	0	0	0	0	0	1	0	0	0	0	0	3	0	0	2	4	12	1	1	1	3	1	4	1	3	0	0	1
ENSSSCG00000016802	0.655099	1.92698	0.840703	2.2921	0.0218997	0.0311916	0	4	0	0	0	0	0	2	1	0	0	2	0	1	0	0	0	0	0	1	1	0	0	1	0	0	1	1	0	0	0	0	0	0	0	0
ENSSSCG00000016861	0.522792	-1.52712	0.714239	-2.13811	0.0325077	0.0450087	0	0	0	0	0	0	0	0	0	0	0	0	0	0	0	0	0	1	1	0	4	0	3	1	0	1	0	0	3	5	2	1	1	3	2	1
ENSSSCG00000016913	2.05832	-2.57657	0.52581	-4.90019	9.57448e-07	2.20409e-06	0	0	1	1	1	0	0	1	0	0	2	0	0	0	0	1	0	0	0	8	8	5	3	9	5	1	6	5	4	4	7	6	10	5	3	8
ENSSSCG00000016915	4.06938	-2.96356	0.517207	-5.72993	1.00471e-08	2.66493e-08	1	1	0	0	0	3	0	1	0	2	0	1	1	0	0	0	0	0	0	22	7	5	8	12	7	16	13	7	16	30	7	4	18	4	11	3
ENSSSCG00000016995	0.417731	-1.47291	0.692111	-2.12815	0.033325	0.0460537	0	0	0	0	0	0	0	0	0	0	0	0	0	0	0	0	0	0	0	0	3	2	2	3	1	1	3	0	1	1	3	2	0	1	1	1
ENSSSCG00000017044	1.29725	-2.04128	0.574298	-3.55439	0.000378852	0.000684565	0	0	0	0	0	0	0	2	0	0	0	0	0	1	1	0	0	0	0	2	4	6	3	4	0	8	2	3	5	1	6	1	6	1	6	5
ENSSSCG00000017077	0.933838	3.12092	0.700297	4.45657	8.3283e-06	1.76827e-05	0	0	0	2	2	0	2	0	2	2	0	0	3	0	1	2	3	2	2	0	0	0	1	1	0	0	0	0	0	0	0	0	1	0	1	0
ENSSSCG00000017078	1.18285	-1.42589	0.553277	-2.57717	0.0099614	0.0149368	0	0	0	0	0	0	1	0	0	0	0	1	1	1	1	2	0	0	0	3	2	5	3	1	3	2	4	1	3	3	6	3	6	2	2	1
ENSSSCG00000017222	1.61862	-1.47428	0.550655	-2.67731	0.00742152	0.0113466	0	0	0	0	0	1	0	0	0	0	0	0	1	1	0	0	1	5	5	6	8	1	1	1	2	7	6	4	3	0	4	5	7	3	4	5
ENSSSCG00000017304	0.697907	-1.68824	0.677352	-2.49241	0.012688	0.0187193	0	0	0	0	0	0	0	1	0	1	0	0	0	0	0	0	0	0	0	4	2	1	8	2	4	2	2	0	0	1	0	0	4	1	1	2
ENSSSCG00000017324	0.889257	-1.62508	0.623541	-2.60621	0.00915493	0.0138037	0	0	1	0	0	0	0	0	0	0	0	0	0	0	2	0	0	1	1	1	2	1	4	1	4	5	2	0	2	5	0	4	1	0	2	3
ENSSSCG00000017411	1.76915	-1.99986	0.524258	-3.81465	0.000136377	0.000258073	1	0	0	0	0	1	0	1	0	0	0	0	0	0	0	0	0	4	4	3	4	5	6	2	4	6	3	1	3	3	10	5	6	6	5	8
ENSSSCG00000017427	9.97327	-3.5982	0.42855	-8.39623	4.61052e-17	1.88806e-16	0	1	0	0	0	0	1	2	2	0	0	2	0	1	5	3	0	0	0	11	40	32	40	60	23	23	40	8	12	56	15	17	41	12	25	39
ENSSSCG00000017465	1.47713	-1.6405	0.541042	-3.03211	0.00242854	0.00396946	0	3	0	1	1	0	1	1	0	0	1	1	0	0	0	0	0	0	0	3	4	3	6	3	4	0	7	3	10	4	3	2	2	2	2	4
ENSSSCG00000017466	8.87972	-1.58414	0.343681	-4.60934	4.03957e-06	8.82456e-06	3	3	4	0	0	1	3	6	4	0	2	1	2	6	5	7	1	2	2	11	12	16	25	48	5	50	8	14	10	15	28	12	42	8	31	38
ENSSSCG00000017493	2.62619	-2.96676	0.594992	-4.98622	6.15732e-07	1.43707e-06	0	0	0	1	1	0	1	1	0	0	0	0	0	0	1	1	1	0	0	5	3	6	6	2	1	23	4	2	6	1	9	5	13	7	26	20
ENSSSCG00000017537	4.77755	-2.65821	0.427942	-6.21162	5.24417e-10	1.49942e-09	0	1	0	0	0	2	0	2	3	0	2	0	0	0	1	0	0	3	3	14	16	5	14	19	12	4	20	4	9	17	15	20	25	17	9	13
ENSSSCG00000017552	4.78906	-2.16402	0.385453	-5.61424	1.97428e-08	5.12401e-08	0	1	1	0	0	1	1	3	1	1	1	3	2	1	1	0	1	2	2	13	9	8	5	20	15	31	10	8	12	6	10	6	14	20	12	13
ENSSSCG00000017609	0.942328	1.81059	0.699179	2.58959	0.00960905	0.0144339	2	1	3	0	0	2	1	1	0	0	0	0	2	2	0	0	1	0	0	1	0	4	0	1	0	0	0	0	0	1	2	0	0	1	0	0
ENSSSCG00000017636	1.06386	-2.25951	0.849469	-2.65991	0.00781617	0.0119141	0	0	0	2	2	0	0	0	0	0	0	0	0	0	0	0	0	0	0	1	0	6	0	0	2	7	0	1	22	1	0	0	6	2	1	4
ENSSSCG00000017730	3.1825	1.04545	0.348381	3.00087	0.00269205	0.00437463	1	2	3	3	3	6	2	2	3	0	1	2	0	2	3	5	6	3	3	2	1	1	3	3	3	10	2	3	3	3	2	5	2	4	3	5
ENSSSCG00000017883	1.21177	-2.69397	0.800341	-3.36603	0.000762598	0.00132881	0	0	0	0	0	0	0	0	0	0	0	0	0	0	0	0	0	1	1	1	0	6	1	2	0	21	0	0	9	2	1	2	11	2	0	6
ENSSSCG00000017888	2.92702	-2.19025	0.47025	-4.65762	3.19883e-06	7.04791e-06	0	1	0	0	0	1	0	0	1	1	1	1	0	0	0	3	0	3	3	5	2	8	7	6	5	5	8	4	19	4	14	16	9	5	13	8
ENSSSCG00000017998	2.0881	-3.37031	0.555627	-6.06577	1.31324e-09	3.66974e-09	0	1	0	0	0	0	0	0	0	0	0	0	0	0	0	0	0	1	1	9	11	8	10	13	5	14	6	3	5	7	7	1	5	3	1	2
ENSSSCG00000018275	0.99515	-1.54252	0.710851	-2.16996	0.03001	0.0417965	0	0	0	2	2	0	0	0	0	0	0	0	0	2	1	0	0	0	0	8	3	1	5	0	0	0	2	2	7	2	0	1	0	4	1	3
ENSSSCG00000019663	3.25215	-3.27557	0.560872	-5.84014	5.21572e-09	1.40922e-08	0	0	0	0	0	1	0	0	0	0	1	1	0	0	0	0	2	0	0	23	12	7	20	6	4	1	17	10	8	5	6	2	6	18	9	5
ENSSSCG00000020845	2.52724	-3.97608	0.623909	-6.37285	1.85547e-10	5.4414e-10	0	0	0	0	0	0	0	0	0	0	0	0	0	0	0	0	0	0	0	15	7	11	5	6	1	1	10	0	13	9	6	6	0	14	21	14
ENSSSCG00000020859	1.66148	-2.02368	0.588578	-3.43824	0.000585499	0.00103309	0	0	0	0	0	1	0	1	0	0	0	1	0	0	4	0	0	0	0	4	2	3	8	5	9	2	1	0	3	7	5	2	2	10	6	3
ENSSSCG00000020884	2.77766	-1.36128	0.409197	-3.32671	0.00087879	0.00152011	0	0	1	1	1	0	0	1	1	1	1	2	5	2	0	1	0	0	0	7	4	6	11	4	6	6	3	1	6	4	10	12	10	3	12	6
ENSSSCG00000020927	0.576954	-1.83266	0.852615	-2.14946	0.0315979	0.0438292	0	0	0	0	0	0	0	0	0	0	0	0	0	0	0	0	0	0	0	5	3	2	0	2	0	1	5	3	0	5	1	0	0	2	0	0
ENSSSCG00000020990	2.62115	-1.84021	0.472342	-3.89592	9.78258e-05	0.000187942	0	0	0	1	1	0	1	1	0	0	0	2	2	0	1	1	1	2	2	9	13	7	3	8	4	6	15	5	4	7	1	6	2	8	2	7
ENSSSCG00000021075	0.90909	-2.29323	0.703213	-3.26107	0.00110992	0.00189485	0	0	1	0	0	0	0	0	0	0	0	0	0	0	0	0	0	0	0	0	2	0	0	0	1	11	3	2	2	2	2	1	6	2	6	8
ENSSSCG00000021132	3.30416	-1.2392	0.504899	-2.45436	0.0141135	0.0206872	1	1	3	0	0	1	1	2	3	0	4	1	5	0	1	0	0	0	0	3	1	5	1	6	39	8	11	3	8	7	2	4	3	8	3	10
ENSSSCG00000021218	1.56048	-1.18629	0.527355	-2.2495	0.0244806	0.0345983	1	1	0	0	0	1	0	1	1	0	0	0	1	1	0	2	0	1	1	4	4	2	1	3	0	9	2	0	9	2	5	1	5	3	8	5
ENSSSCG00000021314	0.956836	1.56156	0.605691	2.57814	0.00993338	0.0148979	2	1	0	0	0	0	0	2	2	1	3	2	0	1	2	0	0	0	0	2	0	1	1	1	0	1	1	0	1	3	0	0	0	0	0	1
ENSSSCG00000021342	2.661	1.79103	0.413857	4.32766	1.50703e-05	3.12738e-05	2	1	1	1	1	2	0	5	5	1	6	1	2	12	2	0	2	5	5	3	2	1	3	4	1	4	0	1	3	1	0	4	1	1	2	2
ENSSSCG00000021479	1.71478	2.57799	0.505993	5.09492	3.4889e-07	8.30841e-07	1	3	1	1	1	2	2	6	1	1	0	2	4	2	1	2	3	3	3	0	0	0	1	2	2	2	0	0	1	2	0	0	0	0	2	1
ENSSSCG00000021527	4.93601	-3.20122	0.53803	-5.9499	2.68311e-09	7.36605e-09	1	1	0	0	0	0	0	2	1	1	0	0	2	1	0	0	0	2	2	5	8	30	14	20	7	55	7	5	48	13	4	5	9	5	7	12
ENSSSCG00000021536	0.398547	2.10643	0.912206	2.30916	0.0209348	0.0299072	0	0	2	0	0	1	0	1	0	0	0	1	1	0	0	1	0	1	1	0	0	0	0	0	0	0	0	1	0	0	0	0	1	0	0	0
ENSSSCG00000021540	1.91753	-1.44133	0.533081	-2.70377	0.00685575	0.0105403	0	0	0	0	0	3	0	3	2	1	0	0	1	0	2	0	0	0	0	6	5	6	2	3	0	16	1	2	5	6	4	1	7	3	6	6
ENSSSCG00000021573	2.74909	-3.8967	0.629464	-6.19051	5.9969e-10	1.70923e-09	0	0	0	0	0	0	0	0	0	0	0	0	1	0	0	0	0	0	0	4	3	13	5	2	33	5	2	8	6	4	3	24	2	8	12	10
ENSSSCG00000021645	2.51089	-3.09984	0.52496	-5.9049	3.52854e-09	9.61067e-09	0	0	0	0	0	0	0	0	1	0	0	0	1	0	2	1	0	0	0	13	10	5	13	7	5	8	7	5	4	9	14	6	5	8	6	7
ENSSSCG00000021657	10.0285	1.68656	0.24729	6.82018	9.09258e-12	2.85787e-11	12	13	13	13	13	13	10	6	16	12	5	8	15	8	6	13	3	5	5	13	4	8	5	6	3	17	9	5	17	9	5	7	7	0	6	8
ENSSSCG00000021711	1.06706	-1.54041	0.590642	-2.60803	0.00910638	0.0137334	0	0	0	0	0	0	1	0	1	1	1	0	1	0	0	0	0	1	1	4	3	0	5	2	1	4	8	0	4	3	4	3	2	3	0	0
ENSSSCG00000021734	14.3429	-1.97382	0.333235	-5.92322	3.15705e-09	8.62993e-09	1	5	3	2	2	2	1	10	2	1	1	0	7	4	9	8	6	3	3	19	21	18	29	16	5	98	40	21	47	27	33	36	43	27	100	85
ENSSSCG00000021843	2.07207	-1.00492	0.445109	-2.25768	0.0239654	0.0339197	0	0	0	1	1	0	1	3	0	2	0	3	1	0	1	0	2	2	2	4	1	4	2	4	9	9	6	1	8	4	7	3	2	3	6	5
ENSSSCG00000022045	2.04609	-1.64515	0.487864	-3.37215	0.00074583	0.00130081	1	1	0	1	1	1	1	0	1	0	1	2	0	1	0	0	1	0	0	6	5	2	4	9	7	10	5	2	6	5	2	7	6	5	2	4
ENSSSCG00000022064	0.689193	-2.15303	0.642129	-3.35295	0.000799555	0.00139018	0	0	0	0	0	0	0	0	0	0	0	0	0	0	0	0	0	0	0	0	3	3	2	1	3	0	5	2	1	1	5	2	2	2	0	5
ENSSSCG00000022089	2.34078	-3.62279	0.756006	-4.79201	1.65118e-06	3.71882e-06	0	0	0	0	0	0	0	0	1	0	0	0	0	0	0	0	0	0	0	0	5	0	1	5	3	18	0	4	34	2	1	1	13	13	2	22
ENSSSCG00000022091	4.93614	1.43418	0.319356	4.49084	7.09425e-06	1.51765e-05	0	3	2	2	2	11	4	2	5	4	15	6	4	4	3	2	8	4	4	5	4	2	6	5	5	2	4	2	7	8	6	2	3	0	8	4
ENSSSCG00000022114	0.899423	-2.07955	0.584148	-3.55997	0.000370892	0.000670876	0	1	1	0	0	0	0	0	0	0	0	0	0	0	0	0	0	0	0	1	4	1	4	3	0	1	4	1	4	3	3	2	5	6	2	2
ENSSSCG00000022153	0.928879	-2.32578	0.691293	-3.3644	0.000767114	0.00133635	0	0	0	0	0	0	1	0	0	0	0	0	0	0	0	0	0	0	0	1	3	5	3	3	6	1	1	0	0	10	0	2	2	1	4	1
ENSSSCG00000022206	1.99738	-2.71713	0.554148	-4.90327	9.42546e-07	2.17032e-06	0	0	2	0	0	0	0	0	1	0	0	0	0	0	0	1	1	0	0	3	12	6	5	8	3	4	5	3	10	11	4	1	2	5	1	9
ENSSSCG00000022383	2.30167	4.74396	0.65174	7.27892	3.36513e-13	1.14292e-12	4	3	1	3	3	8	8	0	1	1	1	2	1	0	2	1	5	3	3	0	0	0	0	0	2	0	0	0	0	0	0	0	0	0	0	0
ENSSSCG00000022417	0.662158	-1.61773	0.629348	-2.57049	0.0101556	0.0152002	0	1	0	0	0	0	0	0	1	0	0	0	0	0	0	0	0	0	0	3	2	1	6	2	0	1	2	3	2	0	1	2	1	1	1	1
ENSSSCG00000022543	3.66326	2.67783	0.463027	5.78331	7.32462e-09	1.96253e-08	3	1	3	5	5	0	7	3	5	4	1	6	6	0	7	1	3	17	17	0	1	1	3	2	7	0	0	1	2	2	2	2	0	3	1	0
ENSSSCG00000022614	1.02888	-1.96782	0.744833	-2.64196	0.00824271	0.0125159	1	0	0	0	0	1	0	0	0	0	0	0	0	0	0	0	0	0	0	4	0	2	1	2	12	1	1	2	0	0	2	9	5	0	3	3
ENSSSCG00000022643	3.16701	1.02175	0.337048	3.03146	0.00243375	0.00397751	3	5	3	3	3	0	1	3	1	1	5	6	2	3	4	2	1	7	7	2	2	6	3	7	3	6	2	2	5	1	5	5	4	3	1	1
ENSSSCG00000022701	0.425649	-1.48904	0.688405	-2.16303	0.030539	0.042472	0	0	0	0	0	0	0	0	0	0	0	0	0	0	0	0	0	0	0	2	2	1	0	1	1	1	0	0	2	2	0	3	2	1	3	1
ENSSSCG00000022785	1.28873	3.07901	0.630196	4.88579	1.03015e-06	2.36388e-06	2	0	0	1	1	4	1	2	1	1	1	6	0	2	1	2	1	1	1	1	1	0	1	1	0	0	0	0	1	1	0	0	1	0	0	0
ENSSSCG00000022919	5.15919	-2.5975	0.456772	-5.68665	1.29553e-08	3.4108e-08	2	4	1	1	1	2	3	0	0	0	0	0	0	0	2	0	0	1	1	15	9	26	15	10	29	6	15	11	7	17	22	16	16	1	4	14
ENSSSCG00000022987	1.52277	-1.82612	0.570321	-3.20192	0.00136516	0.00230611	1	0	1	1	1	0	0	0	1	0	0	0	0	0	2	0	0	0	0	5	2	3	2	5	14	3	4	3	4	1	1	2	4	3	2	5
ENSSSCG00000023004	10.237	1.69221	0.321565	5.26243	1.42163e-07	3.48753e-07	7	18	5	10	10	16	0	10	14	6	17	9	14	4	15	5	8	16	16	5	3	9	5	8	22	5	1	6	7	5	6	26	3	7	4	10
ENSSSCG00000023054	0.651966	-1.85794	0.641535	-2.89609	0.00377847	0.00601914	0	1	0	0	0	0	0	0	0	0	0	0	0	0	0	0	0	0	0	2	1	1	1	0	2	4	6	0	2	0	1	6	2	2	2	3
ENSSSCG00000023060	1.40278	3.84084	0.730565	5.25736	1.46138e-07	3.5816e-07	3	1	1	1	1	0	3	0	0	2	3	2	0	1	0	1	9	2	2	1	0	0	0	0	0	0	0	0	0	0	0	0	0	0	1	1
ENSSSCG00000023258	0.576331	-1.68683	0.609932	-2.7656	0.00568177	0.00883487	0	0	0	0	0	0	0	0	0	0	0	0	0	0	0	0	0	1	1	2	4	2	1	0	1	3	3	2	3	0	2	1	2	1	1	2
ENSSSCG00000023261	3.04612	1.51387	0.481116	3.14658	0.00165191	0.00275805	2	1	1	5	5	5	1	1	9	1	15	0	1	0	1	1	0	11	11	4	5	2	2	0	1	1	5	2	1	3	0	4	1	4	1	4
ENSSSCG00000023338	1.46339	3.58352	0.71308	5.02541	5.02359e-07	1.18143e-06	8	2	0	3	3	0	2	6	1	1	0	0	0	2	0	0	3	2	2	0	1	0	0	0	1	0	0	0	0	1	0	0	1	1	0	0
ENSSSCG00000023467	0.854814	-2.01311	0.650753	-3.0935	0.0019781	0.00327046	0	0	0	0	0	0	0	0	1	0	0	0	0	0	1	0	0	0	0	0	1	2	1	2	3	6	1	1	8	0	2	1	5	7	2	1
ENSSSCG00000023519	1.19798	-1.50191	0.582296	-2.57929	0.00990032	0.0148515	1	0	0	1	1	0	0	0	0	0	0	0	3	1	0	0	0	1	1	7	4	4	4	2	0	1	2	2	2	5	2	2	0	2	3	5
ENSSSCG00000023546	3.43917	-1.05912	0.377059	-2.8089	0.00497118	0.00779097	0	1	1	1	1	2	0	2	2	0	5	0	1	3	3	0	2	2	2	8	8	4	7	3	6	2	6	4	16	7	6	12	21	3	8	11
ENSSSCG00000023661	1.31303	-2.66968	0.574999	-4.64293	3.43497e-06	7.54561e-06	0	0	0	0	0	0	0	2	0	0	0	0	0	0	0	0	0	0	0	4	3	3	6	1	10	3	1	2	4	7	2	4	4	3	5	1
ENSSSCG00000023672	31.0654	4.6241	0.306818	15.0712	2.50661e-51	3.13449e-50	30	30	51	34	34	31	23	18	11	83	33	27	90	57	24	37	37	68	68	2	7	5	2	6	6	3	8	2	2	6	4	0	3	4	2	4
ENSSSCG00000023693	0.538242	-1.80899	0.719048	-2.51581	0.0118761	0.0175993	0	0	0	0	0	0	0	0	0	0	0	0	0	0	0	0	0	0	0	0	2	3	0	1	1	1	0	0	2	2	7	3	1	1	5	2
ENSSSCG00000023743	1.06095	2.36329	0.75888	3.11418	0.00184455	0.00306105	1	0	4	1	1	1	0	0	3	1	0	3	0	0	0	1	3	0	0	0	0	0	0	0	2	1	0	0	2	0	0	0	0	1	0	3
ENSSSCG00000023848	6.88069	-2.86695	0.410353	-6.98654	2.81739e-12	9.09535e-12	0	0	0	0	0	0	2	4	1	0	0	1	3	1	0	1	0	3	3	14	16	12	31	17	32	11	14	9	10	5	47	34	18	16	15	29
ENSSSCG00000024067	3.50643	-3.55651	0.639718	-5.55949	2.7057e-08	6.95269e-08	0	0	0	0	0	0	1	1	0	0	0	0	0	0	1	0	1	0	0	2	2	8	3	15	1	25	3	3	21	1	5	7	14	13	2	22
ENSSSCG00000024204	1.6896	1.57296	0.637736	2.46648	0.013645	0.0200404	2	1	1	1	1	0	8	1	0	7	1	2	0	0	1	0	2	1	1	1	2	0	6	2	3	1	0	1	0	4	1	2	0	0	0	0
ENSSSCG00000024249	1.61383	-2.96618	0.584216	-5.07719	3.83061e-07	9.10046e-07	1	0	0	0	0	0	0	1	0	0	0	0	0	0	0	0	0	0	0	2	13	6	5	14	6	2	4	3	3	9	2	2	3	1	2	6
ENSSSCG00000024392	3.56055	-1.43218	0.546579	-2.62025	0.0087865	0.0132832	0	2	0	1	1	0	0	1	1	0	0	0	4	2	4	0	4	1	1	7	1	5	9	2	0	20	3	0	3	2	15	11	16	3	27	29
ENSSSCG00000024420	2.21759	4.09135	0.658674	6.21149	5.24846e-10	1.5005e-09	0	5	1	4	4	2	1	1	14	0	3	0	5	5	1	5	2	3	3	0	0	0	0	0	3	0	0	0	1	0	1	0	0	0	0	1
ENSSSCG00000024429	5.02001	-3.16615	0.546439	-5.79416	6.86637e-09	1.84346e-08	0	0	1	1	1	1	0	1	0	0	0	1	1	0	3	0	1	1	1	6	2	28	4	8	10	53	3	7	40	7	8	6	23	11	7	21
ENSSSCG00000024520	1.13481	-2.46306	0.594906	-4.14026	3.46919e-05	6.95329e-05	0	0	0	0	0	0	0	1	0	0	0	0	0	0	0	0	1	0	0	2	3	1	0	7	0	4	7	1	6	3	4	4	5	3	3	9
ENSSSCG00000024562	0.64805	-1.81955	0.690782	-2.63405	0.00843734	0.0127948	0	0	0	0	0	0	0	0	1	0	0	0	0	0	0	0	0	0	0	0	1	2	0	1	2	6	2	2	2	0	1	2	7	2	3	0
ENSSSCG00000024668	4.5268	3.12707	0.555239	5.63194	1.78193e-08	4.64245e-08	3	15	1	2	2	5	19	4	1	3	5	3	4	4	1	6	0	6	6	0	2	0	0	1	3	0	0	0	1	5	0	0	0	8	0	1
ENSSSCG00000024714	1.94955	-1.79516	0.513864	-3.49345	0.000476821	0.000850822	0	1	0	0	0	0	0	1	0	0	0	0	2	1	0	0	0	3	3	5	7	4	5	1	3	4	6	5	3	11	5	3	6	2	5	3
ENSSSCG00000024725	4.52509	5.06206	0.687183	7.3664	1.75303e-13	6.0481e-13	2	12	8	27	27	1	3	1	2	3	2	11	1	0	14	1	2	5	5	0	1	0	0	0	0	0	0	0	0	4	0	0	0	0	0	1
ENSSSCG00000024926	0.732456	-2.01073	0.630169	-3.19079	0.00141887	0.00239121	0	0	1	0	0	0	0	0	0	0	0	0	0	0	0	0	0	0	0	1	2	2	1	2	3	1	2	0	3	0	2	3	3	1	1	5
ENSSSCG00000024975	14.6712	-1.02836	0.227921	-4.5119	6.42482e-06	1.37911e-05	8	4	1	5	5	3	5	8	7	7	6	9	2	8	11	7	5	16	16	55	36	32	24	37	19	41	46	19	66	40	21	28	29	15	19	42
ENSSSCG00000025244	0.920307	-2.58643	0.599034	-4.31766	1.5769e-05	3.26654e-05	0	0	0	0	0	0	0	0	0	0	0	0	0	0	0	0	0	0	0	5	3	2	3	0	3	4	5	2	3	0	5	2	2	1	2	3
ENSSSCG00000025266	1.31022	-2.03425	0.671338	-3.03014	0.00244438	0.00399395	0	0	0	0	0	0	0	1	1	0	0	1	0	1	0	1	0	0	0	2	1	10	3	18	1	10	2	1	2	1	3	5	1	0	0	2
ENSSSCG00000025273	1.03013	-2.27958	0.64239	-3.54859	0.000387294	0.000698983	0	0	0	0	0	0	0	1	0	0	0	0	0	0	0	0	1	0	0	1	1	3	2	16	2	3	2	1	1	0	4	6	3	2	1	3
ENSSSCG00000025416	6.30175	-1.46595	0.272502	-5.37959	7.46575e-08	1.86617e-07	0	6	3	2	2	2	0	3	3	1	2	3	1	4	4	1	1	3	3	14	23	13	14	15	6	15	32	9	15	13	14	16	11	10	19	21
ENSSSCG00000025529	0.97089	-2.36415	0.806822	-2.9302	0.00338744	0.00543241	0	0	0	0	0	0	0	0	0	0	0	1	0	0	0	0	0	0	0	0	1	3	0	3	3	18	1	1	14	1	2	0	1	0	0	4
ENSSSCG00000025621	1.13535	-2.40644	0.698693	-3.4442	0.000572752	0.00101181	0	0	0	2	2	0	0	0	0	0	0	0	0	0	0	0	0	0	0	3	0	7	2	1	4	17	0	2	4	1	0	3	3	1	2	8
ENSSSCG00000025846	1.42578	-1.74547	0.621307	-2.80935	0.00496417	0.00778085	0	2	1	0	0	0	0	0	0	1	0	0	1	0	0	2	0	0	0	2	2	2	5	1	1	10	3	3	3	1	3	2	8	0	10	10
ENSSSCG00000025986	1.06992	-2.13252	0.610859	-3.49102	0.000481185	0.000858161	0	0	1	0	0	0	0	1	0	0	0	0	0	0	0	0	0	0	0	0	1	5	1	1	0	8	5	1	7	4	1	3	6	2	2	3
ENSSSCG00000026042	13.4395	-1.95398	0.242274	-8.06515	7.31439e-16	2.83401e-15	8	5	4	1	1	1	4	6	4	1	2	2	2	4	6	4	3	3	3	29	25	57	35	27	22	42	46	14	55	9	37	52	47	35	37	31
ENSSSCG00000026176	1.29399	-2.23283	0.635056	-3.51596	0.000438162	0.0007858	0	0	0	1	1	0	0	0	1	1	0	0	0	0	0	1	0	0	0	2	0	6	4	2	3	9	1	0	11	2	2	4	9	0	1	3
ENSSSCG00000026259	1.12124	2.37374	0.609288	3.89593	9.78225e-05	0.000187942	1	1	1	0	0	0	0	3	1	1	2	1	0	4	1	1	1	2	2	3	2	1	0	1	0	1	0	0	0	0	0	1	0	0	0	0
ENSSSCG00000026471	1.59659	-2.22003	0.533088	-4.16448	3.12068e-05	6.27725e-05	0	1	0	0	0	0	0	3	0	0	0	0	1	0	0	0	0	1	1	6	2	4	3	8	2	8	5	3	5	5	5	2	6	3	6	5
ENSSSCG00000026527	7.08044	2.01815	0.351918	5.7347	9.76825e-09	2.59319e-08	9	6	6	4	4	2	3	10	3	7	5	7	2	22	1	11	19	7	7	3	4	1	4	3	4	3	8	0	9	13	3	9	2	4	6	3
ENSSSCG00000026529	1.90708	-1.53292	0.530074	-2.89189	0.00382929	0.00609421	1	0	1	0	0	0	1	0	1	0	0	1	2	1	1	0	2	0	0	12	2	2	5	4	6	1	11	2	5	6	1	0	8	3	5	3
ENSSSCG00000026661	2.66409	-2.423	0.532899	-4.54684	5.44581e-06	1.17661e-05	0	1	0	0	0	2	1	1	0	0	1	1	0	0	1	0	1	0	0	10	1	4	7	4	15	6	4	10	7	6	7	9	1	6	15	8
ENSSSCG00000026680	1.30257	-1.37478	0.566229	-2.42796	0.015184	0.0221651	0	0	0	0	0	1	1	0	0	0	3	0	0	0	2	0	1	0	0	2	1	2	1	4	8	5	4	1	3	2	4	4	1	1	5	2
ENSSSCG00000027178	2.15676	1.53694	0.426139	3.60667	0.000310153	0.000565432	0	0	4	1	1	3	0	1	3	0	2	3	4	3	1	1	5	4	4	2	4	3	1	2	1	2	4	0	1	1	0	1	0	2	1	5
ENSSSCG00000027183	7.34193	1.19815	0.392721	3.05088	0.00228172	0.00374413	10	12	1	1	1	12	10	9	5	3	10	6	11	11	1	1	1	2	2	13	4	3	11	18	9	4	3	9	7	7	6	19	1	0	2	6
ENSSSCG00000027225	1.4833	-1.66181	0.553156	-3.00423	0.00266251	0.00432964	0	0	0	0	0	1	1	0	3	0	1	0	1	1	0	0	0	0	0	2	4	5	8	6	3	2	2	4	0	7	2	3	2	2	4	6
ENSSSCG00000027232	10.4299	1.26379	0.33215	3.80486	0.000141882	0.000268001	14	6	4	6	6	13	17	27	4	9	7	19	7	2	6	6	9	8	8	17	4	9	15	10	22	9	5	7	7	7	30	3	1	13	4	4
ENSSSCG00000027465	12.5871	-1.10834	0.196851	-5.63033	1.79867e-08	4.68387e-08	4	5	4	7	7	4	3	10	5	3	9	4	5	6	5	3	3	8	8	27	39	31	37	23	28	21	52	9	46	21	20	38	24	14	29	24
ENSSSCG00000027568	4.27215	-1.55902	0.397965	-3.91747	8.94829e-05	0.000172494	3	0	0	0	0	1	0	4	2	1	2	0	4	3	0	3	1	0	0	8	7	11	10	7	1	31	10	10	14	3	10	8	17	8	10	20
ENSSSCG00000027617	3.64277	-3.46377	0.536157	-6.46037	1.0445e-10	3.1008e-10	1	0	1	0	0	0	0	1	0	0	0	0	1	0	0	1	0	0	0	16	5	5	11	7	10	6	8	10	3	14	7	5	7	15	21	18
ENSSSCG00000027710	1.3796	-1.72725	0.544368	-3.17294	0.00150903	0.0025337	1	2	1	1	1	0	0	0	0	0	1	0	1	0	0	0	0	0	0	2	3	3	3	3	1	6	3	2	9	1	9	2	4	3	3	4
ENSSSCG00000027981	1.16658	-1.66778	0.619033	-2.69417	0.00705646	0.010831	0	0	0	0	0	0	0	1	0	0	0	1	1	0	1	0	0	2	2	2	1	3	7	9	5	1	3	1	0	1	1	3	3	3	4	0
ENSSSCG00000027998	2.01938	-1.69285	0.532851	-3.17697	0.00148822	0.00250131	0	1	0	0	0	0	0	1	0	0	1	0	2	0	0	1	3	2	2	4	4	7	9	9	4	11	4	1	2	3	10	10	1	0	2	5
ENSSSCG00000028015	12.726	5.46644	0.467516	11.6925	1.39192e-31	9.89692e-31	13	6	30	23	23	3	14	11	14	10	17	40	45	16	11	10	8	21	21	1	0	1	2	0	1	0	1	1	1	3	0	1	0	2	0	1
ENSSSCG00000028060	4.6328	-1.38235	0.411588	-3.35858	0.000783428	0.00136358	1	2	2	0	0	1	0	5	0	0	1	1	4	6	1	2	2	2	2	4	5	16	9	10	1	30	8	5	15	12	2	8	23	4	23	18
ENSSSCG00000028085	3.19936	-1.5339	0.462935	-3.31343	0.000921594	0.00158953	3	1	0	2	2	1	4	0	0	0	1	0	1	1	2	0	0	0	0	19	7	6	11	16	5	9	6	4	2	4	3	13	1	11	6	2
ENSSSCG00000028411	1.76459	-3.48536	0.543244	-6.41583	1.40055e-10	4.1324e-10	0	0	0	0	0	0	0	0	0	0	0	0	0	0	0	0	0	0	0	3	6	11	7	3	7	7	5	4	3	5	3	4	5	9	10	1
ENSSSCG00000028472	0.949897	3.62533	0.827509	4.38101	1.18129e-05	2.47526e-05	0	3	0	0	0	0	2	0	0	0	1	4	2	1	6	1	1	1	1	0	0	0	0	0	0	0	1	0	0	0	0	0	0	0	0	0
ENSSSCG00000028788	67.6631	1.02627	0.106415	9.644	5.21161e-22	2.63271e-21	47	59	45	47	47	42	37	57	85	57	68	59	127	61	57	59	45	78	78	58	70	68	65	53	66	119	93	42	112	53	75	74	87	53	85	60
ENSSSCG00000028922	0.663403	-1.85131	0.706584	-2.62008	0.00879085	0.0132869	0	0	0	0	0	0	0	0	1	0	0	0	0	0	0	0	0	0	0	0	2	0	0	0	4	5	1	2	1	2	1	3	2	1	1	3
ENSSSCG00000028931	0.661957	-2.06321	0.754827	-2.73336	0.00626914	0.00969541	0	0	0	0	0	0	0	0	0	0	0	0	0	0	0	0	0	0	0	3	0	2	1	5	4	1	4	1	0	0	2	7	0	1	0	3
ENSSSCG00000028977	1.67493	-1.48218	0.523359	-2.83205	0.00462501	0.00728353	0	1	1	0	0	1	0	1	1	0	1	0	0	0	4	0	0	0	0	4	2	6	2	1	9	6	6	2	7	3	3	5	2	4	5	3
ENSSSCG00000029037	2.68969	1.04841	0.411275	2.54918	0.0107976	0.0160941	4	5	5	6	6	1	2	1	1	1	0	3	1	0	1	2	1	4	4	1	1	0	6	1	2	3	3	5	5	3	1	5	7	1	2	1
ENSSSCG00000029061	3.49298	-2.47647	0.469696	-5.2725	1.34576e-07	3.30575e-07	0	1	0	2	2	2	1	0	0	1	1	0	1	0	0	0	1	2	2	9	10	17	10	3	10	7	25	4	20	5	19	8	4	4	6	10
ENSSSCG00000029297	9.11277	-4.63419	1.41594	-3.27286	0.00106465	0.00182201	0	0	0	0	0	0	0	0	0	0	0	0	0	0	0	0	0	0	0	0	0	0	0	23	0	180	1	0	26	0	0	0	35	134	0	103
ENSSSCG00000029324	1.84737	-1.06268	0.494436	-2.14927	0.0316129	0.0438478	0	1	1	0	0	0	3	3	2	1	0	0	0	1	0	0	1	1	1	4	1	3	7	2	3	5	1	2	13	3	1	7	4	5	8	5
ENSSSCG00000029334	1.59809	-2.16076	0.580113	-3.72472	0.000195529	0.000364101	1	1	0	0	0	1	0	0	1	0	0	0	0	0	0	0	1	1	1	7	8	2	3	2	1	0	6	4	2	10	7	2	1	4	3	4
ENSSSCG00000029511	14.7654	-1.44152	0.37184	-3.87673	0.000105872	0.000202551	1	4	0	3	3	3	3	10	1	3	0	1	5	16	12	5	11	5	5	8	27	40	29	12	5	90	32	10	25	21	32	36	73	21	113	50
ENSSSCG00000029567	12.7208	2.12281	0.251235	8.44952	2.92514e-17	1.20688e-16	8	8	11	9	9	20	7	25	18	5	14	21	34	4	15	11	8	20	20	2	14	5	13	8	6	5	15	2	8	16	11	5	12	2	7	4
ENSSSCG00000029569	0.597562	2.22787	0.785965	2.83457	0.00458872	0.00723044	1	0	1	0	0	0	1	1	0	2	0	1	4	0	0	1	0	0	0	0	0	0	0	1	1	0	1	0	1	1	0	0	0	0	0	0
ENSSSCG00000029656	3.53398	-1.90908	0.395123	-4.83162	1.35426e-06	3.07284e-06	2	1	0	0	0	2	2	1	0	0	0	1	3	2	2	0	1	0	0	12	7	10	7	4	9	9	14	1	17	8	8	6	14	10	10	14
ENSSSCG00000029661	0.731732	1.5798	0.742419	2.12791	0.0333447	0.0460741	0	0	1	1	1	0	0	2	0	2	0	1	0	0	0	2	3	0	0	0	1	0	2	0	0	0	0	1	1	0	0	1	0	0	1	2
ENSSSCG00000029675	2.78366	-3.4032	0.604273	-5.6319	1.78234e-08	4.64307e-08	0	1	0	1	1	0	0	0	0	0	0	0	0	1	1	0	0	0	0	6	13	13	17	2	4	6	13	9	2	10	26	11	1	3	0	3
ENSSSCG00000030033	3.5828	1.48478	0.38944	3.81259	0.000137517	0.000260143	2	3	2	1	1	2	4	1	6	13	7	2	1	6	1	1	3	5	5	6	0	1	6	3	2	5	1	2	2	3	7	6	4	2	1	3
ENSSSCG00000030112	1.0464	-1.40551	0.598116	-2.34989	0.0187788	0.0269994	0	1	0	0	0	1	2	0	0	0	0	0	0	0	1	0	1	0	0	1	1	3	3	3	0	2	6	3	6	2	3	0	2	1	0	6
ENSSSCG00000030195	1.74883	1.12738	0.413421	2.72694	0.00639249	0.00987199	1	1	1	2	2	0	3	1	2	0	1	2	2	4	2	1	2	2	2	2	1	2	1	0	2	3	4	1	1	1	2	2	3	1	4	1
ENSSSCG00000030246	5.65485	-1.77103	0.344652	-5.13861	2.76784e-07	6.64273e-07	3	0	2	0	0	1	2	4	1	4	0	0	4	2	1	2	2	0	0	10	10	6	15	17	8	32	5	10	13	7	21	9	20	15	21	21
ENSSSCG00000030262	1.16576	-2.26173	0.580915	-3.89338	9.88551e-05	0.000189815	0	0	0	0	0	0	0	1	0	0	0	0	0	1	0	0	1	0	0	3	5	1	3	3	4	2	3	4	2	4	2	2	7	0	3	1
ENSSSCG00000030513	2.66266	-2.44404	0.51231	-4.77062	1.83656e-06	4.11941e-06	0	1	0	1	1	1	0	0	0	0	0	1	1	2	0	0	1	0	0	4	2	9	3	13	6	10	4	6	12	5	13	10	4	3	12	9
ENSSSCG00000030538	0.63361	-1.52212	0.714446	-2.13049	0.0331309	0.045799	1	1	0	0	0	0	0	0	0	0	0	0	0	0	0	0	0	0	0	2	5	0	3	5	0	2	1	0	4	0	0	3	0	1	3	3
ENSSSCG00000030709	1.64109	-3.00362	0.552697	-5.43447	5.49589e-08	1.38541e-07	0	0	0	0	0	0	1	0	1	0	0	0	0	0	0	0	0	0	0	3	1	3	6	6	5	6	0	4	5	6	6	10	9	3	8	4
ENSSSCG00000030774	0.669728	1.97145	0.756536	2.60589	0.00916356	0.0138152	1	0	1	0	0	0	0	0	0	0	1	1	0	2	0	2	0	2	2	0	0	0	1	1	1	0	0	0	1	1	0	0	0	0	0	2
ENSSSCG00000030877	7.26218	-1.97023	0.357051	-5.51808	3.42728e-08	8.75066e-08	1	0	0	1	1	0	0	13	0	0	4	1	3	3	2	4	2	1	1	14	16	19	15	13	10	50	17	5	18	11	18	29	18	15	35	28
ENSSSCG00000030917	1.85115	1.6989	0.442567	3.83873	0.000123673	0.000235045	2	2	3	1	1	2	2	1	0	1	2	1	4	1	3	1	1	5	5	0	1	3	2	1	2	1	4	1	0	0	1	0	1	3	0	1
ENSSSCG00000031079	0.956502	-2.62604	0.561859	-4.67383	2.95629e-06	6.52945e-06	0	0	0	0	0	0	0	0	0	0	0	0	0	0	0	0	0	0	0	2	1	3	3	1	4	2	5	2	3	3	2	2	7	4	4	2
ENSSSCG00000031092	1.77713	-1.72181	0.702795	-2.44995	0.0142876	0.0209195	0	1	1	0	0	0	0	1	0	0	0	0	0	0	4	1	1	0	0	4	0	3	2	8	0	21	1	0	0	0	5	6	8	5	10	7
ENSSSCG00000031104	0.792611	-1.84137	0.608296	-3.02709	0.00246916	0.00403139	0	0	0	0	0	1	1	0	0	0	0	0	0	0	0	0	0	0	0	1	1	2	2	5	2	5	0	3	3	0	2	2	1	3	3	3
ENSSSCG00000031114	1.33484	-2.45068	0.607799	-4.03205	5.52916e-05	0.000108688	0	0	0	0	0	1	0	0	0	0	0	0	0	0	0	1	0	0	0	3	0	4	5	2	1	13	1	3	3	7	1	3	1	2	4	10
ENSSSCG00000031122	4.47905	1.96258	0.383068	5.12333	3.00184e-07	7.18828e-07	4	0	2	5	5	3	6	7	2	4	1	7	9	2	8	3	11	3	3	0	4	0	3	3	0	9	6	1	1	5	4	1	4	3	2	7
ENSSSCG00000031272	2.57537	2.45452	0.489069	5.01877	5.20044e-07	1.22138e-06	2	0	2	1	1	6	3	4	2	2	1	3	2	1	5	5	1	2	2	1	2	0	0	1	0	2	0	0	2	1	0	0	4	3	0	0
ENSSSCG00000031352	1.24295	-2.18657	0.573175	-3.81483	0.000136275	0.000257897	1	0	0	0	0	0	0	1	0	0	1	0	0	0	0	1	0	0	0	0	3	2	4	4	2	9	4	1	7	1	1	7	4	4	6	1
ENSSSCG00000031367	3.41369	-2.45845	0.470623	-5.22382	1.75267e-07	4.26782e-07	0	0	0	0	0	1	2	2	0	0	1	0	1	0	3	0	0	1	1	13	5	2	14	7	8	8	17	1	13	14	22	13	6	5	8	8
ENSSSCG00000031373	1.72174	-2.86868	0.587142	-4.88584	1.02991e-06	2.36351e-06	0	0	0	1	1	1	0	0	0	0	0	0	1	0	0	0	0	0	0	11	4	11	9	2	2	2	7	6	3	2	4	0	1	4	4	12
ENSSSCG00000031477	1.17844	-2.28407	0.567987	-4.02134	5.78676e-05	0.000113536	1	0	0	0	0	0	1	0	0	0	0	0	1	0	0	0	0	0	0	3	3	5	0	2	3	5	4	4	4	2	7	5	4	1	6	1
ENSSSCG00000031524	1.83088	-1.98466	0.608685	-3.26057	0.00111189	0.00189798	1	0	1	0	0	1	1	0	0	0	0	0	0	0	0	0	2	2	2	4	7	0	2	4	10	1	5	0	1	5	5	12	2	3	16	5
ENSSSCG00000031525	1.04586	3.4474	0.676222	5.09802	3.43218e-07	8.18028e-07	2	5	2	1	1	3	1	1	1	0	0	0	1	0	0	1	1	2	2	0	0	0	0	1	0	0	0	0	1	0	1	0	0	0	0	0
ENSSSCG00000031526	2.76178	1.02351	0.390332	2.62215	0.00873761	0.013215	2	1	2	0	0	1	1	2	2	0	1	3	10	4	2	6	3	4	4	3	2	2	1	2	0	6	5	5	4	2	4	0	4	3	5	4
ENSSSCG00000031556	3.18988	1.62697	0.487508	3.33732	0.000845901	0.0014663	1	1	3	2	2	6	1	5	3	1	3	3	0	1	2	3	5	0	0	10	4	0	1	0	1	0	4	2	4	1	5	2	2	0	2	6
ENSSSCG00000031565	0.618877	-1.77673	0.594039	-2.99093	0.00278127	0.00450965	0	0	0	0	0	0	0	0	0	0	0	0	0	0	1	0	0	0	0	2	2	1	2	2	2	3	4	1	2	0	2	3	2	2	0	2
ENSSSCG00000031648	3.32565	-2.38626	0.478343	-4.98859	6.08203e-07	1.41985e-06	1	1	1	0	0	0	0	0	0	1	1	0	1	0	2	0	1	3	3	13	12	4	5	10	6	4	10	11	13	6	22	7	3	12	4	5
ENSSSCG00000031660	1.01387	-1.60833	0.656479	-2.44993	0.0142885	0.0209195	0	0	0	0	0	1	0	0	2	0	0	0	0	1	0	0	1	0	0	0	2	2	1	3	2	7	3	0	4	0	1	5	10	1	4	3
ENSSSCG00000031700	0.88146	-1.81248	0.607788	-2.98209	0.00286291	0.00463584	0	0	0	1	1	0	0	0	0	0	0	0	0	0	1	0	1	0	0	1	4	2	3	1	2	2	8	3	3	0	3	2	5	0	0	2
ENSSSCG00000031729	0.769316	-1.53864	0.602626	-2.55322	0.0106731	0.0159229	0	0	0	0	0	0	1	0	0	0	0	0	0	1	0	0	1	0	0	1	2	1	2	2	3	0	2	3	0	1	5	3	1	2	3	2
ENSSSCG00000031746	0.611744	1.72822	0.780344	2.21469	0.0267814	0.0375974	0	1	0	1	1	0	0	1	4	0	2	0	1	1	0	0	1	0	0	0	0	0	1	0	0	1	0	1	0	0	1	0	0	1	0	3
ENSSSCG00000031796	1.86007	3.51081	0.600702	5.84452	5.08033e-09	1.37317e-08	2	0	0	2	2	0	1	0	2	4	4	2	3	9	2	1	3	3	3	1	0	2	0	0	0	1	0	0	1	0	0	0	0	0	1	1
ENSSSCG00000031906	1.03411	-2.09352	0.565424	-3.70256	0.000213433	0.000395944	0	0	0	0	0	1	0	0	0	0	1	0	0	0	1	0	0	0	0	2	2	1	4	5	1	1	3	2	6	4	6	4	5	1	2	1
ENSSSCG00000031946	1.31468	-2.82037	0.705082	-4.00005	6.33284e-05	0.000123782	0	0	0	0	0	0	0	0	0	1	0	0	0	0	0	0	0	0	0	8	7	0	16	2	1	1	4	4	1	14	1	1	0	2	4	1
ENSSSCG00000031957	2.42701	-1.50957	0.47386	-3.18569	0.0014441	0.00243168	1	0	1	0	0	0	0	1	0	1	1	2	0	0	1	2	1	2	2	4	7	5	0	7	1	7	1	6	11	13	5	8	3	7	5	5
ENSSSCG00000031979	2.8893	-2.21924	0.612923	-3.62074	0.000293763	0.000537055	0	0	1	3	3	0	2	0	1	0	0	1	0	1	1	0	1	0	0	4	3	12	1	12	3	1	2	3	2	7	0	5	30	3	7	29
ENSSSCG00000032017	0.998935	-1.61197	0.606131	-2.65943	0.00782721	0.011929	1	0	1	0	0	0	0	1	1	0	1	0	0	0	0	0	0	0	0	4	3	2	2	2	0	7	4	0	1	2	3	3	4	0	7	4
ENSSSCG00000032051	0.683008	-1.67561	0.72233	-2.31973	0.0203557	0.0291319	0	0	0	0	0	0	0	1	0	0	0	0	0	0	1	0	0	0	0	0	3	2	2	1	1	2	5	0	0	0	8	0	6	1	1	4
ENSSSCG00000032052	0.933989	3.38318	0.781801	4.32742	1.50866e-05	3.1303e-05	0	0	1	4	4	3	1	0	2	0	2	1	0	0	1	0	2	0	0	0	0	0	0	0	1	0	0	0	0	0	0	0	0	1	0	0
ENSSSCG00000032058	1.32561	-2.68317	0.588093	-4.5625	5.05484e-06	1.0951e-05	0	0	0	1	1	0	0	0	0	0	0	0	0	1	0	0	0	0	0	6	4	2	11	5	0	1	1	4	10	5	2	3	1	2	5	6
ENSSSCG00000032149	0.894659	-2.41705	0.921269	-2.62361	0.00870029	0.0131636	0	0	0	0	0	0	0	0	0	0	0	0	0	0	0	0	0	0	0	2	2	0	0	1	0	13	0	0	20	0	1	3	1	3	0	6
ENSSSCG00000032225	1.51624	2.01824	0.551479	3.65969	0.000252517	0.00046493	2	1	0	1	1	1	2	0	3	2	2	1	3	1	0	2	1	8	8	2	0	0	0	0	1	0	0	1	2	0	3	2	0	4	0	1
ENSSSCG00000032287	3.63853	-2.57965	0.446239	-5.78088	7.43117e-09	1.99032e-08	1	0	0	1	1	0	1	1	1	0	0	1	3	1	0	0	0	2	2	6	17	11	24	13	10	10	13	5	7	7	10	6	9	5	11	11
ENSSSCG00000032433	0.929905	-2.13709	0.66141	-3.23111	0.0012331	0.00209415	1	0	0	0	0	0	0	0	1	0	0	0	0	0	0	0	0	0	0	10	0	1	1	0	5	4	5	0	2	0	5	3	2	2	3	3
ENSSSCG00000032439	0.801775	-1.6651	0.691193	-2.40902	0.0159952	0.0232698	0	0	0	0	0	0	1	2	0	0	0	0	0	0	0	0	0	0	0	2	1	1	1	3	1	0	8	2	2	9	1	0	2	3	1	2
ENSSSCG00000032538	0.562504	-1.86104	0.724301	-2.56942	0.0101868	0.0152436	0	0	0	0	0	0	0	0	0	0	0	0	0	0	0	0	0	0	0	1	7	0	4	2	1	0	2	0	0	3	2	1	5	2	1	1
ENSSSCG00000032590	1.0739	-1.19259	0.567499	-2.10148	0.0355987	0.0489758	0	0	0	0	0	0	1	0	1	0	0	0	1	0	0	1	2	0	0	1	4	2	5	2	2	1	0	2	3	2	2	1	4	3	4	1
ENSSSCG00000032672	10.0887	3.47115	0.37071	9.36351	7.71331e-21	3.70902e-20	15	13	2	12	12	18	38	11	4	6	10	15	8	16	5	9	5	3	3	5	0	2	1	3	9	0	4	1	3	1	3	3	3	2	2	1
ENSSSCG00000032680	1.60538	1.74296	0.462614	3.76762	0.00016481	0.000309092	0	0	1	1	1	1	4	1	4	1	2	0	4	2	2	0	3	3	3	1	0	1	0	1	1	2	2	0	4	1	1	0	2	1	2	1
ENSSSCG00000032685	0.797893	3.18759	0.898675	3.54698	0.00038967	0.000702888	0	0	0	1	1	0	0	3	8	0	3	1	0	2	0	0	1	1	1	0	0	0	0	0	1	0	0	0	0	1	0	0	0	0	0	0
ENSSSCG00000032832	1.59088	-2.34732	0.572469	-4.10034	4.12541e-05	8.20741e-05	0	0	0	0	0	0	0	2	0	0	1	0	0	1	1	0	0	0	0	2	2	9	2	6	2	1	5	7	4	6	2	3	6	10	4	2
ENSSSCG00000032852	2.87225	-2.46142	0.540363	-4.55512	5.23545e-06	1.13309e-05	0	3	0	0	0	0	0	0	1	0	2	0	0	1	2	0	0	1	1	8	11	20	2	9	0	14	7	5	16	4	5	8	9	1	6	7
ENSSSCG00000032887	0.895597	-1.65808	0.706696	-2.34623	0.0189642	0.0272435	0	0	0	0	0	0	1	0	0	0	0	0	0	1	0	0	0	2	2	0	3	2	0	0	0	4	1	0	8	1	4	8	5	1	1	2
ENSSSCG00000032902	1.30971	-2.38864	0.823366	-2.90106	0.00371901	0.00593185	0	0	0	0	0	0	0	0	0	0	1	0	1	0	0	0	1	0	0	0	0	0	1	3	0	4	0	0	5	0	3	2	8	3	14	7
ENSSSCG00000032928	1.81989	-1.21893	0.477818	-2.55104	0.0107403	0.0160129	1	0	2	0	0	2	2	0	0	0	0	2	1	1	1	0	0	0	0	1	6	1	3	4	5	3	5	5	5	1	4	4	4	5	5	5
ENSSSCG00000032983	1.98649	-2.50846	0.68205	-3.67783	0.000235228	0.000434355	0	0	0	1	1	1	0	0	1	0	0	1	0	1	0	0	0	1	1	2	0	9	0	3	1	19	0	3	20	4	1	3	9	2	1	16
ENSSSCG00000033103	1.15837	4.02396	0.849816	4.7351	2.1895e-06	4.88639e-06	1	1	0	0	0	5	0	0	0	1	1	7	1	1	0	0	2	5	5	0	0	0	0	0	0	0	0	0	0	0	0	0	0	0	0	0
ENSSSCG00000033188	0.405625	2.57472	1.06062	2.42755	0.0152012	0.0221862	0	1	0	0	0	0	2	0	2	1	2	0	1	1	0	0	0	0	0	0	0	0	0	0	0	0	0	0	0	0	0	0	0	0	0	0
ENSSSCG00000033229	0.433479	2.48296	0.981416	2.52998	0.011407	0.0169518	0	2	1	0	0	1	0	0	1	0	2	0	2	1	0	0	0	0	0	0	0	0	0	0	0	0	0	0	0	0	0	0	0	0	1	0
ENSSSCG00000033249	1.76025	-3.29103	0.938774	-3.50567	0.000455466	0.000815001	0	0	0	0	0	0	0	0	0	0	0	0	0	0	0	0	0	0	0	0	0	3	0	7	2	10	0	0	27	2	1	0	29	5	0	12
ENSSSCG00000033251	4.66645	-1.37484	0.397099	-3.46222	0.000535745	0.000950149	1	1	1	0	0	1	0	2	1	0	3	0	5	1	7	2	0	1	1	7	10	11	27	5	4	11	7	3	7	3	29	22	9	10	19	13
ENSSSCG00000033307	2.04214	1.92854	0.466032	4.13822	3.50006e-05	7.01164e-05	3	2	0	1	1	2	1	5	0	1	0	3	1	3	4	3	4	3	3	0	1	1	0	0	3	1	4	0	2	2	0	3	2	3	0	0
ENSSSCG00000033313	1.12289	1.09033	0.518053	2.10466	0.0353206	0.0486171	1	3	1	2	2	0	0	0	0	0	3	1	2	0	1	0	2	2	2	2	1	1	1	0	1	3	1	0	1	1	2	1	1	1	1	1
ENSSSCG00000033348	1.48964	4.34155	0.672099	6.45969	1.0492e-10	3.11444e-10	2	0	3	4	4	1	0	4	3	3	0	1	7	0	1	0	1	3	3	0	0	0	0	0	0	0	0	0	0	0	0	0	0	0	0	1
ENSSSCG00000033352	6.04102	2.15503	0.265167	8.12706	4.39831e-16	1.72011e-15	5	5	5	4	4	5	16	6	9	6	8	4	5	7	6	10	2	5	5	3	4	3	7	2	4	4	5	2	4	4	2	3	4	1	4	1
ENSSSCG00000033362	1.38486	1.63298	0.527335	3.09667	0.00195707	0.00323857	1	1	2	0	0	0	0	4	1	3	1	1	0	3	1	1	0	2	2	1	0	1	1	1	2	1	0	0	1	0	1	0	4	1	0	2
ENSSSCG00000033386	1.28704	-1.98772	0.56779	-3.5008	0.000463859	0.000828804	0	0	0	0	0	0	0	0	0	0	0	0	1	1	0	0	3	0	0	6	4	3	4	1	4	4	4	3	8	2	2	6	0	4	2	3
ENSSSCG00000033394	11.1671	4.23488	0.292691	14.4688	1.90903e-47	2.15341e-46	15	14	12	14	14	9	14	8	18	19	10	8	25	12	10	10	16	23	23	2	3	4	0	1	3	3	1	1	2	1	3	2	2	2	0	1
ENSSSCG00000033463	2.40772	-1.64199	0.697956	-2.35257	0.018644	0.0268235	1	0	1	1	1	0	1	2	0	2	0	1	0	0	1	0	1	2	2	1	0	9	0	5	1	23	0	2	20	1	0	1	5	2	0	31
ENSSSCG00000033475	0.518272	-1.74747	0.697141	-2.50663	0.0121888	0.0180323	0	0	0	0	0	0	0	0	0	0	0	0	0	0	0	0	0	0	0	5	2	2	1	1	4	0	3	0	2	0	1	3	2	1	2	0
ENSSSCG00000033493	4.00819	-1.38527	0.356281	-3.88815	0.00010101	0.000193714	4	1	1	2	2	0	2	2	1	4	0	1	0	1	2	1	0	1	1	12	14	8	15	11	10	6	15	4	14	10	8	13	6	0	11	4
ENSSSCG00000033536	0.660688	2.74657	0.789549	3.47866	0.000503928	0.000896335	0	3	0	0	0	1	1	3	0	2	0	1	1	1	0	0	1	0	0	0	0	0	0	1	1	0	0	0	0	0	0	1	0	0	0	0
ENSSSCG00000033553	2.45893	2.73434	0.448636	6.09477	1.09592e-09	3.07812e-09	0	2	1	3	3	1	5	4	8	2	6	2	4	4	2	3	1	5	5	0	0	0	1	2	1	1	3	0	2	2	1	0	4	0	0	2
ENSSSCG00000033594	3.13654	-2.15541	0.44946	-4.79555	1.62233e-06	3.65766e-06	1	2	0	0	0	0	0	3	0	0	1	3	0	1	1	1	0	0	0	15	9	13	7	13	4	13	7	6	9	5	15	7	6	3	8	4
ENSSSCG00000033726	3.35288	-1.85006	0.463547	-3.99109	6.5769e-05	0.0001284	0	1	0	1	1	1	3	7	3	0	0	1	0	0	0	0	0	0	0	4	7	5	4	4	15	11	6	6	11	7	6	11	7	16	6	22
ENSSSCG00000033739	2.20669	-2.66139	0.62668	-4.24681	2.16836e-05	4.43012e-05	0	0	0	0	0	0	0	0	0	1	0	1	0	0	1	2	1	0	0	4	2	7	12	9	10	0	3	3	7	4	12	15	0	0	16	5
ENSSSCG00000033777	1.85072	-2.43509	0.532724	-4.57101	4.85373e-06	1.05357e-05	0	1	0	0	0	0	0	0	1	0	0	1	0	1	0	0	0	1	1	3	5	4	12	3	4	7	9	3	5	2	5	5	10	5	8	3
ENSSSCG00000033837	1.18619	1.17211	0.54356	2.15636	0.0310558	0.0431329	0	0	0	1	1	0	2	0	3	4	2	1	1	0	1	1	0	2	2	0	0	1	1	1	1	1	1	4	0	0	1	1	2	2	2	1
ENSSSCG00000033933	0.768609	-1.77373	0.810668	-2.18799	0.0286706	0.0400608	0	0	0	0	0	0	0	0	0	0	0	0	0	0	0	2	0	0	0	1	0	1	1	0	1	10	0	1	2	0	2	1	5	1	12	2
ENSSSCG00000033993	9.28558	-1.92579	0.348595	-5.52443	3.30559e-08	8.44842e-08	0	1	2	2	2	3	1	3	5	3	2	1	6	2	3	3	0	5	5	27	15	4	47	10	12	36	16	13	17	79	40	21	16	29	14	16
ENSSSCG00000034152	0.68839	-1.88254	0.681919	-2.76065	0.00576868	0.00896205	0	0	0	0	0	0	0	0	0	0	0	0	0	0	0	0	1	0	0	3	2	2	4	0	0	1	4	1	1	1	1	7	0	6	2	1
ENSSSCG00000034181	0.695312	-1.65516	0.655333	-2.52567	0.0115477	0.0171455	0	0	0	0	0	0	0	1	0	0	0	0	0	0	0	0	0	0	0	3	3	4	0	2	2	0	3	2	6	1	3	3	1	0	0	1
ENSSSCG00000034223	2.67314	-1.76115	0.474996	-3.70771	0.000209138	0.00038828	1	0	0	0	0	0	3	1	1	0	0	1	0	0	2	1	0	3	3	6	6	3	8	8	4	13	4	2	4	8	5	4	23	3	11	7
ENSSSCG00000034237	0.539496	-1.56196	0.637249	-2.4511	0.0142419	0.0208589	0	0	0	0	0	0	0	0	0	0	0	0	0	0	0	0	0	1	1	0	2	2	3	3	2	3	3	2	1	0	2	2	1	1	1	0
ENSSSCG00000034242	5.46307	-2.32166	0.378039	-6.14134	8.18292e-10	2.3132e-09	0	2	0	3	3	1	3	1	1	0	1	0	1	0	3	0	0	4	4	16	10	21	21	6	7	12	11	11	28	5	28	22	8	14	10	25
ENSSSCG00000034328	1.79161	-1.43351	0.510592	-2.80755	0.00499197	0.00782225	0	1	1	0	0	1	0	2	1	0	1	1	1	0	0	0	0	0	0	5	7	3	0	4	2	9	12	1	2	5	3	2	5	3	4	7
ENSSSCG00000034358	9.10515	3.13921	0.371793	8.44345	3.08116e-17	1.26995e-16	4	3	9	4	4	8	13	6	18	2	21	11	15	36	6	6	11	18	18	1	1	5	0	1	1	4	2	2	14	3	1	0	4	3	2	2
ENSSSCG00000034393	0.878376	2.54091	0.702791	3.61545	0.000299826	0.000547603	0	1	0	0	0	1	0	0	7	2	1	1	2	0	1	0	2	1	1	0	1	0	0	1	0	1	1	0	0	0	1	1	0	1	0	0
ENSSSCG00000034402	4.34497	5.05946	0.605389	8.35737	6.41329e-17	2.60951e-16	2	1	1	6	6	5	1	13	13	1	2	11	3	13	0	8	3	6	6	0	0	0	1	1	2	0	0	1	0	1	0	0	0	0	0	0
ENSSSCG00000034405	3.44674	-4.15176	0.755693	-5.49398	3.92983e-08	9.99366e-08	0	0	0	0	0	0	1	0	0	0	0	0	0	0	0	0	0	0	0	7	0	23	0	7	8	30	0	5	36	0	3	7	25	5	2	33
ENSSSCG00000034622	2.77231	1.92454	0.393608	4.88948	1.01104e-06	2.32231e-06	5	4	0	3	3	2	1	6	6	4	5	2	1	1	2	0	3	3	3	0	2	0	0	1	1	3	1	3	1	3	4	2	0	1	4	4
ENSSSCG00000034636	2.2469	2.29531	0.456293	5.03034	4.89606e-07	1.1527e-06	4	2	4	6	6	2	1	0	2	5	3	2	4	2	0	0	1	3	3	1	3	1	2	0	1	1	1	2	0	0	0	1	2	2	0	1
ENSSSCG00000034660	0.944133	-1.4907	0.575237	-2.59145	0.00955711	0.0143634	0	0	0	0	0	0	0	0	0	1	0	0	0	1	1	1	0	1	1	4	1	1	2	3	1	6	1	1	3	4	1	2	3	1	1	3
ENSSSCG00000034686	0.500897	-1.43614	0.682655	-2.10375	0.0354	0.0487216	0	0	0	0	0	0	1	0	0	0	0	0	0	0	0	0	0	0	0	2	1	1	2	0	2	4	1	0	0	2	1	2	1	1	0	5
ENSSSCG00000034824	0.86182	1.74093	0.668429	2.6045	0.00920074	0.0138668	0	1	0	1	1	1	1	0	0	1	0	3	0	1	3	0	1	1	1	2	1	0	0	0	0	0	2	0	0	2	0	0	1	0	1	2
ENSSSCG00000034838	2.9853	-2.59518	0.60594	-4.28291	1.84469e-05	3.79526e-05	1	1	0	0	0	0	0	0	0	2	0	0	0	1	2	0	0	1	1	7	3	3	12	11	37	9	1	6	3	6	4	13	1	6	5	11
ENSSSCG00000034914	1.19807	-1.91699	0.594415	-3.22501	0.00125969	0.00213736	0	0	0	1	1	0	0	2	0	0	0	1	0	1	0	0	0	0	0	1	2	3	4	3	0	9	1	2	3	1	5	4	4	3	1	11
ENSSSCG00000034988	2.11855	1.19598	0.425139	2.81315	0.00490581	0.00769369	5	0	0	2	2	0	7	4	0	2	1	1	3	2	2	0	1	2	2	0	3	2	2	2	1	0	2	2	5	4	1	2	2	2	3	1
ENSSSCG00000035020	1.5919	-1.36235	0.562594	-2.42156	0.0154541	0.0225318	0	0	0	1	1	2	2	2	1	0	0	0	0	0	1	0	0	0	0	10	2	2	2	6	2	1	9	1	1	3	0	6	3	5	6	2
ENSSSCG00000035025	4.80717	-1.83234	0.353353	-5.18558	2.15347e-07	5.20756e-07	1	2	2	1	1	1	2	5	1	2	0	0	2	0	3	2	0	0	0	11	16	14	10	20	9	16	15	14	15	10	6	9	17	2	11	7
ENSSSCG00000035043	1.47775	-2.45246	0.554665	-4.42152	9.80103e-06	2.06763e-05	1	0	0	0	0	0	1	0	0	0	0	0	0	0	1	1	0	0	0	5	3	5	9	5	3	3	8	3	4	2	5	4	1	1	1	3
ENSSSCG00000035064	1.46402	-2.81225	0.625104	-4.49884	6.83237e-06	1.4632e-05	0	0	0	0	0	0	1	0	0	0	0	0	0	0	0	1	0	0	0	2	1	13	1	1	4	11	2	1	3	3	8	13	6	2	1	2
ENSSSCG00000035121	4.31723	-3.56981	0.540047	-6.61019	3.83836e-11	1.16634e-10	0	1	0	0	0	0	1	1	1	0	0	0	0	0	1	1	1	0	0	10	22	8	10	18	8	22	11	6	26	4	8	2	36	9	15	5
ENSSSCG00000035124	2.71839	-2.35872	0.503771	-4.68212	2.83926e-06	6.28386e-06	2	0	1	1	1	0	1	0	1	0	1	0	0	0	1	0	0	2	2	9	5	0	3	7	4	11	8	4	21	10	5	5	10	7	8	9
ENSSSCG00000035160	0.724688	3.29184	0.693596	4.74605	2.07427e-06	4.63663e-06	1	1	0	1	1	0	2	1	0	1	0	2	0	1	1	1	1	2	2	0	0	0	0	0	0	0	0	0	1	0	0	0	0	0	0	0
ENSSSCG00000035222	2.51809	2.255	0.443756	5.08163	3.74208e-07	8.89921e-07	1	9	2	0	0	2	2	5	4	1	1	1	3	2	5	4	3	3	3	0	1	2	1	0	1	2	2	1	0	2	0	1	6	0	0	4
ENSSSCG00000035252	0.980518	-2.46608	0.645943	-3.81781	0.000134644	0.000255019	0	0	0	0	0	0	0	0	0	0	0	0	0	0	0	0	0	1	1	3	6	3	1	0	0	2	11	1	2	5	6	0	2	2	2	7
ENSSSCG00000035276	1.95249	-1.74743	0.539207	-3.24074	0.0011922	0.002029	0	0	0	1	1	0	0	1	1	0	0	1	1	1	1	0	0	0	0	2	2	6	10	1	1	5	11	4	5	0	3	10	11	5	4	5
ENSSSCG00000035300	1.89044	-1.41156	0.547405	-2.57864	0.00991901	0.0148788	1	1	0	0	0	0	0	1	2	0	0	2	4	0	0	0	0	0	0	4	7	6	0	7	6	8	4	3	3	7	4	5	0	3	1	1
ENSSSCG00000035362	2.20493	1.09593	0.385649	2.84178	0.00448629	0.00707742	3	1	0	1	1	1	2	1	1	4	2	5	1	0	2	1	3	4	4	2	3	1	4	1	1	4	1	2	3	1	2	1	2	4	3	1
ENSSSCG00000035369	1.68054	-1.83363	0.56727	-3.23238	0.00122766	0.00208554	1	1	0	0	0	1	0	1	2	0	0	0	0	0	1	0	0	0	0	3	1	4	11	5	5	2	1	5	5	4	2	1	6	8	8	1
ENSSSCG00000035413	0.34679	1.96406	0.913172	2.15081	0.0314913	0.0436988	0	0	0	0	0	0	0	0	0	1	0	1	1	1	1	0	0	1	1	1	0	0	0	0	0	0	0	1	0	0	0	0	0	0	0	0
ENSSSCG00000035416	0.898157	-1.58067	0.706248	-2.23812	0.0252132	0.0355456	0	0	0	0	0	0	0	0	0	0	0	0	1	0	1	0	2	0	0	1	1	5	0	1	4	7	0	0	1	0	4	2	5	4	4	2
ENSSSCG00000035476	0.721584	-1.51146	0.672964	-2.24598	0.0247055	0.0348914	0	0	0	0	0	0	0	0	0	0	2	0	0	0	0	0	0	1	1	3	2	1	3	2	3	0	4	0	2	1	0	1	0	7	1	3
ENSSSCG00000035547	0.872169	-1.29872	0.591913	-2.19411	0.0282274	0.0394867	1	0	0	0	0	0	0	0	0	0	0	0	1	0	2	1	0	0	0	3	1	0	4	2	1	1	0	3	2	3	2	3	2	2	1	3
ENSSSCG00000035563	8.88841	-1.89515	0.289851	-6.53836	6.21974e-11	1.86866e-10	2	2	4	3	3	1	2	4	5	1	7	0	2	2	0	2	1	5	5	14	27	18	47	20	4	28	51	18	35	21	25	22	22	13	14	29
ENSSSCG00000035612	3.06962	2.39317	0.444132	5.38842	7.108e-08	1.77993e-07	3	1	1	1	1	8	9	3	1	3	1	6	2	1	2	3	1	3	3	3	0	1	2	3	3	1	1	1	5	2	1	1	2	0	0	1
ENSSSCG00000035661	1.6641	-3.00144	0.575744	-5.21315	1.85663e-07	4.5147e-07	0	1	0	0	0	0	0	0	0	0	0	0	0	0	0	0	1	0	0	5	2	1	11	6	11	2	4	3	3	2	9	8	2	6	9	3
ENSSSCG00000035667	6.47574	4.79601	0.495277	9.68347	3.5447e-22	1.80597e-21	17	12	5	12	12	14	4	6	7	4	3	11	11	6	8	4	7	12	12	0	3	1	0	0	0	0	0	0	0	5	0	0	0	1	0	1
ENSSSCG00000035697	3.071	2.45785	0.541747	4.53689	5.709e-06	1.23129e-05	1	1	5	5	5	4	2	1	3	3	9	1	0	18	1	3	1	0	0	3	2	0	1	2	1	0	2	0	0	1	2	0	0	0	4	2
ENSSSCG00000035711	1.06486	-2.53795	0.647227	-3.92126	8.80862e-05	0.000169989	0	0	0	0	0	0	0	0	0	0	0	0	0	0	1	0	0	0	0	1	2	5	1	8	2	1	1	4	4	0	11	1	3	3	2	1
ENSSSCG00000035927	1.45445	-3.03837	0.591317	-5.1383	2.7723e-07	6.65286e-07	0	0	0	0	0	0	0	1	0	0	0	0	0	0	0	0	0	0	0	7	11	0	9	9	2	2	6	1	4	5	1	5	1	2	5	7
ENSSSCG00000035960	4.15519	-1.60656	0.395765	-4.05938	4.92028e-05	9.71833e-05	6	1	0	1	1	1	1	3	0	0	1	3	0	4	0	2	0	0	0	4	7	7	8	9	6	29	6	7	12	8	10	9	12	12	4	14
ENSSSCG00000036070	0.563158	-1.60128	0.640357	-2.50061	0.012398	0.0183259	0	0	0	0	0	0	0	0	0	1	0	0	0	0	0	0	0	0	0	2	2	1	4	1	0	1	0	1	2	4	2	3	0	2	1	2
ENSSSCG00000036080	13.1477	-1.59796	0.558759	-2.85984	0.00423855	0.006707	0	3	0	5	5	1	9	9	2	1	2	10	6	1	10	8	1	0	0	2	8	60	5	4	25	182	13	2	7	14	53	2	91	71	25	11
ENSSSCG00000036089	2.74105	-1.17906	0.388754	-3.03291	0.00242207	0.00396051	1	2	0	0	0	2	4	0	2	0	2	0	3	0	0	0	0	0	0	5	9	8	9	5	4	7	5	4	6	4	6	6	2	9	6	6
ENSSSCG00000036095	1.97658	-1.80344	0.502361	-3.58993	0.000330763	0.000601126	1	1	2	0	0	0	0	1	0	0	0	1	3	0	0	0	0	0	0	5	4	4	12	3	4	7	5	1	5	1	7	10	6	3	5	4
ENSSSCG00000036109	3.3317	5.01383	0.560496	8.94535	3.70771e-19	1.66582e-18	3	0	7	2	2	4	5	5	6	4	6	0	6	3	3	3	2	4	4	0	1	0	0	0	0	0	0	0	1	0	0	0	2	0	0	0
ENSSSCG00000036140	0.769626	-1.31543	0.623794	-2.10876	0.0349655	0.0481686	0	0	1	0	0	0	0	0	0	0	1	0	1	0	0	0	0	0	0	2	2	1	3	2	5	2	4	0	2	3	0	3	0	1	3	0
ENSSSCG00000036149	0.833433	-1.71185	0.658775	-2.59854	0.00936212	0.014094	0	0	0	0	0	0	0	0	0	0	0	0	0	3	0	0	0	0	0	6	4	1	3	3	1	0	3	2	1	2	1	1	7	2	2	1
ENSSSCG00000036158	0.724246	-1.51747	0.656638	-2.31096	0.0208349	0.0297721	0	0	0	0	0	0	0	0	0	0	0	1	1	0	0	0	0	1	1	0	0	2	0	2	3	2	1	1	1	4	1	3	1	1	7	5
ENSSSCG00000036207	7.60786	4.73031	0.464584	10.1818	2.39027e-24	1.32937e-23	6	19	6	15	15	11	11	4	21	3	3	8	14	3	11	8	4	27	27	0	1	3	0	1	0	1	0	0	0	4	0	0	3	1	0	1
ENSSSCG00000036232	41.7022	2.43321	0.184359	13.1982	8.98569e-40	8.17535e-39	31	34	37	39	39	28	27	45	44	47	76	39	52	28	35	45	47	60	60	17	18	15	15	6	13	15	26	24	31	23	39	12	18	28	33	22
ENSSSCG00000036234	2.67686	4.68602	0.582609	8.04316	8.7553e-16	3.37641e-15	3	6	1	6	6	4	0	2	3	0	2	3	1	4	8	2	3	4	4	0	0	0	1	0	1	0	0	0	0	2	0	0	0	0	0	0
ENSSSCG00000036362	1.54001	-2.31894	0.66212	-3.50229	0.000461269	0.000824545	0	0	0	0	0	0	0	1	0	1	0	0	0	0	0	0	1	2	2	1	3	1	1	5	0	9	1	1	15	0	3	2	5	7	2	15
ENSSSCG00000036367	1.54297	1.2774	0.475335	2.68736	0.00720194	0.0110344	2	0	0	1	1	1	0	1	2	1	2	3	6	1	0	1	3	2	2	2	1	0	1	0	2	2	1	1	1	3	2	4	3	1	1	0
ENSSSCG00000036405	3.51093	-3.07144	0.522265	-5.881	4.07804e-09	1.10772e-08	1	0	0	0	0	3	1	0	0	0	0	0	0	1	0	1	0	1	1	5	13	4	30	13	11	6	7	7	7	7	13	8	6	4	20	11
ENSSSCG00000036443	0.995384	1.42164	0.657853	2.16103	0.0306928	0.0426711	0	0	1	2	2	1	0	4	0	0	1	0	0	1	3	3	1	0	0	1	0	1	0	1	0	3	1	0	5	0	1	1	1	0	0	0
ENSSSCG00000036448	0.813546	1.9623	0.696073	2.8191	0.0048158	0.00756101	0	1	0	1	1	2	4	1	0	0	0	0	2	1	0	1	1	1	1	0	1	0	1	2	2	0	0	0	1	1	1	0	0	0	0	0
ENSSSCG00000036461	3.74123	2.46549	0.47634	5.17589	2.26829e-07	5.47387e-07	6	6	8	5	5	0	5	15	3	9	0	2	1	0	2	3	4	2	2	0	1	2	1	1	3	1	4	2	0	2	1	2	0	1	4	0
ENSSSCG00000036475	2.56533	-3.28841	0.599696	-5.48346	4.17092e-08	1.05846e-07	0	0	0	0	0	1	0	0	0	0	0	0	2	0	0	0	1	0	0	10	14	6	4	9	2	4	15	3	4	3	1	2	3	17	3	23
ENSSSCG00000036545	0.957938	1.57153	0.714489	2.19952	0.0278412	0.0389816	0	0	1	1	1	0	1	0	0	2	1	2	0	2	0	0	1	0	0	0	3	0	4	0	0	0	1	1	0	1	1	0	1	0	0	0
ENSSSCG00000036607	3.13589	-1.11719	0.446934	-2.49967	0.0124309	0.0183661	3	1	0	0	0	3	4	3	1	0	1	0	0	1	0	0	1	1	1	11	9	1	16	4	3	4	22	6	7	14	6	2	7	3	4	5
ENSSSCG00000036609	0.729971	2.95459	0.979129	3.01757	0.00254808	0.00415296	0	1	3	2	2	0	6	1	0	0	0	0	0	0	0	1	1	0	0	0	1	0	0	0	0	0	1	0	0	0	0	0	0	0	0	0
ENSSSCG00000036616	0.57934	-1.87196	0.771068	-2.42775	0.0151928	0.0221762	0	0	0	0	0	0	0	0	0	0	0	0	0	0	0	0	0	0	0	2	1	0	2	4	0	0	2	2	2	1	0	0	9	2	1	1
ENSSSCG00000036629	2.3737	1.78399	0.398251	4.47957	7.4792e-06	1.5972e-05	3	1	2	2	2	3	0	1	3	2	2	2	3	1	1	3	3	2	2	1	1	2	2	3	1	0	0	2	1	3	1	1	3	2	1	2
ENSSSCG00000036630	1.64141	-3.36012	0.64143	-5.23847	1.61912e-07	3.95502e-07	0	0	0	0	0	0	0	0	0	0	0	0	0	0	0	0	0	0	0	5	8	3	3	0	0	9	5	3	6	9	1	0	8	13	7	7
ENSSSCG00000036645	0.573553	2.3275	0.904075	2.57445	0.01004	0.0150465	0	1	0	0	0	0	2	2	0	0	4	1	0	0	0	1	1	0	0	0	0	0	0	1	0	0	0	0	2	0	0	1	0	0	0	0
ENSSSCG00000036743	1.62021	-1.60067	0.62765	-2.55026	0.0107644	0.0160479	1	0	1	1	1	0	2	0	1	0	0	0	0	0	0	0	0	2	2	5	10	3	0	2	0	6	6	2	6	1	2	1	5	1	21	2
ENSSSCG00000036744	1.82464	-3.41163	0.813863	-4.19189	2.76635e-05	5.59467e-05	0	0	0	0	0	0	0	0	0	0	0	0	0	0	0	0	0	0	0	5	1	3	0	0	0	5	4	8	23	15	1	1	1	21	3	11
ENSSSCG00000036770	0.716685	-1.72014	0.666448	-2.58105	0.00984995	0.0147776	1	0	0	0	0	0	0	0	0	0	0	0	0	0	1	0	0	0	0	0	1	2	1	1	1	3	1	0	3	1	0	2	2	6	1	6
ENSSSCG00000036792	1.16612	-2.50517	0.590442	-4.24288	2.20674e-05	4.50492e-05	0	0	0	0	0	0	0	0	0	0	0	0	1	1	0	0	0	0	0	1	7	6	2	8	0	4	2	2	8	1	2	2	2	5	3	2
ENSSSCG00000036836	4.6588	2.75925	0.641307	4.30255	1.68847e-05	3.48682e-05	4	0	15	7	7	0	7	4	0	18	8	4	5	0	8	1	8	0	0	0	1	2	0	1	5	4	0	3	5	5	1	0	0	0	0	0
ENSSSCG00000036884	1.81155	-2.97404	0.554507	-5.3634	8.16716e-08	2.03622e-07	0	0	0	0	0	1	0	0	0	0	1	0	0	1	0	0	0	0	0	1	8	8	10	5	3	12	4	2	5	2	16	5	5	3	3	5
ENSSSCG00000036892	9.31127	-1.80696	0.35392	-5.10555	3.29826e-07	7.87049e-07	1	2	3	2	2	1	0	5	2	0	2	0	8	3	6	6	1	3	3	13	21	24	31	7	4	56	7	15	25	7	40	29	43	23	42	32
ENSSSCG00000036937	0.358825	1.83675	0.866523	2.11967	0.0340336	0.046982	0	1	0	0	0	1	0	0	1	1	1	0	0	1	0	0	1	0	0	0	1	0	0	0	0	1	0	0	0	0	0	0	0	0	0	0
ENSSSCG00000036943	6.79442	-2.15469	0.38974	-5.52852	3.22948e-08	8.25766e-08	0	0	2	2	2	3	6	1	3	3	0	0	0	0	4	2	0	2	2	18	7	20	16	8	34	8	18	6	18	20	24	37	5	30	11	21
ENSSSCG00000036996	0.886855	-1.82672	0.610669	-2.99134	0.00277754	0.00450386	1	0	0	0	0	0	0	1	0	0	0	0	0	0	0	0	1	0	0	3	2	6	0	0	5	5	3	0	3	2	2	3	1	1	3	4
ENSSSCG00000037074	1.35931	-1.4617	0.650991	-2.24535	0.0247455	0.034939	0	0	0	0	0	0	1	0	0	0	0	0	1	1	3	1	1	0	0	1	2	0	1	1	0	7	1	2	4	2	3	0	6	2	13	10
ENSSSCG00000037166	0.512001	2.53267	0.86	2.94496	0.00322992	0.00519527	1	0	0	1	1	1	0	0	2	0	0	2	0	0	0	1	0	2	2	0	0	0	0	0	0	0	0	0	0	0	0	0	1	0	1	0
ENSSSCG00000037225	20.8116	6.09165	0.464332	13.1192	2.55786e-39	2.2951e-38	23	29	40	10	10	9	45	20	9	70	27	9	17	45	30	20	29	16	16	1	0	0	0	0	0	2	2	0	1	7	0	0	0	1	1	0
ENSSSCG00000037285	0.582717	-1.91287	0.760631	-2.51485	0.0119084	0.0176435	0	0	0	0	0	0	0	0	0	0	0	0	0	0	0	0	0	0	0	0	2	0	1	3	0	0	2	1	9	2	3	0	1	1	2	2
ENSSSCG00000037335	0.67126	-2.13308	0.578613	-3.68654	0.00022732	0.00042028	0	0	0	0	0	0	0	0	0	0	0	0	0	0	0	0	0	0	0	3	2	1	1	2	1	2	4	2	2	3	3	2	1	2	1	3
ENSSSCG00000037452	3.10344	-2.13149	0.43912	-4.85401	1.20992e-06	2.75965e-06	1	0	0	0	0	0	3	1	0	0	1	1	0	1	3	1	0	1	1	8	5	11	14	6	4	10	9	7	11	10	11	4	8	12	3	6
ENSSSCG00000037485	1.00896	-1.30119	0.566882	-2.29535	0.0217133	0.0309561	1	1	0	0	0	1	0	0	0	0	0	0	0	0	1	1	0	0	0	3	2	1	4	1	1	2	6	2	3	4	0	2	3	2	3	1
ENSSSCG00000037497	1.04391	-1.92362	0.579531	-3.31927	0.000902535	0.00155877	0	1	0	0	0	0	0	0	1	0	0	1	1	0	0	0	0	0	0	8	2	2	3	1	4	2	7	0	3	3	4	3	2	1	0	4
ENSSSCG00000037504	1.86538	-3.58626	0.54753	-6.54989	5.75789e-11	1.73213e-10	0	0	0	0	0	0	0	0	0	0	0	0	0	0	0	0	0	0	0	6	6	5	8	3	5	16	5	2	5	10	1	2	5	4	10	7
ENSSSCG00000037525	2.84795	2.83892	0.436913	6.49766	8.15772e-11	2.4347e-10	5	2	4	3	3	2	4	1	0	4	2	5	5	5	4	2	4	1	1	4	1	0	1	1	0	1	0	2	1	2	3	0	0	1	0	1
ENSSSCG00000037581	43.6493	6.40592	0.380189	16.8493	1.0621e-63	1.73318e-62	44	70	11	31	31	111	62	68	71	24	83	50	108	28	39	22	37	48	48	0	1	4	1	2	8	2	0	0	0	3	0	0	2	2	1	1
ENSSSCG00000037649	2.71423	-1.22803	0.392878	-3.12573	0.00177363	0.00295054	1	0	2	1	1	1	2	0	0	1	2	2	1	0	0	2	2	1	1	8	7	2	5	6	4	6	6	7	5	8	9	5	3	4	5	11
ENSSSCG00000037672	0.665558	2.27449	0.725387	3.13556	0.00171529	0.00285806	1	2	0	0	0	0	1	1	1	1	0	1	4	0	1	0	0	1	1	0	2	0	0	0	0	1	0	1	0	0	0	1	0	0	0	1
ENSSSCG00000037684	1.35266	-2.9049	0.640478	-4.53552	5.74617e-06	1.23902e-05	0	0	0	0	0	0	1	0	0	0	0	0	0	0	0	0	0	0	0	1	6	1	3	5	2	1	13	1	10	3	0	9	6	6	4	0
ENSSSCG00000037699	5.29285	1.59161	0.270896	5.87533	4.21995e-09	1.14526e-08	12	6	1	1	1	5	5	3	7	6	7	6	3	3	4	7	5	7	7	7	4	4	5	3	2	7	7	1	8	4	5	4	0	3	3	5
ENSSSCG00000037709	0.592441	-1.42393	0.67686	-2.10373	0.0354021	0.0487221	0	0	1	0	0	0	0	1	0	0	0	0	0	0	0	0	0	0	0	0	3	2	0	3	0	3	2	1	2	0	1	3	4	0	4	1
ENSSSCG00000037751	0.745256	-1.7777	0.650685	-2.73204	0.00629426	0.00973049	1	0	1	0	0	0	0	0	0	0	0	0	0	0	0	0	0	0	0	2	2	3	2	0	0	8	1	0	4	1	0	2	5	2	3	2
ENSSSCG00000037867	1.42143	3.90975	0.756416	5.16878	2.35628e-07	5.68081e-07	5	1	0	0	0	0	1	2	7	1	5	0	5	2	0	0	0	5	5	0	1	0	0	2	0	0	0	0	0	0	0	0	0	0	0	0
ENSSSCG00000037876	0.781699	2.99846	0.719326	4.16843	3.06711e-05	6.17349e-05	0	1	1	1	1	2	1	0	0	3	2	0	1	0	0	2	0	1	1	0	0	0	0	0	0	1	1	0	0	0	0	0	0	0	0	0
ENSSSCG00000037878	2.23827	1.74387	0.544638	3.2019	0.00136526	0.00230615	0	1	0	1	1	3	3	1	0	1	0	3	2	1	2	5	4	3	3	3	0	2	2	1	0	3	0	0	0	6	0	0	2	3	2	0
ENSSSCG00000037892	10.0275	-3.52561	0.389801	-9.04465	1.50145e-19	6.86817e-19	2	0	1	1	1	0	0	1	2	0	1	0	0	2	3	1	0	3	3	28	17	35	59	27	37	14	32	28	30	15	50	43	9	25	31	20
ENSSSCG00000037928	4.09747	1.72307	0.309659	5.56442	2.63032e-08	6.76706e-08	3	0	5	3	3	3	1	5	3	6	5	4	6	3	2	5	3	5	5	2	3	4	2	5	2	4	8	0	3	2	2	3	3	0	3	4
ENSSSCG00000037937	1.17557	2.7916	0.601465	4.64134	3.46151e-06	7.60152e-06	0	2	0	2	2	0	0	1	2	2	2	2	2	1	1	2	2	2	2	0	1	0	1	0	0	0	0	1	0	2	0	0	0	1	0	2
ENSSSCG00000038043	1.65545	-2.22162	0.594485	-3.73706	0.000186186	0.000347582	0	2	0	1	1	0	1	0	0	0	0	1	0	0	0	1	0	0	0	4	1	1	9	3	1	6	2	0	4	5	3	4	14	7	1	9
ENSSSCG00000038057	1.04653	-2.3415	0.578171	-4.04984	5.12536e-05	0.000101056	0	0	0	0	0	0	1	0	0	0	0	0	1	0	0	0	0	0	0	1	2	4	5	1	0	3	5	4	5	0	8	4	3	3	2	3
ENSSSCG00000038107	0.840782	-2.00355	0.647802	-3.09284	0.00198251	0.00327736	0	0	0	0	0	0	0	0	0	0	1	0	0	0	0	0	0	1	1	3	10	3	2	2	1	0	3	1	1	3	2	0	4	2	0	2
ENSSSCG00000038110	1.37571	-1.2478	0.584812	-2.13367	0.0328695	0.0454692	1	0	0	0	0	0	0	0	0	0	1	0	1	2	1	0	2	0	0	2	0	4	5	2	1	8	2	1	2	2	6	2	7	6	5	1
ENSSSCG00000038148	3.11377	-3.77681	0.532988	-7.08611	1.37935e-12	4.53134e-12	0	0	0	1	1	0	0	0	0	0	0	0	0	0	1	1	0	0	0	4	28	19	11	10	7	10	12	6	8	3	8	13	8	3	5	10
ENSSSCG00000038208	4.75613	-2.83556	0.433691	-6.5382	6.22617e-11	1.87039e-10	0	0	0	0	0	1	0	1	0	0	2	0	1	0	1	2	0	2	2	22	20	11	24	10	5	5	18	15	15	8	16	11	9	9	17	11
ENSSSCG00000038215	1.33058	-2.69783	0.610984	-4.41556	1.0075e-05	2.12303e-05	0	1	0	0	0	0	0	0	0	0	1	0	0	0	0	0	0	0	0	0	10	5	7	1	1	5	6	1	1	7	3	4	1	2	13	3
ENSSSCG00000038228	1.13284	-2.43372	0.607012	-4.00935	6.08873e-05	0.000119219	0	0	0	0	0	0	1	0	0	0	0	0	0	0	0	0	0	0	0	5	5	1	4	3	0	6	3	2	11	2	1	0	8	2	2	2
ENSSSCG00000038269	0.674016	-1.56932	0.720835	-2.17709	0.0294737	0.041111	0	0	0	1	1	0	0	0	0	0	0	0	0	0	0	0	0	0	0	3	1	0	0	8	0	2	1	0	2	0	1	2	4	3	4	1
ENSSSCG00000038290	3.67485	-4.28616	0.680952	-6.29437	3.08646e-10	8.95198e-10	0	0	1	0	0	0	0	0	0	0	0	0	0	0	0	0	0	0	0	1	0	23	2	10	5	35	2	4	34	2	7	11	26	9	1	30
ENSSSCG00000038375	0.787398	2.40895	0.808109	2.98097	0.00287334	0.00465167	1	0	1	1	1	0	0	0	2	2	0	5	0	0	0	1	1	1	1	0	1	0	0	0	0	0	1	1	0	3	0	0	0	0	0	0
ENSSSCG00000038412	1.14142	-2.64295	0.549493	-4.8098	1.51081e-06	3.41614e-06	0	0	0	0	0	0	0	0	0	0	0	0	0	0	0	0	0	0	0	3	7	1	3	3	5	3	5	4	2	2	5	2	4	1	5	3
ENSSSCG00000038441	0.785274	-1.3529	0.601088	-2.25075	0.0244011	0.0344963	0	1	1	0	0	0	0	0	0	1	0	0	0	1	0	0	0	0	0	1	1	1	0	1	1	6	3	2	3	2	1	0	2	2	3	3
ENSSSCG00000038462	2.53999	-2.38303	0.558729	-4.26508	1.99827e-05	4.09726e-05	0	0	0	0	0	0	0	0	1	1	1	2	0	1	0	0	2	1	1	0	2	6	7	4	3	2	11	3	5	21	14	12	4	6	4	10
ENSSSCG00000038527	2.95268	-2.20129	0.452632	-4.86331	1.15438e-06	2.63813e-06	0	0	1	0	0	2	0	1	0	0	0	1	1	0	1	0	2	3	3	6	7	8	7	12	5	7	5	3	14	10	13	13	6	3	5	10
ENSSSCG00000038551	1.15809	3.14719	0.612017	5.14232	2.71369e-07	6.51724e-07	1	1	2	2	2	1	0	2	5	2	1	0	2	1	1	2	1	1	1	0	1	0	0	1	0	0	0	0	0	2	1	0	0	0	1	0
ENSSSCG00000038578	1.18471	3.52535	0.716853	4.91781	8.75174e-07	2.02034e-06	0	1	0	3	3	1	0	3	12	1	2	0	1	1	0	1	1	2	2	0	0	0	0	0	0	1	0	0	0	1	0	1	0	0	0	0
ENSSSCG00000038588	1.92046	-3.01517	0.653527	-4.61368	3.956e-06	8.64942e-06	0	0	1	0	0	0	0	1	0	0	0	1	0	0	0	0	0	0	0	10	14	9	0	3	0	4	12	3	3	8	0	1	8	5	11	1
ENSSSCG00000038591	0.482272	2.0999	0.966353	2.17302	0.029779	0.0415078	0	1	0	0	0	0	0	0	3	0	2	0	4	0	0	1	0	0	0	0	0	1	0	0	1	1	1	0	0	0	0	0	0	0	0	0
ENSSSCG00000038606	1.16182	-2.06245	0.594681	-3.46816	0.000524034	0.000930206	1	1	0	0	0	0	0	1	0	0	0	0	0	0	1	0	0	0	0	10	6	3	2	4	0	0	3	1	5	1	3	2	5	5	1	3
ENSSSCG00000038749	1.04384	-2.74865	0.593092	-4.63444	3.57911e-06	7.84868e-06	0	0	0	0	0	0	0	0	0	0	0	0	0	0	0	0	0	0	0	2	0	0	7	3	1	2	3	4	6	3	6	4	4	3	2	8
ENSSSCG00000038929	1.85865	-2.2333	0.559089	-3.99453	6.48237e-05	0.000126625	1	0	0	0	0	0	1	1	0	1	0	0	3	0	0	0	0	0	0	5	4	3	4	5	13	1	2	3	8	5	1	10	4	3	8	4
ENSSSCG00000038946	1.43024	-1.79535	0.594785	-3.01849	0.0025404	0.00414092	3	0	0	0	0	0	0	0	1	0	0	0	3	0	0	0	0	0	0	4	6	4	11	1	4	0	5	3	6	3	1	0	4	3	4	3
ENSSSCG00000039010	0.663271	-1.82902	0.665183	-2.74965	0.00596594	0.00925001	0	1	0	0	0	0	0	0	0	0	0	0	0	0	0	0	0	0	0	6	2	3	0	2	0	2	6	3	1	2	1	0	2	2	1	1
ENSSSCG00000039158	1.55518	-2.70598	0.63618	-4.25347	2.1048e-05	4.30537e-05	0	0	1	0	0	0	0	0	0	0	0	0	0	0	1	0	0	1	1	4	17	4	3	2	1	1	8	4	13	1	1	4	1	13	1	2
ENSSSCG00000039169	1.0252	2.54315	0.701055	3.6276	0.000286069	0.000523606	4	1	1	0	0	1	1	0	2	1	5	1	1	0	0	0	0	3	3	1	0	0	0	1	0	1	0	0	0	0	0	1	3	1	0	0
ENSSSCG00000039193	10.2395	-1.2829	0.299261	-4.28688	1.81202e-05	3.73123e-05	5	4	2	3	3	7	2	10	6	0	5	3	1	3	4	4	2	2	2	30	42	7	39	14	2	26	57	16	28	23	20	15	42	23	12	15
ENSSSCG00000039279	0.814482	-2.40845	0.595842	-4.04209	5.29775e-05	0.000104322	0	0	0	0	0	0	0	0	0	0	0	0	0	0	0	0	0	0	0	3	2	0	6	2	1	5	4	2	6	2	1	2	4	4	1	2
ENSSSCG00000039308	0.701612	2.15082	0.696552	3.0878	0.00201642	0.00333106	2	0	0	0	0	0	0	2	1	0	2	1	2	0	1	1	0	1	1	0	2	0	1	0	0	1	0	1	0	0	0	0	0	0	1	1
ENSSSCG00000039341	2.00042	-3.26476	0.641865	-5.08637	3.64982e-07	8.6835e-07	0	0	0	0	0	0	0	0	0	0	1	0	0	0	0	0	0	0	0	4	0	4	4	8	0	1	14	5	31	3	10	4	4	10	2	3
ENSSSCG00000039399	2.45216	-2.30279	0.492523	-4.6755	2.93233e-06	6.47857e-06	2	1	1	0	0	1	1	0	1	1	0	0	0	0	0	1	0	0	0	7	10	7	8	4	5	7	6	6	4	4	11	8	4	6	4	6
ENSSSCG00000039415	1.14478	3.78098	0.626008	6.03982	1.54282e-09	4.28985e-09	1	0	3	1	1	2	1	2	1	2	0	0	3	2	2	0	1	2	2	0	0	0	0	0	1	0	0	0	0	1	0	0	0	0	0	0
ENSSSCG00000039486	4.45693	-1.70152	0.382138	-4.45264	8.48214e-06	1.79984e-05	0	0	1	1	1	3	2	1	2	0	0	2	2	0	1	4	1	3	3	5	17	14	2	6	4	14	27	7	22	6	8	6	9	6	15	21
ENSSSCG00000039498	2.77285	2.24914	0.511053	4.401	1.07755e-05	2.26517e-05	3	4	1	11	11	5	2	1	0	1	0	6	2	0	8	2	1	0	0	0	3	2	1	1	1	0	6	1	1	0	1	0	2	3	2	1
ENSSSCG00000039522	14.571	-1.6621	0.271555	-6.12067	9.3184e-10	2.62597e-09	4	6	1	1	1	6	5	3	0	2	21	2	2	8	8	1	1	4	4	54	48	35	51	31	36	23	46	16	45	38	31	24	57	25	23	23
ENSSSCG00000039561	0.722563	-1.99925	0.648631	-3.08226	0.00205433	0.00338988	0	0	0	0	0	0	0	0	0	0	0	0	0	0	0	0	0	1	1	0	2	2	1	2	2	4	5	2	0	3	5	0	2	2	0	4
ENSSSCG00000039747	11.0278	-2.15333	0.254509	-8.46072	2.65731e-17	1.09832e-16	1	3	1	1	1	3	1	8	4	5	3	1	0	1	0	4	3	2	2	36	30	20	43	18	17	38	34	21	27	23	31	29	52	25	23	30
ENSSSCG00000039841	0.772988	-2.1076	0.618126	-3.40965	0.000650451	0.00114193	0	0	0	0	0	0	0	1	0	0	0	0	0	0	0	0	0	0	0	1	1	4	1	3	3	4	5	0	0	5	3	4	3	1	3	1
ENSSSCG00000039903	1.40376	3.61469	0.594013	6.0852	1.16349e-09	3.26135e-09	1	1	0	1	1	1	4	2	2	4	1	1	0	2	2	2	1	5	5	0	0	1	1	0	0	0	1	0	0	1	0	1	0	0	0	0
ENSSSCG00000039973	0.852301	1.61166	0.626976	2.57053	0.0101542	0.015199	1	0	1	1	1	1	0	0	0	2	1	2	3	0	1	0	1	1	1	0	2	0	2	2	0	0	1	0	0	0	1	1	1	0	1	1
ENSSSCG00000040036	23.0541	-1.70384	0.259658	-6.56187	5.31364e-11	1.60107e-10	2	7	9	6	6	5	1	13	2	7	6	4	1	6	24	4	8	7	7	43	41	39	44	42	67	74	37	12	61	32	66	86	99	51	88	82
ENSSSCG00000040045	2.98153	1.83384	0.374965	4.89071	1.00474e-06	2.30841e-06	1	0	5	3	3	0	2	3	2	4	6	6	2	5	3	2	3	2	2	2	1	1	2	1	3	1	3	5	1	4	2	0	2	1	4	2
ENSSSCG00000040173	3.77967	3.48899	0.47925	7.2801	3.33582e-13	1.1331e-12	2	14	0	11	11	3	7	4	4	4	3	9	0	2	1	4	5	3	3	2	1	0	1	0	0	0	0	1	1	1	1	1	1	1	2	2
ENSSSCG00000040177	0.633886	-1.5342	0.7119	-2.15508	0.0311559	0.0432569	0	0	0	0	0	0	1	0	0	0	0	0	0	1	0	0	0	0	0	4	2	3	2	0	0	2	0	0	3	1	0	3	0	2	4	6
ENSSSCG00000040254	0.816936	-2.35136	0.664129	-3.54052	0.000399344	0.000719364	0	0	0	0	0	0	0	0	0	0	0	0	0	0	0	0	0	0	0	3	2	1	4	3	0	0	4	8	5	1	2	2	3	1	0	3
ENSSSCG00000040300	1.79826	-2.56166	0.552792	-4.63404	3.58603e-06	7.86202e-06	0	0	0	1	1	1	0	1	1	1	0	0	0	0	0	0	0	0	0	2	3	7	2	5	6	14	2	2	3	1	8	8	5	8	5	5
ENSSSCG00000040406	0.700123	-1.70514	0.60915	-2.79921	0.00512282	0.00801024	0	0	0	0	0	0	0	0	0	0	0	0	1	0	0	1	0	0	0	2	4	1	2	3	1	4	3	1	0	1	2	3	4	1	3	0
ENSSSCG00000040481	0.580034	-1.89565	0.796723	-2.37931	0.017345	0.0251017	0	0	0	0	0	0	0	0	0	0	0	0	0	0	0	0	0	0	0	1	1	2	1	0	1	2	0	0	12	4	1	0	2	1	0	6
ENSSSCG00000040516	1.104	1.70229	0.559605	3.04195	0.00235048	0.00384952	2	0	0	1	1	0	2	1	3	1	1	1	2	1	0	0	0	2	2	2	2	1	1	0	1	2	2	0	1	0	0	0	0	1	0	0
ENSSSCG00000040548	2.50502	-1.85757	0.68484	-2.71242	0.00667937	0.0102878	0	0	0	0	0	0	0	4	0	0	1	0	0	0	0	2	4	1	1	3	0	3	2	1	1	21	3	4	8	4	2	1	4	2	41	19
ENSSSCG00000040594	0.586527	-1.65898	0.632558	-2.62266	0.00872463	0.0131975	0	0	0	0	0	0	0	0	0	0	0	0	0	0	1	0	0	0	0	3	3	4	1	1	0	2	3	3	1	1	1	2	0	1	1	3
ENSSSCG00000040615	1.05427	-2.0541	0.65104	-3.15511	0.00160436	0.00268297	1	0	0	0	0	0	0	0	0	0	0	0	0	0	0	1	1	0	0	15	2	2	3	2	2	0	4	3	4	3	0	0	2	3	2	1
ENSSSCG00000040620	2.56716	3.6736	0.576349	6.37392	1.84258e-10	5.40417e-10	3	7	1	5	5	0	0	4	2	2	7	5	7	3	0	0	1	4	4	2	1	2	0	0	0	0	1	0	0	2	0	1	1	0	0	0
ENSSSCG00000040694	1.96747	1.93451	0.500809	3.86277	0.000112109	0.000214003	0	1	3	1	1	3	1	0	3	3	2	3	1	3	3	0	0	4	4	0	1	0	1	0	2	0	1	3	0	2	5	3	0	2	0	1
ENSSSCG00000040720	0.848685	2.37603	0.798878	2.97421	0.00293739	0.00474877	0	2	0	3	3	0	1	2	1	0	1	0	0	0	0	2	1	0	0	0	0	0	0	0	0	0	0	0	3	1	0	0	0	0	1	0
ENSSSCG00000040725	1.1495	-1.96229	0.588478	-3.33451	0.000854503	0.00148066	0	0	0	1	1	2	0	0	0	0	0	1	0	0	0	0	0	0	0	2	5	2	3	2	7	3	0	3	1	2	3	5	1	6	3	2
ENSSSCG00000040820	2.78859	-1.03743	0.479896	-2.16177	0.0306357	0.0425963	3	1	2	0	0	1	0	0	2	0	1	0	1	0	0	2	4	1	1	0	7	9	15	2	0	7	11	4	8	6	1	6	8	1	8	16
ENSSSCG00000040824	3.44164	-1.08583	0.414788	-2.61779	0.00885016	0.0133694	1	1	0	1	1	0	0	8	9	0	0	2	0	0	0	0	3	2	2	9	6	6	10	4	8	9	4	3	12	7	7	8	20	3	7	10
ENSSSCG00000040956	4.18758	1.13045	0.286117	3.95102	7.782e-05	0.000151	3	5	0	8	8	2	4	2	6	6	7	4	5	3	5	0	2	5	5	2	3	5	6	4	2	6	5	3	7	7	6	4	1	1	3	7
MSTRG.1	879.082	1.10514	0.0868704	12.7217	4.48164e-37	3.78922e-36	535	687	575	627	627	578	679	939	1313	582	928	592	1036	848	691	694	613	1136	1136	624	812	832	966	703	641	1080	996	568	1080	704	949	1111	1092	1052	1120	1066
MSTRG.10	29.0759	6.57256	0.438707	14.9817	9.67484e-51	1.18807e-49	34	32	27	52	52	40	92	82	12	12	20	28	13	47	40	62	18	25	25	0	2	1	1	2	3	1	1	0	0	2	2	0	0	1	0	0
MSTRG.1000	1.53381	1.28429	0.556742	2.3068	0.0210658	0.0300851	5	0	1	0	0	0	1	0	0	3	2	4	1	2	3	0	0	3	3	2	0	0	2	2	0	1	0	2	3	3	2	0	1	2	4	0
MSTRG.10002	2.118	-3.38237	0.525514	-6.43631	1.22412e-10	3.62023e-10	0	0	0	0	0	0	0	0	0	1	0	0	0	0	0	0	0	1	1	7	6	6	3	11	13	7	10	4	4	4	8	4	4	5	8	8
MSTRG.10003	15.8875	1.4463	0.155818	9.28194	1.66419e-20	7.8966e-20	12	14	11	18	18	7	10	17	13	16	23	13	22	18	13	12	10	27	27	10	16	18	11	9	12	12	16	2	20	17	23	14	13	12	13	13
MSTRG.10008	13.25	-1.27512	0.22196	-5.74483	9.20111e-09	2.44704e-08	4	4	3	0	0	5	7	6	1	7	11	2	3	11	6	2	7	4	4	33	25	45	38	27	29	50	16	15	41	20	27	40	32	22	26	23
MSTRG.1001	1.64943	1.41958	0.480479	2.9545	0.00313174	0.00504895	2	0	1	3	3	2	2	0	1	2	1	0	2	5	0	3	0	4	4	4	2	0	2	1	1	0	3	1	1	0	2	3	0	1	1	1
MSTRG.10012	696.915	1.39447	0.151816	9.18528	4.10453e-20	1.91993e-19	716	692	567	654	654	839	887	780	334	558	538	824	326	516	547	819	621	424	424	652	689	498	797	430	424	710	674	608	887	632	640	489	866	566	505	518
MSTRG.10014	4.75737	-2.40855	0.395692	-6.08695	1.15085e-09	3.22818e-09	0	1	1	0	0	0	1	3	0	2	1	4	1	0	1	0	1	1	1	4	11	9	17	14	8	16	8	14	9	12	18	15	20	9	22	8
MSTRG.10015	1326.46	1.04957	0.103809	10.1106	4.95868e-24	2.72533e-23	1092	1134	912	1212	1212	817	1167	884	1263	1281	1094	1360	2125	1246	1159	867	1129	1610	1610	1256	1420	1667	1485	1572	1359	1707	1730	724	1586	1275	1312	1670	1156	687	1653	1419
MSTRG.10016	633.255	1.06458	0.0569552	18.6916	5.79618e-78	1.29356e-76	555	555	484	645	645	381	492	604	683	520	620	539	767	552	453	484	435	756	756	695	672	636	719	526	462	703	991	393	795	630	614	706	572	672	777	758
MSTRG.10018	282.432	-2.38994	0.118866	-20.1062	6.51384e-90	1.85827e-88	46	59	34	55	55	63	83	55	64	48	62	38	72	48	70	52	46	96	96	675	660	777	1101	905	1173	669	1024	484	717	677	670	682	466	605	909	711
MSTRG.10019	1.70499	-2.87195	0.536516	-5.35296	8.65285e-08	2.15195e-07	1	0	0	1	1	0	0	0	0	0	0	0	1	0	0	0	0	0	0	10	8	6	5	5	1	2	5	3	2	2	7	4	8	7	5	5
MSTRG.1002	5.60233	1.90783	0.296201	6.44101	1.18685e-10	3.51372e-10	8	7	2	3	3	8	6	5	5	6	8	7	9	9	5	4	1	8	8	8	3	2	0	6	3	0	6	2	2	3	5	5	1	6	1	5
MSTRG.10020	6.80345	5.87006	0.572833	10.2474	1.21563e-24	6.83559e-24	9	5	12	2	2	3	23	12	3	13	4	3	2	21	12	4	8	5	5	0	0	1	0	0	0	0	0	1	0	2	0	0	0	1	0	0
MSTRG.10021	0.678685	-1.93847	0.613068	-3.16191	0.00156736	0.00262502	0	0	0	0	0	0	0	0	0	0	1	0	0	0	0	0	0	0	0	4	4	1	3	1	0	1	3	1	5	1	3	5	1	0	2	2
MSTRG.10022	90.8602	5.39862	0.297612	18.1398	1.54592e-73	3.13963e-72	101	164	53	108	108	85	123	107	77	117	207	107	81	194	75	90	123	136	136	1	6	1	6	6	11	2	4	6	3	30	4	2	1	5	9	1
MSTRG.10024	2.55553	-2.23106	0.486363	-4.58723	4.49176e-06	9.77727e-06	3	0	1	2	2	1	0	0	1	0	1	0	0	1	0	0	0	0	0	8	6	2	9	6	2	9	10	4	7	8	9	4	7	3	6	11
MSTRG.10027	2.50491	4.8085	0.566663	8.48565	2.1452e-17	8.90075e-17	1	1	1	5	5	4	7	5	4	2	4	6	5	4	4	0	0	3	3	0	0	1	0	0	0	0	2	0	0	0	0	0	0	0	0	0
MSTRG.10028	2.90118	4.72879	0.531059	8.90445	5.36493e-19	2.39119e-18	3	4	2	3	3	4	2	8	4	3	6	1	7	2	5	2	2	8	8	0	0	0	0	0	0	0	1	0	1	2	1	0	0	0	0	0
MSTRG.10029	1.86682	3.70741	0.567701	6.53057	6.55187e-11	1.96591e-10	5	4	0	3	3	0	1	3	4	3	3	3	1	3	1	3	1	3	3	0	1	0	0	1	0	0	1	0	0	1	1	0	0	1	0	1
MSTRG.10030	0.811294	3.31418	0.764182	4.33689	1.4451e-05	3.00443e-05	0	1	0	0	0	0	1	1	5	1	3	2	1	3	0	0	0	2	2	0	0	1	1	0	0	0	0	0	0	0	0	0	0	0	0	0
MSTRG.10031	1.69508	4.74203	0.614247	7.72006	1.16272e-14	4.26359e-14	4	2	4	2	2	1	1	3	2	1	4	1	5	1	5	0	0	5	5	0	0	0	0	0	0	0	0	0	0	0	0	0	0	0	0	0
MSTRG.10032	0.920029	3.25274	0.731693	4.4455	8.7686e-06	1.85767e-05	4	5	0	1	1	0	0	2	0	1	1	1	2	1	1	0	0	1	1	0	0	0	0	0	0	0	0	1	0	1	0	0	0	1	0	0
MSTRG.10033	131.055	-2.02834	0.237258	-8.54908	1.24076e-17	5.20754e-17	31	56	10	36	36	20	47	41	18	11	25	19	53	38	55	26	27	62	62	242	124	407	221	291	790	338	195	138	388	324	185	474	107	278	577	592
MSTRG.10034	102.517	-1.59168	0.250048	-6.36548	1.9468e-10	5.70326e-10	27	32	17	24	24	4	14	65	18	10	26	7	36	47	76	49	56	32	32	168	196	232	238	130	78	532	304	98	228	162	423	257	302	245	381	393
MSTRG.10035	2106.86	4.10549	0.112132	36.613	1.7783e-293	1.91413e-290	2354	2461	1947	2885	2885	2221	2968	2576	4644	2548	3186	2756	3187	2283	1947	1649	1643	3209	3209	232	388	323	462	308	413	547	422	147	336	588	464	341	270	353	399	391
MSTRG.10037	24.1825	4.88819	0.270325	18.0826	4.36618e-73	8.78446e-72	45	41	22	28	28	25	30	37	44	23	44	34	31	34	28	8	10	45	45	1	3	1	4	1	1	0	3	3	2	8	2	2	5	1	5	3
MSTRG.10038	0.837113	-2.4142	0.666569	-3.62184	0.000292521	0.000534889	0	0	0	0	0	0	0	0	0	0	0	0	0	0	0	0	0	0	0	4	6	2	7	4	1	1	0	2	1	2	4	1	8	1	3	1
MSTRG.10039	343.29	-6.4995	0.276628	-23.4955	4.53773e-122	2.45634e-120	4	2	1	5	5	3	6	3	2	2	2	4	2	1	31	7	1	6	6	1448	1622	767	1029	1160	558	533	1348	850	1332	1668	804	991	1143	795	1115	1120
MSTRG.1004	2.17795	1.55755	0.40727	3.82437	0.000131109	0.00024866	1	0	1	6	6	3	2	3	3	1	0	2	5	4	0	3	2	2	2	2	2	1	0	1	2	1	2	1	4	1	4	1	3	2	1	1
MSTRG.10040	9.00893	-5.31251	0.519263	-10.2309	1.44215e-24	8.08981e-24	0	0	0	0	0	0	1	0	0	1	0	0	0	0	1	0	0	0	0	61	38	19	17	16	11	21	46	29	42	39	39	18	15	22	11	30
MSTRG.10042	3.0224	-2.53389	0.49874	-5.08059	3.76268e-07	8.94365e-07	0	0	1	1	1	1	1	2	0	0	0	0	1	1	1	0	0	1	1	6	18	5	7	6	7	1	17	7	16	10	13	9	10	4	3	7
MSTRG.10046	1.74765	-3.27023	0.580475	-5.6337	1.76379e-08	4.59648e-08	0	0	0	0	0	0	0	0	0	0	0	0	0	0	1	0	0	0	0	9	12	3	6	7	1	1	4	6	4	6	5	0	10	9	5	4
MSTRG.10049	10.6741	-4.33176	0.939279	-4.6118	3.99207e-06	8.72555e-06	0	0	0	0	0	1	0	1	0	0	0	0	0	3	3	0	0	1	1	2	0	0	2	8	0	83	3	1	28	0	3	1	230	25	9	106
MSTRG.1005	28.7181	1.54044	0.160022	9.62644	6.18325e-22	3.11063e-21	29	27	21	33	33	28	43	16	19	36	22	31	42	26	15	27	24	35	35	22	33	20	25	22	11	17	33	15	31	42	28	16	16	25	22	22
MSTRG.10050	1.01528	-2.5172	0.544571	-4.62236	3.794e-06	8.30171e-06	0	0	0	0	0	0	0	0	1	0	0	0	0	0	0	0	0	0	0	5	3	1	3	2	2	3	4	3	6	2	4	4	2	4	2	4
MSTRG.10052	1.73694	-2.06885	0.537223	-3.85101	0.000117631	0.000224055	1	0	1	0	0	2	0	0	0	0	0	0	0	0	2	0	0	0	0	2	3	7	2	4	5	5	3	1	5	3	7	8	7	8	2	4
MSTRG.10056	3.86177	-1.41044	0.388822	-3.62746	0.000286222	0.000523817	1	1	0	1	1	1	1	1	0	3	3	4	2	1	0	0	3	2	2	14	7	18	9	14	1	8	5	5	8	14	13	7	5	7	5	4
MSTRG.10057	14.4048	-1.4115	0.313547	-4.50172	6.74066e-06	1.44433e-05	2	3	2	8	8	5	9	14	2	0	5	9	2	12	4	2	4	3	3	23	18	45	26	20	34	79	21	5	43	52	10	64	55	11	40	44
MSTRG.10058	4.13788	-1.37101	0.483234	-2.83715	0.00455179	0.0071763	2	1	0	0	0	1	0	9	3	1	1	1	0	1	2	2	3	0	0	5	6	3	11	6	3	40	6	0	13	20	1	11	19	6	7	20
MSTRG.1006	461.67	1.17717	0.104547	11.2597	2.07501e-29	1.38067e-28	432	455	323	419	419	271	333	316	736	352	462	487	772	445	377	340	336	508	508	540	445	468	490	492	501	515	553	245	526	506	455	411	372	311	479	454
MSTRG.10060	24.9512	-3.77511	0.45568	-8.28456	1.18549e-16	4.76479e-16	0	0	1	2	2	0	1	4	0	0	4	0	6	3	7	2	3	2	2	22	15	156	5	48	20	247	18	24	274	43	64	34	98	54	46	158
MSTRG.10064	289.86	5.65459	0.439597	12.8631	7.25756e-38	6.29409e-37	355	521	276	579	579	509	374	361	87	256	257	495	136	325	591	267	358	374	374	1	18	6	11	18	38	4	3	3	8	114	10	0	12	22	1	7
MSTRG.10065	76.2204	7.13542	0.371558	19.2041	3.42272e-82	8.2363e-81	56	86	198	171	171	64	24	117	144	54	73	108	109	103	52	69	40	85	85	0	2	1	0	0	5	1	2	0	1	8	3	1	3	0	0	2
MSTRG.10066	1.08896	-1.72077	0.604029	-2.84882	0.00438822	0.00693013	0	0	0	1	1	0	0	0	0	2	1	0	0	0	1	0	0	0	0	3	1	9	3	3	1	0	2	1	4	2	0	4	4	1	5	2
MSTRG.10067	39.6826	-2.16539	0.20833	-10.3941	2.63894e-25	1.52055e-24	7	11	11	19	19	10	11	14	9	7	5	14	6	6	6	1	12	14	14	82	83	206	74	126	64	126	90	58	110	159	85	80	55	111	135	97
MSTRG.10068	0.930439	-2.55801	0.584587	-4.37575	1.21015e-05	2.53326e-05	0	0	0	0	0	0	0	0	0	0	0	0	0	0	0	0	0	0	0	2	6	1	3	4	3	1	4	6	3	2	3	2	1	1	4	5
MSTRG.10069	1.45027	-2.40305	0.571453	-4.20516	2.60895e-05	5.28627e-05	0	1	0	0	0	0	1	0	0	0	0	0	0	0	0	0	0	1	1	3	8	2	6	8	6	1	4	1	8	4	2	1	4	8	2	4
MSTRG.10070	4.51126	1.89764	0.33593	5.6489	1.61479e-08	4.22114e-08	6	5	0	0	0	4	3	4	4	5	7	7	11	7	6	5	4	6	6	3	7	1	2	6	2	0	6	5	2	2	2	1	5	1	1	3
MSTRG.10072	42.1169	1.46797	0.160532	9.14442	5.99532e-20	2.78805e-19	41	36	28	36	36	25	43	35	54	39	34	41	74	31	38	38	45	49	49	40	48	34	36	60	44	15	48	27	32	58	21	17	26	28	29	24
MSTRG.10073	460.354	1.38215	0.123269	11.2125	3.54132e-29	2.33744e-28	268	311	240	296	296	292	361	619	497	311	559	399	435	660	473	451	379	587	587	273	337	329	434	302	252	550	410	210	534	306	469	493	473	502	614	635
MSTRG.10074	1.36764	-1.27389	0.550168	-2.31545	0.020588	0.0294434	0	0	0	0	0	0	3	1	1	0	1	0	0	1	0	1	0	0	0	3	2	3	6	3	2	1	2	3	5	2	3	5	0	2	6	8
MSTRG.10075	3.62528	-3.12252	0.497928	-6.27103	3.58665e-10	1.03534e-09	1	0	0	0	0	0	4	0	0	0	1	0	0	0	0	0	1	1	1	5	9	10	12	10	10	14	16	10	12	6	10	7	17	16	9	8
MSTRG.10077	9.14077	1.65916	0.236937	7.00256	2.51331e-12	8.13904e-12	6	1	12	6	6	6	7	6	11	14	12	12	13	3	8	4	5	16	16	6	11	5	6	5	9	6	7	6	11	5	11	4	10	5	4	10
MSTRG.10078	491.35	-1.42295	0.0882431	-16.1254	1.69242e-58	2.47332e-57	152	202	131	194	194	130	150	185	241	166	191	162	230	201	164	116	129	232	232	1407	1398	787	1394	1242	793	1264	1527	840	1661	1395	1115	904	721	733	1116	1167
MSTRG.10079	8.08573	-1.79624	0.326463	-5.50212	3.7525e-08	9.56008e-08	4	2	3	1	1	2	2	3	4	2	2	1	2	0	4	2	0	7	7	11	29	13	12	44	27	21	13	6	17	37	15	7	26	9	38	16
MSTRG.10081	114.083	-1.85236	0.168138	-11.0169	3.16728e-28	2.02005e-27	25	28	34	29	29	19	44	37	23	33	14	36	27	26	51	26	17	58	58	340	242	323	351	383	343	216	307	212	191	376	204	164	147	290	281	280
MSTRG.10082	1.52869	-2.09314	0.547228	-3.82499	0.000130776	0.000248077	0	1	1	2	2	0	0	0	0	0	1	0	1	0	0	0	0	0	0	5	4	3	6	11	3	4	4	1	4	5	5	4	1	6	1	3
MSTRG.10083	982.55	-1.08448	0.0729858	-14.8588	6.10362e-50	7.36276e-49	389	511	294	499	499	341	440	502	480	363	453	341	389	435	414	294	257	519	519	2602	2110	2051	2795	2146	1543	1734	2881	1265	2548	1916	2649	2283	1565	1939	2178	2176
MSTRG.10084	28.8934	-2.31346	0.303806	-7.61492	2.63853e-14	9.50224e-14	5	6	5	7	7	6	6	4	8	5	6	3	6	4	6	6	1	9	9	99	134	21	166	25	20	13	145	85	87	72	117	25	39	120	42	97
MSTRG.10086	704.326	-2.14521	0.120737	-17.7675	1.26088e-70	2.39559e-69	124	156	109	166	166	116	224	317	136	148	141	155	132	167	252	135	137	243	243	2281	1796	1564	2257	2320	1977	1612	2009	1319	1518	2170	1370	1199	1413	1548	2403	1762
MSTRG.10087	6.25336	-3.83044	0.49333	-7.76445	8.20032e-15	3.02324e-14	0	0	1	0	0	0	0	0	1	0	1	0	1	1	1	1	0	2	2	27	26	16	18	19	11	20	24	10	11	5	25	9	45	17	25	19
MSTRG.10095	5.15491	-3.65485	0.555986	-6.57364	4.90986e-11	1.48292e-10	1	0	1	0	0	0	1	0	0	0	2	1	0	0	0	1	0	1	1	15	20	5	8	6	4	5	14	9	17	3	23	7	53	20	14	26
MSTRG.10097	793.164	-1.15412	0.168905	-6.83293	8.31996e-12	2.61944e-11	296	473	411	437	437	279	369	197	281	270	345	162	274	221	246	398	119	393	393	2248	2319	1445	2421	1646	1130	1199	2635	1333	2617	1392	2102	1604	667	2111	955	1965
MSTRG.101	3.34762	2.47348	0.443469	5.57757	2.43902e-08	6.28705e-08	1	1	7	2	2	4	2	1	2	0	6	4	6	7	9	5	6	1	1	1	0	0	3	2	2	1	1	2	0	1	4	1	2	4	3	0
MSTRG.1010	115.951	2.86659	0.245741	11.6651	1.92287e-31	1.36064e-30	218	108	76	103	103	40	77	146	157	153	278	170	346	151	37	118	64	167	167	51	42	12	55	41	16	16	47	29	71	91	71	30	46	37	40	54
MSTRG.10100	7.76124	-1.46846	0.305873	-4.80088	1.5797e-06	3.56452e-06	4	0	1	0	0	1	2	7	3	4	3	1	2	3	4	4	4	5	5	9	20	16	34	15	16	10	13	11	42	32	14	6	29	11	9	28
MSTRG.10104	9.19564	-2.14149	0.375922	-5.69664	1.22194e-08	3.22403e-08	0	2	3	1	1	5	5	1	1	1	2	0	2	3	2	1	3	4	4	15	7	34	8	22	12	64	7	14	57	9	16	11	40	26	10	59
MSTRG.10105	28.8681	-3.08897	0.240155	-12.8624	7.32721e-38	6.35252e-37	5	2	3	1	1	1	4	12	5	3	8	1	5	3	5	6	1	2	2	84	84	101	50	113	73	79	143	64	117	60	75	87	26	67	58	86
MSTRG.10107	256.363	-1.25779	0.103391	-12.1654	4.75329e-34	3.65857e-33	77	125	85	128	128	78	123	129	126	67	93	67	77	98	132	73	62	157	157	662	498	571	677	503	565	560	630	458	862	507	581	636	380	468	422	813
MSTRG.10108	0.801534	3.20604	1.04534	3.06697	0.00216244	0.00355884	0	1	0	0	0	0	1	1	0	0	0	4	1	0	2	0	7	0	0	0	0	0	0	0	0	0	0	0	0	0	0	0	0	0	0	0
MSTRG.10109	18.2656	-2.9719	0.377725	-7.86789	3.60674e-15	1.35252e-14	2	2	1	3	3	3	4	1	2	1	3	1	2	4	6	3	3	3	3	89	61	4	97	7	8	9	114	62	91	51	51	37	104	11	61	60
MSTRG.10110	0.967473	-2.18108	0.664358	-3.28299	0.00102713	0.00176135	0	0	0	1	1	0	0	0	0	0	0	1	0	0	0	0	0	0	0	2	8	0	3	0	0	0	5	3	3	6	3	3	2	0	5	6
MSTRG.10111	1.30649	-2.07382	0.597089	-3.47322	0.000514261	0.000913669	0	0	0	0	0	0	0	0	0	0	1	0	1	2	0	0	0	1	1	9	4	2	2	0	0	2	6	3	6	6	4	2	7	0	6	5
MSTRG.10112	2.21279	-2.15312	0.556213	-3.87103	0.000108377	0.000207132	0	0	0	0	0	1	3	0	1	0	1	0	0	0	0	2	0	1	1	10	7	4	4	2	1	3	22	7	5	8	4	9	2	1	7	9
MSTRG.10113	0.649813	-1.78424	0.662007	-2.6952	0.0070346	0.0108004	0	0	0	0	0	1	0	0	0	0	0	0	0	0	0	0	0	0	0	0	1	0	3	2	0	0	2	3	2	5	1	1	2	2	3	3
MSTRG.10114	52.9479	3.48256	0.303575	11.4718	1.82777e-30	1.25311e-29	44	91	17	52	52	46	75	50	301	56	84	10	121	79	18	25	12	88	88	13	22	10	18	16	23	5	15	6	9	24	19	10	7	17	13	15
MSTRG.10115	28519.7	5.91555	0.564206	10.4847	1.01517e-25	5.94862e-25	27728	39324	17807	54390	54390	20047	35821	30487	11840	23501	31600	57552	13913	35506	81009	37895	52779	31292	31292	72	1154	56	798	1136	2830	88	844	564	182	10891	448	27	280	1648	38	650
MSTRG.10116	159.674	-3.11673	0.154885	-20.1229	4.64941e-90	1.33046e-88	23	27	14	11	11	20	27	29	14	22	12	12	13	31	38	20	30	26	26	381	532	382	614	652	371	301	527	251	410	504	358	392	574	470	606	408
MSTRG.10117	70.2572	-2.06104	0.21343	-9.65678	4.60092e-22	2.33348e-21	15	26	15	17	17	7	10	21	8	10	18	9	19	18	61	20	18	15	15	123	109	207	205	241	156	319	142	51	225	102	199	183	259	141	311	206
MSTRG.10118	59.6876	-1.28344	0.214785	-5.97545	2.29458e-09	6.32235e-09	25	32	12	22	22	11	32	26	30	24	18	49	12	13	18	24	11	27	27	132	170	80	166	95	43	94	383	99	231	263	92	98	123	55	120	176
MSTRG.10120	3.97224	1.0123	0.287973	3.51526	0.000439316	0.000787567	2	4	3	2	2	5	4	5	5	2	5	5	7	2	2	1	1	1	1	5	6	4	3	5	3	4	6	2	2	6	10	3	2	4	3	4
MSTRG.10121	93.8703	1.18243	0.178978	6.60655	3.93375e-11	1.19481e-10	63	65	41	68	68	56	53	90	204	85	111	59	190	70	40	61	41	137	137	111	77	49	124	96	65	65	130	88	109	146	98	40	59	87	89	101
MSTRG.10123	24178.3	4.82446	0.599425	8.04849	8.38241e-16	3.23662e-15	28365	29497	27901	30629	30629	20826	25058	16169	42662	30232	36166	24564	52247	28898	17949	22893	18891	52121	52121	56	1056	51	661	803	2080	50	781	232	222	6975	1209	59	119	1386	44	670
MSTRG.10125	1410.62	4.1989	0.150915	27.8231	2.282e-170	2.83936e-168	1613	1782	1524	1695	1695	1039	1647	922	2503	1790	2172	2147	3333	1449	1238	1307	995	3199	3199	192	226	173	220	257	249	218	309	105	238	501	251	124	212	253	188	257
MSTRG.10126	11.774	-1.30322	0.31192	-4.17805	2.94021e-05	5.93172e-05	1	11	4	6	6	5	3	5	7	4	2	3	3	1	4	2	1	9	9	33	22	8	48	11	8	4	64	16	36	21	55	13	25	22	23	29
MSTRG.10128	57.8367	1.46283	0.114361	12.7914	1.83093e-37	1.56794e-36	49	57	49	50	50	35	30	55	54	66	69	50	53	64	61	36	58	71	71	44	67	26	50	40	39	39	56	35	74	43	52	39	68	40	52	63
MSTRG.10129	399.289	2.93147	0.159378	18.3932	1.48825e-75	3.14341e-74	612	438	236	494	494	357	467	661	204	390	467	627	265	643	421	490	323	297	297	179	151	95	155	129	85	108	214	117	209	229	113	127	163	132	118	180
MSTRG.1013	4.18656	3.35802	0.40839	8.22258	1.99172e-16	7.92439e-16	2	4	2	3	3	9	5	2	7	2	6	5	17	4	6	2	2	9	9	2	4	0	1	2	3	0	1	1	1	0	2	0	0	2	1	0
MSTRG.10134	32.5708	-1.98471	0.333712	-5.94738	2.72474e-09	7.47667e-09	7	8	4	2	2	7	2	6	8	1	2	1	14	21	41	7	9	5	5	36	51	92	59	64	24	157	75	14	68	27	138	137	100	123	183	111
MSTRG.10135	4.96746	-3.61291	0.547814	-6.59514	4.24863e-11	1.28807e-10	0	0	1	0	0	0	0	2	1	0	1	1	0	2	0	0	0	0	0	6	12	32	3	9	6	11	27	17	18	6	7	6	8	18	14	41
MSTRG.10138	0.855139	-1.97869	0.725673	-2.7267	0.00639717	0.00987867	0	0	0	0	0	0	0	0	0	0	0	1	0	1	0	0	0	0	0	0	0	4	0	4	1	10	1	1	5	4	2	0	6	1	3	3
MSTRG.10141	2892.9	2.77233	0.0998181	27.7739	8.97845e-170	1.10206e-167	2505	3184	2331	3740	3740	2094	2630	2455	5078	3260	2992	3396	6544	3695	3181	2558	3214	4817	4817	1196	1322	1120	1214	1177	856	1092	1583	728	1407	1705	1227	1054	914	929	1138	1380
MSTRG.10145	0.717479	-1.74493	0.606982	-2.87476	0.00404338	0.00641704	1	0	0	0	0	0	0	0	1	0	0	0	0	0	0	0	0	0	0	1	2	6	1	2	0	5	1	1	1	1	2	3	2	2	3	1
MSTRG.10146	0.530243	-1.54819	0.72644	-2.1312	0.0330727	0.0457299	0	0	0	0	0	0	0	1	0	0	0	0	0	0	0	0	0	0	0	0	1	4	0	3	1	1	0	0	6	1	4	2	1	0	2	3
MSTRG.10147	1302.51	-2.23696	0.123885	-18.0567	6.98788e-73	1.39788e-71	199	360	234	337	337	256	419	400	295	231	197	234	210	264	475	220	273	336	336	3794	2889	4767	3205	3978	3935	3940	3555	2100	3280	3409	3434	2772	1800	3616	3565	3367
MSTRG.10149	4.84535	-3.91011	0.51983	-7.5219	5.39877e-14	1.91374e-13	0	0	0	0	0	0	0	0	0	0	0	0	0	3	3	0	0	0	0	25	9	25	14	13	8	18	6	15	11	7	16	16	6	16	16	19
MSTRG.1015	355.802	1.57423	0.138177	11.3929	4.53642e-30	3.07326e-29	315	417	246	349	349	271	328	186	630	299	307	336	675	235	301	262	301	483	483	345	166	303	277	275	449	259	290	194	399	338	254	312	138	217	256	322
MSTRG.10152	440.472	1.16109	0.139223	8.33976	7.44436e-17	3.01677e-16	360	283	375	368	368	224	263	316	705	401	483	306	470	379	223	308	206	487	487	370	404	413	578	369	435	571	487	313	479	415	484	344	419	447	365	442
MSTRG.10156	1.46798	-3.2228	0.563209	-5.7222	1.05152e-08	2.78382e-08	0	0	0	0	0	0	0	0	0	0	0	0	0	0	0	0	0	0	0	2	9	5	5	8	2	4	8	7	6	7	6	1	1	2	2	3
MSTRG.10158	1346.49	3.82443	0.0992866	38.5191	0	0	1308	1451	1390	1603	1603	1268	1243	2013	1961	1094	2197	1546	1274	2433	1956	1144	1774	2317	2317	240	268	219	266	255	267	286	294	145	430	426	295	305	241	223	343	381
MSTRG.10162	2.51854	-3.64684	0.528521	-6.90008	5.19737e-12	1.65457e-11	0	0	0	0	0	0	0	0	1	0	0	0	1	0	0	0	0	0	0	8	18	4	2	7	5	6	8	9	15	5	6	3	7	9	9	9
MSTRG.10163	11.3174	-5.16596	0.496545	-10.4038	2.38234e-25	1.37468e-24	0	0	0	0	0	1	0	0	0	0	3	0	0	0	0	0	0	1	1	34	79	28	35	39	30	16	41	24	38	45	35	28	31	17	33	43
MSTRG.10165	1.13906	-2.44341	0.614161	-3.97845	6.93655e-05	0.000135133	0	0	1	0	0	0	0	0	1	0	0	0	0	0	0	0	0	0	0	6	7	2	2	3	0	0	0	3	4	6	4	3	4	1	3	4
MSTRG.10167	1.99058	-1.08008	0.489764	-2.20531	0.0274325	0.0384478	0	3	1	0	0	1	0	4	2	0	1	0	0	0	1	1	0	1	1	1	4	12	10	6	1	3	9	6	4	2	2	2	5	2	6	3
MSTRG.10169	4565.75	3.55634	0.128968	27.5755	2.19175e-167	2.58812e-165	4618	5688	3879	6781	6781	4907	4756	4714	4456	4062	7445	7179	5758	4857	5906	4014	5045	6883	6883	1089	1211	1094	998	1210	1214	1343	1434	524	1495	2513	932	878	851	815	961	961
MSTRG.10170	8.69624	-1.59234	0.251304	-6.33629	2.35357e-10	6.86259e-10	2	1	3	1	1	2	6	4	3	2	3	2	1	4	5	2	5	4	4	21	30	9	32	15	13	27	33	11	29	14	23	13	32	20	28	22
MSTRG.10171	1.23333	-2.36963	0.586442	-4.04069	5.32936e-05	0.000104908	0	0	0	0	0	1	0	1	0	0	1	0	0	0	0	0	0	0	0	3	2	3	11	2	2	1	11	3	5	4	1	2	3	6	4	1
MSTRG.10174	2.50577	-2.00846	0.494406	-4.06237	4.85777e-05	9.60232e-05	0	0	2	1	1	1	0	1	0	0	0	0	0	3	2	0	0	1	1	8	7	8	9	9	8	8	6	9	3	2	2	8	2	6	10	4
MSTRG.10176	1.97055	-1.61864	0.507276	-3.19086	0.00141852	0.00239078	0	0	0	3	3	1	2	1	0	0	2	0	0	1	1	0	0	0	0	12	6	4	8	6	4	7	4	1	6	2	5	3	5	0	5	9
MSTRG.10177	739.848	1.65393	0.102742	16.098	2.6359e-58	3.82418e-57	546	487	705	649	649	642	763	749	610	775	665	1014	749	661	671	674	739	797	797	596	619	368	604	584	440	657	818	309	627	581	484	387	570	676	691	616
MSTRG.10179	347.206	6.95482	0.434204	16.0174	9.66163e-58	1.3852e-56	438	462	193	411	411	373	484	459	578	344	334	480	981	331	634	276	441	632	632	1	5	1	4	16	38	2	3	1	4	37	9	0	4	9	1	0
MSTRG.10181	648.259	-1.41609	0.124822	-11.3449	7.86095e-30	5.28203e-29	183	230	149	200	200	139	237	364	227	137	166	203	142	264	472	238	268	314	314	1558	1313	1547	1719	1257	1907	1800	1616	767	1486	1209	1636	1571	1393	1219	2113	1866
MSTRG.10182	23.7062	-1.74183	0.179923	-9.68097	3.63236e-22	1.84928e-21	7	2	6	9	9	3	5	11	4	13	6	8	5	13	9	1	13	9	9	64	48	62	47	35	69	81	60	32	87	49	56	70	52	60	65	57
MSTRG.10184	432.585	2.52344	0.0871485	28.9556	2.38437e-184	3.97197e-182	408	443	394	497	497	332	435	432	524	441	547	593	674	553	437	402	420	627	627	209	206	134	205	190	154	233	267	114	241	331	205	172	153	178	239	219
MSTRG.10186	45.571	5.16413	0.318826	16.1974	5.26471e-59	7.75872e-58	49	44	39	56	56	28	47	85	31	53	86	70	54	83	75	54	49	79	79	3	7	3	5	2	7	0	2	1	0	20	4	0	1	9	0	3
MSTRG.10187	1.63971	4.44549	0.712611	6.23831	4.42312e-10	1.27038e-09	0	0	0	1	1	0	2	2	0	5	5	2	1	8	1	1	4	5	5	0	0	0	1	0	0	0	0	0	0	0	0	0	0	0	0	0
MSTRG.10188	2734.03	1.6469	0.113422	14.52	9.04727e-48	1.03177e-46	1749	2193	1858	2221	2221	2442	2540	3787	2231	1733	3880	2373	1430	3521	3722	1974	2823	3869	3869	1814	2057	1676	2241	1831	1719	2190	2373	1245	2594	2185	2104	2251	2500	2100	3126	2481
MSTRG.10189	92.8405	1.52419	0.101414	15.0293	4.71661e-51	5.85621e-50	95	98	86	70	70	66	72	78	112	79	92	115	115	72	57	92	91	97	97	64	99	49	90	58	61	81	117	67	96	66	76	71	66	78	87	62
MSTRG.10190	33.0444	2.22619	0.226483	9.82939	8.41292e-23	4.4e-22	36	42	14	32	32	34	45	27	19	31	66	93	26	25	37	35	22	27	27	31	13	19	24	10	24	10	12	10	26	14	24	17	18	28	26	12
MSTRG.10191	755.596	1.46522	0.0991509	14.7777	2.03948e-49	2.43502e-48	787	720	428	585	585	476	698	835	573	751	979	949	687	939	624	614	677	896	896	746	567	516	821	487	630	518	750	393	700	749	744	601	489	753	731	777
MSTRG.10196	1085.62	2.61961	0.122828	21.3274	6.31983e-101	2.24166e-99	1477	1031	1170	1023	1023	686	944	1115	854	1390	1146	1713	1128	1196	899	1297	1345	1439	1439	497	547	402	568	379	607	326	571	365	514	545	536	545	311	462	470	460
MSTRG.10197	13.687	2.15344	0.23847	9.03024	1.71289e-19	7.81622e-19	6	8	9	5	5	7	13	25	18	10	33	12	8	16	15	18	16	14	14	3	10	9	9	4	8	10	10	6	10	1	8	20	7	9	9	7
MSTRG.10199	256.019	-1.76789	0.127238	-13.8944	6.84865e-44	7.02589e-43	77	75	94	69	69	62	53	127	84	78	114	75	104	51	45	60	42	101	101	732	952	543	857	462	571	363	865	512	913	444	774	722	695	396	551	514
MSTRG.102	0.768684	2.66954	0.742861	3.59359	0.000326155	0.000593174	0	1	1	0	0	0	1	0	1	2	0	2	5	1	0	0	0	3	3	0	0	0	1	0	0	0	0	1	1	0	0	1	0	1	0	0
MSTRG.10200	20.3629	2.98218	0.226457	13.1688	1.32634e-39	1.20126e-38	19	12	17	20	20	15	10	18	47	26	35	12	42	15	18	16	18	41	41	7	17	3	10	6	8	5	8	2	7	10	9	4	11	2	9	5
MSTRG.10201	5.53894	1.664	0.288402	5.76971	7.94083e-09	2.12276e-08	4	5	4	4	4	4	1	4	14	5	8	9	12	8	5	2	2	3	3	8	8	3	2	6	6	0	8	3	4	6	5	4	4	1	2	3
MSTRG.10202	10.1522	1.93578	0.297792	6.50045	8.00788e-11	2.39049e-10	7	8	14	12	12	4	8	15	24	2	6	15	20	10	5	7	12	8	8	9	6	6	14	1	19	1	5	5	5	8	13	10	3	1	4	6
MSTRG.10203	2.49933	4.76987	1.11059	4.29489	1.74781e-05	3.6038e-05	11	5	2	2	2	0	3	12	0	5	10	0	0	0	0	7	0	0	0	0	0	0	0	0	0	0	0	0	0	0	0	0	0	0	0	0
MSTRG.10205	2.0055	-2.10387	0.591262	-3.55828	0.000373295	0.000675091	0	0	0	0	0	0	1	0	0	2	1	0	0	1	1	1	1	0	0	3	10	3	3	1	2	2	2	14	15	3	5	1	4	5	1	6
MSTRG.10207	258.504	1.48458	0.093495	15.8787	8.90454e-57	1.25227e-55	224	185	195	203	203	185	155	338	256	199	306	290	221	294	251	220	196	340	340	210	216	193	215	166	134	171	268	143	284	220	230	272	199	225	285	262
MSTRG.10208	12.4113	-3.4932	0.337309	-10.3561	3.92716e-25	2.24986e-24	3	1	0	0	0	3	1	1	3	1	1	0	1	2	2	0	0	4	4	44	41	26	49	43	30	12	34	29	51	29	33	48	48	34	23	60
MSTRG.10211	1.30681	-2.28234	0.554871	-4.11328	3.90074e-05	7.77814e-05	1	0	0	0	0	0	0	0	1	0	0	1	0	0	0	0	0	1	1	3	2	3	7	3	7	3	6	1	6	4	7	2	0	1	6	4
MSTRG.10212	4.69709	-3.22849	0.480824	-6.7145	1.88709e-11	5.82915e-11	1	0	1	0	0	0	1	3	0	1	3	0	0	0	0	0	0	0	0	8	10	12	19	22	14	24	17	11	22	13	13	14	11	9	10	17
MSTRG.10213	12.6776	-3.24811	0.332657	-9.76416	1.60441e-22	8.28583e-22	1	0	3	2	2	1	1	1	1	3	3	2	3	1	1	2	0	1	1	15	53	44	51	21	45	44	33	49	35	23	30	33	22	25	19	45
MSTRG.10214	3.387	-4.06684	0.502406	-8.09472	5.73953e-16	2.23429e-15	0	0	0	1	1	0	0	0	0	1	0	0	0	0	0	0	0	0	0	16	7	9	9	10	10	16	8	10	8	12	12	9	12	6	9	17
MSTRG.10216	177.645	1.08278	0.130901	8.27171	1.32049e-16	5.29747e-16	206	108	141	191	191	168	122	212	95	179	138	239	124	128	132	117	110	127	127	222	230	187	171	202	173	146	211	93	249	189	168	193	188	145	132	179
MSTRG.10217	0.899971	-2.08796	0.629631	-3.31617	0.000912604	0.00157519	0	0	0	0	0	0	0	0	0	0	1	0	0	0	0	0	1	0	0	10	3	4	4	3	1	2	4	0	3	3	2	3	4	0	1	1
MSTRG.10219	157.965	-1.86479	0.181483	-10.2753	9.10852e-25	5.14764e-24	45	36	35	31	31	26	58	69	43	38	39	24	23	47	81	30	30	81	81	431	295	248	475	184	317	196	369	364	608	409	379	282	195	463	708	729
MSTRG.10223	2.66623	1.6548	0.393044	4.21022	2.55118e-05	5.1771e-05	4	1	6	7	7	2	3	1	4	1	3	1	1	4	1	0	1	4	4	1	5	1	4	2	0	0	5	2	2	2	2	0	2	1	3	3
MSTRG.10224	63.5175	1.65653	0.138022	12.0019	3.47244e-33	2.60885e-32	38	82	63	69	69	61	63	60	83	60	35	99	67	55	63	46	68	49	49	38	53	60	40	43	44	51	62	39	61	72	33	41	49	31	44	40
MSTRG.10230	1.13369	3.36717	0.740897	4.54472	5.5008e-06	1.18812e-05	1	3	0	0	0	1	2	0	2	0	1	0	0	2	6	0	0	2	2	0	1	0	0	0	1	0	0	0	0	0	0	1	0	1	0	0
MSTRG.10232	55.5219	3.71188	0.381306	9.73465	2.14553e-22	1.10113e-21	53	92	50	97	97	150	46	81	29	29	56	24	30	18	59	98	44	74	74	3	5	5	8	4	14	12	2	2	15	82	10	6	4	22	3	10
MSTRG.10236	1811.39	2.54427	0.129248	19.6851	2.89092e-86	7.63258e-85	1573	1687	2042	1569	1569	1482	2151	1705	1400	2777	3067	1884	2067	3066	1190	1871	1615	2447	2447	853	650	699	1010	742	1229	778	685	490	1001	927	678	873	749	805	1165	1138
MSTRG.10238	136.118	1.08517	0.207864	5.22058	1.78366e-07	4.34103e-07	133	116	49	136	136	158	97	112	52	76	72	242	82	164	189	89	202	52	52	104	100	163	119	166	123	118	129	65	121	172	172	194	84	148	159	157
MSTRG.10239	0.658936	-1.86278	0.711705	-2.61734	0.0088618	0.0133862	0	0	0	0	0	0	0	0	0	0	0	0	0	0	0	0	0	1	1	0	3	2	1	2	2	0	1	0	2	1	2	0	9	1	5	5
MSTRG.10242	0.989184	-1.26264	0.577511	-2.18635	0.0287898	0.0402172	1	1	0	0	0	1	0	0	0	0	0	1	1	1	0	0	0	0	0	4	2	2	2	1	2	0	2	3	2	5	1	3	2	3	0	3
MSTRG.10243	221.381	-1.09733	0.194255	-5.64891	1.61469e-08	4.22114e-08	72	141	58	101	101	62	46	119	104	25	65	69	92	97	165	117	111	80	80	432	412	285	531	256	284	1057	538	178	370	426	495	375	588	498	1192	674
MSTRG.10244	1.53617	-1.45297	0.603482	-2.40765	0.0160557	0.0233518	0	1	0	0	0	0	0	0	1	0	0	1	0	0	3	0	2	0	0	7	0	0	2	2	1	4	5	4	4	4	4	0	4	5	9	9
MSTRG.10245	143.924	-2.01405	0.164525	-12.2416	1.86346e-34	1.44985e-33	37	25	12	22	22	26	72	45	34	48	33	38	16	38	46	39	26	49	49	392	317	240	461	439	278	239	340	307	477	557	278	287	410	257	405	356
MSTRG.10247	4.35151	-2.47216	0.434044	-5.69564	1.22908e-08	3.24072e-08	0	0	1	2	2	2	2	0	2	0	0	1	2	0	1	0	0	1	1	36	6	8	20	4	8	6	18	5	17	11	11	6	10	9	14	16
MSTRG.10249	869.795	4.61882	0.199158	23.1917	5.52313e-119	2.80019e-117	1259	1168	612	1051	1051	947	1701	1334	234	1397	1111	1191	357	927	1438	851	1239	1047	1047	86	86	97	137	66	147	85	105	68	113	161	127	103	135	144	45	118
MSTRG.1025	10.4868	-5.62014	0.8204	-6.85049	7.35955e-12	2.32518e-11	0	0	0	1	1	0	0	0	0	0	0	0	0	0	0	0	0	0	0	4	0	64	0	25	18	148	0	14	118	9	26	7	48	15	6	55
MSTRG.10252	30.694	1.83312	0.728875	2.515	0.0119033	0.0176377	49	0	52	42	42	2	57	34	1	80	41	54	31	0	56	0	38	0	0	0	24	25	1	0	31	51	10	22	40	34	27	0	49	0	23	0
MSTRG.10253	1.24682	4.07148	0.871272	4.67303	2.96792e-06	6.55359e-06	1	1	1	0	0	0	3	2	0	2	0	0	1	1	1	0	2	0	0	0	0	0	0	0	0	0	0	0	0	0	0	0	0	0	0	0
MSTRG.10255	94.0463	1.48241	0.14042	10.557	4.71611e-26	2.79038e-25	86	69	88	105	105	57	89	93	42	109	67	127	74	77	119	75	120	76	76	66	56	86	72	82	77	110	70	35	113	84	66	69	81	74	103	94
MSTRG.10257	2.09362	-2.7929	0.559299	-4.99357	5.92747e-07	1.38608e-06	0	0	1	0	0	0	1	0	1	0	0	1	0	0	1	0	0	0	0	3	6	9	4	10	8	2	4	5	8	8	4	9	0	2	16	5
MSTRG.10258	2.0095	-3.10901	0.55307	-5.62138	1.89439e-08	4.92533e-08	1	0	0	0	0	0	0	0	0	0	0	0	0	1	1	0	0	0	0	4	10	8	6	6	8	7	6	6	14	1	2	5	8	4	9	0
MSTRG.10259	0.708915	-2.19908	0.625684	-3.51468	0.00044028	0.000789194	0	0	0	0	0	0	0	0	0	0	0	0	0	0	0	0	0	0	0	5	2	1	1	1	4	0	1	0	4	3	3	3	2	3	2	5
MSTRG.1026	822.368	1.34469	0.123472	10.8906	1.278e-27	8.00135e-27	634	601	456	724	724	431	617	867	570	600	777	1398	820	830	894	659	1051	938	938	674	534	710	651	540	700	1146	747	361	886	911	797	806	605	636	891	1013
MSTRG.10261	40.5718	1.34909	0.143774	9.38341	6.38749e-21	3.08526e-20	62	39	34	37	37	23	31	29	30	45	29	47	54	55	35	23	24	47	47	32	37	26	29	36	40	20	43	24	60	48	41	27	37	34	34	41
MSTRG.10263	0.682274	-1.85292	0.669364	-2.76818	0.0056371	0.00877223	0	0	0	0	0	0	0	0	0	0	0	0	0	0	0	0	0	0	0	2	1	7	0	1	2	6	2	2	4	1	2	1	2	0	2	1
MSTRG.10264	672.018	1.4764	0.127247	11.6027	3.99305e-31	2.79095e-30	459	524	432	653	653	445	587	703	701	558	805	611	902	748	559	615	470	859	859	572	612	263	661	415	277	402	830	443	787	717	699	257	531	696	706	754
MSTRG.10268	5.00814	-4.38774	0.676665	-6.48436	8.91101e-11	2.65471e-10	0	0	0	0	0	0	0	0	0	0	1	0	0	0	2	0	0	0	0	1	15	5	8	14	24	3	6	15	9	19	4	4	60	15	61	0
MSTRG.10269	133.812	-1.56054	0.166415	-9.37738	6.76309e-21	3.26106e-20	35	76	38	57	57	41	48	57	33	26	23	19	39	28	62	47	33	58	58	393	314	290	415	449	304	206	465	190	368	366	346	265	100	316	229	349
MSTRG.1027	150.013	-1.38945	0.126249	-11.0056	3.5899e-28	2.28542e-27	36	73	37	50	50	49	57	80	39	41	64	51	35	40	86	32	79	77	77	345	312	393	403	319	422	356	487	212	437	279	323	393	193	309	360	424
MSTRG.10275	12.4206	-4.13528	0.589462	-7.01534	2.29384e-12	7.43863e-12	6	0	1	0	0	1	0	0	0	2	0	0	0	0	0	0	2	0	0	15	117	10	18	10	16	8	53	87	22	18	13	4	18	32	29	20
MSTRG.10276	10.2714	-4.82993	0.556744	-8.67531	4.12415e-18	1.76968e-17	0	1	0	0	0	0	1	0	0	2	0	1	1	1	0	0	0	0	0	22	32	12	17	19	5	19	40	23	72	23	18	5	65	41	18	73
MSTRG.10277	0.694053	-2.16564	0.626494	-3.45676	0.000546703	0.000968356	0	0	0	0	0	0	0	0	0	0	0	0	0	0	0	0	0	0	0	1	3	1	3	1	5	1	2	0	3	0	2	2	2	6	2	4
MSTRG.10279	2.49717	-1.27369	0.43521	-2.92662	0.00342669	0.00549126	0	1	1	1	1	0	0	6	0	2	0	1	1	0	3	0	1	0	0	9	1	5	11	5	7	2	6	2	7	3	6	5	5	6	11	9
MSTRG.10280	0.73596	-1.48402	0.622812	-2.38276	0.0171832	0.0248791	1	0	0	0	0	0	0	0	0	0	0	0	0	0	1	1	0	0	0	2	0	3	1	0	2	0	1	1	1	2	1	3	3	3	5	3
MSTRG.10281	70636.9	-1.7215	0.20718	-8.3092	9.63504e-17	3.88707e-16	22647	18979	14496	15388	15388	16511	38009	38771	7580	20357	15007	20847	7635	14707	35604	10043	17173	42413	42413	156948	124985	165120	252117	194687	247805	108420	120120	61451	155344	256244	103031	110017	137252	150007	287419	236269
MSTRG.10284	1.76022	-3.23442	0.69161	-4.67665	2.916e-06	6.443e-06	0	0	0	0	0	0	0	0	0	0	0	0	0	0	0	0	0	1	1	6	2	1	1	0	0	2	5	19	11	3	11	13	4	4	1	6
MSTRG.10287	6841.53	-1.75335	0.167266	-10.4824	1.04032e-25	6.0909e-25	1875	2079	1348	1790	1790	1815	3468	3275	1296	1841	1298	1673	923	1618	3966	1357	1521	3383	3383	16355	11504	18929	19596	22935	25516	12530	14684	7718	14787	18652	13683	15184	11266	14226	25578	20242
MSTRG.10289	917.763	-1.62023	0.132582	-12.2206	2.41177e-34	1.87021e-33	299	367	168	282	282	346	295	292	479	224	279	222	253	273	263	220	211	336	336	2019	2434	1930	2512	3237	2769	1547	2976	1862	2038	2397	1687	1505	1172	2384	1961	1970
MSTRG.1029	0.618112	-2.0093	0.631735	-3.1806	0.00146969	0.0024715	0	0	0	0	0	0	0	0	0	0	0	0	0	0	0	0	0	0	0	1	1	2	1	4	2	0	1	1	3	1	3	0	2	2	3	4
MSTRG.10290	1.14453	-2.19277	0.662074	-3.31197	0.000926416	0.00159738	1	0	0	0	0	0	0	0	0	0	2	0	0	0	0	0	0	0	0	1	9	0	4	3	0	1	2	9	3	6	3	0	2	3	4	3
MSTRG.10291	2.38736	2.36264	0.495966	4.76372	1.90058e-06	4.25824e-06	6	1	1	5	5	0	1	1	3	1	4	1	3	2	1	3	3	6	6	0	6	0	3	0	0	0	2	0	0	3	0	0	0	3	2	2
MSTRG.10292	0.893608	-2.41493	0.852858	-2.83158	0.00463193	0.00729278	0	0	0	0	0	0	0	0	0	0	0	0	0	0	0	0	0	0	0	2	11	0	1	0	0	0	6	9	2	3	3	0	1	5	1	4
MSTRG.10294	316.419	1.0231	0.0794301	12.8804	5.79967e-38	5.03285e-37	191	208	173	261	261	258	244	285	391	256	313	256	463	277	260	253	212	329	329	325	331	254	393	312	307	307	424	258	436	306	309	338	272	403	374	379
MSTRG.10295	197.946	6.08761	0.391948	15.5317	2.11715e-54	2.84996e-53	265	302	134	209	209	270	451	57	37	500	134	294	408	295	170	447	107	233	233	0	15	3	4	9	11	3	7	5	4	41	8	2	3	24	6	2
MSTRG.10296	84.0436	-2.06538	0.146389	-14.1088	3.35094e-45	3.55225e-44	13	16	13	21	21	19	29	40	18	10	9	12	15	27	46	27	16	29	29	206	177	226	276	267	195	223	219	122	259	134	255	220	207	271	273	199
MSTRG.10298	191.413	1.35032	0.0999086	13.5155	1.26662e-41	1.21813e-40	152	148	150	171	171	161	185	236	120	160	250	177	119	198	199	157	171	260	260	147	184	118	149	158	93	178	214	124	240	191	195	155	182	198	193	224
MSTRG.10299	1.46089	-2.85763	0.543465	-5.25817	1.45496e-07	3.56679e-07	0	0	0	0	0	0	0	1	0	0	0	0	1	0	0	0	0	0	0	5	1	4	4	5	3	4	3	1	7	6	9	8	3	7	3	6
MSTRG.103	45.9082	2.26253	0.163634	13.8268	1.75706e-43	1.77328e-42	37	29	44	47	47	33	55	34	37	51	35	82	66	48	47	45	55	95	95	10	29	15	36	39	18	18	27	16	27	41	15	26	29	17	33	26
MSTRG.10302	95031	6.22957	0.503125	12.3818	3.28084e-35	2.60845e-34	137326	107205	137607	106513	106513	78287	109421	66804	119135	120865	108096	190487	173862	136175	143596	91879	129493	118708	118708	289	5490	233	2104	3753	9881	266	2327	845	1062	23189	3263	239	588	4320	187	2397
MSTRG.10303	14922.9	6.61839	0.439302	15.0657	2.72357e-51	3.39821e-50	20728	17263	20460	17674	17674	12246	18225	11553	40391	17722	17367	25000	16049	15878	17408	16321	19299	20414	20414	54	504	39	275	461	1684	49	305	236	146	2517	228	49	75	372	40	229
MSTRG.10304	153.308	-1.99274	0.121463	-16.4061	1.72866e-60	2.63786e-59	43	39	42	48	48	30	48	45	37	32	38	26	46	24	45	38	20	45	45	500	452	364	595	372	351	370	561	215	412	263	568	473	330	364	289	367
MSTRG.10305	1.71423	2.20861	0.492762	4.48211	7.391e-06	1.57909e-05	2	2	4	2	2	1	1	0	1	1	1	2	4	3	4	2	0	1	1	0	2	0	3	0	1	0	2	1	0	0	0	1	2	2	2	1
MSTRG.10307	5.27013	-2.01411	0.321821	-6.25849	3.88722e-10	1.11991e-09	1	1	1	0	0	2	2	0	1	0	4	2	4	2	2	1	1	0	0	18	17	12	17	10	11	15	15	10	24	11	13	10	14	7	12	15
MSTRG.10308	1.08756	-2.389	0.610864	-3.91086	9.19687e-05	0.000177112	0	0	0	0	0	0	0	0	1	0	0	0	0	0	0	0	0	1	1	3	7	2	7	3	1	0	4	4	1	1	6	0	3	7	2	4
MSTRG.10309	0.755506	-2.30274	0.57032	-4.03764	5.39924e-05	0.000106216	0	0	0	0	0	0	0	0	0	0	0	0	0	0	0	0	0	0	0	3	3	1	2	1	2	4	3	2	5	3	2	3	2	2	4	1
MSTRG.1031	88.0324	-1.42988	0.193572	-7.38683	1.50374e-13	5.21289e-13	11	32	22	21	21	10	20	41	24	21	37	9	30	44	65	52	37	39	39	145	149	211	181	130	111	424	206	115	249	157	219	173	315	148	377	294
MSTRG.10310	0.588034	-1.67051	0.63301	-2.639	0.00831518	0.0126211	0	0	1	0	0	0	0	0	0	0	0	0	0	0	0	0	0	0	0	0	3	1	2	1	0	1	3	2	3	3	3	1	1	0	1	4
MSTRG.10314	208.439	1.46	0.144272	10.1197	4.5162e-24	2.48555e-23	186	159	117	208	208	113	230	190	203	187	261	180	268	207	202	194	158	266	266	200	196	56	215	132	85	111	303	139	211	265	172	86	153	206	225	246
MSTRG.10315	0.918209	-1.64994	0.602578	-2.73814	0.00617874	0.00956196	0	0	0	0	0	0	1	0	1	0	0	0	0	1	0	1	0	0	0	2	4	1	7	0	2	1	3	3	3	2	0	0	2	4	3	4
MSTRG.10317	2.1015	-2.27493	0.528469	-4.30475	1.67175e-05	3.4546e-05	0	1	0	0	0	0	1	2	1	1	0	0	0	0	1	0	0	0	0	2	6	7	8	8	4	10	7	2	12	11	6	3	2	1	9	3
MSTRG.10319	9.79313	-1.34344	0.348657	-3.85317	0.000116597	0.00022216	5	4	2	5	5	0	0	7	0	1	2	0	2	6	10	9	3	1	1	13	16	26	34	10	3	37	27	6	32	16	33	39	22	9	46	45
MSTRG.1032	0.818965	-1.98595	0.607036	-3.27155	0.00106958	0.00183	0	1	0	0	0	0	0	0	0	0	0	0	0	0	0	0	0	1	1	2	3	3	3	2	3	0	6	1	6	1	0	1	3	0	3	4
MSTRG.10320	0.862406	-2.23625	0.600313	-3.72515	0.0001952	0.000363562	0	0	1	0	0	0	0	0	0	0	0	0	0	0	0	0	0	0	0	2	8	0	3	2	0	2	3	2	2	6	2	1	3	3	3	2
MSTRG.10323	0.633916	-2.02614	0.634206	-3.19476	0.00139945	0.00236076	0	0	0	0	0	0	0	0	0	0	0	0	0	0	0	0	0	0	0	7	2	2	2	3	1	1	3	2	2	2	1	0	2	2	0	1
MSTRG.10327	4.50536	-1.67236	0.411084	-4.06816	4.73855e-05	9.37659e-05	1	1	1	5	5	0	1	0	0	1	1	1	0	2	3	0	2	3	3	19	25	2	12	3	2	3	15	11	14	18	15	8	14	8	11	4
MSTRG.10328	1.07749	-2.11996	0.583467	-3.63338	0.000279729	0.00051247	0	0	1	1	1	0	0	0	0	0	0	0	0	0	0	1	0	0	0	2	2	1	1	1	0	1	3	4	8	5	5	4	4	2	6	2
MSTRG.10329	0.882489	-1.60294	0.633475	-2.53039	0.0113935	0.0169344	0	0	0	1	1	0	0	0	0	0	1	2	0	0	0	0	0	0	0	1	6	0	1	2	0	2	6	0	4	5	1	2	5	1	4	1
MSTRG.1033	2.09081	-2.26279	0.525632	-4.30489	1.6707e-05	3.45268e-05	2	0	0	0	0	0	0	1	0	0	1	0	0	1	0	0	1	2	2	2	12	3	10	6	5	2	8	4	4	3	7	3	5	6	3	12
MSTRG.10330	1.44834	-2.21618	0.592825	-3.73834	0.00018524	0.000345862	0	2	1	0	0	0	0	0	0	0	0	0	0	1	0	0	0	1	1	8	4	2	0	4	1	0	7	2	5	2	6	2	7	3	10	2
MSTRG.10334	244.422	-1.65144	0.200867	-8.22157	2.00863e-16	7.99054e-16	59	59	51	54	54	49	41	122	209	34	80	31	111	97	62	54	69	102	102	633	1164	402	507	767	279	333	1347	452	476	968	461	360	436	646	466	357
MSTRG.1034	1.69307	-1.7347	0.535131	-3.24164	0.00118846	0.00202275	0	0	0	0	0	1	0	1	1	0	0	2	2	0	0	0	1	1	1	5	6	1	5	8	1	1	8	3	8	6	3	1	3	2	3	7
MSTRG.10340	1264.03	-1.66796	0.0921689	-18.0968	3.37913e-73	6.81329e-72	290	350	387	384	384	228	330	467	403	266	525	326	415	361	441	335	367	597	597	3850	3507	2374	3889	2654	2158	2736	4673	2034	4150	3134	3541	3116	1904	2349	3095	3850
MSTRG.10344	7.96777	-2.27579	0.317533	-7.1671	7.66024e-13	2.55396e-12	1	2	2	1	1	0	1	2	1	1	2	1	2	1	7	0	5	1	1	15	16	12	23	11	20	11	24	12	26	27	36	12	21	19	24	36
MSTRG.10345	78.9566	-1.19933	0.110332	-10.8702	1.59854e-27	9.9725e-27	24	34	23	37	37	21	31	40	35	26	49	28	36	37	27	23	24	33	33	236	178	101	248	135	110	142	266	107	258	163	232	161	167	164	164	226
MSTRG.10347	663.689	1.44672	0.116002	12.4715	1.06787e-35	8.6624e-35	500	532	542	633	633	382	552	598	852	572	772	515	712	681	576	526	407	802	802	618	592	329	689	372	368	552	789	375	788	728	674	353	457	657	579	707
MSTRG.10353	1.0549	2.51567	0.670343	3.75281	0.000174863	0.00032701	1	2	0	0	0	2	1	0	1	3	0	1	0	1	0	2	3	0	0	1	0	0	0	1	0	0	0	0	1	2	1	0	0	0	1	0
MSTRG.10355	144.01	1.02787	0.157276	6.53543	6.34278e-11	1.9044e-10	86	95	99	59	59	90	118	175	179	85	232	91	116	157	92	115	130	172	172	189	209	61	213	90	54	96	253	128	248	161	198	137	128	106	142	216
MSTRG.10356	0.596136	-1.6936	0.70866	-2.38987	0.0168545	0.024431	0	0	0	0	0	0	1	0	0	0	0	0	0	0	0	0	0	0	0	4	3	0	1	2	1	0	2	0	3	1	4	0	0	3	2	6
MSTRG.10357	2.35362	1.59483	0.446653	3.57062	0.000356142	0.000645155	2	3	5	1	1	2	3	2	6	0	1	4	2	0	1	3	3	3	3	1	3	3	0	0	1	5	1	1	7	2	0	0	2	2	0	5
MSTRG.10358	1.00421	1.48245	0.600184	2.46999	0.0135116	0.0198507	0	2	1	1	1	1	2	1	1	4	0	2	2	0	0	0	0	0	0	1	0	1	0	1	0	3	1	1	2	0	0	0	0	1	2	1
MSTRG.1036	2066.46	1.37207	0.0794806	17.263	8.93564e-67	1.56491e-65	1591	1845	1503	1815	1815	1371	1813	2038	1903	1793	2342	1827	1855	2132	1693	1622	1609	2586	2586	1605	1566	1759	1819	1763	1658	2331	2036	1009	2105	2125	1909	1845	1699	1733	2116	2238
MSTRG.10360	10.8696	5.65228	0.498244	11.3444	7.90516e-30	5.31046e-29	18	9	22	23	23	13	15	9	10	15	5	28	20	6	7	13	14	6	6	0	0	0	0	2	1	1	0	0	0	5	2	0	0	0	0	0
MSTRG.10361	180.613	1.31935	0.127402	10.3558	3.9395e-25	2.25646e-24	164	110	109	151	151	136	178	168	165	154	232	196	170	238	146	131	176	251	251	251	213	136	202	146	189	119	173	110	218	258	138	171	79	114	134	156
MSTRG.10367	5673.14	-1.38533	0.0754767	-18.3544	3.0445e-75	6.3775e-74	1845	1889	1425	2336	2336	1690	1805	2838	2645	1572	2721	1433	2369	2189	1849	1811	1321	2996	2996	14580	14923	11282	17528	14529	10691	8522	16903	9475	17565	12665	12986	13599	10778	9750	14531	15222
MSTRG.10368	2401.66	1.10276	0.0957792	11.5136	1.12682e-30	7.78265e-30	1544	1881	1549	2047	2047	1499	1822	3028	1927	1574	3329	1721	1630	2740	2156	1917	1582	3369	3369	1989	2574	2142	2687	2304	2258	3099	2605	1368	2588	2572	1981	2382	2647	2401	3287	2598
MSTRG.10370	1669.58	1.98141	0.100832	19.6505	5.72657e-86	1.495e-84	1450	1352	1572	1754	1754	1082	1156	2111	2230	1823	2181	1931	1929	1833	1210	1536	1091	2357	2357	896	1125	852	1190	970	793	1148	1246	650	1417	1422	952	672	1163	1233	1384	1153
MSTRG.10375	3.12336	-3.58753	0.5715	-6.27739	3.44308e-10	9.95434e-10	0	0	0	0	0	0	0	1	0	1	0	0	0	1	0	0	1	0	0	2	7	34	7	7	6	7	2	3	11	7	3	4	12	12	16	18
MSTRG.10376	9.27268	-4.38657	0.536858	-8.17081	3.06323e-16	1.20692e-15	0	0	0	0	0	0	0	1	2	0	0	2	1	0	1	0	1	0	0	13	5	92	21	29	25	21	11	21	21	20	7	24	21	30	50	43
MSTRG.10379	471.704	-3.93151	0.184176	-21.3465	4.20657e-101	1.49968e-99	40	23	29	30	30	36	53	49	29	20	16	44	35	48	69	32	33	45	45	1154	1901	1553	2634	2072	1225	764	1329	889	966	1591	784	962	2632	742	1693	928
MSTRG.10380	2.91733	-3.11534	0.52046	-5.98574	2.15413e-09	5.94354e-09	1	1	1	0	0	1	1	0	0	0	0	1	0	0	0	0	0	0	0	2	11	9	11	7	6	9	6	9	7	16	8	6	6	10	8	3
MSTRG.10385	1175.59	-1.9613	0.172643	-11.3605	6.57896e-30	4.43019e-29	278	240	227	277	277	288	258	363	526	276	369	184	620	236	261	223	134	408	408	3525	4459	1181	4948	2543	1307	1129	4765	2934	4594	3552	3141	1552	2739	2582	2365	3469
MSTRG.10386	0.632329	-2.01077	0.742632	-2.70763	0.00677664	0.0104267	0	0	0	0	0	0	0	0	0	0	0	0	0	0	0	0	0	0	0	0	2	2	1	1	0	0	2	2	0	4	2	1	4	0	6	4
MSTRG.1039	242.57	1.40652	0.102959	13.661	1.73598e-42	1.70587e-41	184	220	159	265	265	176	212	170	298	193	207	257	336	218	319	184	241	333	333	168	240	224	204	272	245	257	270	112	240	229	187	225	144	109	243	255
MSTRG.10390	905.693	2.88336	0.153869	18.739	2.38049e-78	5.37695e-77	760	757	786	1025	1025	730	856	1321	970	889	1476	919	820	1305	998	896	822	1466	1466	297	375	162	389	224	138	205	434	227	556	513	374	151	428	468	473	450
MSTRG.10391	151.836	-1.07042	0.128015	-8.36173	6.18078e-17	2.51747e-16	60	68	64	93	93	33	57	70	82	48	68	27	50	65	97	64	36	58	58	281	374	287	379	291	164	355	454	155	376	227	450	413	290	383	402	435
MSTRG.10393	37.6064	-3.80366	0.224163	-16.9683	1.40964e-64	2.34266e-63	5	2	6	1	1	2	6	3	2	6	7	3	1	4	2	2	0	3	3	117	143	127	98	119	82	82	160	74	119	145	136	119	84	45	127	123
MSTRG.10394	888.964	-1.24011	0.0839944	-14.7642	2.49273e-49	2.96479e-48	305	487	328	363	363	243	301	282	403	230	381	243	480	327	454	342	228	446	446	1648	1992	2330	2126	1744	1489	2765	2417	1182	2395	1790	2727	2441	1595	1691	1872	2090
MSTRG.10396	1.11402	-2.43197	0.584449	-4.16113	3.1668e-05	6.36636e-05	0	0	1	0	0	0	0	0	0	0	0	0	1	0	0	0	0	0	0	1	6	3	6	6	2	5	2	1	9	3	5	1	4	3	1	3
MSTRG.1040	75.143	-3.14979	0.262116	-12.0167	2.90168e-33	2.18591e-32	2	5	1	10	10	10	20	23	8	9	4	3	6	2	28	8	1	30	30	233	145	232	260	156	307	185	217	121	244	202	259	380	84	228	203	219
MSTRG.10405	1607.94	3.50609	0.131202	26.7229	2.55226e-157	2.62602e-155	1451	1418	1759	1496	1496	1345	2174	1902	1321	1996	1637	2672	1528	2305	2184	2041	2726	1895	1895	407	445	329	467	456	423	427	460	263	418	780	360	310	383	358	393	395
MSTRG.10407	18.3971	2.54336	0.229085	11.1022	1.22331e-28	7.93222e-28	22	16	7	20	20	4	25	12	14	34	25	21	12	20	17	32	18	34	34	13	14	9	11	7	7	5	6	5	14	14	9	6	8	10	2	5
MSTRG.10409	71.1798	-1.80643	0.122718	-14.7203	4.77793e-49	5.65152e-48	13	17	7	16	16	21	23	20	36	13	23	23	26	20	34	16	14	23	23	153	167	165	255	230	175	130	227	118	159	176	172	186	148	170	238	159
MSTRG.10413	3.85688	1.47863	0.297761	4.96583	6.84068e-07	1.59204e-06	4	4	1	4	4	4	5	4	4	4	3	3	6	2	1	2	2	5	5	1	3	4	8	3	1	1	2	2	7	3	4	2	3	2	4	5
MSTRG.10418	23.7686	2.57036	0.167391	15.3554	3.25694e-53	4.26527e-52	29	27	17	36	36	33	20	29	32	26	19	34	32	36	18	18	22	19	19	7	10	9	6	12	6	14	11	5	12	12	14	9	20	11	19	13
MSTRG.10424	76.5052	-2.05254	0.137441	-14.9339	1.98299e-50	2.42129e-49	23	18	9	21	21	23	29	21	23	13	18	19	20	27	22	16	14	14	14	243	160	198	191	273	215	202	220	93	226	215	136	145	229	190	190	165
MSTRG.10429	106.841	-1.19743	0.108059	-11.0812	1.54808e-28	9.98724e-28	39	49	25	35	35	19	46	44	40	35	41	45	63	40	42	39	42	52	52	276	239	169	322	286	193	157	331	188	279	274	244	169	235	172	265	245
MSTRG.1043	884.385	-1.328	0.0857323	-15.4901	4.0484e-54	5.4158e-53	267	387	306	388	388	247	371	465	388	261	384	256	256	390	395	223	217	448	448	1921	1700	2326	1696	1943	1651	2693	2519	1141	2739	2089	2139	2248	1539	1599	2022	2280
MSTRG.10430	14.3368	-1.86145	0.213702	-8.71052	3.02485e-18	1.30719e-17	6	4	3	4	4	2	3	5	7	5	2	3	10	4	4	2	1	6	6	47	61	36	41	47	32	25	46	25	41	31	36	28	48	21	28	24
MSTRG.10432	7.41788	-1.73462	0.461387	-3.75958	0.000170201	0.000318696	1	0	1	1	1	2	0	5	1	1	0	1	2	4	6	9	2	0	0	7	11	19	14	4	0	59	8	8	6	10	21	17	43	12	63	29
MSTRG.10434	5.5916	-1.84955	0.5051	-3.66174	0.000250504	0.000461528	0	5	0	2	2	1	0	3	0	0	0	0	4	3	2	1	3	0	0	4	6	22	6	2	1	41	5	5	10	4	20	10	27	23	46	25
MSTRG.10437	12.5382	-1.81146	0.453318	-3.996	6.44214e-05	0.000125874	1	3	4	2	2	0	0	8	2	0	3	0	1	3	13	11	6	2	2	9	12	24	19	6	2	81	19	22	23	4	34	28	81	47	96	58
MSTRG.10439	0.481748	-1.39913	0.652033	-2.1458	0.0318892	0.044218	0	0	0	0	0	0	0	1	0	0	0	0	0	0	0	0	0	0	0	3	2	2	2	2	1	2	1	1	2	0	4	1	0	1	1	1
MSTRG.1044	80.4784	3.49499	0.157103	22.2465	1.21996e-109	5.06556e-108	66	87	72	69	69	95	87	61	121	93	107	100	199	79	81	119	84	93	93	28	24	9	13	14	10	12	36	13	27	28	16	15	19	34	30	24
MSTRG.10441	0.767065	-1.59573	0.684438	-2.33145	0.0197296	0.0282908	0	0	0	0	0	0	0	0	0	0	0	2	1	0	0	0	0	0	0	5	0	1	2	1	0	1	2	1	4	2	3	3	9	0	0	2
MSTRG.10442	0.484227	-1.6543	0.764156	-2.16488	0.0303971	0.0422956	0	0	0	0	0	0	0	0	0	0	0	0	0	0	0	0	0	0	0	0	0	3	0	2	1	2	2	0	0	1	3	3	2	0	6	2
MSTRG.1045	22.1872	-2.35336	0.288529	-8.15642	3.45096e-16	1.35606e-15	1	2	1	3	3	8	3	2	3	2	5	6	0	9	12	4	1	14	14	58	38	34	117	36	15	36	95	46	83	74	55	24	84	83	81	51
MSTRG.10456	2304.73	2.66783	0.105434	25.3032	2.94699e-141	2.31021e-139	1663	2375	1917	2724	2724	2335	2334	3174	2246	1871	3321	2383	1540	3583	3792	1907	2734	3925	3925	802	1025	866	1012	997	904	923	1194	524	1232	1346	944	1213	834	960	1332	1150
MSTRG.10457	20.0133	1.82244	0.206056	8.84439	9.20276e-19	4.06484e-18	15	31	13	16	16	14	13	22	21	28	38	29	14	38	17	13	8	35	35	15	10	11	16	19	11	14	16	12	16	10	21	8	21	8	10	11
MSTRG.10459	3.01921	-2.37239	0.460878	-5.14755	2.63918e-07	6.34481e-07	0	0	0	0	0	0	1	2	0	1	1	1	0	0	0	3	0	1	1	4	12	7	11	4	7	13	12	5	11	3	6	14	6	7	9	9
MSTRG.10460	7.09757	-2.58835	0.352834	-7.33588	2.20273e-13	7.56017e-13	1	3	1	0	0	0	2	4	2	1	2	0	0	1	1	0	1	2	2	18	14	13	19	11	10	5	33	25	25	14	23	23	21	19	16	35
MSTRG.10462	20.0514	-3.58041	0.346457	-10.3344	4.92713e-25	2.81467e-24	2	3	1	1	1	0	5	2	0	2	2	1	1	1	3	2	4	1	1	37	19	67	38	149	63	125	21	30	109	24	38	51	50	64	57	57
MSTRG.10464	0.90877	-2.28437	0.683306	-3.34311	0.000828447	0.00143827	0	0	0	1	1	0	0	0	0	0	0	0	0	0	0	0	0	0	0	4	2	4	0	4	6	5	0	2	1	0	6	2	1	3	0	6
MSTRG.10465	0.556544	-1.81939	0.711231	-2.55809	0.0105249	0.0157153	0	0	0	0	0	0	0	0	0	0	0	0	0	0	0	0	0	0	0	4	0	0	2	3	4	4	1	2	1	1	1	0	1	1	0	3
MSTRG.10466	0.811303	-2.1571	0.630148	-3.42317	0.000618954	0.00108923	0	0	0	0	0	0	0	0	0	1	0	0	0	0	0	0	0	0	0	4	0	4	1	6	2	2	3	1	2	0	4	3	2	0	2	7
MSTRG.10467	0.722876	-2.16527	0.796093	-2.71988	0.00653065	0.0100732	0	0	0	0	0	0	0	0	0	0	0	0	0	0	0	0	0	0	0	5	1	4	0	7	0	4	2	3	1	0	0	3	3	0	2	0
MSTRG.10468	0.671981	-2.09982	0.708791	-2.96254	0.00305112	0.00492494	0	0	0	0	0	0	0	0	0	0	0	0	0	0	0	0	0	0	0	4	0	5	0	3	3	4	4	2	3	0	3	1	0	0	1	2
MSTRG.10469	0.752826	-1.78169	0.704547	-2.52884	0.0114439	0.0170039	0	0	0	0	0	1	0	0	0	0	0	0	0	1	0	0	0	0	0	0	0	1	0	5	3	9	1	0	1	1	2	2	2	1	1	4
MSTRG.1047	106.595	-2.11394	0.13427	-15.7439	7.56066e-56	1.04801e-54	30	42	27	46	46	10	19	24	25	22	19	16	26	26	40	19	18	32	32	319	249	345	332	342	183	334	277	167	360	339	215	247	251	173	254	267
MSTRG.10470	2.07916	-2.54581	0.579688	-4.39169	1.12472e-05	2.35989e-05	1	1	0	0	0	0	0	0	0	0	0	0	0	0	0	1	0	0	0	2	2	7	4	21	8	6	5	2	2	1	6	5	8	6	4	3
MSTRG.10471	2.45275	-3.41129	0.567156	-6.01473	1.80187e-09	4.99376e-09	0	0	0	0	0	0	2	0	0	0	0	0	1	0	0	0	0	0	0	5	4	15	5	18	6	12	5	4	8	0	5	5	13	7	8	12
MSTRG.10472	5.41672	-4.41534	0.54048	-8.16929	3.10197e-16	1.22167e-15	0	0	0	0	0	0	0	0	1	0	0	0	1	0	1	0	0	1	1	9	7	18	12	52	15	33	11	9	18	3	22	18	15	13	10	15
MSTRG.10473	3.03957	-4.09372	0.538994	-7.59511	3.07531e-14	1.1051e-13	0	0	0	0	0	0	1	0	0	0	0	0	0	0	0	0	0	0	0	16	8	16	7	19	5	8	11	2	12	2	14	13	13	11	5	3
MSTRG.10474	3.3152	-3.69997	0.51599	-7.17062	7.46585e-13	2.49093e-12	0	0	0	0	0	1	0	1	0	0	0	0	1	0	0	0	1	0	0	12	8	12	10	20	11	10	11	3	9	5	17	14	9	7	7	3
MSTRG.10475	2.57147	-3.50006	0.537029	-6.51745	7.15145e-11	2.14054e-10	1	0	0	0	0	0	0	0	1	0	0	0	1	0	0	0	0	0	0	12	2	6	12	17	5	10	8	4	9	2	11	8	10	8	1	8
MSTRG.10477	1.12236	-2.20384	0.637314	-3.45802	0.000544166	0.000964046	0	0	0	0	0	0	0	1	0	0	0	0	1	0	0	1	0	0	0	0	1	5	4	8	5	5	2	4	8	0	4	5	2	1	0	2
MSTRG.10478	97.0887	-2.06917	0.18035	-11.4731	1.80079e-30	1.23583e-29	24	32	11	32	32	24	12	28	39	17	11	15	75	17	23	22	14	39	39	393	259	208	192	378	164	198	421	218	308	232	243	188	140	249	191	260
MSTRG.10481	4.55499	1.81595	0.360079	5.04318	4.5785e-07	1.08058e-06	9	3	3	2	2	4	4	8	3	2	5	9	2	14	3	3	2	0	0	1	3	0	7	2	3	6	3	3	7	1	0	3	5	3	2	2
MSTRG.10483	1.07001	-2.58502	0.572164	-4.51798	6.24329e-06	1.34135e-05	0	0	0	0	0	1	0	0	0	0	0	0	0	0	0	0	0	0	0	3	6	4	5	4	1	0	8	1	6	3	3	1	1	5	3	4
MSTRG.10485	642.461	-1.08803	0.0786426	-13.8352	1.56331e-43	1.58116e-42	229	309	183	288	288	197	273	269	373	234	278	224	384	306	312	188	183	316	316	1479	1601	1280	1476	1642	1182	1397	2112	796	1481	1696	1412	1187	925	1031	1520	1414
MSTRG.10487	89.1542	-2.10421	0.197507	-10.6539	1.67276e-26	1.00545e-25	7	34	13	14	14	16	37	25	20	9	36	42	11	16	29	27	14	28	28	240	161	341	164	294	382	248	210	109	199	227	228	226	195	92	279	256
MSTRG.10488	24.5319	6.51792	0.444947	14.6488	1.37177e-48	1.5996e-47	27	22	36	37	37	36	63	23	7	57	16	24	24	11	26	21	37	39	39	0	1	1	1	1	1	0	1	0	0	5	0	0	2	0	0	0
MSTRG.10489	1.04538	-1.41009	0.590476	-2.38806	0.0169374	0.0245422	0	0	0	0	0	1	1	1	0	0	0	0	0	1	2	0	0	0	0	3	2	3	5	3	1	2	2	4	4	0	0	3	0	3	4	1
MSTRG.10490	1.48314	-2.86582	0.532041	-5.38646	7.18599e-08	1.79849e-07	0	0	0	0	0	0	0	0	0	0	2	0	0	0	0	0	0	0	0	5	5	5	3	3	6	5	4	2	3	6	4	10	4	2	6	5
MSTRG.10493	1219.45	2.12864	0.131968	16.13	1.57095e-58	2.29821e-57	1059	1069	1507	1202	1202	973	1345	726	664	1791	926	1371	1077	1255	1226	1612	1597	1780	1780	680	668	764	747	611	815	814	785	478	698	769	611	709	611	789	840	826
MSTRG.10494	67.7776	-3.44425	0.274242	-12.5592	3.54003e-36	2.90787e-35	4	6	11	7	7	10	5	6	22	3	12	5	14	5	10	4	1	7	7	253	415	160	158	290	50	55	466	179	228	329	209	111	137	124	90	190
MSTRG.10497	240.744	1.3641	0.0796372	17.1289	9.03439e-66	1.53887e-64	172	181	209	201	201	137	217	250	227	214	271	232	262	276	174	189	228	317	317	210	191	222	228	164	202	246	236	147	215	196	186	288	236	197	267	263
MSTRG.10499	28.8002	-1.03477	0.155218	-6.66654	2.61909e-11	8.02474e-11	13	17	6	11	11	9	10	14	9	7	12	14	17	11	17	16	10	8	8	51	49	64	102	84	69	76	65	35	80	63	39	57	71	44	75	52
MSTRG.10503	1.03819	-2.72957	0.58312	-4.68099	2.85498e-06	6.31666e-06	0	0	0	0	0	0	0	0	0	0	0	0	0	0	0	0	0	0	0	1	3	4	4	3	3	1	2	3	4	2	6	2	9	4	4	0
MSTRG.10504	648.947	-2.54044	0.182907	-13.8892	7.36372e-44	7.54323e-43	126	153	80	152	152	67	103	192	39	61	103	108	57	153	306	99	116	175	175	1259	2996	1653	1911	2583	1536	1652	2044	764	1575	1704	1175	1425	2597	1484	2480	1679
MSTRG.10505	0.857954	-1.55078	0.592524	-2.61725	0.00886426	0.0133892	0	0	0	0	0	0	0	0	0	0	1	0	0	0	1	0	1	1	1	7	4	1	4	2	1	2	3	2	1	1	2	3	3	1	1	0
MSTRG.10506	1.53186	-2.68292	0.561075	-4.78175	1.73775e-06	3.90624e-06	1	0	0	1	1	0	0	0	0	0	0	0	0	0	0	0	0	0	0	9	4	1	2	11	3	6	3	1	4	5	6	2	7	3	3	2
MSTRG.10507	0.69147	-1.89497	0.667781	-2.83772	0.00454376	0.00716525	0	0	0	0	0	0	0	0	0	0	0	0	0	0	0	1	0	0	0	6	3	1	6	2	1	2	1	1	0	1	0	0	1	4	3	2
MSTRG.10508	47.4329	-1.07605	0.175845	-6.1193	9.3988e-10	2.64729e-09	13	21	27	32	32	11	27	13	24	20	22	12	28	23	17	17	16	23	23	145	82	95	79	94	167	111	112	47	181	76	159	115	87	63	51	129
MSTRG.10509	1481.92	2.66121	0.128409	20.7244	2.08644e-95	6.68855e-94	1748	2131	1583	2494	2494	1465	984	1517	2577	1310	1395	1542	1330	968	1604	1274	982	2486	2486	474	724	670	590	680	447	617	609	369	619	980	716	541	590	774	844	709
MSTRG.10512	0.690335	-1.90018	0.612334	-3.10319	0.0019145	0.00317111	0	0	1	0	0	0	0	0	0	0	0	0	0	0	0	0	0	0	0	0	2	2	1	3	3	5	1	1	4	2	0	3	3	1	2	1
MSTRG.10515	2.58747	1.70057	0.401065	4.24013	2.23389e-05	4.55801e-05	3	2	0	2	2	5	4	2	1	1	0	4	1	1	2	3	6	2	2	1	2	2	2	0	0	3	4	1	1	1	5	2	3	3	2	1
MSTRG.10517	285.537	-1.49844	0.0905091	-16.5557	1.45594e-61	2.26997e-60	93	126	60	111	111	71	96	102	142	61	91	77	152	114	107	78	76	116	116	630	655	771	853	957	651	652	763	349	699	619	785	808	535	437	704	671
MSTRG.10518	1.56318	2.01677	0.531659	3.79336	0.000148624	0.000280242	2	4	0	3	3	2	2	1	1	2	1	3	0	3	2	2	0	0	0	3	1	0	1	0	1	0	2	3	2	0	0	0	0	0	1	2
MSTRG.10519	1.88125	1.65305	0.473239	3.49305	0.000477533	0.000852039	0	5	0	2	2	0	1	3	2	2	1	3	3	1	2	1	3	4	4	3	0	5	2	3	0	1	1	1	0	4	2	0	1	0	0	3
MSTRG.1052	11.1573	-5.28996	0.53514	-9.8852	4.82631e-23	2.54992e-22	0	0	0	1	1	0	0	3	0	0	0	0	0	0	0	0	0	0	0	27	19	28	36	11	14	72	37	14	34	37	9	24	67	55	63	62
MSTRG.10520	0.873832	2.30843	0.740255	3.11842	0.00181823	0.00302023	0	2	0	4	4	1	0	1	1	1	1	0	3	0	1	1	0	2	2	0	0	0	0	0	0	4	0	0	0	1	2	0	1	0	0	0
MSTRG.10524	63.2083	4.26404	0.53764	7.93103	2.1734e-15	8.23513e-15	119	42	75	37	37	71	94	94	23	75	233	71	27	134	42	46	47	53	53	0	12	0	6	18	31	0	8	4	6	50	6	0	0	8	0	7
MSTRG.10525	154876	6.46007	0.532818	12.1243	7.84877e-34	6.00316e-33	246812	169344	222977	168958	168958	222189	238004	207545	58456	219469	199234	221406	62407	157140	150778	202523	188269	141816	141816	296	4518	274	3310	5545	14077	315	2356	1150	1039	36980	1459	158	660	6491	167	2533
MSTRG.10526	0.431415	2.58517	1.06824	2.42002	0.0155199	0.0226218	0	0	1	0	0	1	2	1	1	0	3	0	0	0	0	1	0	0	0	0	0	0	0	0	0	0	0	0	0	0	0	0	0	0	0	0
MSTRG.10527	260.881	1.93098	0.194767	9.91429	3.60823e-23	1.91758e-22	180	331	192	313	313	322	352	255	170	281	191	284	459	493	143	242	136	275	275	132	128	185	205	197	170	316	103	87	64	154	205	102	259	221	252	239
MSTRG.1053	6.02407	-4.89119	0.547277	-8.93732	3.98739e-19	1.78803e-18	0	0	0	0	0	0	0	0	0	1	0	0	0	0	0	1	0	0	0	29	48	24	21	22	7	18	56	11	9	18	8	10	3	19	15	13
MSTRG.10531	2.53133	-1.95999	0.500349	-3.91725	8.95662e-05	0.000172643	2	0	0	0	0	0	1	2	0	0	0	0	0	0	0	1	1	5	5	5	3	6	4	8	10	8	6	1	4	8	17	7	2	7	13	5
MSTRG.10533	1.41083	-2.39547	0.545166	-4.39402	1.11273e-05	2.33632e-05	0	1	0	1	1	0	0	0	1	0	0	0	0	0	1	0	0	0	0	6	3	3	7	4	6	3	3	0	5	5	3	7	0	4	6	4
MSTRG.10536	53.9236	-4.01764	0.197009	-20.3932	1.92246e-92	5.78514e-91	5	1	3	4	4	2	2	3	1	0	8	0	10	4	8	3	9	8	8	160	177	129	188	154	105	212	168	100	193	186	141	113	167	182	203	162
MSTRG.10537	0.535856	-1.77712	0.788512	-2.25376	0.0242112	0.0342452	0	0	0	0	0	0	0	0	0	0	0	0	0	0	0	0	0	0	0	2	5	0	4	1	0	0	5	1	3	1	1	0	2	4	0	3
MSTRG.10541	4687.78	1.04683	0.12139	8.62369	6.48285e-18	2.75812e-17	3386	3450	3629	3789	3789	2723	3094	4296	5243	3122	6885	3130	5759	4442	2336	3343	2292	5683	5683	5138	5753	3576	6270	4504	3674	4576	6843	3903	5943	4974	5243	2813	4664	5269	4583	4612
MSTRG.10542	548.939	1.1182	0.11691	9.56462	1.12611e-21	5.60669e-21	339	441	393	451	451	407	440	565	417	402	538	490	457	687	467	453	500	632	632	355	402	566	677	618	599	530	409	263	533	468	715	915	592	516	865	577
MSTRG.10544	6924.76	-2.30842	0.209056	-11.0421	2.39246e-28	1.53321e-27	1354	1494	1028	1302	1302	1565	2474	2668	953	1099	774	791	428	1183	3835	888	1079	2739	2739	14955	14076	21614	21979	23648	29805	14536	20316	8648	12006	20762	19029	18869	6461	13871	26117	20025
MSTRG.10547	4083.69	-1.22424	0.192332	-6.36523	1.94996e-10	5.7119e-10	1166	1733	812	1156	1156	1214	3844	2171	951	3185	977	2189	741	1663	1569	981	1090	1773	1773	13838	7083	8985	8929	7831	10511	5427	9543	8545	9696	11818	10623	8122	7776	5547	8252	9467
MSTRG.10560	223.597	1.65934	0.0782876	21.1954	1.05236e-99	3.60481e-98	158	167	190	184	184	187	222	265	385	186	228	235	269	216	186	246	219	280	280	168	165	145	236	154	180	189	189	103	259	156	182	163	195	152	145	167
MSTRG.10563	8.00399	-2.75962	0.374362	-7.37153	1.68687e-13	5.82751e-13	0	2	0	1	1	3	2	2	0	2	5	0	0	0	3	0	2	0	0	22	13	25	40	20	18	31	18	21	48	11	26	37	20	3	10	21
MSTRG.10566	4.17612	-2.31815	0.408346	-5.67694	1.37128e-08	3.60141e-08	1	1	1	0	0	1	0	3	2	0	1	1	2	1	0	1	0	1	1	11	21	14	16	8	6	4	20	12	12	14	18	14	7	4	7	9
MSTRG.10568	553.253	1.49743	0.111314	13.4523	2.9856e-41	2.83718e-40	495	422	580	460	460	319	354	567	973	672	733	437	877	531	311	538	327	633	633	501	702	442	518	410	327	472	707	381	563	430	408	405	448	377	358	434
MSTRG.10569	529.311	1.62032	0.118989	13.6175	3.15375e-42	3.08065e-41	457	456	598	563	563	398	361	373	1173	445	422	410	1003	385	358	406	344	709	709	340	542	489	439	368	380	429	617	326	523	351	463	399	285	388	383	449
MSTRG.10572	2.95384	-1.982	0.504045	-3.93219	8.41753e-05	0.000162857	0	1	0	1	1	0	1	2	2	1	1	0	1	0	2	0	0	2	2	1	16	6	5	3	18	0	8	1	13	9	5	10	2	10	10	9
MSTRG.10573	1.20916	-2.54225	0.574878	-4.42224	9.7681e-06	2.06084e-05	0	0	1	0	0	0	0	1	0	0	0	0	0	0	0	0	0	0	0	1	8	8	5	2	6	1	2	2	4	3	1	4	2	1	4	7
MSTRG.10574	396.495	-1.13551	0.129535	-8.76604	1.85067e-18	8.06994e-18	129	135	103	165	165	138	170	219	232	168	148	130	185	140	226	131	149	234	234	719	764	985	879	804	1691	782	732	537	993	723	612	1089	613	781	1289	831
MSTRG.10575	15.6716	4.49104	0.479289	9.37022	7.23812e-21	3.48591e-20	4	12	2	1	1	6	9	56	2	7	119	19	8	24	32	8	8	15	15	4	1	2	2	2	4	3	3	0	2	5	2	0	0	3	1	0
MSTRG.1058	85.1258	-2.72067	0.227825	-11.9419	7.15652e-33	5.31253e-32	13	13	11	18	18	7	10	22	10	0	7	6	26	22	38	16	12	14	14	174	135	397	230	237	197	421	184	55	194	116	331	313	184	268	306	315
MSTRG.10580	2.41711	-3.90909	0.637737	-6.12962	8.80888e-10	2.48488e-09	0	0	0	0	0	0	0	0	0	0	0	0	0	0	0	0	0	0	0	2	4	13	1	5	4	12	2	3	35	6	4	3	15	2	2	26
MSTRG.10582	516.963	1.5644	0.0847872	18.4509	5.1309e-76	1.09865e-74	347	405	362	413	413	531	490	614	648	428	658	529	349	616	512	462	419	710	710	325	457	342	574	334	386	478	580	232	522	390	362	407	501	396	484	540
MSTRG.10583	72149.4	6.10824	0.510048	11.9758	4.75659e-33	3.55455e-32	90497	96682	103054	114127	114127	99131	63369	56789	113298	72268	79158	101366	134704	51861	62247	72240	64418	102746	102746	406	4192	364	1974	2652	5176	557	2443	837	1204	20455	2564	261	565	4613	198	1607
MSTRG.10584	4733.39	5.96757	0.2267	26.3236	1.02881e-152	9.89428e-151	7071	6459	6505	7410	7410	5025	5813	4763	7579	7524	5324	6311	12082	4133	3920	4938	4310	5465	5465	160	264	133	229	216	461	133	257	94	215	807	277	154	159	178	92	180
MSTRG.10585	1.97569	1.22739	0.427758	2.86936	0.00411309	0.0065177	1	4	2	3	3	2	2	0	5	2	2	1	3	2	2	0	0	2	2	3	1	2	0	2	2	0	2	0	4	0	2	1	4	2	1	2
MSTRG.10586	2.08984	1.57727	0.493388	3.19681	0.00138958	0.00234566	0	5	0	5	5	0	0	1	6	2	2	2	4	1	2	2	1	6	6	1	3	0	0	1	2	2	3	0	1	2	2	2	9	0	0	2
MSTRG.10587	193.129	3.55385	0.223433	15.9056	5.79039e-57	8.1802e-56	269	349	143	424	424	316	189	192	423	191	149	237	236	141	200	124	119	308	308	43	35	31	48	105	65	33	31	16	33	130	52	21	37	31	57	33
MSTRG.10590	27.1633	-1.60787	0.188806	-8.516	1.65154e-17	6.88924e-17	17	11	11	14	14	8	5	12	5	4	13	4	7	5	11	10	2	6	6	34	65	95	110	48	52	61	58	37	112	52	63	91	45	68	67	62
MSTRG.10591	31.1849	-1.23877	0.216595	-5.71929	1.06973e-08	2.82989e-08	5	8	12	16	16	9	7	11	5	4	10	5	14	16	24	20	6	20	20	61	30	59	99	50	42	120	56	26	97	50	126	70	62	102	50	97
MSTRG.10592	568.64	1.49475	0.133048	11.2346	2.75685e-29	1.82698e-28	470	479	283	582	582	550	638	586	390	420	603	600	316	516	560	753	453	606	606	445	350	411	419	408	429	859	426	246	767	466	411	552	416	442	360	678
MSTRG.10594	1458.52	2.02402	0.0897292	22.557	1.1466e-112	5.06931e-111	1173	1373	1337	1592	1592	1276	1273	1413	2536	1530	1143	1554	2474	1413	1316	1178	1731	2253	2253	840	1111	935	1103	1062	891	859	1109	594	917	1063	919	791	958	742	933	846
MSTRG.10596	294.509	-1.15383	0.102336	-11.2749	1.74524e-29	1.16374e-28	112	121	103	127	127	108	91	124	199	101	105	101	217	93	114	73	90	147	147	645	877	536	983	623	528	475	948	575	785	407	696	680	768	541	565	639
MSTRG.10597	176.567	-2.56292	0.128685	-19.9162	2.94369e-88	8.12446e-87	25	36	39	37	37	40	38	62	44	24	30	19	20	23	46	21	19	45	45	511	617	554	660	529	566	362	615	366	494	331	465	465	342	350	451	437
MSTRG.10598	2.19467	-2.33885	0.523592	-4.46693	7.93496e-06	1.68924e-05	0	1	0	1	1	0	0	1	1	0	1	0	0	0	1	0	0	0	0	4	9	7	10	7	4	5	11	0	3	0	6	10	8	7	7	6
MSTRG.10599	105.941	1.80668	0.257465	7.01721	2.26346e-12	7.34181e-12	58	45	198	204	204	208	150	94	426	40	73	46	60	36	41	46	37	79	79	64	90	74	92	101	83	60	106	47	78	60	69	71	67	66	83	67
MSTRG.106	0.766511	3.2851	1.08877	3.01727	0.00255066	0.00415669	0	3	1	0	0	0	0	0	0	0	4	1	2	0	0	1	5	0	0	0	0	0	0	0	0	0	0	0	0	0	0	0	0	0	0	0
MSTRG.10600	0.445691	-1.54215	0.688728	-2.23913	0.0251475	0.0354601	0	0	0	0	0	0	0	0	0	0	0	0	0	0	0	0	0	0	0	1	0	1	0	1	2	1	1	1	5	1	2	0	4	1	1	2
MSTRG.10602	1.9199	-2.30588	0.690188	-3.34095	0.000834923	0.0014488	1	1	0	0	0	0	0	0	0	0	0	0	1	0	1	0	0	3	3	4	0	1	6	0	0	1	2	2	17	4	4	1	10	4	6	27
MSTRG.10603	2.11924	-2.6296	0.601527	-4.37154	1.23372e-05	2.58125e-05	0	0	0	0	0	1	2	0	1	0	0	0	0	0	0	0	1	1	1	2	2	9	5	3	4	19	1	3	14	2	5	5	21	2	1	6
MSTRG.10607	222.995	1.16756	0.0786227	14.8502	6.93812e-50	8.3622e-49	162	172	158	164	164	188	177	238	278	138	233	194	222	197	200	146	161	325	325	191	197	177	318	214	164	228	224	122	286	217	222	220	299	192	304	217
MSTRG.10609	1259.48	1.9963	0.0677301	29.4743	6.13887e-191	1.16872e-188	1048	1232	1149	1454	1454	923	1204	1118	1625	1296	1266	1424	1809	1325	1191	1040	1101	2238	2238	877	836	735	862	788	631	837	1005	523	881	995	827	640	699	782	796	985
MSTRG.10610	9.56895	1.92967	0.24045	8.02524	1.01328e-15	3.8974e-15	12	9	13	8	8	16	5	14	4	7	8	8	14	12	7	6	5	23	23	3	7	2	8	7	12	5	5	6	5	8	9	8	10	6	6	4
MSTRG.10611	1545.07	1.35091	0.0853486	15.8281	1.99166e-56	2.78137e-55	1406	1337	1278	1298	1298	1062	1259	2046	1521	1524	1792	1448	2092	1326	1332	993	1381	1928	1928	1663	1673	1304	1604	1430	1500	967	1943	1030	1594	1025	1495	1753	1033	1014	1209	1497
MSTRG.10612	111.093	4.00795	0.339481	11.8061	3.62928e-32	2.62588e-31	115	32	228	205	205	50	137	126	41	184	258	185	112	42	165	66	140	68	68	2	24	17	14	3	25	49	9	12	28	46	29	1	42	9	26	4
MSTRG.10613	1.17268	-2.61057	0.791444	-3.29849	0.000972069	0.00167113	0	0	0	0	0	1	0	0	0	0	0	0	0	0	0	0	0	0	0	3	10	4	2	26	2	0	0	3	3	1	1	0	0	2	1	2
MSTRG.10614	1.26227	-2.79584	0.652598	-4.28416	1.83427e-05	3.77455e-05	0	0	0	0	0	0	0	0	1	0	0	0	0	0	0	0	0	0	0	4	6	5	2	21	2	2	4	2	1	0	1	4	4	2	2	1
MSTRG.10616	1.15446	-2.84898	0.713844	-3.99104	6.57853e-05	0.000128423	0	0	0	0	0	0	0	0	0	0	0	0	0	0	0	0	0	0	0	2	2	1	0	0	0	5	1	2	1	3	18	10	4	4	3	4
MSTRG.10618	0.793741	-1.66304	0.740158	-2.24688	0.0246477	0.0348186	0	0	0	0	0	0	0	0	0	0	0	0	0	0	1	0	0	2	2	1	0	0	2	0	1	0	1	4	11	2	0	2	6	1	3	3
MSTRG.10620	0.520528	-1.72357	0.794825	-2.16849	0.0301216	0.0419373	0	0	0	0	0	0	0	0	0	0	0	0	0	0	0	0	0	0	0	0	3	2	4	4	0	1	1	2	0	1	5	0	0	1	4	0
MSTRG.10625	39.3004	-5.54561	0.360319	-15.3908	1.88565e-53	2.48924e-52	1	0	3	0	0	2	2	0	0	0	0	1	1	0	3	4	0	1	1	136	123	114	171	112	114	63	101	108	184	147	106	89	203	69	130	139
MSTRG.10628	0.635032	-1.75654	0.736553	-2.38481	0.0170878	0.0247526	0	0	0	0	0	0	0	0	0	0	0	1	0	0	0	0	0	0	0	2	2	2	2	6	1	3	7	2	0	4	0	0	0	0	1	1
MSTRG.10629	1.07045	-2.54302	0.673699	-3.77471	0.000160193	0.000300843	0	0	0	0	0	0	0	0	0	0	0	0	1	0	0	0	0	0	0	1	4	4	5	15	3	2	5	4	0	2	2	3	0	1	4	0
MSTRG.10630	1.42868	-2.75226	0.666859	-4.1272	3.67211e-05	7.33949e-05	0	0	0	0	0	0	0	0	0	0	1	0	0	0	0	0	0	0	0	1	14	5	16	10	3	3	3	2	0	2	0	1	2	6	5	1
MSTRG.10632	0.554011	-1.84492	0.764944	-2.41184	0.0158723	0.023103	0	0	0	0	0	0	0	0	0	0	0	0	0	0	0	0	0	0	0	0	1	2	9	5	0	4	2	0	0	1	1	2	1	0	2	1
MSTRG.10633	0.647389	-2.0768	0.640878	-3.24055	0.00119298	0.00203009	0	0	0	0	0	0	0	0	0	0	0	0	0	0	0	0	0	0	0	1	3	1	4	7	0	1	4	1	0	2	2	2	1	2	3	1
MSTRG.10634	1.4821	-2.62663	0.593751	-4.42379	9.69832e-06	2.04704e-05	0	0	1	0	0	0	0	0	0	1	0	1	0	0	0	0	0	0	0	3	4	5	4	11	0	3	5	2	1	7	6	10	3	4	7	0
MSTRG.10635	11.2964	-3.00917	0.348938	-8.62377	6.47826e-18	2.75658e-17	2	0	3	2	2	1	1	1	2	3	0	3	4	3	0	2	0	1	1	20	56	42	46	41	13	25	38	42	7	20	46	41	22	30	36	19
MSTRG.10636	184.76	2.04598	0.241214	8.48204	2.21286e-17	9.17876e-17	308	579	106	432	432	212	201	141	86	107	261	129	131	98	108	125	98	201	201	114	125	71	160	142	151	68	153	53	137	122	77	70	199	115	107	123
MSTRG.10637	987.567	3.18394	0.186131	17.1059	1.34082e-65	2.27558e-64	1454	2519	1018	2124	2124	1109	1026	1077	781	1038	1789	880	1466	776	573	673	689	1197	1197	236	370	228	340	424	335	255	415	159	322	382	300	265	395	210	434	304
MSTRG.1064	0.675227	-2.08994	0.738269	-2.83087	0.00464222	0.00730693	0	0	0	0	0	0	0	0	0	0	0	0	0	0	0	0	0	0	0	2	0	7	1	4	3	2	2	1	0	3	0	3	5	0	2	3
MSTRG.10641	1.89326	1.03753	0.409454	2.53394	0.0112787	0.0167745	1	3	2	1	1	1	1	2	3	2	1	2	0	1	4	0	1	2	2	2	1	0	1	4	2	2	1	2	0	3	2	4	1	2	2	4
MSTRG.10642	3.30887	-3.67554	0.559504	-6.56928	5.05582e-11	1.52552e-10	2	0	0	0	0	0	0	0	1	0	0	0	0	0	0	0	0	0	0	5	31	16	10	17	12	8	25	4	6	3	8	9	10	2	8	4
MSTRG.10644	131.471	-2.42172	0.356446	-6.79407	1.0901e-11	3.41019e-11	37	32	14	11	11	3	4	75	14	5	16	1	26	36	102	40	24	13	13	170	326	295	289	207	46	708	460	127	215	82	812	445	632	592	581	376
MSTRG.10646	0.602388	-1.50335	0.659307	-2.2802	0.0225956	0.032119	0	0	0	0	0	0	0	0	0	0	0	0	1	0	1	0	0	0	0	3	1	2	3	1	0	1	3	0	0	2	6	4	1	0	2	2
MSTRG.10647	0.953266	-2.3599	0.653516	-3.61108	0.000304922	0.000556403	0	0	0	1	1	0	0	0	0	0	0	0	0	0	0	0	0	0	0	1	1	2	1	2	1	3	4	6	3	2	2	3	1	2	15	2
MSTRG.1065	0.831002	-1.91652	0.610002	-3.14182	0.00167899	0.00280042	0	0	0	0	0	0	0	0	0	0	0	0	0	0	0	2	0	0	0	3	2	1	0	2	6	1	3	1	1	3	1	5	4	2	2	2
MSTRG.10651	524.949	5.3595	0.259642	20.6419	1.1546e-94	3.65113e-93	588	657	663	583	583	506	427	1154	540	503	740	859	619	767	580	1004	584	514	514	16	46	27	27	20	54	27	26	18	16	182	50	28	32	50	19	32
MSTRG.10652	5.23157	5.12301	0.999848	5.12379	2.99461e-07	7.17219e-07	0	0	13	11	11	8	6	1	5	0	0	45	14	0	0	1	0	9	9	0	0	0	0	1	0	0	0	0	0	4	0	0	0	0	0	0
MSTRG.10653	0.756649	2.31632	0.843046	2.74756	0.00600413	0.00930511	1	0	0	1	1	1	0	0	1	2	1	2	1	0	2	0	0	0	0	0	0	0	0	0	1	0	0	0	0	5	0	0	0	0	0	0
MSTRG.10658	444.001	-1.64329	0.231417	-7.10098	1.23878e-12	4.07959e-12	70	59	75	49	49	95	182	140	199	94	234	88	311	200	146	86	153	256	256	935	3090	1201	960	1632	626	303	1928	947	706	1825	1088	581	873	563	592	688
MSTRG.10659	701.351	5.39725	0.288907	18.6816	6.98461e-78	1.55259e-76	591	420	1059	570	570	435	752	734	635	1201	959	1330	1552	1127	924	980	1036	1076	1076	28	65	83	26	33	56	12	56	23	26	198	127	19	23	22	9	69
MSTRG.1066	0.955704	-2.17423	0.569829	-3.81558	0.000135863	0.000257188	0	1	1	0	0	0	0	0	0	0	0	0	0	0	0	0	0	0	0	1	3	3	3	3	5	4	2	1	2	2	1	5	4	0	4	2
MSTRG.10660	13.0785	-2.66874	0.331636	-8.0472	8.47071e-16	3.26981e-15	0	4	0	2	2	3	5	8	1	0	3	0	5	0	3	0	0	7	7	44	45	46	34	10	12	34	59	31	37	64	58	23	45	34	16	49
MSTRG.10661	0.91125	-2.08413	0.690544	-3.01809	0.00254372	0.00414611	0	0	0	1	1	0	0	0	0	0	0	0	0	0	0	1	0	0	0	1	1	3	3	0	1	4	4	0	3	1	1	1	16	2	0	4
MSTRG.10668	3.55971	-3.61	1.3955	-2.58689	0.00968477	0.0145399	0	0	0	0	0	0	0	0	0	0	0	0	0	0	0	0	0	0	0	0	0	1	1	21	0	67	1	0	55	0	0	0	71	0	0	2
MSTRG.10669	2.62781	-2.94137	1.3154	-2.23611	0.0253445	0.0357109	0	0	0	1	1	1	0	0	1	0	0	0	0	0	0	0	0	0	0	0	0	0	0	11	0	27	0	0	17	0	0	0	24	0	1	0
MSTRG.1067	0.781349	-2.34504	0.619041	-3.78818	0.000151753	0.000285864	0	0	0	0	0	0	0	0	0	0	0	0	0	0	0	0	0	0	0	6	4	1	4	1	2	0	4	1	3	2	1	6	0	3	2	4
MSTRG.10672	4.66373	-3.42093	1.49291	-2.29145	0.0219372	0.0312418	0	0	0	0	0	0	0	1	0	0	0	0	0	0	0	0	1	0	0	0	0	0	0	27	0	40	0	0	42	0	0	0	45	0	0	0
MSTRG.1068	1.15407	-2.67158	0.543867	-4.9122	9.00604e-07	2.07631e-06	0	0	0	0	0	0	0	0	0	0	0	1	0	0	0	0	0	0	0	3	4	2	2	4	3	1	3	3	5	3	3	5	4	6	6	4
MSTRG.10681	14.3445	-1.27455	0.224767	-5.67054	1.42349e-08	3.73433e-08	4	4	6	8	8	6	8	3	8	3	7	3	9	3	3	4	1	14	14	44	38	38	47	21	17	18	38	19	59	21	64	31	20	29	22	55
MSTRG.10687	2.75827	-3.76075	0.573107	-6.56203	5.30797e-11	1.59971e-10	0	0	0	0	0	0	0	0	0	0	1	1	0	0	0	0	0	0	0	23	16	6	13	5	2	9	21	7	4	13	10	7	4	6	1	7
MSTRG.10688	1.50144	-2.83806	0.684773	-4.14453	3.40512e-05	6.83221e-05	0	1	0	0	0	0	0	0	0	0	0	1	0	0	0	0	0	0	0	7	10	9	6	5	4	2	24	2	2	1	0	2	1	0	4	0
MSTRG.10689	9.82415	-3.30497	0.554601	-5.95919	2.53489e-09	6.9694e-09	0	0	1	1	1	1	1	2	0	3	0	2	1	0	2	0	1	5	5	47	4	22	31	29	157	8	2	18	16	7	15	55	2	21	6	27
MSTRG.1069	5.057	-1.57303	0.309183	-5.0877	3.62428e-07	8.62566e-07	1	3	2	4	4	1	0	1	2	1	2	2	3	2	0	1	1	1	1	18	15	8	19	8	7	10	22	7	8	12	13	13	16	12	11	14
MSTRG.10691	0.86887	-1.77778	0.73073	-2.43288	0.0149793	0.0218794	0	0	0	2	2	0	0	1	0	0	0	0	0	0	0	0	0	0	0	9	7	0	1	0	1	3	10	2	1	1	2	0	1	2	0	1
MSTRG.10692	170.657	-1.78024	0.164483	-10.8233	2.67118e-27	1.65645e-26	32	62	32	39	39	32	37	95	42	34	29	25	67	72	98	53	50	65	65	282	308	551	474	370	247	735	425	164	357	257	583	632	398	320	763	564
MSTRG.10693	6.37701	-3.31774	0.503731	-6.58634	4.50787e-11	1.3646e-10	0	1	0	2	2	1	0	3	0	1	0	1	3	0	0	0	0	1	1	53	21	19	16	6	3	16	47	26	15	37	19	6	9	10	7	15
MSTRG.10694	3.89799	-3.56259	0.595504	-5.98248	2.19767e-09	6.06129e-09	0	2	0	2	2	0	0	0	0	0	1	0	1	0	0	0	0	0	0	33	8	14	22	2	0	10	12	10	18	25	23	4	4	5	6	13
MSTRG.10695	1.04207	-2.09425	0.583306	-3.59031	0.000330281	0.000600289	0	1	1	0	0	0	0	0	0	0	0	0	1	0	0	0	0	0	0	7	3	4	2	2	0	3	6	3	5	7	2	1	1	1	2	2
MSTRG.10696	45.7531	-2.33572	0.319791	-7.30388	2.79592e-13	9.54228e-13	6	12	19	0	0	11	12	7	30	6	10	3	5	28	2	3	5	8	8	195	250	62	134	110	55	63	355	166	172	83	76	44	80	56	44	90
MSTRG.10698	11.8589	-1.2667	0.254545	-4.97632	6.48032e-07	1.51031e-06	2	1	5	3	3	9	6	10	10	1	2	3	3	4	6	1	4	7	7	26	54	22	61	33	11	31	58	14	20	21	22	22	23	15	17	33
MSTRG.10699	446.859	-1.54426	0.102909	-15.0061	6.69583e-51	8.27327e-50	120	196	136	132	132	157	215	229	193	123	124	131	104	137	144	110	98	189	189	1365	1132	1155	1155	1138	1082	1101	1668	593	1310	928	902	964	732	879	773	1210
MSTRG.107	1.19837	-1.24445	0.558888	-2.22666	0.0259699	0.0365354	1	1	0	0	0	0	0	1	0	0	3	0	0	2	0	0	0	0	0	4	6	0	4	2	2	3	2	2	2	3	2	2	1	4	3	2
MSTRG.1070	0.576325	-1.87133	0.675378	-2.77079	0.00559204	0.00870648	0	0	0	0	0	0	0	0	0	0	0	0	0	0	0	0	0	0	0	3	2	2	5	1	3	0	3	2	1	1	2	1	1	4	1	0
MSTRG.10700	13.3479	-2.06229	0.391425	-5.26868	1.37412e-07	3.37393e-07	1	4	0	1	1	0	0	10	1	0	1	0	3	9	12	4	7	2	2	13	21	35	20	24	11	81	43	7	24	11	55	51	46	52	81	49
MSTRG.10701	5.52001	-2.26327	0.432668	-5.23097	1.68624e-07	4.11108e-07	0	1	3	2	2	2	1	0	0	0	0	0	0	2	4	1	3	2	2	5	13	14	5	8	8	31	11	2	19	4	20	12	20	27	39	23
MSTRG.10702	24.0329	-1.65022	0.213936	-7.71361	1.22307e-14	4.47669e-14	6	11	6	2	2	8	5	12	15	10	9	2	17	6	8	4	7	9	9	82	38	44	44	97	27	83	69	30	114	83	54	67	38	25	58	66
MSTRG.10703	5.3671	-2.54049	0.411871	-6.16817	6.90864e-10	1.9613e-09	1	1	1	0	0	0	1	2	1	0	0	0	4	1	3	2	1	0	0	15	11	11	20	9	2	27	14	12	11	4	21	10	21	10	38	16
MSTRG.10704	57.6182	5.52779	0.298589	18.513	1.62134e-76	3.50655e-75	36	78	34	73	73	48	45	140	178	27	111	56	152	53	53	70	32	89	89	1	1	2	2	1	7	6	1	0	4	17	7	2	4	5	4	1
MSTRG.10705	1797.68	2.10579	0.0935943	22.4991	4.23401e-112	1.85145e-110	1566	1474	1448	1894	1894	1277	1524	1641	3447	1564	1933	2382	3319	1570	1661	1639	1710	2482	2482	988	966	1114	945	852	888	1721	1259	556	1213	1322	1246	914	970	997	1185	1377
MSTRG.10706	12.0154	-1.32765	0.302007	-4.39609	1.10218e-05	2.31522e-05	5	4	2	2	2	2	2	6	4	2	5	5	2	7	2	7	12	4	4	13	27	27	21	11	11	63	26	7	27	18	14	28	25	16	100	38
MSTRG.10707	952.398	-1.77566	0.1098	-16.1717	7.98031e-59	1.17299e-57	256	307	210	208	208	198	323	505	275	198	246	174	228	267	374	286	223	361	361	2290	1996	2327	2521	2527	3055	2910	2454	1494	2385	1858	2473	2612	1652	2434	3093	2256
MSTRG.10708	0.688897	-1.63538	0.762968	-2.14345	0.0320771	0.0444543	0	1	0	0	0	0	0	0	0	0	0	0	0	0	0	1	0	0	0	0	2	1	3	0	0	2	0	0	2	0	1	1	6	3	9	5
MSTRG.10709	5.06382	-4.2368	0.680814	-6.22314	4.87296e-10	1.39614e-09	1	0	0	0	0	1	0	0	0	0	1	1	0	0	0	0	0	0	0	5	1	44	0	33	4	43	2	2	50	4	4	8	21	7	3	28
MSTRG.10710	1.29718	-2.9657	0.803818	-3.68951	0.000224685	0.000415628	0	0	0	0	0	0	0	0	0	0	0	0	0	0	0	0	0	0	0	4	0	16	0	9	1	7	0	1	14	1	3	0	6	2	0	8
MSTRG.10711	4.10334	-2.8794	0.621166	-4.63547	3.56125e-06	7.81197e-06	0	0	0	0	0	0	0	1	1	0	2	0	0	1	2	1	1	2	2	12	9	1	1	0	5	28	9	0	23	3	23	10	33	21	24	16
MSTRG.10712	983.901	1.62624	0.0884646	18.3829	1.79978e-75	3.78997e-74	656	744	762	736	736	762	775	1431	1212	801	1129	1071	1080	1266	1036	886	970	1432	1432	575	749	771	732	554	569	1276	868	394	969	648	763	955	849	603	1108	1005
MSTRG.10713	8.79555	-2.45868	0.299671	-8.20461	2.31332e-16	9.16617e-16	2	2	1	2	2	1	4	2	1	0	7	1	0	0	3	1	2	2	2	30	28	15	31	15	12	21	47	15	31	16	31	14	34	29	23	22
MSTRG.10716	13.9957	-2.61416	0.399055	-6.55088	5.71995e-11	1.72127e-10	1	0	3	0	0	2	2	3	2	2	4	2	2	2	7	5	5	2	2	14	5	74	21	37	16	188	19	7	59	31	30	19	62	31	12	46
MSTRG.10717	292.752	-1.61684	0.100443	-16.097	2.67576e-58	3.87998e-57	96	122	111	103	103	76	100	105	96	60	98	48	83	81	97	112	65	86	86	737	842	753	938	781	628	699	961	521	851	505	705	669	499	599	651	690
MSTRG.10718	0.872301	-2.52667	0.568557	-4.444	8.83012e-06	1.87e-05	0	0	0	0	0	0	0	0	0	0	0	0	0	0	0	0	0	0	0	3	3	3	2	4	3	4	5	0	2	4	3	1	4	0	5	3
MSTRG.10719	1056.4	-1.46568	0.125729	-11.6574	2.10281e-31	1.48534e-30	319	502	391	389	389	310	356	374	366	210	389	137	353	344	464	487	180	381	381	2268	2739	2364	3350	2217	2014	2830	3287	1563	3190	1590	3353	2864	1655	2585	2180	2944
MSTRG.1072	1.66386	-2.44717	0.547989	-4.46572	7.97983e-06	1.69815e-05	1	0	0	0	0	0	0	0	0	0	3	0	1	0	0	0	0	0	0	2	4	3	4	7	8	9	5	3	5	5	9	6	5	1	4	3
MSTRG.10720	6.78439	-1.89261	0.312595	-6.05451	1.40845e-09	3.92834e-09	1	1	1	2	2	1	1	6	1	2	3	1	1	0	5	1	1	1	1	16	13	18	20	8	15	34	27	3	15	14	24	31	13	13	26	13
MSTRG.10723	4.48575	-2.42011	0.397594	-6.08688	1.15135e-09	3.22927e-09	0	0	0	0	0	0	0	2	1	1	2	1	0	4	1	1	1	1	1	6	12	7	20	6	9	12	9	10	16	13	7	22	14	13	13	20
MSTRG.10724	1.17979	-2.92921	0.568164	-5.15557	2.52862e-07	6.08636e-07	0	0	0	0	0	0	0	0	0	0	0	0	0	0	0	0	0	0	0	1	6	2	4	5	2	4	4	4	7	0	2	8	4	3	3	8
MSTRG.10726	59.4236	-2.11035	0.137624	-15.3341	4.52472e-53	5.91724e-52	15	12	12	15	15	15	19	19	9	13	11	17	12	20	16	10	9	22	22	126	144	180	208	120	181	168	158	94	157	80	176	210	204	122	157	177
MSTRG.10729	4.27578	-3.40792	0.517131	-6.59005	4.39667e-11	1.33223e-10	1	0	0	0	0	0	0	0	0	0	3	0	2	1	0	0	0	1	1	8	9	17	14	33	17	20	18	3	8	8	13	10	14	5	13	14
MSTRG.10732	3.32396	-1.68119	0.38573	-4.35848	1.30971e-05	2.73208e-05	0	0	2	2	2	2	2	1	0	1	1	0	1	2	2	0	0	1	1	8	7	5	13	14	4	8	12	2	8	4	8	6	13	7	9	15
MSTRG.10734	496.001	-2.26955	0.109521	-20.7226	2.16866e-95	6.94419e-94	98	135	132	125	125	89	117	128	108	94	114	53	109	133	129	122	44	120	120	1198	1816	1210	1641	1228	687	1199	1657	929	1783	1186	1862	1266	924	1242	1269	1577
MSTRG.10735	7.14367	1.0162	0.285173	3.56346	0.000366005	0.000662293	0	4	3	8	8	10	8	4	2	2	7	10	5	5	9	8	2	8	8	8	12	5	11	8	4	1	14	5	9	7	16	3	6	5	11	9
MSTRG.10737	3849.01	-1.36073	0.107525	-12.655	1.04969e-36	8.76913e-36	1074	1492	1161	1100	1100	887	1476	2417	1520	899	1764	750	984	1556	2108	1399	1024	2184	2184	8447	8617	7312	10457	5361	5954	11531	11297	5776	12209	6364	9681	9717	9773	8601	11341	11649
MSTRG.10738	7.6248	3.17755	0.411649	7.71908	1.17174e-14	4.29442e-14	9	12	6	21	21	12	33	12	6	6	6	6	2	5	3	6	2	2	2	2	0	1	0	3	2	0	1	1	2	4	0	3	7	3	6	3
MSTRG.1074	3.52043	-3.23541	0.58802	-5.50221	3.75068e-08	9.55632e-08	0	0	0	0	0	0	0	2	1	2	0	0	1	0	0	1	0	0	0	10	29	7	9	14	5	4	15	18	2	27	4	3	3	6	4	5
MSTRG.10741	7.73301	2.86602	0.326561	8.77637	1.68834e-18	7.37127e-18	14	8	8	12	12	11	5	5	6	5	2	6	13	7	4	12	12	4	4	2	3	3	6	0	2	1	1	1	3	5	3	4	1	1	3	3
MSTRG.10742	47.3707	6.8362	0.36519	18.7196	3.42939e-78	7.70264e-77	38	43	31	49	49	76	47	71	77	32	100	64	114	131	38	41	25	104	104	0	1	0	0	2	6	0	2	2	0	6	1	0	0	2	0	0
MSTRG.10743	20.541	4.4976	0.304327	14.7788	2.00594e-49	2.396e-48	16	20	11	22	22	53	18	38	26	11	25	35	50	17	18	27	20	20	20	0	4	2	9	3	4	1	3	2	1	9	2	5	0	1	0	2
MSTRG.1075	327.157	-1.24149	0.125636	-9.88167	4.99929e-23	2.63981e-22	111	105	99	111	111	102	100	130	174	125	134	128	177	116	98	99	100	170	170	926	1004	358	1009	866	386	423	1317	551	937	750	805	505	456	640	766	978
MSTRG.10750	9.32008	-1.03751	0.239756	-4.32735	1.50912e-05	3.13102e-05	3	5	3	2	2	5	6	3	3	1	2	6	7	1	4	5	5	7	7	30	16	19	15	8	27	18	23	8	28	12	31	24	23	29	12	21
MSTRG.10751	150.959	-1.68187	0.244538	-6.87774	6.08114e-12	1.93021e-11	32	49	21	20	20	21	27	116	43	13	35	13	48	69	138	47	83	37	37	224	269	420	321	291	216	876	341	104	342	243	450	390	602	254	686	502
MSTRG.10757	199.327	-1.69207	0.139395	-12.1387	6.58967e-34	5.0498e-33	40	78	55	67	67	85	76	106	82	49	49	47	50	39	68	37	31	73	73	505	504	542	442	599	302	538	894	265	553	559	565	333	295	446	310	464
MSTRG.10759	33.6025	-3.15859	0.295052	-10.7052	9.62226e-27	5.84267e-26	6	7	10	2	2	2	6	1	1	2	4	1	3	2	19	2	1	2	2	50	65	123	132	58	84	192	60	66	181	68	114	74	151	120	47	102
MSTRG.10762	17.2745	-1.16199	0.412837	-2.81464	0.00488325	0.00766046	0	8	2	1	1	3	8	21	1	2	0	10	2	13	23	9	10	9	9	22	14	27	19	20	32	93	11	10	16	15	29	30	143	31	119	52
MSTRG.10764	138.771	-2.20266	0.251519	-8.75743	1.99746e-18	8.7019e-18	45	27	14	27	27	25	24	75	21	12	28	12	31	47	50	37	42	35	35	145	135	667	205	290	211	1158	165	125	417	188	372	193	480	314	584	596
MSTRG.10768	115.679	5.84692	0.488155	11.9776	4.65744e-33	3.48139e-32	158	265	87	246	246	173	52	187	126	102	117	159	108	105	139	181	162	155	155	1	8	0	1	3	2	0	1	3	2	44	5	0	1	21	0	4
MSTRG.1077	1.5589	-2.7332	0.547506	-4.99208	5.97328e-07	1.39586e-06	0	0	0	0	0	0	0	0	0	0	2	0	0	0	0	1	0	0	0	1	5	3	7	5	1	0	7	5	6	3	7	6	6	6	6	6
MSTRG.10770	4.91362	4.98877	1.30546	3.82145	0.00013267	0.000251466	0	0	5	0	0	1	23	1	152	0	0	0	0	52	0	0	0	1	1	0	1	0	0	0	0	0	1	0	0	0	0	0	0	0	0	0
MSTRG.10773	737.167	-1.47279	0.154675	-9.52184	1.70136e-21	8.40055e-21	279	263	220	326	326	224	310	339	332	145	204	88	186	252	312	187	155	403	403	1754	1882	1831	2273	2110	1445	1466	2926	1315	1331	1106	2595	1624	679	1822	1210	1373
MSTRG.10774	22.5775	-4.6519	0.39406	-11.8051	3.67521e-32	2.65842e-31	3	0	1	2	2	2	2	2	0	0	1	0	1	2	0	1	0	2	2	28	66	56	110	116	110	63	93	51	45	37	125	83	34	25	30	63
MSTRG.10775	8.40401	-5.04619	0.530137	-9.51866	1.75421e-21	8.65536e-21	0	1	0	0	0	0	0	0	0	0	1	0	2	0	0	0	0	0	0	10	20	15	34	44	41	30	27	25	15	22	65	20	15	6	21	27
MSTRG.10776	8.24135	-4.68703	0.532781	-8.7973	1.40153e-18	6.14207e-18	3	0	0	0	0	0	0	0	0	0	0	1	1	0	0	0	0	1	1	11	21	11	38	54	34	23	30	22	13	25	45	15	24	7	12	25
MSTRG.10777	16.047	-4.60179	0.419685	-10.9649	5.63813e-28	3.56907e-27	1	0	0	1	1	3	1	2	4	0	0	0	0	0	1	0	0	1	1	23	45	29	83	75	57	48	53	54	35	26	89	50	37	32	30	65
MSTRG.1078	1.62968	-2.78939	0.591196	-4.71821	2.37926e-06	5.29468e-06	0	0	0	0	0	0	1	0	0	1	0	0	0	1	0	0	0	0	0	6	8	0	8	1	3	0	11	4	4	6	6	2	2	6	5	13
MSTRG.10780	2.34921	-2.59026	0.629768	-4.11304	3.90484e-05	7.78575e-05	0	1	0	1	1	0	0	0	1	0	3	0	0	0	0	0	1	0	0	1	4	9	3	9	9	5	9	5	1	1	21	27	2	2	1	4
MSTRG.10781	1.60201	-1.72225	0.619938	-2.77809	0.00546787	0.00852215	0	0	1	0	0	0	0	0	0	1	2	0	0	0	1	0	0	1	1	0	3	10	5	3	8	4	3	4	3	1	8	10	1	0	0	2
MSTRG.10782	0.644354	-1.77428	0.759812	-2.33516	0.019535	0.0280261	0	0	0	0	0	0	0	0	0	1	0	0	0	0	0	0	0	0	0	0	1	2	3	1	1	0	5	2	0	0	9	5	3	1	0	1
MSTRG.10783	2.40784	-1.98641	0.540366	-3.67604	0.000236879	0.000437289	0	0	1	0	0	0	0	0	0	2	5	0	0	1	1	0	0	1	1	5	4	17	11	7	7	11	6	1	5	2	13	11	4	1	3	5
MSTRG.10786	3.78817	-1.37008	0.456002	-3.00456	0.00265969	0.00432556	0	3	2	1	1	0	3	0	3	0	4	0	1	0	1	0	0	2	2	7	24	11	16	4	13	5	18	4	9	1	14	14	6	4	0	9
MSTRG.10789	0.53423	-1.75527	0.778969	-2.25333	0.0242383	0.0342766	0	0	0	0	0	0	0	0	0	0	0	0	0	0	0	0	0	0	0	0	1	1	1	7	2	1	0	1	2	0	5	3	0	3	1	0
MSTRG.1079	355.664	-1.42061	0.156849	-9.05721	1.33827e-19	6.13678e-19	124	107	91	130	130	90	125	171	149	74	160	100	110	144	155	116	101	165	165	787	1038	407	1126	546	322	418	1430	617	979	720	926	307	741	1183	1066	1183
MSTRG.10792	0.553532	-1.81851	0.704561	-2.58106	0.00984976	0.0147776	0	0	0	0	0	0	0	0	0	0	0	0	0	0	0	0	0	0	0	1	1	2	1	7	2	1	3	1	0	2	1	1	0	3	1	0
MSTRG.10793	0.571185	-1.85403	0.737783	-2.51297	0.0119718	0.01773	0	0	0	0	0	0	0	0	0	0	0	0	0	0	0	0	0	0	0	0	3	5	1	3	2	5	2	2	0	1	3	1	0	2	0	0
MSTRG.10795	2.63945	-3.84363	0.645654	-5.95307	2.63157e-09	7.22809e-09	0	0	0	0	0	0	0	0	0	0	0	0	1	0	0	0	0	0	0	4	13	12	4	18	11	6	14	2	1	1	12	12	0	18	3	1
MSTRG.10796	0.832603	-2.14338	0.726372	-2.9508	0.00316951	0.00510551	0	0	0	0	0	0	0	0	0	0	0	0	0	0	0	1	0	0	0	0	3	0	2	4	6	5	4	1	1	2	6	2	0	6	0	0
MSTRG.10797	1.52596	-2.6705	0.646677	-4.12957	3.63436e-05	7.26821e-05	0	0	0	0	0	0	1	1	0	0	0	0	0	0	1	0	0	0	0	3	2	4	0	10	6	4	2	4	2	1	18	7	0	5	1	2
MSTRG.10799	2.31353	-3.48768	0.583986	-5.9722	2.34081e-09	6.44845e-09	1	1	0	0	0	0	0	0	0	0	0	0	0	0	0	0	0	0	0	10	6	11	7	11	6	9	13	6	1	0	10	6	4	13	2	1
MSTRG.10800	1.34404	-2.85572	0.681443	-4.1907	2.781e-05	5.62226e-05	0	0	1	0	0	0	0	0	0	0	0	0	0	0	0	0	0	0	0	1	5	5	1	5	8	3	8	1	0	3	10	6	0	7	0	1
MSTRG.10801	5.01346	-4.76572	0.597434	-7.97699	1.49944e-15	5.71865e-15	1	0	0	0	0	0	0	0	0	0	0	0	0	0	0	0	0	0	0	9	17	7	29	23	13	14	35	15	3	2	37	13	2	33	6	4
MSTRG.10804	0.783127	-1.65358	0.635268	-2.60296	0.00924214	0.0139247	0	1	0	0	0	0	0	0	0	0	0	0	0	0	1	0	0	1	1	0	0	2	1	6	1	1	0	1	3	2	4	3	2	1	2	6
MSTRG.10805	2.59601	-3.88053	0.522346	-7.42904	1.09387e-13	3.81899e-13	0	0	0	0	0	0	0	1	0	0	0	0	0	0	0	0	0	0	0	4	17	8	10	6	4	6	5	6	11	10	15	12	12	2	7	6
MSTRG.10806	1.10509	-1.74772	0.683395	-2.55741	0.0105456	0.0157435	0	0	0	0	0	0	0	1	1	0	1	0	0	1	0	0	0	1	1	0	2	4	5	0	3	0	2	8	2	3	4	11	0	0	2	2
MSTRG.10807	8.20884	-3.95387	0.462113	-8.55606	1.16791e-17	4.90766e-17	0	0	0	1	1	0	2	2	0	1	0	0	3	0	1	0	0	1	1	7	33	20	29	27	24	8	21	22	23	26	32	27	44	18	28	18
MSTRG.10808	1268.22	1.7876	0.0834802	21.4135	1.00104e-101	3.61019e-100	952	857	1172	1054	1054	927	989	1361	2044	1124	1781	1124	2195	1225	996	911	1019	2372	2372	767	1088	949	967	863	704	885	1096	629	974	926	1131	1115	866	773	863	905
MSTRG.1081	1.08171	-2.36478	0.607568	-3.89221	9.93347e-05	0.000190632	0	0	0	0	0	0	1	1	0	0	0	0	0	0	0	0	0	0	0	5	9	1	7	2	1	1	1	4	0	1	3	3	6	3	2	4
MSTRG.10810	0.640218	-1.97426	0.87292	-2.26168	0.0237174	0.0335942	0	0	0	0	0	0	0	0	0	0	0	0	0	0	0	0	0	0	0	13	1	1	1	0	0	0	0	1	2	4	0	1	6	2	3	0
MSTRG.10812	3.42751	-4.02826	0.6255	-6.44007	1.19417e-10	3.53426e-10	0	0	0	0	0	1	0	0	0	0	1	0	0	0	0	0	0	0	0	16	8	13	10	1	5	2	3	24	4	20	5	5	18	16	22	2
MSTRG.10815	25.5181	-4.84216	0.414783	-11.674	1.73191e-31	1.22769e-30	0	0	1	1	1	1	2	2	3	1	1	0	1	0	2	2	1	1	1	51	55	142	55	47	61	153	49	30	265	19	54	33	157	49	48	118
MSTRG.10816	2061.32	5.93263	0.303155	19.5696	2.80693e-85	7.22675e-84	3234	1727	3181	2739	2739	1834	2046	1403	2783	2594	3436	2491	4388	2585	1523	2023	2087	3938	3938	40	137	20	65	68	127	43	85	51	74	614	122	35	63	103	31	58
MSTRG.10818	216.791	1.2675	0.0814734	15.5572	1.42226e-54	1.92194e-53	147	180	192	183	183	139	142	248	234	151	222	238	225	190	167	166	193	251	251	155	228	234	223	155	117	228	273	153	267	192	219	237	211	191	198	212
MSTRG.1082	1.77418	-3.07789	0.621605	-4.95151	7.36385e-07	1.71025e-06	0	1	0	0	0	0	0	0	0	0	0	0	0	0	0	0	0	0	0	7	14	0	7	2	2	0	3	7	3	3	8	2	16	5	3	8
MSTRG.10820	2.68956	3.87189	0.623417	6.21076	5.27295e-10	1.50703e-09	3	1	4	0	0	2	17	2	1	1	2	3	0	0	4	5	6	4	4	0	1	1	0	0	0	2	1	0	0	0	1	1	1	0	0	1
MSTRG.10821	93.4724	1.81718	0.164218	11.0656	1.84139e-28	1.18494e-27	93	78	91	112	112	63	97	97	134	74	64	69	215	60	84	102	67	114	114	42	32	84	56	59	42	154	43	32	74	38	82	70	91	79	90	88
MSTRG.10822	13.9549	-2.07723	0.257731	-8.05968	7.64921e-16	2.95964e-15	4	4	2	5	5	3	1	6	2	1	5	5	7	3	3	3	1	2	2	38	23	28	39	47	37	48	21	23	39	15	37	21	75	48	38	46
MSTRG.10823	0.923048	-1.70647	0.579288	-2.94581	0.00322112	0.0051829	0	1	0	0	0	0	0	1	1	0	0	1	0	0	0	0	0	0	0	0	1	1	3	5	2	3	2	1	2	1	3	1	5	2	3	6
MSTRG.10824	0.735976	-1.52682	0.673994	-2.26533	0.0234923	0.0332974	0	0	1	0	0	0	0	0	0	0	1	0	1	0	0	0	0	0	0	2	0	6	0	1	0	3	1	1	3	0	4	2	3	1	7	1
MSTRG.10825	1.22735	3.4698	0.722025	4.80565	1.54246e-06	3.4832e-06	3	2	0	0	0	1	6	1	0	1	1	0	1	0	1	1	6	1	1	0	0	0	0	1	0	1	0	1	0	1	0	0	0	0	0	0
MSTRG.10826	397.065	5.93203	0.319927	18.5418	9.49269e-77	2.061e-75	742	412	566	745	745	195	410	475	525	517	829	234	1022	186	289	272	331	554	554	4	31	7	16	20	40	6	20	8	15	91	21	4	8	25	5	16
MSTRG.10829	3131.33	2.16927	0.113182	19.1661	7.09926e-82	1.69957e-80	2671	2061	3407	3141	3141	2737	3579	3694	1647	3860	2957	4328	2665	3122	3941	3017	3908	4079	4079	1355	2434	1677	1961	1661	1315	2065	2883	1100	1919	1895	2300	2013	1529	1605	2059	1828
MSTRG.1083	1.11472	-2.20878	0.610898	-3.61563	0.00029962	0.000547264	0	0	0	0	0	0	0	0	1	0	1	0	0	0	0	0	1	0	0	8	3	0	2	1	2	2	4	2	3	0	5	0	8	3	6	5
MSTRG.10831	2.36115	-1.15292	0.403258	-2.85902	0.00424948	0.00672316	0	1	0	0	0	1	0	2	1	0	3	1	0	2	4	1	0	1	1	3	3	6	5	7	5	6	6	5	7	3	5	7	3	5	8	7
MSTRG.10834	3.00159	-1.16496	0.431063	-2.70252	0.00688158	0.0105765	0	1	0	0	0	5	1	0	1	0	5	0	2	1	0	1	3	1	1	5	8	9	6	4	6	5	9	3	10	1	6	19	12	5	2	9
MSTRG.1084	0.689465	-1.38319	0.658557	-2.10034	0.0356989	0.049104	0	0	0	0	0	0	0	0	1	0	0	0	0	1	1	0	0	0	0	2	1	0	0	4	3	1	3	4	1	1	3	1	3	0	2	2
MSTRG.10844	0.607844	-1.72933	0.695452	-2.48663	0.0128961	0.0190073	0	0	0	0	0	0	0	0	0	0	0	0	1	0	0	0	0	0	0	0	4	6	2	0	3	1	0	1	4	0	1	1	3	2	1	3
MSTRG.10846	2.27273	-2.18875	0.529568	-4.13309	3.57915e-05	7.16137e-05	0	0	0	0	0	1	2	1	0	0	0	0	0	0	3	0	2	0	0	9	4	10	9	12	6	9	5	2	3	1	8	8	1	4	5	8
MSTRG.10847	54.2063	-4.82588	0.248532	-19.4175	5.48527e-84	1.37186e-82	0	2	2	1	1	1	7	5	1	2	0	1	3	1	3	2	1	6	6	179	242	181	197	173	109	98	219	88	221	101	238	186	158	122	150	238
MSTRG.10848	100.385	-4.14844	0.189065	-21.9418	1.03696e-106	4.09316e-105	8	7	4	5	5	5	6	14	9	5	15	2	5	4	7	1	3	15	15	256	293	458	204	232	242	307	354	162	365	181	244	305	274	305	382	450
MSTRG.10849	4.83747	-4.58402	0.524305	-8.74304	2.26912e-18	9.85929e-18	0	0	0	0	0	0	1	1	0	0	0	0	0	0	0	0	0	0	0	11	6	30	6	10	17	23	12	9	9	15	14	27	8	21	22	15
MSTRG.1085	0.993062	-1.99746	0.59033	-3.38364	0.000715329	0.00124987	0	0	0	1	1	0	0	0	0	1	0	0	1	0	0	0	0	0	0	4	3	1	2	3	0	1	3	6	4	3	2	1	2	0	5	4
MSTRG.10850	1.76863	-3.11695	0.55575	-5.60856	2.04018e-08	5.29063e-08	0	0	0	0	0	0	0	1	0	0	0	0	0	0	1	0	0	0	0	1	2	10	2	3	3	9	3	6	6	2	6	9	3	7	9	10
MSTRG.10852	1418.54	4.0775	0.139889	29.1481	8.83335e-187	1.56462e-184	2080	1227	1215	1762	1762	1068	1817	1343	1565	2351	1531	2533	2782	2055	1010	1398	1859	2717	2717	189	196	217	316	251	262	247	232	144	248	316	264	388	261	196	354	241
MSTRG.10854	1.38113	-2.28498	0.590359	-3.8705	0.000108611	0.000207566	0	0	0	0	0	1	0	0	0	0	0	0	0	0	1	2	0	0	0	5	5	7	5	8	3	0	5	6	2	1	4	1	5	3	1	1
MSTRG.10858	1.31306	1.96115	0.853794	2.29698	0.0216198	0.0308339	3	0	1	10	10	2	1	0	5	0	0	0	0	0	0	1	0	1	1	0	1	3	4	0	0	0	0	1	0	0	3	0	0	2	0	0
MSTRG.10859	3.44674	-1.95098	0.439575	-4.43833	9.06587e-06	1.91803e-05	1	1	0	1	1	1	3	0	2	2	0	0	2	2	0	0	0	0	0	22	6	11	5	2	3	5	24	7	9	10	6	9	6	5	8	8
MSTRG.1086	1666.86	1.51582	0.189964	7.97953	1.46893e-15	5.60763e-15	1315	1420	1002	1778	1778	1060	1240	1208	2129	1516	1593	1406	3396	1441	1225	1411	1116	2368	2368	1695	1601	446	1686	1125	467	930	2300	1137	1505	2230	1710	324	912	1945	1231	1472
MSTRG.10860	1.14578	-1.31856	0.609034	-2.16501	0.0303871	0.0422839	0	0	1	0	0	0	0	0	0	0	1	0	0	1	1	0	1	0	0	3	4	1	4	2	0	0	5	1	9	1	2	3	1	4	2	0
MSTRG.10861	2.22966	-1.40233	0.477584	-2.9363	0.00332156	0.00533195	0	0	2	1	1	0	1	1	2	0	0	2	0	0	1	1	0	2	2	6	5	8	8	4	3	0	5	3	13	6	3	5	3	5	1	3
MSTRG.10864	1465.48	2.79134	0.101691	27.4492	7.10572e-166	8.18356e-164	1233	1481	1285	1516	1516	1560	1390	2269	1947	1155	2145	1454	1634	1699	1768	1120	1532	2694	2694	401	595	426	688	508	432	762	515	378	722	654	640	609	1017	480	872	553
MSTRG.10866	0.612618	2.99695	0.856849	3.49764	0.000469397	0.000838057	0	1	0	0	0	0	1	0	1	0	0	1	0	0	3	2	1	3	3	0	0	0	0	0	0	0	0	0	0	0	0	0	0	0	1	0
MSTRG.10868	19.089	-2.28223	0.251299	-9.08173	1.06864e-19	4.91729e-19	2	2	5	1	1	3	9	9	5	4	6	2	0	3	3	3	2	11	11	64	78	44	86	70	59	50	55	39	43	25	19	34	72	42	40	59
MSTRG.10869	3.69046	-1.35726	0.356413	-3.80812	0.000140029	0.000264627	2	1	1	2	2	1	0	0	1	6	1	4	0	0	1	0	2	1	1	8	10	8	7	14	5	5	9	9	15	9	8	6	10	6	6	10
MSTRG.10870	1933.63	1.95483	0.126572	15.4444	8.2311e-54	1.09329e-52	1525	1622	2403	1496	1496	1485	1840	2026	1355	2130	2176	2456	1614	1330	2097	1992	2709	2147	2147	1218	1686	1266	1559	1145	1092	971	1345	1014	1300	1200	981	950	1927	846	1748	1129
MSTRG.10873	3.30588	-1.10787	0.389122	-2.84709	0.00441208	0.00696584	0	0	4	1	1	1	1	3	4	3	2	0	1	1	0	1	0	1	1	7	9	7	7	3	2	4	8	9	10	15	15	11	7	1	5	4
MSTRG.10874	296.355	1.01895	0.0944774	10.7851	4.04597e-27	2.49407e-26	219	192	219	273	273	167	192	261	332	316	272	284	460	193	262	200	294	362	362	333	365	305	324	245	228	295	352	251	448	287	376	387	331	211	330	287
MSTRG.10875	7.63827	2.65144	0.304734	8.70081	3.2951e-18	1.42112e-17	3	7	5	3	3	8	5	5	15	10	12	21	13	7	7	3	15	7	7	2	6	3	2	4	0	2	3	0	3	3	3	4	9	1	7	2
MSTRG.10876	1091.6	2.05485	0.103383	19.876	6.57085e-88	1.79582e-86	963	845	1264	898	898	805	851	816	1495	1224	1323	1472	1728	882	972	1099	1437	1487	1487	574	827	631	725	526	435	830	775	460	836	663	727	569	990	571	747	665
MSTRG.10877	145.175	-1.54834	0.165405	-9.36091	7.90541e-21	3.80008e-20	44	60	39	21	21	58	31	82	57	26	51	29	41	58	59	75	31	51	51	353	359	585	294	225	95	501	447	190	422	178	442	425	261	278	373	444
MSTRG.10880	5.66041	-2.05443	0.347726	-5.90817	3.45929e-09	9.42849e-09	0	2	0	1	1	0	1	4	2	1	3	1	7	0	0	2	1	1	1	5	19	20	11	12	13	15	20	5	18	10	22	18	15	4	24	30
MSTRG.10881	1.41333	-1.92831	0.727996	-2.6488	0.0080779	0.0122843	0	0	0	0	0	0	0	2	0	0	0	0	0	0	2	1	0	0	0	2	2	0	7	0	0	2	1	1	3	1	1	1	26	4	11	4
MSTRG.10882	3.70406	2.67437	0.467053	5.72606	1.0279e-08	2.72438e-08	0	2	2	1	1	12	6	6	11	3	4	1	1	2	1	5	1	4	4	0	1	2	4	3	2	1	3	0	1	1	0	1	0	4	0	1
MSTRG.10883	12293.5	-2.00665	0.146118	-13.7331	6.43065e-43	6.38412e-42	2872	3216	2487	2589	2589	3071	4580	4589	2337	2861	2150	2746	1807	3198	6403	2362	2488	5422	5422	27759	28020	43293	32282	32050	40383	29864	32683	18331	24287	26898	36122	34749	19681	19980	44256	35338
MSTRG.10884	36.2095	-5.43382	0.405311	-13.4066	5.53469e-41	5.20127e-40	1	1	0	0	0	3	0	5	0	1	4	0	0	0	0	0	0	2	2	83	87	198	96	78	109	151	100	60	123	72	226	272	54	26	137	95
MSTRG.10885	87.634	-1.92256	0.187912	-10.2312	1.43786e-24	8.06734e-24	18	23	15	18	18	43	38	38	18	20	26	14	26	16	22	19	7	54	54	190	244	203	247	155	319	175	439	122	255	205	302	395	99	104	165	266
MSTRG.10886	213.047	-7.20967	0.334687	-21.5415	6.35856e-103	2.33531e-101	2	0	2	1	1	2	3	3	2	1	0	0	0	1	7	3	0	1	1	249	1310	451	1216	727	774	539	679	301	777	317	497	654	1451	322	1079	579
MSTRG.10888	25.5914	-1.72857	0.273445	-6.32147	2.59085e-10	7.54344e-10	8	11	1	2	2	6	7	16	6	2	0	4	13	7	16	9	11	16	16	48	61	63	46	37	29	92	39	27	51	40	72	66	178	49	137	88
MSTRG.10889	2.38029	-3.1675	0.577558	-5.4843	4.15119e-08	1.05365e-07	0	1	1	0	0	0	0	1	0	0	0	0	0	0	0	0	1	0	0	5	8	12	2	2	2	7	2	4	3	5	7	5	22	13	14	9
MSTRG.1089	55.1602	-1.44212	0.141194	-10.2137	1.72091e-24	9.63229e-24	16	23	13	23	23	15	18	14	25	13	15	10	36	17	31	14	10	26	26	107	110	112	179	112	93	197	150	71	144	72	128	129	137	137	215	178
MSTRG.10890	1.8713	-2.46996	0.558097	-4.42568	9.61373e-06	2.02934e-05	0	0	0	0	0	0	0	2	0	0	0	0	1	0	2	0	0	1	1	1	3	10	4	4	4	5	6	3	2	2	10	5	15	3	10	5
MSTRG.10891	237.834	1.08227	0.0691974	15.6403	3.86775e-55	5.29305e-54	173	218	184	178	178	190	169	218	309	182	221	197	281	223	169	186	162	315	315	217	286	230	241	169	146	367	323	138	309	216	272	253	290	230	253	255
MSTRG.10892	214.691	-2.20406	0.160716	-13.714	8.37053e-43	8.28644e-42	33	69	31	34	34	29	69	76	44	28	84	35	57	54	64	23	39	95	95	327	630	753	592	515	486	763	673	369	473	448	1000	969	502	178	510	516
MSTRG.10896	7.81446	-3.9813	0.48647	-8.18407	2.74423e-16	1.08383e-15	1	1	1	0	0	1	0	1	0	0	0	0	1	0	2	2	0	0	0	38	52	10	29	18	11	15	30	26	13	29	16	11	32	28	20	15
MSTRG.10897	214.706	-1.274	0.228803	-5.56809	2.57545e-08	6.62773e-08	31	80	70	57	57	47	52	92	31	35	38	142	51	52	102	172	92	56	56	810	806	442	535	323	234	419	437	467	472	458	490	293	573	562	467	414
MSTRG.109	4624.26	1.21541	0.0882985	13.7647	4.15346e-43	4.14694e-42	3855	4857	3555	5236	5236	3175	3649	3569	4660	3220	4335	4261	4687	3796	4315	3238	3776	5657	5657	5074	5083	4391	4813	4645	3952	4028	6214	2808	4374	6760	4722	3340	3289	3726	3998	4411
MSTRG.1090	125.437	-1.0696	0.104911	-10.1953	2.08159e-24	1.1607e-23	41	50	39	41	41	41	64	82	61	67	59	53	53	52	51	31	36	90	90	249	234	193	287	252	282	283	349	248	375	302	235	276	161	194	329	333
MSTRG.10903	47.3555	2.25483	0.150329	14.9992	7.4264e-51	9.14768e-50	33	47	52	51	51	32	45	68	54	50	24	70	82	56	47	46	61	56	56	26	36	15	31	18	12	45	19	23	40	21	17	40	31	27	21	33
MSTRG.10904	11.0898	-1.77523	0.417042	-4.25673	2.07443e-05	4.24626e-05	0	9	1	1	1	0	4	5	0	1	3	1	2	6	7	10	1	4	4	53	19	38	28	2	9	21	10	18	29	10	27	49	39	58	28	55
MSTRG.10905	9.20072	-1.15666	0.329218	-3.51336	0.000442476	0.000792875	2	11	5	2	2	0	2	3	1	1	0	4	0	7	4	10	2	7	7	27	14	23	15	4	19	24	11	16	26	13	28	38	9	30	22	35
MSTRG.10906	11.9604	-1.85309	0.419025	-4.42238	9.76207e-06	2.05972e-05	0	4	0	2	2	0	3	3	2	0	6	1	2	11	10	6	4	2	2	14	16	20	29	9	3	57	14	10	24	8	39	44	95	33	87	51
MSTRG.10907	2.30665	1.95709	0.637036	3.07219	0.00212496	0.00350066	2	1	2	4	4	6	0	0	0	3	1	5	4	0	3	1	1	0	0	1	8	0	1	7	1	0	4	0	0	2	0	0	1	0	0	0
MSTRG.1091	4076.1	-1.86864	0.157107	-11.8941	1.27014e-32	9.34935e-32	836	1176	837	1097	1097	856	1538	1976	830	882	914	968	497	951	2320	808	923	1729	1729	7834	6731	12081	10959	14894	11705	13203	9493	4373	10482	12111	9723	9646	5045	7448	13971	11765
MSTRG.10910	11.7264	-2.24847	0.27446	-8.19234	2.56205e-16	1.01288e-15	1	3	2	2	2	2	2	6	6	7	2	2	2	1	1	1	2	3	3	38	34	19	42	53	23	21	65	14	26	28	39	30	14	27	21	23
MSTRG.10912	12.274	-3.76249	0.408276	-9.21555	3.0968e-20	1.4539e-19	1	2	2	2	2	2	0	3	4	0	1	0	1	0	0	0	0	1	1	43	59	18	40	75	24	30	97	11	33	41	66	12	16	33	17	28
MSTRG.10913	5.24296	-4.03111	0.531646	-7.58233	3.39411e-14	1.21717e-13	0	0	0	0	0	0	1	1	0	1	1	1	0	0	0	0	0	0	0	22	14	11	25	34	13	11	36	3	14	12	21	21	3	14	13	5
MSTRG.10914	0.776489	-2.30613	0.690111	-3.34168	0.000832716	0.00144514	0	0	0	0	0	0	0	0	0	0	0	0	0	0	0	0	0	0	0	3	3	0	7	7	0	0	1	2	2	3	5	0	3	2	1	2
MSTRG.10915	60.8182	2.88027	0.318439	9.04497	1.49709e-19	6.85051e-19	37	77	136	18	18	33	10	64	127	11	19	54	42	69	38	86	92	135	135	27	66	10	16	21	9	9	53	10	9	37	19	10	30	24	26	17
MSTRG.10916	667.817	2.07871	0.154259	13.4754	2.18303e-41	2.08513e-40	437	665	968	646	646	639	307	496	1448	450	811	614	595	354	799	785	675	1277	1277	493	545	405	373	536	245	337	586	269	378	688	442	340	294	262	361	348
MSTRG.10919	714.688	-1.57518	0.129879	-12.128	7.50213e-34	5.74431e-33	176	193	125	181	181	214	334	407	189	173	187	205	191	301	382	185	289	314	314	1625	1210	1667	1669	1697	2162	2082	1436	805	1768	1488	1889	2161	1651	1493	2352	2052
MSTRG.1092	0.926671	-1.90567	0.602311	-3.16392	0.00155657	0.00260821	0	0	0	0	0	0	0	0	0	0	0	0	0	1	2	0	0	0	0	5	2	4	2	2	3	0	1	1	6	2	3	1	4	4	2	4
MSTRG.10921	171.142	-2.23259	0.217792	-10.251	1.17095e-24	6.59092e-24	22	42	8	18	18	13	24	83	34	25	31	15	58	59	114	26	45	41	41	429	238	438	444	618	557	558	318	110	499	336	510	513	559	428	656	534
MSTRG.10922	4.2162	-2.43255	0.407903	-5.96355	2.46817e-09	6.79194e-09	1	0	0	1	1	0	1	2	1	1	2	2	1	2	0	0	1	0	0	11	5	6	12	8	11	27	12	7	18	8	13	12	12	7	19	9
MSTRG.10926	182.102	1.04106	0.126446	8.23326	1.82191e-16	7.26014e-16	94	163	85	154	154	110	190	169	106	217	170	210	220	213	141	116	195	223	223	183	160	161	180	150	235	190	223	129	277	229	215	213	175	141	175	181
MSTRG.10927	0.952647	3.545	1.09726	3.23078	0.00123452	0.00209606	0	1	4	0	0	6	4	0	0	0	2	1	0	2	0	0	0	0	0	0	0	0	0	0	0	0	0	0	0	0	0	0	0	0	0	0
MSTRG.10928	174.562	-1.37241	0.126083	-10.885	1.35937e-27	8.4975e-27	40	65	48	57	57	52	65	84	172	47	48	28	117	85	67	50	41	64	64	413	484	408	352	374	368	512	498	308	417	417	377	400	484	297	359	378
MSTRG.10934	1480.29	1.42925	0.0734004	19.4719	1.90017e-84	4.81249e-83	1232	1212	1407	1255	1255	1131	1064	1404	1942	1459	1414	1509	1875	1025	1069	1236	1346	1862	1862	1159	1711	1131	1523	1098	1131	1217	1682	991	1498	1104	1304	1362	1560	1007	1283	1173
MSTRG.10935	1496.76	2.79802	0.318898	8.77402	1.72404e-18	7.52481e-18	684	1577	875	5067	5067	828	524	830	11194	522	625	465	2164	583	681	783	1478	1653	1653	512	689	521	880	779	514	308	1104	517	417	1094	640	303	334	709	365	293
MSTRG.10939	0.568816	-1.87022	0.727041	-2.57237	0.0101004	0.0151249	0	0	0	0	0	0	0	0	0	0	0	0	0	0	0	0	0	0	0	2	1	7	5	0	3	1	0	0	1	0	4	2	1	2	2	1
MSTRG.10941	0.993978	3.5672	0.919633	3.87894	0.000104911	0.000200864	1	1	7	0	0	0	0	2	0	4	0	0	0	1	0	1	2	0	0	0	0	0	0	0	0	0	0	0	0	1	0	0	0	0	0	0
MSTRG.10942	0.666576	3.28156	0.853854	3.84323	0.000121426	0.000230952	2	1	1	2	2	0	0	0	0	1	1	1	1	4	1	0	0	0	0	0	0	0	0	0	0	0	0	0	0	0	0	0	0	0	0	0
MSTRG.10943	86.4068	-1.47471	0.177853	-8.29174	1.11605e-16	4.49341e-16	28	23	36	19	19	26	67	39	18	19	21	19	28	17	41	43	17	27	27	116	150	196	178	167	80	260	198	130	263	131	284	238	287	293	282	215
MSTRG.10946	10.2098	-1.17043	0.243834	-4.80011	1.58576e-06	3.57779e-06	6	4	2	5	5	6	6	10	6	2	3	1	5	3	4	1	3	4	4	22	25	19	20	32	8	27	49	13	36	40	20	17	18	14	26	9
MSTRG.10947	2.40196	-1.06806	0.420337	-2.54096	0.0110548	0.0164633	2	1	0	0	0	2	3	1	0	2	1	0	1	0	2	0	0	3	3	9	8	2	7	1	3	5	7	3	11	8	5	5	5	3	9	1
MSTRG.10949	13.3268	-2.53022	0.349793	-7.2335	4.70718e-13	1.58602e-12	3	2	0	4	4	2	6	4	1	3	1	1	1	2	7	1	2	2	2	24	11	47	20	36	89	25	21	31	18	33	23	78	10	39	62	29
MSTRG.10956	5.77395	-2.41531	0.341259	-7.07764	1.4663e-12	4.80852e-12	0	1	1	0	0	2	2	2	2	2	3	1	0	1	3	0	0	1	1	10	15	14	18	20	15	14	21	6	22	13	23	22	12	6	23	16
MSTRG.10957	12.4117	-1.07046	0.19268	-5.55563	2.7662e-08	7.10489e-08	6	6	2	3	3	3	6	4	5	7	8	3	7	4	4	6	5	8	8	18	21	29	31	37	32	28	28	15	29	17	28	23	39	17	23	32
MSTRG.10958	324.8	1.48283	0.12702	11.674	1.73145e-31	1.22767e-30	300	273	159	327	327	265	350	329	264	310	402	307	241	400	223	246	234	343	343	249	230	192	277	295	307	339	386	155	292	395	237	208	171	282	307	270
MSTRG.1096	1.19256	-2.0692	0.607797	-3.40443	0.00066303	0.00116277	1	0	0	0	0	0	0	1	0	0	0	0	0	1	0	0	0	1	1	4	3	3	7	2	1	2	1	8	0	2	5	7	5	2	2	1
MSTRG.10960	2.49028	-1.8898	0.483908	-3.90529	9.41124e-05	0.000181057	3	0	1	0	0	2	0	1	1	0	2	0	1	0	0	0	0	1	1	12	11	5	7	5	2	0	7	1	4	6	8	9	11	7	6	6
MSTRG.10961	0.652887	-1.30425	0.607775	-2.14594	0.0318776	0.0442041	1	0	0	0	0	0	1	0	1	0	0	0	0	0	0	0	0	0	0	2	3	1	2	4	2	2	1	2	3	1	2	0	1	0	1	1
MSTRG.10963	293.374	1.64228	0.230081	7.13783	9.48135e-13	3.1439e-12	270	84	392	418	418	403	405	224	333	153	187	189	194	146	311	196	305	311	311	280	746	157	185	265	212	154	498	142	137	201	154	99	163	148	156	195
MSTRG.10964	1.29968	-2.63963	0.605865	-4.35681	1.31974e-05	2.75198e-05	0	0	0	0	0	0	0	1	0	0	0	0	0	1	0	0	0	0	0	13	4	1	1	7	2	3	6	5	6	5	5	3	2	2	3	0
MSTRG.10965	654.305	1.15836	0.108113	10.7144	8.71628e-27	5.30868e-26	385	397	606	466	466	399	550	738	511	459	675	587	498	700	695	590	428	633	633	612	577	593	779	575	496	676	721	384	798	556	732	847	561	659	706	961
MSTRG.10968	7.60156	-1.29732	0.292672	-4.43268	9.30703e-06	1.96801e-05	2	1	1	2	2	3	1	8	1	3	4	6	2	6	5	1	2	3	3	18	21	7	19	13	10	14	31	13	15	19	14	13	51	14	17	11
MSTRG.1097	1.11375	-1.92062	0.605232	-3.17336	0.00150687	0.00253053	0	0	0	1	1	0	0	0	1	0	0	0	0	0	0	0	1	0	0	8	1	1	7	1	2	2	1	6	2	1	3	4	3	2	4	0
MSTRG.10970	938.962	-1.22756	0.292644	-4.19471	2.73223e-05	5.52806e-05	272	342	200	410	410	252	471	455	239	298	242	421	238	233	897	370	295	510	510	2419	459	2186	2413	1694	7513	876	457	689	2655	1813	944	3298	322	2294	3184	2503
MSTRG.10971	471.331	-1.36196	0.158124	-8.61322	7.1037e-18	3.01721e-17	163	177	92	168	168	167	269	202	367	112	106	142	285	121	193	107	120	244	244	793	801	1307	1151	1650	1426	1041	803	424	815	1321	823	979	1485	730	1666	984
MSTRG.10972	16.0091	-5.62614	0.559327	-10.0588	8.40507e-24	4.57101e-23	1	0	0	0	0	0	1	0	0	0	0	1	0	0	1	1	1	0	0	19	70	46	16	16	27	10	23	27	131	28	78	95	139	21	49	94
MSTRG.10973	0.852966	1.35768	0.617967	2.19701	0.0280198	0.0392082	1	0	0	1	1	0	1	1	3	1	0	3	0	1	1	0	0	2	2	0	2	0	1	0	0	1	0	1	1	0	2	2	1	1	2	0
MSTRG.10974	3.77197	-3.48437	0.678348	-5.13656	2.79813e-07	6.71312e-07	0	1	0	0	0	0	1	0	0	0	0	0	1	0	1	1	0	1	1	12	18	0	17	16	8	0	4	0	33	21	15	9	27	10	0	18
MSTRG.10975	0.855637	-1.73939	0.662773	-2.62441	0.00867986	0.013135	0	0	0	1	1	0	2	0	0	0	0	0	0	0	0	0	0	0	0	0	0	3	2	4	6	1	1	1	5	4	3	4	2	0	0	3
MSTRG.10976	100.558	1.37075	0.107773	12.7189	4.6432e-37	3.92108e-36	60	93	90	80	80	71	65	118	141	119	76	109	107	83	65	114	62	107	107	86	72	76	78	99	87	103	79	49	118	82	82	117	80	81	107	137
MSTRG.10977	1.87318	1.21403	0.454529	2.67096	0.00756343	0.0115503	1	2	2	1	1	1	2	6	0	0	1	2	1	1	0	3	2	3	3	3	0	1	0	2	1	0	1	1	5	2	1	1	4	4	2	4
MSTRG.10979	691.849	2.49036	0.082425	30.2136	1.56847e-200	3.71993e-198	609	621	636	650	650	505	648	761	786	765	965	747	1107	834	707	734	653	1172	1172	312	360	252	376	265	270	257	427	227	420	488	344	312	288	379	307	398
MSTRG.10980	41.0491	-4.63183	0.397111	-11.6638	1.95125e-31	1.38037e-30	0	2	3	2	2	0	0	2	1	1	4	1	4	6	4	2	0	4	4	150	59	117	34	104	65	335	39	27	399	103	148	101	116	39	32	202
MSTRG.10981	323.525	-1.91119	0.110662	-17.2706	7.83783e-67	1.37351e-65	72	74	90	53	53	77	115	142	169	77	63	43	80	61	119	93	59	119	119	760	837	912	1143	755	785	848	1392	450	1042	593	760	979	723	669	833	806
MSTRG.10982	9.52876	-1.87608	0.36125	-5.19329	2.06606e-07	5.0057e-07	1	5	1	2	2	1	0	3	4	1	2	1	2	5	1	11	5	1	1	12	18	36	23	38	3	73	16	8	10	12	43	24	27	20	34	24
MSTRG.10983	6.67928	-2.52389	0.412147	-6.12376	9.13946e-10	2.57658e-09	0	3	1	1	1	0	0	3	0	0	1	0	1	1	2	4	2	1	1	10	7	12	13	21	3	59	19	18	13	9	37	17	33	18	18	12
MSTRG.10984	26.8336	-3.19685	0.252327	-12.6695	8.72999e-37	7.30833e-36	1	7	2	5	5	3	3	5	1	0	3	2	3	2	8	3	8	4	4	89	74	70	117	117	85	44	107	41	58	116	57	66	52	50	77	56
MSTRG.10985	24.2551	-5.35213	0.551819	-9.69907	3.04261e-22	1.55469e-21	1	0	1	0	0	1	0	1	1	3	1	0	1	0	0	1	0	1	1	38	18	44	18	62	44	275	9	24	216	34	44	32	223	52	9	207
MSTRG.10986	5.74962	-1.26184	0.316463	-3.98732	6.6823e-05	0.000130348	3	1	3	6	6	1	3	2	0	1	0	2	2	1	1	3	2	1	1	21	9	5	11	8	7	8	12	12	21	12	11	12	15	25	15	16
MSTRG.1099	265.49	1.09271	0.152058	7.18615	6.66444e-13	2.22753e-12	219	202	225	226	226	180	211	240	269	255	182	219	240	185	223	248	175	296	296	183	223	204	285	178	146	418	252	168	221	202	255	222	631	300	530	319
MSTRG.10991	0.535868	-1.53661	0.704618	-2.18077	0.0292004	0.0407541	0	0	0	0	0	1	0	0	0	0	0	0	0	0	0	0	0	0	0	3	1	0	7	2	1	1	3	0	2	0	3	2	1	0	2	2
MSTRG.10992	2.25471	-3.29298	0.514017	-6.40637	1.49028e-10	4.39205e-10	1	0	0	0	0	0	1	0	0	0	0	0	0	0	0	0	0	1	1	10	10	4	7	6	5	3	11	6	5	6	5	10	6	9	6	9
MSTRG.10993	2.97139	4.13872	0.644667	6.41994	1.3633e-10	4.02545e-10	3	0	4	21	21	5	0	3	4	1	1	3	0	2	1	3	5	2	2	1	2	0	0	1	1	0	1	0	0	0	0	1	0	1	0	0
MSTRG.10994	379.469	-2.43523	0.114233	-21.3182	7.70254e-101	2.7149e-99	49	58	72	101	101	71	64	82	64	46	115	64	56	84	104	56	86	116	116	1228	1141	1245	1328	922	773	790	1191	582	1043	1055	1297	1083	1398	760	703	1139
MSTRG.10996	10.1931	-4.53972	0.490519	-9.25493	2.14375e-20	1.01291e-19	0	1	0	1	1	0	0	0	1	0	3	0	0	1	1	1	0	0	0	32	30	60	24	38	27	37	24	12	17	45	61	35	42	14	21	24
MSTRG.10998	311.243	6.33822	0.396441	15.9878	1.55379e-57	2.21519e-56	365	319	673	486	486	415	993	258	370	538	521	244	347	178	52	295	136	239	239	4	13	1	13	8	78	3	6	5	5	15	10	3	2	10	2	7
MSTRG.110	11.0777	-2.52649	0.273624	-9.23343	2.62112e-20	1.23347e-19	4	3	1	2	2	1	1	2	1	2	1	5	0	1	3	1	2	4	4	23	25	51	34	35	25	31	43	23	32	39	28	41	19	17	24	20
MSTRG.1100	19.4106	-1.94171	0.209259	-9.27899	1.71094e-20	8.11428e-20	1	5	4	3	3	2	1	12	3	4	3	8	7	5	4	4	3	15	15	47	58	39	66	36	41	44	47	41	33	48	67	51	39	53	34	91
MSTRG.11002	3.83895	-2.53234	0.430703	-5.87957	4.11344e-09	1.11701e-08	0	0	0	0	0	1	1	1	0	0	1	2	3	0	0	1	0	2	2	7	11	9	20	10	7	6	14	5	16	4	15	12	12	4	18	16
MSTRG.1101	5.61992	-2.26959	0.346721	-6.54586	5.91536e-11	1.77874e-10	2	2	0	1	1	0	0	3	0	1	1	1	0	1	2	3	1	3	3	15	17	23	19	12	5	11	17	10	12	18	17	17	11	13	7	28
MSTRG.11013	77.0706	-2.34977	0.180131	-13.0448	6.80633e-39	6.03364e-38	12	13	15	8	8	11	9	25	16	8	15	7	15	17	55	16	14	30	30	163	188	212	239	227	98	328	237	68	288	129	248	199	253	234	284	214
MSTRG.11014	8.66995	-1.57444	0.25531	-6.16677	6.9698e-10	1.97766e-09	5	5	1	3	3	0	1	2	4	1	4	1	3	3	2	3	2	5	5	28	14	21	36	29	13	17	35	19	28	13	26	13	22	8	20	18
MSTRG.11015	1.19638	-2.34243	0.57608	-4.06616	4.7795e-05	9.45495e-05	0	1	0	0	0	0	0	1	0	0	0	1	0	0	0	0	0	0	0	3	0	2	8	10	1	3	7	1	3	4	2	3	2	2	4	6
MSTRG.11016	1.11763	-1.92433	0.587025	-3.27811	0.00104505	0.0017911	1	0	2	0	0	0	0	0	0	0	1	0	0	0	0	0	0	0	0	1	0	2	2	3	3	2	1	3	2	9	3	2	4	4	4	2
MSTRG.11021	1.44694	-2.43641	0.592816	-4.10989	3.95847e-05	7.88706e-05	0	0	0	0	0	1	0	0	0	0	0	0	1	0	0	0	1	1	1	5	8	3	5	5	0	0	3	0	13	2	6	9	7	2	3	4
MSTRG.11022	241.432	-1.57096	0.103162	-15.228	2.30594e-52	2.96436e-51	64	97	62	85	85	67	100	117	101	48	67	47	73	109	114	71	54	98	98	558	598	696	549	756	397	769	756	360	508	435	705	599	463	465	604	603
MSTRG.11026	178.86	-3.20927	0.262191	-12.2402	1.89554e-34	1.47439e-33	14	25	34	14	14	45	21	21	30	23	18	7	32	35	15	29	0	29	29	602	736	485	834	456	145	1229	588	466	379	914	509	354	217	491	326	335
MSTRG.11028	0.628378	-1.50077	0.702686	-2.13576	0.0326988	0.0452532	1	0	0	0	0	0	0	0	0	0	0	0	1	0	0	0	0	0	0	4	6	0	1	3	0	0	0	1	1	1	1	3	5	2	1	1
MSTRG.11031	3878.9	1.75228	0.179008	9.78884	1.25732e-22	6.52947e-22	3525	5146	3224	4472	4472	3039	4048	2752	2550	3594	3137	6207	3470	2685	3734	5082	3790	4124	4124	2188	2291	1925	3297	3030	2456	1651	1583	933	2475	5600	2470	2387	4770	2430	5652	2471
MSTRG.11032	9.65925	2.26065	0.378947	5.96561	2.43725e-09	6.70951e-09	15	5	8	2	2	2	6	5	3	5	16	20	45	23	6	2	4	12	12	8	10	4	9	3	1	4	4	1	7	14	11	0	8	2	3	1
MSTRG.11033	76.6899	-1.2308	0.144456	-8.52024	1.59217e-17	6.64854e-17	24	24	25	26	26	20	21	26	83	27	17	17	36	24	27	29	10	53	53	155	159	155	271	195	182	137	211	131	209	142	168	203	141	144	162	195
MSTRG.11034	3.37105	-2.05223	0.43017	-4.77073	1.83556e-06	4.1175e-06	1	0	0	0	0	2	1	2	1	3	0	0	3	0	1	1	0	0	0	11	10	8	7	14	5	3	18	5	16	3	8	9	10	3	11	17
MSTRG.11038	6010.54	-1.4215	0.122912	-11.5652	6.18261e-31	4.29986e-30	1841	2369	1269	1657	1657	1925	2082	3033	3210	1863	2119	1582	2121	2064	2062	1599	1684	2934	2934	13447	11232	15021	11155	23516	16017	12779	14446	8050	12725	16270	10169	10760	8458	16176	13682	13663
MSTRG.11040	773.021	-2.70041	0.16291	-16.576	1.0385e-61	1.62274e-60	110	123	91	108	108	135	211	191	106	88	89	86	73	151	245	98	164	223	223	1949	1416	2201	2803	2519	3744	1786	1769	1134	2116	1630	1686	2031	1679	1684	3514	2423
MSTRG.11042	8.35266	-2.77841	0.484003	-5.74048	9.44083e-09	2.50913e-08	1	2	3	1	1	1	0	1	5	2	4	1	0	1	0	0	0	2	2	54	5	31	15	7	9	19	13	25	6	3	22	13	110	32	6	25
MSTRG.11044	9.04953	-3.73154	0.484937	-7.69489	1.41614e-14	5.1638e-14	3	1	0	0	0	0	0	0	1	1	0	1	2	3	1	0	0	1	1	26	66	4	32	10	6	3	43	8	31	40	44	16	28	18	56	39
MSTRG.11049	91.2967	-2.40286	0.295632	-8.12786	4.36947e-16	1.70931e-15	15	8	15	26	26	18	13	55	58	16	36	6	3	25	13	4	6	20	20	150	407	245	347	164	46	139	1016	151	450	109	245	396	181	118	221	182
MSTRG.11051	1.10145	-2.60262	0.633255	-4.10991	3.95819e-05	7.88706e-05	0	0	0	0	0	0	0	0	0	0	0	0	0	0	0	0	0	0	0	3	3	8	6	3	1	4	15	2	3	0	1	4	1	0	6	2
MSTRG.11053	0.631268	-2.02018	0.739713	-2.73103	0.00631361	0.00975934	0	0	0	0	0	0	0	0	0	0	0	0	0	0	0	0	0	0	0	2	6	2	2	0	1	0	6	1	3	2	2	5	0	1	5	0
MSTRG.11054	54.2208	1.53859	0.142373	10.8068	3.19614e-27	1.97805e-26	38	72	61	38	38	41	44	75	28	37	84	50	39	71	45	43	52	71	71	45	40	66	32	53	41	55	47	31	62	37	39	53	20	31	38	52
MSTRG.11055	5.67801	3.54667	0.417685	8.49125	2.04427e-17	8.49708e-17	3	8	4	5	5	4	15	7	1	7	2	6	3	8	5	5	24	5	5	0	1	1	2	0	2	3	1	0	4	2	2	1	1	2	1	2
MSTRG.11058	1.17421	-2.79924	0.865891	-3.23279	0.00122588	0.00208266	0	0	0	0	0	0	0	0	0	0	0	0	0	0	0	0	0	0	0	2	0	9	1	0	1	7	0	1	4	1	1	0	18	1	0	4
MSTRG.11060	299.681	-1.13564	0.13194	-8.60723	7.48449e-18	3.17558e-17	112	118	97	111	111	108	126	122	207	124	163	102	218	114	96	81	65	193	193	914	744	806	810	912	627	339	957	463	774	575	734	394	424	362	576	736
MSTRG.11061	132.258	-1.11917	0.106392	-10.5193	7.03593e-26	4.14107e-25	56	46	34	47	47	64	57	58	53	47	62	48	45	59	51	64	38	57	57	289	336	188	287	260	182	205	368	226	372	286	296	232	364	257	336	439
MSTRG.11063	5.03584	-2.41524	0.371764	-6.4967	8.20996e-11	2.44977e-10	1	0	2	2	2	3	0	1	1	0	2	1	1	1	0	0	0	2	2	6	24	19	12	9	13	10	16	6	22	18	10	16	11	10	17	18
MSTRG.11064	1779.09	2.27459	0.100571	22.6166	2.97302e-113	1.32912e-111	1805	1578	1780	1901	1901	1219	1478	1372	2247	2366	1900	1996	2738	1754	1355	1689	1542	2737	2737	1019	1059	825	1071	929	731	718	1358	653	1140	1336	1024	839	744	979	976	1046
MSTRG.11065	17.052	2.22044	0.223245	9.94622	2.61955e-23	1.3988e-22	8	20	13	22	22	17	21	9	21	16	16	23	12	12	29	6	26	40	40	7	7	12	10	8	21	9	5	5	9	17	10	6	10	7	8	5
MSTRG.11066	0.466501	-1.61399	0.733634	-2.19999	0.0278077	0.0389386	0	0	0	0	0	0	0	0	0	0	0	0	0	0	0	0	0	0	0	0	4	3	1	4	1	1	2	0	1	0	1	1	1	0	6	1
MSTRG.11068	0.606661	-1.9418	0.731692	-2.65385	0.0079579	0.0121176	0	0	0	0	0	0	0	0	0	0	0	0	0	0	0	0	0	0	0	1	0	3	3	9	3	1	1	1	0	2	2	0	3	0	2	1
MSTRG.11069	92.3294	-4.85187	0.249281	-19.4635	2.2391e-84	5.65044e-83	5	3	2	4	4	5	2	21	4	2	1	0	3	2	6	2	1	4	4	256	378	350	333	404	388	332	504	164	273	216	162	251	302	133	282	253
MSTRG.11070	0.670595	-1.86557	0.687429	-2.71384	0.0066508	0.0102472	0	0	0	0	0	0	0	1	0	0	0	0	0	0	0	0	0	0	0	0	2	7	1	3	2	0	2	2	1	1	0	2	5	0	4	2
MSTRG.11071	1.41701	-2.9713	0.60044	-4.94855	7.47699e-07	1.73494e-06	0	0	0	0	0	0	0	0	0	0	0	0	0	0	1	0	0	0	0	1	6	5	4	3	10	0	9	2	3	1	1	7	9	4	7	5
MSTRG.11072	1.63832	-3.36747	0.596993	-5.64072	1.69343e-08	4.41764e-08	0	0	0	0	0	0	0	0	0	0	0	0	0	0	0	0	0	0	0	5	6	10	3	7	6	4	8	4	5	2	0	1	16	5	5	5
MSTRG.11075	1.59324	-2.55293	0.575135	-4.43884	9.04456e-06	1.91367e-05	0	0	1	0	0	0	0	0	0	1	1	0	0	1	0	0	0	0	0	11	3	1	8	1	3	1	9	4	4	1	6	5	10	5	1	5
MSTRG.11076	167.484	1.17532	0.0957758	12.2716	1.28647e-34	1.00764e-33	92	116	127	130	130	143	145	212	195	127	143	119	135	182	135	151	137	148	148	151	155	120	175	130	117	146	199	107	217	152	194	218	184	150	188	225
MSTRG.11077	366.807	-1.21965	0.12895	-9.45837	3.12768e-21	1.5292e-20	102	185	189	153	153	148	145	149	208	85	114	87	116	154	150	174	67	137	137	936	887	914	1386	611	503	817	1254	427	887	1013	835	696	578	886	751	677
MSTRG.11078	115.857	-1.76268	0.283393	-6.21989	4.97509e-10	1.42452e-09	24	43	22	19	19	7	10	57	21	5	30	8	41	59	106	44	41	27	27	158	203	359	271	208	69	528	226	80	232	135	341	333	465	305	746	442
MSTRG.11079	1.5471	-2.76028	0.54109	-5.10134	3.37262e-07	8.04312e-07	0	0	0	0	0	0	0	0	1	0	1	0	0	0	0	0	1	0	0	2	10	5	6	3	0	7	7	1	5	3	5	9	7	3	3	6
MSTRG.1108	10.7301	-1.82794	0.245186	-7.45532	8.96526e-14	3.14492e-13	2	3	1	1	1	1	5	5	6	1	1	3	1	2	7	2	5	3	3	40	27	16	44	23	23	26	45	20	38	13	30	17	20	28	33	28
MSTRG.11083	2064.57	3.0572	0.119562	25.57	3.28897e-144	2.74762e-142	1492	2843	1742	2643	2643	2008	1849	2291	2076	1661	2595	2679	1983	2728	4137	1709	2644	3835	3835	539	645	628	686	668	619	838	702	315	703	987	657	633	908	634	1190	844
MSTRG.11085	105.768	-1.02028	0.118878	-8.58252	9.28169e-18	3.91909e-17	45	81	25	65	65	23	45	46	67	20	43	28	44	49	43	41	37	60	60	234	219	214	304	197	135	331	300	123	329	184	288	203	198	169	262	312
MSTRG.11086	2.21868	-1.78428	0.739262	-2.4136	0.0157958	0.0229989	1	0	0	3	3	0	0	2	0	0	1	0	0	0	3	1	0	0	0	6	18	0	4	7	0	5	33	3	0	2	8	0	4	0	0	5
MSTRG.11088	0.688439	-1.65792	0.648173	-2.55784	0.0105324	0.0157256	0	0	0	0	0	0	0	0	0	0	0	1	0	1	0	0	0	0	0	2	1	2	2	1	2	2	0	1	5	1	3	0	7	1	3	2
MSTRG.11089	1.51543	-2.68459	0.578801	-4.63819	3.51467e-06	7.71282e-06	0	0	0	0	0	0	0	1	0	0	0	0	0	1	0	0	0	0	0	5	0	4	7	2	4	3	5	1	5	2	5	4	18	4	4	6
MSTRG.11090	52.4883	-2.45513	0.30062	-8.16687	3.16495e-16	1.24594e-15	4	14	14	6	6	5	5	8	9	5	14	5	11	8	35	17	9	7	7	64	40	170	41	121	74	301	49	76	452	95	99	53	279	123	139	272
MSTRG.11091	25.8248	-2.24912	0.33047	-6.80583	1.00468e-11	3.15108e-11	1	3	2	6	6	2	3	10	3	4	4	5	8	11	16	8	7	3	3	27	13	97	16	66	38	212	22	29	185	46	38	32	88	54	80	108
MSTRG.11094	19.627	1.19051	0.264602	4.49926	6.81893e-06	1.46054e-05	23	21	6	26	26	25	34	13	51	11	9	15	7	11	8	12	7	24	24	33	27	25	22	33	20	10	33	9	13	11	3	11	21	11	12	15
MSTRG.11096	1.97729	-1.105	0.449645	-2.45749	0.0139911	0.0205175	2	1	3	1	1	1	0	1	1	1	1	1	0	0	0	0	0	1	1	3	5	3	3	7	3	4	1	3	4	4	6	6	5	4	9	5
MSTRG.11097	63.6718	-2.27719	0.266914	-8.53153	1.44426e-17	6.04985e-17	7	24	4	21	21	12	15	18	5	10	11	17	8	12	42	6	6	38	38	213	109	227	174	221	328	116	150	69	184	168	163	230	53	71	210	205
MSTRG.11099	1234.32	2.35619	0.110689	21.2865	1.51372e-100	5.29537e-99	972	993	1214	1284	1284	1054	1300	1472	1327	1186	1678	1047	1322	1254	1183	1144	997	1916	1916	569	660	432	859	646	525	486	735	403	836	874	605	469	648	739	777	683
MSTRG.111	10.5327	-2.49245	0.278288	-8.95638	3.35518e-19	1.51107e-18	2	3	5	2	2	1	0	2	3	1	6	3	2	3	0	2	1	0	0	26	40	39	44	23	21	20	35	30	34	22	38	24	17	26	22	35
MSTRG.1110	2.44006	-1.50249	0.444309	-3.38162	0.00072059	0.00125859	0	0	1	2	2	0	2	1	0	0	0	4	0	0	2	2	0	0	0	7	5	6	1	5	5	7	5	7	3	5	4	6	6	8	7	6
MSTRG.11102	2.96228	-1.12415	0.42055	-2.67305	0.00751647	0.0114817	3	2	0	1	1	1	3	1	0	2	2	0	0	3	0	1	0	1	1	11	11	2	1	9	3	7	9	3	16	7	5	6	10	1	12	3
MSTRG.11103	1.88794	-1.49892	0.507029	-2.95629	0.00311367	0.00502156	0	1	1	0	0	0	1	0	0	0	0	2	0	3	0	1	0	2	2	6	5	4	2	5	2	1	5	7	5	5	8	3	9	4	2	2
MSTRG.11105	2.26161	-1.01998	0.424713	-2.40157	0.0163249	0.0237125	3	0	1	1	1	0	3	2	0	0	3	0	2	0	0	1	0	1	1	5	8	3	5	3	4	1	6	7	9	5	4	3	4	7	4	6
MSTRG.11106	1.42133	4.21394	0.771927	5.45899	4.78843e-08	1.21144e-07	2	0	0	2	2	6	1	1	2	0	3	0	7	5	0	1	0	4	4	0	0	0	0	0	0	0	0	0	0	0	0	0	0	1	0	0
MSTRG.11107	10.4468	5.99077	0.612535	9.78029	1.36816e-22	7.0906e-22	10	4	7	17	17	18	11	7	71	5	22	1	45	13	1	7	2	11	11	0	0	0	0	3	0	0	2	0	0	0	1	0	0	2	0	0
MSTRG.11108	5.83013	6.00607	0.887117	6.77033	1.28488e-11	4.00252e-11	20	4	12	14	14	15	32	5	4	2	3	0	1	13	0	1	0	0	0	0	0	0	0	0	0	0	0	0	0	0	1	0	0	0	0	0
MSTRG.11109	1.11217	3.78523	0.857289	4.41535	1.00845e-05	2.12471e-05	3	0	2	0	0	4	8	1	1	1	1	0	0	2	0	0	0	1	1	0	0	0	0	0	0	0	0	0	0	0	0	0	0	1	0	0
MSTRG.1111	283.126	-1.84533	0.101802	-18.1267	1.96316e-73	3.98124e-72	66	91	72	74	74	52	53	119	86	40	83	76	94	93	126	78	68	88	88	724	710	715	695	580	456	881	817	436	699	957	826	604	650	888	709	636
MSTRG.11110	179.165	4.6628	0.562288	8.29255	1.1085e-16	4.46433e-16	167	196	182	193	193	193	187	244	303	169	236	311	300	249	226	191	188	237	237	2	14	0	6	13	12	0	8	4	4	70	15	1	6	8	0	2
MSTRG.11113	37.2171	1.34087	0.329156	4.07365	4.62813e-05	9.1691e-05	84	57	12	49	49	19	15	43	18	13	17	44	6	16	47	19	40	101	101	29	33	17	27	32	33	10	16	11	27	38	30	22	27	154	26	15
MSTRG.11115	12.9049	-1.76603	0.577098	-3.06018	0.00221201	0.00363636	2	3	0	0	0	0	1	9	2	0	0	0	1	7	17	16	6	0	0	7	10	15	27	2	2	81	9	12	10	23	10	13	126	117	52	46
MSTRG.11116	141.57	2.68556	0.143786	18.6774	7.55767e-78	1.67598e-76	136	159	134	155	155	110	156	172	192	150	207	175	322	151	125	137	102	237	237	88	58	88	75	70	56	60	53	32	54	120	67	63	36	30	38	51
MSTRG.11117	8.98724	2.65165	0.266955	9.93294	2.99289e-23	1.5948e-22	8	6	6	12	12	6	10	10	14	12	16	10	28	6	6	7	2	23	23	4	9	3	5	3	4	3	8	3	4	4	4	5	1	7	0	3
MSTRG.11118	5.25785	4.63416	0.505427	9.16882	4.78228e-20	2.23248e-19	11	0	6	14	14	1	5	12	13	2	8	8	8	4	2	6	7	12	12	1	0	0	1	0	0	0	0	1	1	1	2	0	2	1	0	0
MSTRG.11120	75.4489	-1.07696	0.456031	-2.3616	0.0181963	0.0262226	17	31	11	9	9	4	3	73	18	3	11	4	22	47	92	110	47	21	21	44	67	108	109	17	7	549	93	55	85	71	123	87	404	274	526	331
MSTRG.11123	0.59204	-1.45087	0.600865	-2.41464	0.0157509	0.0229358	0	0	0	0	0	0	0	0	0	0	0	0	1	1	0	0	0	0	0	1	1	2	3	1	2	0	2	1	4	2	2	1	2	2	1	2
MSTRG.11124	0.876323	-2.29067	0.578783	-3.95773	7.56648e-05	0.00014695	0	0	0	0	0	0	1	0	0	0	0	0	0	0	0	0	0	0	0	1	3	2	3	2	7	4	4	0	3	2	5	2	1	1	4	2
MSTRG.11127	758.306	1.16904	0.0819375	14.2675	3.49045e-46	3.79945e-45	553	668	395	573	573	462	631	548	924	662	669	689	1102	804	702	535	560	1236	1236	748	719	554	725	715	665	827	982	515	880	896	717	705	559	613	876	856
MSTRG.11132	3.93617	-3.44112	0.494749	-6.95528	3.51856e-12	1.13003e-11	0	0	0	0	0	0	1	0	0	0	0	0	1	1	1	0	0	2	2	9	11	10	16	8	8	15	11	10	19	14	18	14	7	15	6	9
MSTRG.11136	60.9459	1.68407	0.183693	9.16784	4.82598e-20	2.25175e-19	37	44	54	29	29	50	59	74	39	33	74	78	42	51	59	73	73	55	55	56	42	22	69	29	30	29	56	33	53	77	57	36	37	66	37	40
MSTRG.11137	213.013	-1.32045	0.0986973	-13.3788	8.04339e-41	7.52851e-40	66	88	67	59	59	42	84	100	111	68	79	52	70	100	106	69	78	103	103	405	430	416	496	443	353	723	561	208	612	383	479	441	582	381	684	724
MSTRG.1114	0.97122	-1.53838	0.590442	-2.60547	0.0091749	0.0138308	0	0	1	0	0	0	0	0	1	0	0	1	0	2	0	0	0	0	0	1	0	1	2	1	4	1	5	1	4	1	7	3	3	1	4	4
MSTRG.11141	6.54654	3.31322	0.43509	7.61503	2.63631e-14	9.49547e-14	2	5	3	3	3	0	2	4	3	12	16	10	16	7	6	13	17	12	12	2	1	1	4	1	8	3	0	0	0	1	2	3	0	0	5	1
MSTRG.11144	2.30777	-2.96545	0.531665	-5.57765	2.43783e-08	6.28456e-08	0	0	0	0	0	0	0	0	0	1	1	0	0	1	1	0	0	1	1	6	3	6	2	10	8	9	3	4	10	6	5	4	6	8	5	8
MSTRG.11145	14.8462	-1.35719	0.334185	-4.06118	4.88243e-05	9.64833e-05	3	4	6	2	2	0	3	13	3	0	2	4	1	8	19	6	8	6	6	24	21	26	25	15	13	52	18	10	35	19	27	35	83	42	105	58
MSTRG.11146	1.00597	-1.38178	0.577865	-2.39118	0.0167945	0.0243516	0	0	0	1	1	0	0	2	0	0	1	0	1	0	1	0	0	0	0	0	4	2	2	2	1	3	4	3	2	2	3	2	1	5	6	1
MSTRG.11147	0.985432	-2.2522	0.55315	-4.07159	4.66924e-05	9.24597e-05	0	0	0	1	1	0	0	0	0	0	0	0	0	1	0	0	0	0	0	5	2	1	4	2	2	3	5	0	2	4	4	3	4	4	3	3
MSTRG.11149	258.165	-2.15189	0.102367	-21.0213	4.18704e-98	1.38837e-96	61	60	44	86	86	60	72	90	65	48	65	43	42	65	65	43	49	100	100	619	783	600	710	888	585	808	831	451	1072	709	598	520	654	562	498	591
MSTRG.11150	1500.68	3.88049	0.174543	22.2323	1.67225e-109	6.9128e-108	1306	1231	1240	1210	1210	2557	1736	2231	2560	2613	3608	1677	2140	1510	860	1101	1418	1617	1617	386	316	253	318	269	527	410	413	147	248	401	374	260	90	172	277	327
MSTRG.11151	269.926	1.61365	0.682657	2.36378	0.0180897	0.0260824	663	5	716	654	654	13	384	156	18	646	333	178	121	2	215	1	258	10	10	2	513	100	11	5	181	113	203	681	297	313	185	0	170	5	201	1
MSTRG.11152	169.309	6.49773	0.391276	16.6065	6.25189e-62	9.80747e-61	81	117	157	139	139	200	86	221	982	153	444	124	608	73	66	109	76	311	311	0	2	6	4	2	19	6	1	0	7	10	21	2	2	10	2	3
MSTRG.11153	1.00704	-2.02262	0.648126	-3.12072	0.0018041	0.00299873	0	0	0	0	0	0	0	0	0	1	1	0	0	1	0	0	0	0	0	7	4	4	3	2	5	4	0	0	0	1	7	2	3	3	4	0
MSTRG.11154	0.975549	-1.95193	0.696211	-2.80364	0.00505291	0.00790977	0	0	0	0	0	0	0	0	0	1	1	1	0	0	0	0	0	0	0	8	0	3	2	0	0	6	1	2	3	0	4	4	6	6	1	2
MSTRG.11158	0.882913	-1.76281	0.6257	-2.81733	0.00484241	0.00760066	0	1	0	0	0	0	0	0	0	0	0	0	0	0	0	2	0	0	0	1	0	3	2	1	0	1	2	5	2	2	6	1	3	4	1	4
MSTRG.11160	1.00507	-2.27477	0.566577	-4.01493	5.94629e-05	0.000116527	0	1	0	0	0	0	1	0	0	0	0	0	0	0	0	0	0	0	0	0	3	7	1	2	2	4	4	1	2	2	2	3	3	3	5	5
MSTRG.11161	0.458952	-1.58148	0.725764	-2.17905	0.0293277	0.0409217	0	0	0	0	0	0	0	0	0	0	0	0	0	0	0	0	0	0	0	2	0	2	1	3	0	2	0	1	2	2	5	1	0	0	1	3
MSTRG.11162	1.04983	-1.36759	0.609632	-2.24331	0.0248769	0.0351105	0	0	0	0	0	0	0	0	0	1	1	0	0	0	0	3	0	0	0	0	2	5	2	3	2	4	2	1	6	3	0	1	0	5	3	3
MSTRG.11165	2.11344	-2.25282	0.552621	-4.07661	4.56967e-05	9.06099e-05	0	0	0	0	0	0	2	0	1	2	0	0	1	0	0	2	0	0	0	4	3	11	4	10	7	12	11	4	6	3	7	4	3	0	4	1
MSTRG.11167	2.14304	-3.03125	0.536708	-5.64785	1.62468e-08	4.24539e-08	0	0	0	0	0	0	0	0	0	0	0	2	0	0	2	0	0	0	0	5	4	16	3	5	7	6	4	4	8	6	11	9	2	2	7	7
MSTRG.11168	54.4147	-2.12622	0.169151	-12.57	3.08768e-36	2.54302e-35	12	11	7	6	6	22	23	7	14	19	25	18	20	9	11	5	5	14	14	147	160	142	163	198	120	97	149	98	182	89	141	156	166	94	92	181
MSTRG.1117	1.85281	-1.01012	0.456791	-2.21135	0.0270118	0.0378942	0	0	4	0	0	1	0	1	1	1	1	0	1	0	1	0	1	2	2	2	4	2	5	7	4	7	5	2	2	7	4	5	1	3	3	5
MSTRG.11170	57.1941	2.10873	0.134058	15.7299	9.42885e-56	1.30438e-54	85	54	52	60	60	45	48	71	71	81	54	40	65	56	33	38	38	114	114	46	32	38	36	34	18	35	34	21	44	49	37	25	34	29	30	30
MSTRG.11178	1.5746	1.43413	0.489007	2.93273	0.00335992	0.00539043	1	1	1	0	0	1	1	1	1	1	3	3	1	0	1	0	1	7	7	0	3	1	1	1	3	1	1	0	0	2	0	1	2	4	2	1
MSTRG.1118	1.2715	-1.53311	0.590935	-2.59438	0.00947622	0.0142497	2	0	1	0	0	0	0	0	0	0	1	1	1	0	1	0	0	0	0	3	0	1	0	8	3	1	4	3	5	3	1	7	2	1	3	5
MSTRG.11189	1.88269	-2.44462	0.538187	-4.54232	5.56389e-06	1.2012e-05	0	0	0	0	0	0	2	0	1	0	0	0	0	1	0	2	0	0	0	3	10	6	4	7	3	10	3	4	5	3	9	2	1	5	9	5
MSTRG.11193	144.003	-2.75432	0.139995	-19.6744	3.57544e-86	9.40435e-85	19	20	24	26	26	35	23	39	14	18	20	18	36	21	29	18	18	28	28	375	310	380	443	546	410	234	355	201	518	318	332	622	362	425	555	472
MSTRG.11197	385.428	1.60234	0.0924513	17.3317	2.7122e-67	4.81622e-66	270	357	272	337	337	287	322	383	398	305	427	361	294	491	426	338	303	548	548	289	300	214	319	243	244	268	431	184	410	354	340	271	291	313	348	415
MSTRG.112	11.9818	-1.61931	0.234635	-6.90138	5.15007e-12	1.64008e-11	2	6	5	6	6	1	2	1	9	1	7	5	8	3	4	2	3	1	1	39	33	46	28	39	28	15	39	11	31	26	31	27	27	20	34	16
MSTRG.1120	61.5108	-1.84345	0.409029	-4.5069	6.57808e-06	1.41101e-05	8	22	7	12	12	6	2	27	11	1	15	0	20	27	86	25	18	11	11	43	59	115	188	47	14	266	80	59	101	26	597	178	262	148	355	307
MSTRG.11201	105.691	2.4866	0.144419	17.2179	1.94828e-66	3.38032e-65	98	108	60	151	151	126	113	150	86	90	117	132	73	135	119	86	115	194	194	28	27	53	43	43	50	68	59	27	65	48	29	70	61	34	95	79
MSTRG.11204	1.37606	-1.92265	0.565832	-3.39791	0.000679021	0.00118969	1	1	0	0	0	0	0	0	1	0	0	1	1	0	1	0	0	0	0	7	3	1	8	0	1	2	3	5	5	1	2	5	5	4	4	7
MSTRG.11214	2.4315	2.90349	0.655969	4.42626	9.58802e-06	2.02422e-05	7	15	0	1	1	0	1	1	5	1	0	2	3	2	0	0	1	15	15	1	2	0	1	4	0	0	0	0	3	1	1	1	0	0	0	1
MSTRG.11215	2.02281	4.44414	0.718684	6.18372	6.26094e-10	1.78176e-09	1	1	1	0	0	1	1	3	28	1	3	1	5	2	0	1	0	3	3	0	0	0	1	0	1	0	1	0	0	0	0	0	0	0	0	0
MSTRG.11217	124.629	-2.23607	0.398013	-5.6181	1.93073e-08	5.01655e-08	21	35	24	21	21	1	4	34	22	2	15	0	34	27	122	46	20	19	19	162	221	384	225	81	45	801	332	70	192	71	646	495	427	697	661	417
MSTRG.11218	0.968525	-2.44399	0.585412	-4.17482	2.98225e-05	6.01134e-05	0	0	0	0	0	0	1	0	0	0	0	0	0	0	0	0	0	0	0	3	2	2	2	1	1	5	4	0	1	2	3	3	8	4	6	6
MSTRG.11219	753.901	-1.45483	0.0681448	-21.3491	3.97151e-101	1.41769e-99	264	249	204	276	276	193	239	321	295	173	332	217	319	264	251	216	200	350	350	2017	1934	1425	2377	1864	1496	1409	2327	1079	2361	1794	1752	1701	1718	1249	1860	2149
MSTRG.11220	0.810069	2.36085	0.695541	3.39426	0.000688144	0.00120455	1	0	1	2	2	0	0	1	2	0	2	0	1	0	0	2	3	1	1	1	0	0	0	0	0	1	0	0	1	0	0	0	1	0	0	2
MSTRG.11221	1.52344	3.68367	0.683091	5.39265	6.94277e-08	1.73979e-07	0	2	6	1	1	0	0	3	1	0	1	1	0	2	3	1	3	9	9	0	1	0	1	0	0	0	0	0	1	0	0	0	0	2	0	0
MSTRG.11226	63.7235	-1.27409	0.329625	-3.86527	0.000110968	0.000211881	23	19	8	4	4	8	15	61	11	12	7	24	17	33	83	35	37	22	22	67	58	87	73	74	90	361	95	56	76	55	122	117	328	220	487	210
MSTRG.11228	34.4539	-1.13707	0.233772	-4.86402	1.15024e-06	2.62931e-06	15	14	5	10	10	9	13	32	5	9	8	17	8	18	37	14	20	10	10	76	63	56	65	46	34	64	56	44	85	59	81	53	136	128	161	104
MSTRG.11229	509.22	3.07123	0.160907	19.087	3.23841e-81	7.67402e-80	544	513	407	540	540	358	551	730	436	491	781	663	385	844	682	444	549	748	748	191	185	80	207	93	89	79	217	126	247	310	192	80	186	213	211	193
MSTRG.11239	1.38155	-1.67843	0.594863	-2.82155	0.00477927	0.0075104	0	2	0	3	3	0	0	0	0	0	0	2	0	0	0	0	0	0	0	6	3	2	3	1	3	7	3	2	0	2	2	2	7	4	10	2
MSTRG.11240	22.5596	1.98717	0.203234	9.77774	1.40308e-22	7.26355e-22	22	13	15	44	44	16	12	31	21	21	18	31	19	14	17	20	19	20	20	14	14	14	12	18	16	18	16	3	18	26	10	9	14	13	18	14
MSTRG.11246	330.448	-1.37036	0.161609	-8.47944	2.26277e-17	9.3816e-17	127	106	67	118	118	87	183	194	98	76	111	120	73	128	218	85	138	162	162	619	515	1074	624	717	1076	991	790	360	1148	685	777	795	414	487	648	895
MSTRG.11247	7.44347	-1.53115	0.290146	-5.27716	1.312e-07	3.22453e-07	1	1	0	2	2	6	1	4	2	0	2	1	2	10	2	2	2	4	4	18	25	8	14	23	14	22	27	14	35	19	14	13	25	11	9	10
MSTRG.11249	534.739	2.27811	0.104446	21.8114	1.80767e-105	6.96823e-104	377	416	501	545	545	549	500	916	555	411	753	597	366	693	588	545	548	675	675	212	335	210	357	212	227	372	395	207	385	293	310	317	369	245	351	331
MSTRG.1125	283.015	-2.74287	0.179284	-15.299	7.75881e-53	1.00854e-51	60	62	31	41	41	61	50	84	67	28	36	30	53	47	46	32	20	59	59	842	983	761	1122	1267	397	386	953	470	611	1271	784	462	494	1063	439	577
MSTRG.11250	236.496	1.39321	0.0535764	26.0043	4.43218e-149	4.04036e-147	195	183	185	197	197	224	224	243	266	174	242	234	265	228	230	188	188	298	298	205	239	219	238	220	165	199	291	148	224	198	223	194	218	199	170	206
MSTRG.11255	18.5252	-3.90207	0.376693	-10.3587	3.81928e-25	2.18985e-24	3	2	0	4	4	2	0	1	1	1	0	4	2	1	2	0	0	3	3	29	22	58	36	49	40	73	33	27	90	15	34	39	130	54	56	94
MSTRG.11257	2.56186	3.43338	1.27415	2.69464	0.00704647	0.0108169	11	0	0	0	0	0	0	0	15	13	19	0	0	0	0	0	0	0	0	0	0	0	0	0	0	0	3	1	2	0	0	0	0	1	0	0
MSTRG.11258	5.88423	5.5252	0.570386	9.68677	3.43198e-22	1.74981e-21	7	2	6	1	1	7	9	13	4	3	28	5	3	16	5	5	2	14	14	0	1	0	0	0	0	0	0	0	0	2	0	2	0	1	0	0
MSTRG.11262	1.09404	-1.2989	0.553545	-2.34652	0.0189498	0.0272299	1	0	1	1	1	0	0	0	1	1	0	1	0	0	0	0	0	1	1	1	2	1	3	2	2	4	3	1	4	1	4	1	2	3	4	7
MSTRG.11264	13.7301	-2.50765	0.245778	-10.2029	1.92427e-24	1.07469e-23	4	2	4	5	5	0	5	4	2	1	2	4	6	1	2	1	1	2	2	43	63	39	35	49	28	18	51	21	43	37	34	35	37	39	42	32
MSTRG.11265	104.954	2.19901	0.184648	11.9092	1.0596e-32	7.82631e-32	85	50	122	214	214	122	119	146	54	82	123	134	42	93	160	137	69	92	92	56	68	47	118	43	57	52	98	48	86	74	54	63	37	38	46	42
MSTRG.11266	10.5722	-1.15049	0.229895	-5.00439	5.60387e-07	1.31293e-06	5	5	4	5	5	4	5	3	2	10	3	5	4	7	4	3	3	0	0	26	27	26	25	35	23	19	44	7	17	19	32	24	28	11	18	17
MSTRG.11270	61.6028	1.28773	0.113349	11.3608	6.55649e-30	4.41612e-29	55	68	55	51	51	41	62	84	45	54	62	63	42	62	44	51	34	62	62	56	83	57	46	40	36	53	94	24	80	71	65	49	60	51	60	61
MSTRG.11271	1616.17	2.74718	0.12822	21.4255	7.73603e-102	2.79716e-100	1410	1200	2074	1586	1586	1635	1458	1669	1198	1840	1869	2295	1363	1524	1402	1941	1660	2347	2347	678	646	591	736	540	727	606	897	421	835	897	585	701	533	671	573	739
MSTRG.11272	138.312	-1.22291	0.161017	-7.59491	3.0801e-14	1.10668e-13	43	43	40	31	31	59	88	41	39	42	127	76	32	65	37	54	40	49	49	271	303	427	266	335	318	383	343	151	332	274	412	440	353	138	363	253
MSTRG.11277	46.4755	-3.28662	0.175248	-18.7541	1.79313e-78	4.06995e-77	5	8	1	1	1	5	6	8	8	3	7	5	9	7	9	5	1	8	8	136	149	145	147	172	137	110	189	78	170	85	175	165	153	89	124	99
MSTRG.1128	21.228	-2.29773	0.24818	-9.25834	2.07645e-20	9.81778e-20	1	5	3	5	5	6	8	10	7	10	1	4	1	2	3	2	4	7	7	64	48	48	56	98	55	103	26	37	80	69	41	32	81	28	44	45
MSTRG.11280	1.20861	3.8109	0.79542	4.79105	1.65907e-06	3.73537e-06	0	1	0	0	0	0	3	3	0	1	5	5	0	5	3	0	1	1	1	0	0	0	0	0	0	0	1	0	0	0	0	0	0	0	1	0
MSTRG.11281	1209.44	1.09339	0.0846315	12.9194	3.49692e-38	3.05065e-37	932	841	1078	939	939	964	968	857	1057	1243	930	1455	1346	986	1009	884	1161	1343	1343	976	1247	1323	1154	1159	1250	1784	1494	737	1375	1100	1277	1429	1130	940	1354	1469
MSTRG.11282	2.50285	3.4456	0.608189	5.66534	1.46733e-08	3.84717e-08	1	1	1	3	3	0	8	3	0	2	6	3	0	14	2	3	2	3	3	1	0	0	0	0	3	0	0	0	1	0	1	2	2	1	0	0
MSTRG.11285	280.249	-2.31119	0.127603	-18.1123	2.54909e-73	5.15826e-72	47	66	53	39	39	56	90	96	41	42	49	82	43	66	90	44	60	73	73	601	771	960	571	984	665	1034	760	372	704	636	792	760	934	437	806	1002
MSTRG.11287	106.039	-1.94356	0.227338	-8.54919	1.23956e-17	5.20328e-17	25	37	25	22	22	15	39	56	8	12	30	13	16	27	48	20	15	113	113	454	204	315	274	118	256	247	321	226	340	199	249	307	139	231	263	435
MSTRG.11288	1.85396	-1.71026	0.526841	-3.24625	0.00116937	0.00199197	1	0	0	1	1	0	1	0	1	0	0	0	1	0	0	0	1	4	4	9	2	7	7	2	6	3	4	5	5	2	5	5	3	4	9	5
MSTRG.11289	332.886	-1.71431	0.15472	-11.0801	1.56749e-28	1.01078e-27	67	128	76	81	81	58	61	161	102	57	81	43	106	142	201	111	122	95	95	622	853	1001	821	722	371	1422	943	367	790	527	1078	848	1007	688	1339	921
MSTRG.1129	7.33943	-2.1257	0.364395	-5.83351	5.42744e-09	1.46572e-08	1	2	1	2	2	2	3	3	3	0	2	2	1	1	1	4	1	1	1	11	10	10	12	45	5	41	10	14	49	20	15	5	31	12	17	17
MSTRG.11290	11.2526	-2.00894	0.256421	-7.83455	4.70508e-15	1.75397e-14	5	3	1	2	2	3	2	1	6	6	6	2	6	0	0	3	2	2	2	26	25	27	26	33	33	31	23	25	21	34	46	19	26	39	21	21
MSTRG.11291	9.87079	-1.92129	0.24863	-7.72748	1.09696e-14	4.02722e-14	1	3	1	1	1	3	4	3	3	2	1	4	5	4	1	5	1	6	6	17	29	42	29	32	16	35	29	10	25	25	29	37	17	13	26	24
MSTRG.11293	803.243	1.18358	0.0653445	18.1128	2.52349e-73	5.11016e-72	630	695	649	619	619	606	766	827	861	829	714	808	868	870	601	652	655	836	836	799	846	871	825	734	618	1023	1055	420	844	791	809	755	663	712	865	809
MSTRG.11298	9.24859	-4.72535	0.923916	-5.11448	3.14602e-07	7.51746e-07	0	0	1	1	1	0	0	0	0	0	0	0	0	0	3	0	0	0	0	0	0	4	2	32	1	125	4	7	62	0	17	2	90	16	0	55
MSTRG.11299	1.69725	-1.33559	0.504546	-2.64711	0.0081183	0.0123424	0	1	0	1	1	0	1	1	1	0	0	1	1	1	1	0	1	0	0	3	6	7	3	8	3	3	4	0	4	1	1	5	5	3	10	3
MSTRG.1130	24.9139	-4.25384	0.398461	-10.6757	1.32291e-26	7.98255e-26	0	3	0	2	2	3	2	4	0	1	0	3	0	0	4	0	1	1	1	78	77	38	101	315	46	78	54	46	71	78	31	40	71	21	49	46
MSTRG.11300	5.13401	-1.23522	0.303591	-4.0687	4.72768e-05	9.35574e-05	3	1	0	0	0	5	5	3	2	0	0	1	3	1	0	3	3	3	3	8	12	12	26	16	10	6	12	4	17	12	13	11	13	5	13	13
MSTRG.11301	40.4875	-3.96133	0.396866	-9.98155	1.83578e-23	9.86787e-23	1	1	1	3	3	3	6	6	2	5	2	0	1	3	7	2	2	11	11	59	40	136	33	63	41	478	48	61	469	36	78	60	191	94	33	211
MSTRG.11302	92.5021	-2.1711	0.110089	-19.7213	1.41417e-86	3.76565e-85	17	21	20	16	16	19	21	27	39	15	25	19	13	32	32	13	12	31	31	270	242	219	255	247	249	224	254	165	321	201	217	326	267	166	227	320
MSTRG.11303	1.78008	-3.11879	0.566556	-5.50483	3.69526e-08	9.41855e-08	0	0	0	0	0	0	0	0	0	0	0	0	1	0	0	1	0	0	0	5	2	11	1	6	7	7	5	4	2	2	11	5	11	1	6	3
MSTRG.11304	2.63581	-2.28734	0.486739	-4.69933	2.61022e-06	5.78841e-06	0	3	0	0	0	1	0	0	0	1	1	0	1	1	0	0	1	1	1	12	6	4	10	1	5	8	12	7	10	7	6	8	11	5	7	4
MSTRG.11307	217.487	-2.03143	0.257545	-7.88767	3.07886e-15	1.15829e-14	38	64	23	15	15	26	21	106	55	20	44	15	40	123	129	79	89	39	39	318	431	542	627	599	254	1017	466	162	395	236	714	547	865	548	1322	874
MSTRG.11313	336.276	-3.22659	0.232678	-13.8672	1.00119e-43	1.02037e-42	33	36	29	25	25	71	118	68	18	18	26	17	24	29	117	23	18	64	64	957	616	1393	746	931	1086	1277	852	465	1389	787	950	926	724	1034	1258	931
MSTRG.11320	4.54198	-2.6434	0.416383	-6.34848	2.17453e-10	6.35244e-10	0	1	0	1	1	1	1	1	3	0	1	1	0	1	2	0	1	0	0	14	16	6	13	10	12	10	11	17	19	10	19	13	18	10	10	6
MSTRG.11323	5.96595	-1.79101	0.355205	-5.04219	4.60222e-07	1.08598e-06	0	3	1	2	2	4	2	3	2	1	0	1	3	3	1	1	1	3	3	7	4	17	8	15	5	24	20	8	40	10	17	9	36	11	7	21
MSTRG.11324	21.8867	-5.87378	0.595513	-9.86339	5.99904e-23	3.1564e-22	1	1	1	1	1	2	0	0	0	0	0	0	0	0	0	1	0	0	0	19	11	173	23	44	22	280	19	31	210	27	59	27	95	40	15	100
MSTRG.11328	193.104	-1.81317	0.31455	-5.76432	8.19893e-09	2.18842e-08	33	49	37	33	33	11	14	124	33	8	39	5	60	105	201	82	79	52	52	264	332	528	487	331	175	1318	440	131	313	204	646	543	742	323	1137	758
MSTRG.11331	6.06122	-4.07784	0.52847	-7.71631	1.19742e-14	4.38682e-14	0	1	1	0	0	0	0	1	0	0	0	0	0	1	1	1	1	0	0	14	4	10	34	14	7	20	20	10	21	8	28	32	19	8	57	24
MSTRG.11334	68.082	-1.03782	0.279983	-3.70674	0.000209946	0.000389677	24	27	13	20	20	10	21	57	14	9	10	29	29	44	104	29	30	28	28	109	122	61	107	57	52	70	167	52	218	145	147	63	333	241	400	241
MSTRG.11336	190.764	1.56369	0.122095	12.8072	1.4948e-37	1.28363e-36	144	127	200	159	159	114	123	213	221	133	179	186	242	190	175	167	158	221	221	102	167	135	187	133	96	177	168	82	140	142	142	121	215	212	213	187
MSTRG.11337	11587.3	3.01141	0.147097	20.4723	3.80634e-93	1.16039e-91	15454	14353	13797	12438	12438	10347	12753	10546	9099	15967	10677	14228	13208	15324	10549	13295	12687	14209	14209	4450	3443	3900	3802	5386	5652	4357	4747	2469	3115	6978	3772	2559	2112	3883	2670	3602
MSTRG.1134	11.2002	-1.12347	0.222583	-5.04743	4.47786e-07	1.0578e-06	0	4	3	2	2	2	3	6	10	4	7	4	11	4	6	3	0	14	14	32	22	23	24	20	14	35	49	16	23	23	42	33	24	14	24	28
MSTRG.11341	56.5079	-2.51335	0.132799	-18.9259	6.97566e-80	1.61607e-78	10	9	8	2	2	9	13	15	11	4	10	10	13	9	19	15	14	16	16	155	162	140	139	167	182	166	190	74	177	129	163	145	143	158	163	201
MSTRG.11342	128.344	-1.7649	0.158706	-11.1205	9.9674e-29	6.49169e-28	47	40	31	21	21	31	57	66	14	31	33	27	15	39	61	25	35	66	66	326	285	352	341	213	486	334	298	236	381	278	304	329	208	265	352	302
MSTRG.11343	1.86532	-2.81337	0.558081	-5.04115	4.62747e-07	1.09167e-06	0	0	0	0	0	0	0	0	0	0	0	0	0	0	1	1	1	1	1	3	1	5	3	8	10	8	3	1	7	6	1	10	5	3	10	10
MSTRG.11347	488.999	1.1507	0.072226	15.9319	3.80708e-57	5.39468e-56	264	437	331	409	409	423	375	505	633	405	543	440	425	481	375	408	370	492	492	496	462	540	465	584	474	532	678	335	526	477	559	441	436	390	473	467
MSTRG.1135	0.530532	-1.78295	0.692494	-2.57469	0.0100331	0.0150378	0	0	0	0	0	0	0	0	0	0	0	0	0	0	0	0	0	0	0	3	1	2	2	0	0	3	1	2	1	0	4	5	0	1	1	3
MSTRG.11354	644.737	-2.38314	0.104178	-22.8758	8.10033e-116	3.81001e-114	137	142	118	120	120	128	208	178	179	106	139	99	91	136	178	94	80	173	173	1838	1887	1703	2387	1906	1569	1559	2030	1144	1861	1896	1570	1402	2415	1040	2078	1433
MSTRG.11355	29.4752	-1.44439	0.369463	-3.90943	9.2515e-05	0.00017813	3	6	5	8	8	3	1	24	5	3	3	2	13	23	27	23	20	6	6	24	36	64	75	24	5	203	71	19	64	34	62	54	123	52	242	116
MSTRG.11363	18.1606	-1.62999	0.286953	-5.68033	1.34432e-08	3.53393e-08	1	6	4	5	5	3	1	13	6	2	7	3	6	8	13	10	9	2	2	16	29	42	47	47	15	106	40	22	39	14	57	31	102	35	86	58
MSTRG.11364	64.6672	-2.66856	0.253034	-10.5463	5.28637e-26	3.12251e-25	11	18	14	5	5	3	10	10	11	3	6	0	10	15	29	6	15	14	14	129	110	259	163	77	182	203	118	61	144	91	280	299	142	263	202	274
MSTRG.11368	1393.71	2.9179	0.0971176	30.0451	2.53285e-198	5.76296e-196	1353	1289	1281	1386	1386	1254	1496	1675	2808	1654	1996	1732	1847	1768	1233	1337	1307	1875	1875	564	523	579	490	480	574	461	548	282	580	850	377	464	473	504	608	411
MSTRG.11369	1.44582	-2.43985	0.550586	-4.43136	9.36411e-06	1.97944e-05	0	0	0	0	0	0	0	2	0	1	0	0	0	0	0	0	0	1	1	5	3	4	6	5	6	1	3	1	5	1	6	3	9	5	3	2
MSTRG.1137	11.5171	1.44476	0.253638	5.69615	1.22543e-08	3.23231e-08	7	12	9	17	17	5	10	12	9	10	11	12	15	10	14	14	5	8	8	8	3	10	5	25	2	2	11	5	29	8	11	7	4	16	10	9
MSTRG.11370	6.47215	-2.26443	0.361092	-6.27107	3.58583e-10	1.03521e-09	1	5	1	1	1	3	0	3	1	1	1	2	1	2	1	0	2	0	0	18	21	20	31	39	17	9	15	16	13	7	13	9	15	13	13	9
MSTRG.11372	350.498	-1.16798	0.0969837	-12.0431	2.10893e-33	1.59515e-32	124	153	161	113	113	113	197	181	143	131	115	133	119	129	206	119	103	169	169	791	840	847	854	709	895	998	787	552	870	551	782	825	657	503	978	860
MSTRG.11373	0.738552	-1.53746	0.633899	-2.4254	0.0152915	0.0223099	0	1	0	0	0	0	0	0	0	0	1	1	0	0	0	0	0	0	0	2	0	3	2	2	3	6	3	0	1	3	0	3	1	0	4	2
MSTRG.11376	555.527	1.1509	0.0878076	13.107	3.00104e-39	2.68673e-38	397	417	374	413	413	335	435	428	471	521	584	560	481	648	499	462	399	725	725	554	484	536	567	507	541	642	585	402	617	543	544	546	384	585	571	695
MSTRG.11378	303.334	1.41021	0.0893667	15.7801	4.2673e-56	5.93267e-55	200	247	212	287	287	239	254	330	345	232	379	259	254	290	277	258	254	294	294	246	245	204	296	223	173	295	345	153	383	255	264	245	305	289	338	315
MSTRG.11387	0.935606	-1.91927	0.617749	-3.10687	0.0018908	0.00313352	0	0	0	0	0	0	0	0	1	0	0	0	0	0	2	0	0	0	0	1	1	6	3	2	5	1	3	2	0	5	2	3	0	2	2	6
MSTRG.11388	44566.9	-1.66065	0.176811	-9.39223	5.87445e-21	2.84187e-20	12006	12559	11337	13756	13756	14757	20352	19778	11609	12770	11122	12652	8807	11993	21783	10293	10145	19955	19955	105432	84439	131696	135710	126353	253769	68021	70659	65179	80575	109634	55658	83233	63357	115162	149940	95282
MSTRG.11389	5.82225	-3.23807	0.599642	-5.39999	6.6643e-08	1.67166e-07	0	0	1	2	2	1	1	1	0	1	2	0	1	0	0	1	0	1	1	6	2	20	5	15	7	88	1	6	73	2	8	10	37	3	2	19
MSTRG.1139	2705.44	-1.01081	0.114278	-8.84515	9.14016e-19	4.03974e-18	901	1230	922	1004	1004	772	1154	1893	1314	737	1211	731	992	1391	1952	1289	854	1546	1546	4417	5043	6371	6076	4099	3952	9426	6388	2982	6700	3863	6897	8153	4822	6293	7933	7906
MSTRG.11390	122.034	-1.10323	0.122171	-9.0302	1.71362e-19	7.8183e-19	44	51	39	45	45	55	56	69	63	40	34	32	70	45	69	29	60	65	65	199	217	315	283	340	232	335	260	136	220	162	310	290	318	182	473	277
MSTRG.11391	0.665043	-1.6273	0.686391	-2.3708	0.0177496	0.0256329	0	0	0	1	1	0	0	0	0	0	0	0	1	0	0	0	0	0	0	3	1	1	1	1	0	5	0	0	5	1	0	2	5	3	1	5
MSTRG.11394	951.684	-1.77751	0.192113	-9.2524	2.19512e-20	1.03666e-19	207	389	329	266	266	134	277	315	220	129	167	115	260	304	588	348	277	248	248	1390	1728	2860	2409	1915	1414	3794	1711	979	2358	992	3426	2984	4166	2567	3895	3119
MSTRG.11396	303.259	-7.10675	0.422723	-16.8118	1.99906e-63	3.24887e-62	0	1	1	0	0	2	12	4	1	0	2	2	1	1	13	2	2	0	0	455	905	809	894	1917	1658	423	522	260	772	738	523	1170	3143	569	1804	448
MSTRG.11397	5.3987	-4.86193	0.615577	-7.89817	2.83029e-15	1.06764e-14	0	0	0	0	0	0	0	0	0	0	0	1	0	0	0	0	0	0	0	7	12	19	8	36	23	9	8	7	10	6	13	44	47	3	45	8
MSTRG.11399	2992.93	1.19543	0.0695551	17.1869	3.33115e-66	5.73696e-65	2767	2634	2082	2539	2539	2625	3298	3952	2903	2074	2534	2576	3005	2582	2722	2131	2122	3680	3680	2472	3028	2794	2764	2308	2615	3833	3601	1681	3225	2572	3237	3361	2685	2228	3934	4349
MSTRG.114	0.959772	-1.93809	0.64591	-3.00055	0.0026949	0.00437874	0	0	0	0	0	0	0	1	1	0	0	1	0	0	0	0	0	0	0	2	6	4	3	3	5	0	3	6	2	0	2	4	1	0	2	3
MSTRG.11401	352.172	-2.85378	0.239141	-11.9335	7.91888e-33	5.86911e-32	21	44	66	56	56	38	58	31	123	103	40	39	111	38	38	24	27	83	83	1087	2037	1022	1072	1165	703	640	1626	1569	517	1340	780	347	377	552	735	460
MSTRG.11402	20.0746	2.41447	0.225648	10.7002	1.01596e-26	6.16358e-26	10	13	26	19	19	12	10	31	35	30	46	30	19	28	23	18	18	14	14	14	15	6	8	1	6	7	12	5	23	12	8	12	16	13	5	17
MSTRG.11405	1025.44	3.57058	0.18092	19.7357	1.06438e-86	2.85051e-85	1034	790	1322	1386	1386	885	864	842	2925	1053	930	1124	3609	876	793	746	523	1067	1067	204	245	200	317	259	286	220	257	133	214	457	238	220	230	327	249	168
MSTRG.11406	73.0775	1.40307	0.107612	13.0382	7.41752e-39	6.56712e-38	58	81	89	49	49	46	77	63	49	61	91	53	74	69	54	58	57	108	108	87	73	58	63	66	60	53	82	44	81	48	58	66	75	49	53	73
MSTRG.11407	1399.64	1.10017	0.0992868	11.0807	1.55643e-28	1.00388e-27	1035	1197	1097	1388	1388	939	1035	1009	2253	1230	1283	1138	2327	1297	976	795	897	1899	1899	1600	1482	1511	1490	1543	1305	1519	2005	966	1364	1843	1405	1325	941	1024	1403	1352
MSTRG.11412	85.9174	-1.59636	0.167037	-9.55689	1.21346e-21	6.03301e-21	12	19	19	49	49	34	25	19	40	20	37	27	57	34	12	13	12	49	49	211	175	170	259	157	212	99	169	159	298	180	184	323	207	162	272	294
MSTRG.11413	0.754153	-1.80037	0.675533	-2.66511	0.00769631	0.0117442	0	0	0	0	0	1	0	1	0	0	0	0	0	0	0	0	0	0	0	2	0	3	1	0	6	2	1	0	3	0	3	5	4	0	3	3
MSTRG.11415	19.5539	6.0828	0.458225	13.2747	3.24634e-40	2.97973e-39	19	15	21	27	27	48	14	15	11	52	10	53	31	6	22	14	26	40	40	0	0	1	1	0	0	0	0	2	0	4	2	0	0	0	1	3
MSTRG.11418	64.1528	5.57895	0.559182	9.97699	1.922e-23	1.03182e-22	28	28	85	15	15	119	45	32	35	91	149	21	326	232	11	25	59	207	207	0	17	1	1	6	1	0	7	1	1	19	11	0	0	1	0	2
MSTRG.1142	509.169	2.25991	0.0990723	22.8107	3.59204e-115	1.6616e-113	413	394	530	495	495	387	473	546	535	540	617	594	595	463	522	531	502	733	733	266	280	249	292	190	222	281	360	185	355	375	249	197	222	333	337	378
MSTRG.11422	82.2761	1.7655	0.215119	8.20708	2.26634e-16	8.98765e-16	84	77	91	103	103	51	53	51	81	75	58	119	108	76	93	70	96	108	108	78	22	68	46	22	175	35	28	34	58	58	66	79	31	51	64	74
MSTRG.11423	4.55268	1.79806	0.337012	5.33531	9.53826e-08	2.36626e-07	4	1	3	4	4	4	0	4	3	5	6	9	5	2	8	4	5	7	7	3	1	3	3	5	11	1	3	0	1	6	5	2	1	2	2	3
MSTRG.11425	0.950589	-2.24522	0.94707	-2.3707	0.0177542	0.0256383	0	1	0	0	0	0	0	0	0	0	0	0	0	0	0	0	0	0	0	0	0	2	0	1	18	0	8	1	1	1	1	2	0	11	0	0
MSTRG.11426	1381.92	4.68397	0.151817	30.8527	5.15178e-209	1.41351e-206	1614	1548	1703	2107	2107	1467	1289	1408	1811	2280	1550	1811	2704	1436	1174	1297	1847	2658	2658	153	151	166	147	155	211	123	146	84	177	351	171	127	67	175	148	155
MSTRG.11428	208.994	-3.74921	0.288146	-13.0115	1.05293e-38	9.29273e-38	17	20	11	20	20	7	23	29	16	19	30	18	22	15	26	16	13	21	21	269	202	1341	147	519	402	2593	221	263	1087	278	340	334	1023	379	210	861
MSTRG.11430	0.677203	-1.88453	0.713463	-2.64138	0.00825684	0.0125347	0	0	0	0	0	0	0	0	1	0	0	0	0	0	0	0	0	0	0	1	4	7	3	0	3	3	3	1	2	2	0	3	4	1	0	0
MSTRG.11435	17.693	1.55661	0.269567	5.77448	7.71924e-09	2.0655e-08	15	16	7	23	23	18	20	15	3	16	21	21	5	20	26	16	26	13	13	7	12	8	14	47	15	12	8	8	7	21	21	14	24	9	10	8
MSTRG.11436	1.18754	-2.2959	0.574862	-3.99383	6.50152e-05	0.000126965	1	0	0	0	0	1	0	0	0	0	0	0	1	0	0	0	0	0	0	1	2	3	3	1	4	3	2	2	7	1	3	2	2	8	3	4
MSTRG.1144	4.31287	-4.47098	0.73647	-6.07083	1.27252e-09	3.55807e-09	0	0	1	0	0	0	0	0	0	0	0	0	0	0	0	0	0	0	0	2	1	21	0	1	5	46	0	12	52	11	3	11	39	7	2	25
MSTRG.11440	27.1994	-5.92898	0.5131	-11.5552	6.94615e-31	4.82489e-30	0	2	3	0	0	0	0	1	0	1	0	0	0	0	1	0	0	0	0	32	68	174	28	63	42	159	121	29	195	31	74	41	136	68	58	129
MSTRG.11441	4.03381	-4.6757	0.530976	-8.80585	1.29866e-18	5.69927e-18	0	0	0	0	0	0	0	0	0	0	0	0	0	0	0	0	0	0	0	8	8	10	5	18	4	21	19	7	27	9	16	7	24	11	5	16
MSTRG.11442	3.76288	-4.55113	0.578065	-7.87304	3.46114e-15	1.29896e-14	0	0	0	0	0	0	0	0	0	0	0	0	0	0	0	0	0	0	0	7	8	18	2	20	8	32	6	4	19	5	3	6	23	8	6	20
MSTRG.11443	0.847933	-1.77848	0.603766	-2.94564	0.00322289	0.00518516	1	0	0	0	0	0	0	0	0	1	0	0	1	0	0	0	0	0	0	0	4	3	2	4	0	1	5	1	3	5	3	2	2	0	2	1
MSTRG.11447	34.4408	-5.55968	0.49759	-11.1732	5.51467e-29	3.6254e-28	0	1	0	0	0	0	0	0	5	0	0	3	4	0	0	0	0	3	3	28	43	236	24	62	30	178	127	40	301	49	61	45	167	112	71	199
MSTRG.11448	9.26013	-5.44767	0.825097	-6.60246	4.04396e-11	1.22749e-10	0	0	0	0	0	0	0	0	0	0	1	0	0	0	0	0	0	0	0	6	0	63	0	23	6	65	0	15	153	11	27	9	64	29	1	44
MSTRG.11449	25.2723	-7.22316	0.562976	-12.8303	1.10921e-37	9.56327e-37	0	0	0	0	0	0	0	0	0	0	0	0	0	0	0	0	0	0	0	23	75	150	15	56	33	64	120	41	253	37	60	25	126	61	43	135
MSTRG.11450	3.84696	-3.50574	0.6757	-5.1883	2.12217e-07	5.1372e-07	0	0	2	0	0	0	0	0	2	0	0	0	1	0	0	0	1	0	0	4	1	27	1	4	5	30	0	7	44	4	8	2	21	16	1	21
MSTRG.11451	941.419	1.98086	0.10763	18.4044	1.21022e-75	2.5639e-74	869	710	785	684	684	707	695	1368	1100	841	1339	809	864	914	935	755	767	1458	1458	526	792	526	663	561	454	507	688	490	870	540	640	716	740	523	656	553
MSTRG.11452	0.848895	-2.46813	0.587583	-4.20048	2.66347e-05	5.39246e-05	0	0	0	0	0	0	0	0	0	0	0	0	0	0	0	0	0	0	0	1	5	2	2	5	1	1	9	2	4	2	2	2	2	4	3	2
MSTRG.11453	145.417	1.04883	0.0904041	11.6015	4.04743e-31	2.82825e-30	107	96	130	79	79	82	105	138	205	119	154	88	198	116	106	106	115	183	183	120	178	150	168	140	111	176	198	118	201	133	130	139	175	162	154	150
MSTRG.11454	189.302	-1.24518	0.0875857	-14.2166	7.22289e-46	7.7956e-45	61	65	52	64	64	62	72	108	92	59	80	59	74	85	97	69	62	95	95	390	417	465	505	327	328	510	522	210	502	316	495	458	646	284	611	455
MSTRG.11459	33.4557	-5.8883	0.425737	-13.8308	1.6609e-43	1.67805e-42	0	0	0	0	0	1	0	1	2	0	0	1	0	1	5	0	1	0	0	147	96	144	87	68	60	91	150	44	125	101	121	52	116	104	103	126
MSTRG.11460	1.29894	-3.09134	0.551689	-5.60342	2.10159e-08	5.44534e-08	0	0	0	0	0	0	0	0	0	0	0	0	0	0	0	0	0	0	0	3	4	2	5	2	4	4	8	0	5	3	13	4	5	5	3	4
MSTRG.11461	3.13576	-3.97777	0.535802	-7.42396	1.13666e-13	3.96542e-13	0	0	0	0	0	0	0	0	0	0	0	1	0	0	1	0	0	0	0	16	15	12	6	6	2	10	20	0	10	5	7	7	14	12	9	14
MSTRG.11464	556.931	-1.99218	0.120777	-16.4946	4.0102e-61	6.20395e-60	128	208	147	114	114	124	132	176	208	74	157	58	141	118	196	147	140	200	200	1354	2440	1251	2210	1419	757	1281	2100	971	1555	1037	1478	1373	1868	1074	1308	1322
MSTRG.11465	223.071	-2.65635	0.115355	-23.0275	2.47169e-117	1.21143e-115	42	42	33	40	40	38	49	52	35	35	53	24	31	35	37	38	39	41	41	699	662	562	721	498	534	701	708	362	904	622	449	515	1039	429	793	529
MSTRG.11467	1.977	-2.72668	0.525681	-5.18695	2.13763e-07	5.17105e-07	0	0	0	0	0	0	0	2	0	0	1	0	0	0	0	0	0	1	1	7	7	4	7	11	4	1	4	3	8	8	5	3	7	7	6	4
MSTRG.11468	3.23886	1.45325	0.369615	3.93178	8.43188e-05	0.000163124	2	3	3	5	5	1	2	5	3	2	3	1	3	7	2	1	0	3	3	0	4	2	3	2	0	2	4	4	4	0	4	5	1	1	6	1
MSTRG.11469	301.734	-1.34129	0.0667702	-20.0881	9.37038e-90	2.66504e-88	84	104	85	88	88	97	110	137	212	87	119	68	146	122	118	102	73	158	158	657	790	683	930	673	578	673	809	493	826	538	701	725	709	639	766	652
MSTRG.11470	1.5189	-2.69836	0.570181	-4.73247	2.21799e-06	4.94722e-06	0	0	0	1	1	0	0	0	0	0	0	0	1	0	0	0	1	0	0	1	8	4	3	4	9	8	3	0	6	1	7	7	5	1	8	2
MSTRG.11473	190.846	-1.87095	0.112494	-16.6316	4.1166e-62	6.48689e-61	34	36	42	34	34	40	50	116	66	43	58	33	61	71	91	47	30	73	73	476	516	448	543	552	382	491	618	306	482	316	562	516	692	395	569	481
MSTRG.11475	0.662875	-1.30364	0.621962	-2.09601	0.0360817	0.0495891	0	0	0	0	0	1	0	1	0	0	0	0	0	0	0	0	1	0	0	3	2	1	1	2	1	0	2	2	2	2	1	6	1	0	1	1
MSTRG.1148	224.572	-1.7012	0.115191	-14.7685	2.3378e-49	2.78407e-48	39	61	44	46	46	48	39	96	129	53	72	42	171	72	64	67	43	101	101	448	713	553	636	628	388	496	692	356	615	473	665	706	624	413	535	588
MSTRG.11482	50.1953	-1.61585	0.394846	-4.09236	4.26997e-05	8.48236e-05	18	39	1	1	1	33	26	2	4	34	7	25	16	14	10	1	16	19	19	245	30	32	73	222	115	22	29	193	93	151	185	153	167	19	113	120
MSTRG.11483	6.59707	-1.56413	0.448921	-3.48421	0.000493595	0.000879185	0	2	0	6	6	1	3	2	1	6	1	1	2	1	3	2	5	1	1	53	24	5	4	6	10	4	54	15	6	42	20	9	5	4	11	5
MSTRG.11484	19.1146	-3.8783	0.389384	-9.96008	2.27871e-23	1.21982e-22	1	2	0	1	1	1	2	3	0	2	1	3	1	1	2	0	3	3	3	94	20	54	28	37	136	19	37	44	67	59	49	98	25	75	105	21
MSTRG.11485	4330.27	2.62854	0.0795679	33.0352	2.53748e-239	1.09252e-236	3743	4608	3951	4746	4746	4078	4310	6418	5978	3525	6309	3783	4043	5640	5422	3483	4672	7899	7899	1480	2480	1557	2204	1753	1490	1958	2238	1239	2160	2179	1752	1951	2346	1602	2955	1815
MSTRG.11486	221.469	1.37247	0.0771556	17.7883	8.70977e-71	1.66157e-69	199	199	206	183	183	131	149	275	270	180	229	158	250	207	218	151	166	314	314	159	239	194	240	163	174	199	232	122	238	141	194	210	266	207	237	180
MSTRG.11487	4.00727	-2.344	0.422877	-5.54298	2.97368e-08	7.62659e-08	0	1	1	1	1	1	1	3	1	0	0	0	2	2	0	0	1	1	1	8	18	8	19	15	19	3	19	8	10	6	8	8	9	9	6	9
MSTRG.11488	99.5602	4.9206	0.281137	17.5025	1.37165e-68	2.50569e-67	90	98	69	479	479	118	68	45	131	98	72	120	220	66	139	109	102	160	160	11	20	9	6	8	4	5	18	6	7	21	25	7	6	3	9	8
MSTRG.11489	64.7224	-2.3291	0.183048	-12.724	4.35213e-37	3.68083e-36	14	11	8	17	17	14	8	24	8	6	21	20	7	13	14	6	21	27	27	125	197	140	262	178	162	94	137	85	330	147	174	158	294	98	249	163
MSTRG.11495	1124.27	-1.5755	0.0978453	-16.102	2.47136e-58	3.59104e-57	263	426	307	318	318	370	436	573	526	326	399	273	242	403	368	307	298	555	555	2747	3600	2768	3230	2837	2326	2377	4987	1608	2665	2580	2650	2346	2010	1775	2721	2843
MSTRG.11496	11.2037	-2.05987	0.257912	-7.98673	1.38567e-15	5.2934e-15	3	2	3	1	1	2	4	7	2	3	3	1	4	2	1	3	2	5	5	26	51	19	34	15	13	36	60	29	37	17	40	20	17	26	35	27
MSTRG.11497	182.266	-2.14604	0.259619	-8.26609	1.3842e-16	5.54752e-16	55	29	17	22	22	18	29	72	38	14	15	9	54	58	135	32	55	70	70	332	269	557	303	358	315	796	463	139	262	196	621	605	533	982	858	519
MSTRG.11500	1111.72	3.20988	0.14342	22.381	6.02394e-111	2.55047e-109	1527	1153	1435	1312	1312	1337	1323	1019	685	1311	1695	1789	944	1497	1218	1092	1224	1334	1334	357	328	276	327	461	438	283	413	186	489	544	294	337	316	172	392	302
MSTRG.11501	183.055	3.03828	0.144718	20.9945	7.36842e-98	2.4375e-96	227	144	218	257	257	203	151	182	233	175	168	263	316	185	171	230	163	223	223	57	69	50	77	59	56	52	116	29	78	142	58	38	57	44	35	61
MSTRG.11503	450.017	2.07059	0.0970363	21.3383	5.01059e-101	1.77952e-99	357	372	399	405	405	435	303	461	646	471	532	648	675	476	389	445	265	583	583	274	305	222	340	323	230	211	340	168	287	381	285	247	234	282	276	303
MSTRG.11504	22.5701	5.94347	0.813048	7.31012	2.6691e-13	9.11613e-13	49	27	60	67	67	1	45	32	73	1	0	0	0	97	0	0	44	10	10	0	4	1	1	0	2	2	0	0	1	0	0	1	1	0	0	1
MSTRG.11505	9.56473	-1.94722	0.249386	-7.80807	5.80692e-15	2.15562e-14	2	2	1	3	3	1	3	2	9	0	4	0	4	2	5	1	0	4	4	23	30	19	31	23	7	22	32	21	38	31	22	27	21	24	20	33
MSTRG.11507	62.1052	3.81435	0.331601	11.5028	1.27662e-30	8.80421e-30	71	65	117	118	118	31	104	97	159	27	35	14	42	220	17	13	148	42	42	12	11	10	9	3	20	4	16	8	33	8	16	22	19	12	13	10
MSTRG.11508	14.6941	4.98339	0.376117	13.2496	4.53713e-40	4.15362e-39	22	27	24	13	13	9	19	15	11	14	25	7	6	5	22	26	29	19	19	4	1	0	4	2	3	0	2	0	3	1	0	0	0	1	2	2
MSTRG.11509	181.014	7.68646	0.714649	10.7556	5.57916e-27	3.42334e-26	256	199	466	460	460	7	359	243	551	3	19	5	13	826	4	6	592	55	55	2	18	1	0	1	3	1	7	0	1	1	1	0	0	0	1	1
MSTRG.1151	10.8734	1.8619	0.234783	7.93032	2.18584e-15	8.28117e-15	3	6	9	13	13	12	5	15	24	10	9	3	12	12	16	9	5	15	15	7	10	6	6	18	4	6	7	7	9	8	10	7	6	9	3	4
MSTRG.11510	401.965	-1.76158	0.151431	-11.6329	2.80436e-31	1.97143e-30	93	158	89	105	105	106	162	165	112	125	75	118	98	79	144	80	87	233	233	942	1017	1049	1068	1077	1579	647	1004	950	651	1191	756	753	505	968	1219	890
MSTRG.11512	1552.26	2.45622	0.154591	15.8885	7.61515e-57	1.07256e-55	2484	1689	1207	2217	2217	1093	1288	1663	1118	1799	1647	2504	1875	2445	1504	1359	1747	2002	2002	710	1183	582	693	740	478	882	1287	376	1140	1015	766	739	642	510	491	762
MSTRG.11514	508.667	-2.19928	0.130956	-16.7941	2.69653e-63	4.36466e-62	114	120	66	105	105	91	82	189	81	90	107	102	80	115	261	119	110	127	127	1076	1327	1397	1605	1649	848	1491	1491	643	1152	1363	1313	1014	1378	1538	1885	1493
MSTRG.11517	5.54061	-1.03835	0.272165	-3.81515	0.000136097	0.000257597	4	1	2	4	4	5	2	2	5	3	2	1	3	0	1	1	2	4	4	16	17	11	10	5	12	13	12	6	19	11	17	11	11	4	15	18
MSTRG.1152	260.717	1.3062	0.0843684	15.4821	4.58067e-54	6.11615e-53	194	236	183	235	235	171	192	284	303	224	265	250	334	335	247	208	252	310	310	221	261	266	222	202	232	274	342	164	317	253	263	316	191	151	195	251
MSTRG.11520	1.2323	-2.37976	0.569583	-4.17807	2.93994e-05	5.93159e-05	0	0	0	0	0	0	0	1	0	0	1	0	0	0	0	1	0	0	0	8	2	3	7	3	4	3	8	1	1	2	0	2	5	4	3	6
MSTRG.11524	567.175	-3.64457	0.171168	-21.2923	1.33711e-100	4.68928e-99	38	54	41	40	40	51	90	73	44	37	22	32	34	40	153	31	47	90	90	1647	2353	1586	1408	1458	1669	1527	1628	1279	1607	1952	1366	1468	2204	1112	2764	1455
MSTRG.11525	0.764653	-1.82142	0.650995	-2.7979	0.00514361	0.0080414	1	0	0	0	0	0	0	0	0	0	0	0	1	0	0	0	0	0	0	8	3	1	3	3	2	0	4	1	2	1	1	1	4	3	0	0
MSTRG.11526	5.86962	-1.40362	0.412843	-3.39988	0.000674147	0.00118131	0	3	1	1	1	4	2	1	5	3	3	0	3	4	0	3	0	2	2	20	34	3	9	13	5	10	46	6	4	16	10	2	6	12	3	16
MSTRG.11528	1664.55	1.65905	0.0875139	18.9576	3.82111e-80	8.90404e-79	1275	1714	954	1754	1754	1076	1550	1357	1691	1563	1879	2093	2153	2006	1929	1484	1643	2386	2386	1310	1339	1135	1329	1418	1050	1449	1748	735	1406	1622	1251	1064	1013	1034	1407	1384
MSTRG.11531	1.91586	-1.9129	0.506108	-3.77963	0.000157064	0.000295303	1	1	0	0	0	0	1	1	0	0	1	0	0	2	1	0	1	0	0	6	3	5	6	7	5	4	5	0	3	5	4	3	9	6	6	7
MSTRG.11532	157.411	-2.64813	0.446877	-5.92587	3.10644e-09	8.49574e-09	17	48	32	48	48	7	2	29	23	1	7	0	39	12	96	31	10	19	19	196	215	597	446	90	34	372	441	108	283	74	1613	806	419	757	564	966
MSTRG.11533	36.2768	-1.19474	0.197648	-6.04478	1.49618e-09	4.16349e-09	10	6	7	10	10	8	16	45	9	9	6	9	14	12	29	21	15	17	17	51	76	80	83	60	62	96	98	42	75	51	82	81	139	94	151	100
MSTRG.11537	693.277	-1.28173	0.132112	-9.70181	2.96203e-22	1.51435e-21	337	287	215	264	264	206	266	371	265	147	212	205	325	304	426	183	198	391	391	1386	1454	2198	1866	1683	1773	2161	1911	814	1657	1644	1525	1698	963	597	1808	1281
MSTRG.11542	222.152	-1.46789	0.152304	-9.6379	5.53097e-22	2.79202e-21	44	57	65	81	81	97	128	122	69	66	72	46	85	76	93	78	37	121	121	518	826	384	776	485	234	482	849	474	919	552	526	383	655	358	356	395
MSTRG.11545	13302.1	6.689	0.480204	13.9295	4.19407e-44	4.32003e-43	13830	11495	14789	12573	12573	14408	18134	17918	4255	21713	21140	25181	8510	19209	15686	23282	24227	13265	13265	45	382	37	204	373	897	29	159	88	96	2886	157	27	61	469	25	176
MSTRG.11546	0.649218	3.27133	0.832775	3.92822	8.55767e-05	0.000165408	0	0	1	0	0	0	3	0	0	2	2	1	1	2	1	1	0	1	1	0	0	0	0	0	0	0	0	0	0	0	0	0	0	0	0	0
MSTRG.11547	19.9327	4.84892	0.277812	17.4539	3.21325e-68	5.83557e-67	14	30	14	38	38	24	22	51	23	8	30	19	29	30	29	14	15	38	38	2	1	3	3	1	3	0	2	2	2	5	2	1	2	3	2	2
MSTRG.11548	458.677	1.72351	0.0737821	23.3595	1.10385e-120	5.80686e-119	360	330	384	412	412	436	437	496	464	457	506	502	576	480	410	370	402	550	550	261	329	309	362	324	286	373	426	196	347	446	374	305	343	379	373	406
MSTRG.11549	3820.21	3.53059	0.113708	31.0497	1.1531e-211	3.25966e-209	4253	4506	3503	4937	4937	4346	3790	5661	7540	3781	5116	4120	5295	3850	3421	3392	2957	6775	6775	792	981	732	911	994	1112	992	981	550	1038	1986	944	929	671	986	946	910
MSTRG.11550	281.567	2.58249	0.162476	15.8946	6.90442e-57	9.72946e-56	258	352	202	314	314	254	241	402	136	189	281	405	168	277	506	272	525	354	354	74	124	121	132	170	113	169	130	48	169	196	89	121	128	100	145	149
MSTRG.11554	11.2244	-2.53308	0.274069	-9.2425	2.40804e-20	1.13549e-19	0	3	1	0	0	4	2	3	3	3	5	0	3	6	1	2	1	1	1	25	51	40	35	43	22	21	48	16	25	30	41	37	32	22	25	21
MSTRG.11556	561.042	1.07184	0.0605567	17.6997	4.21393e-70	7.91483e-69	388	399	375	474	474	380	499	566	692	449	631	483	672	529	385	393	374	686	686	526	641	448	692	521	464	620	744	338	692	600	661	541	489	648	690	616
MSTRG.11565	131.286	-1.01906	0.110911	-9.18815	3.99656e-20	1.86974e-19	57	64	57	49	49	55	71	78	70	61	56	41	47	59	53	55	31	87	87	308	312	186	263	224	216	269	442	236	437	294	317	280	230	231	219	302
MSTRG.11567	20.6278	-3.856	0.325231	-11.8562	1.99852e-32	1.45919e-31	2	3	1	1	1	3	2	3	1	3	0	1	1	1	3	1	1	3	3	42	42	59	46	66	64	135	40	45	170	31	27	61	71	46	58	61
MSTRG.11568	35.7251	-1.11597	0.165857	-6.7285	1.7142e-11	5.30506e-11	8	14	8	7	7	4	22	17	17	9	15	12	14	25	23	22	17	15	15	71	50	51	88	46	44	74	84	47	111	80	94	68	100	88	148	90
MSTRG.11570	58.318	3.14993	0.312492	10.0801	6.76882e-24	3.69985e-23	31	17	50	41	41	23	73	53	73	118	59	75	125	136	8	85	68	141	141	3	15	7	18	9	22	9	42	22	21	42	40	19	0	18	15	20
MSTRG.11575	5.88735	-1.12882	0.286465	-3.94054	8.12998e-05	0.000157501	4	0	3	1	1	2	2	2	1	1	5	6	4	2	0	3	4	1	1	13	15	12	16	17	7	8	22	6	18	5	18	10	17	10	5	21
MSTRG.11576	3.36076	-1.11592	0.362986	-3.07428	0.00211013	0.00347704	1	1	0	1	1	2	2	0	0	2	2	2	1	2	1	5	1	1	1	8	6	15	10	14	2	4	9	3	10	5	9	6	6	2	9	8
MSTRG.11579	1.85919	-1.0098	0.451287	-2.2376	0.0252474	0.0355885	1	2	0	1	1	0	0	0	2	1	1	2	1	0	0	0	0	1	1	2	5	7	2	5	7	5	4	2	6	2	4	4	3	2	6	2
MSTRG.11581	138.163	-1.15602	0.187424	-6.16793	6.9189e-10	1.96402e-09	52	51	37	38	38	25	62	115	28	43	29	42	39	55	141	57	80	68	68	266	240	349	252	323	225	592	299	103	272	217	329	351	338	199	563	378
MSTRG.11582	306.417	-1.37838	0.0727564	-18.9452	4.8409e-80	1.12523e-78	91	110	98	97	97	118	115	127	138	94	103	81	116	113	152	79	100	132	132	687	713	894	714	837	601	879	865	379	731	727	694	616	614	574	739	742
MSTRG.11585	834.008	-1.36001	0.106854	-12.7278	4.14564e-37	3.50831e-36	233	373	275	401	401	326	294	325	432	262	336	285	393	283	274	207	236	343	343	2234	2475	2583	2331	1976	1366	1737	2655	1253	2181	2455	1712	1352	1841	1017	1739	1540
MSTRG.11587	37.5206	1.85505	0.166767	11.1236	9.63045e-29	6.27808e-28	26	34	20	36	36	33	44	28	72	30	34	65	92	32	20	39	22	47	47	22	34	35	20	29	25	22	34	8	26	25	37	29	26	26	14	25
MSTRG.11589	68.8705	1.8582	0.138487	13.4179	4.75219e-41	4.48398e-40	64	59	50	75	75	45	79	71	76	97	66	105	118	67	41	69	53	78	78	47	51	56	33	62	50	38	52	23	57	63	55	39	51	53	26	37
MSTRG.11591	11.9296	1.85052	0.273032	6.77766	1.22136e-11	3.80932e-11	3	4	7	9	9	7	15	14	12	10	10	12	24	14	2	21	9	31	31	4	3	3	17	4	12	7	16	7	5	13	16	6	2	11	7	8
MSTRG.11592	26.9908	-1.15313	0.281239	-4.10018	4.12825e-05	8.21247e-05	19	23	7	2	2	13	9	13	8	3	19	4	2	15	7	15	14	9	9	68	137	55	26	72	20	104	169	21	87	23	35	47	43	52	26	61
MSTRG.11594	13.6041	-1.279	0.225229	-5.67865	1.35761e-08	3.56753e-08	9	8	3	8	8	4	3	7	3	6	3	3	4	5	9	0	4	5	5	62	32	20	47	27	29	34	34	24	41	14	37	25	28	31	13	32
MSTRG.11595	33.9203	-1.11113	0.155242	-7.1574	8.22229e-13	2.73711e-12	23	15	7	22	22	11	23	27	11	11	8	7	13	12	14	10	16	12	12	109	73	80	75	65	94	76	77	41	102	53	85	78	66	42	71	79
MSTRG.11596	1.60971	-1.39908	0.530209	-2.63874	0.00832147	0.01263	3	0	0	2	2	0	1	0	0	0	0	0	0	1	0	0	0	2	2	7	5	1	6	1	3	4	3	1	10	1	4	2	6	2	5	6
MSTRG.11601	482.598	1.87765	0.115397	16.2712	1.58004e-59	2.36213e-58	357	389	367	441	441	302	423	427	414	500	532	512	462	497	460	494	440	606	606	300	332	279	364	274	246	292	431	201	445	352	298	319	337	361	413	430
MSTRG.11603	1.10584	2.57873	0.588517	4.38174	1.17733e-05	2.46751e-05	1	1	1	1	1	0	1	2	2	1	1	1	3	1	2	1	2	2	2	1	0	0	1	1	1	0	1	0	0	0	0	0	1	0	0	0
MSTRG.11604	168.259	-1.51213	0.0936408	-16.1482	1.16979e-58	1.71581e-57	56	57	35	39	39	41	56	79	83	57	57	56	64	65	65	51	37	96	96	504	338	417	330	449	252	392	539	271	511	430	488	333	310	325	367	485
MSTRG.11605	145.998	-6.10864	0.329063	-18.5637	6.31528e-77	1.37434e-75	5	0	0	3	3	2	7	5	0	0	2	1	0	1	13	4	1	2	2	293	554	576	395	418	572	435	257	155	839	227	384	869	714	239	682	264
MSTRG.11606	279.991	1.95539	0.0976029	20.0342	2.77491e-89	7.8285e-88	188	220	212	221	221	216	252	308	327	239	353	252	279	417	357	220	298	431	431	150	158	166	184	149	180	187	162	93	236	166	195	195	228	187	272	230
MSTRG.11610	3.63293	2.85834	0.425703	6.71441	1.88831e-11	5.83228e-11	0	8	5	6	6	1	2	1	1	9	11	2	3	6	5	3	6	4	4	2	1	2	0	1	2	3	2	0	2	1	2	1	0	1	1	3
MSTRG.11611	1.80166	1.92808	0.488095	3.95023	7.80771e-05	0.000151478	1	6	1	3	3	1	1	5	1	3	0	5	4	2	0	0	0	1	1	2	2	1	1	0	2	1	3	0	2	1	0	1	1	0	1	3
MSTRG.11612	1.98543	1.80919	0.428084	4.22626	2.37607e-05	4.83717e-05	3	0	1	2	2	0	4	1	2	2	5	1	2	3	3	1	2	5	5	1	2	1	2	2	3	2	3	0	3	2	3	1	0	0	0	1
MSTRG.11613	14.375	1.86651	0.209432	8.91226	5.00026e-19	2.23186e-18	14	13	13	12	12	13	16	14	10	32	16	19	11	19	14	10	14	15	15	9	8	17	6	5	8	13	13	4	20	13	7	10	10	3	6	16
MSTRG.11617	9.98933	-1.23042	0.341068	-3.60756	0.00030909	0.000563632	11	10	1	1	1	3	8	3	2	1	6	0	2	2	2	2	1	8	8	10	11	13	30	17	14	56	34	8	64	17	22	12	23	13	4	33
MSTRG.11618	2.69557	-3.72402	0.572591	-6.5038	7.8318e-11	2.33893e-10	1	0	0	0	0	0	0	1	0	0	0	0	0	0	0	0	0	0	0	21	7	5	17	13	14	2	8	4	6	2	8	5	2	9	2	9
MSTRG.11619	0.963709	-2.37355	0.67195	-3.53234	0.000411905	0.000740895	0	0	0	0	0	0	0	0	0	0	0	0	0	0	0	0	0	1	1	1	0	2	0	3	7	5	2	7	5	2	2	5	0	1	4	3
MSTRG.11621	801.668	-1.72931	0.0769726	-22.4665	8.82114e-112	3.80383e-110	229	247	211	205	205	212	271	387	360	235	266	196	186	255	291	154	160	324	324	1855	2284	2020	2293	1735	1418	1946	2433	1390	2383	2068	1795	2066	2524	1373	2206	2042
MSTRG.11624	91.3195	-2.67614	0.207021	-12.9269	3.17337e-38	2.77185e-37	15	21	10	17	17	11	22	18	12	13	10	13	16	15	20	11	11	43	43	397	104	273	316	250	414	185	186	228	380	107	323	329	79	190	188	272
MSTRG.11625	69.9523	-1.31613	0.118336	-11.1219	9.8139e-29	6.39617e-28	19	22	11	22	22	27	27	32	26	13	37	16	26	29	33	24	35	41	41	152	127	163	181	205	149	122	220	115	195	121	187	212	104	155	157	168
MSTRG.11626	34.5052	-3.2115	0.309871	-10.364	3.61553e-25	2.07515e-24	6	5	3	3	3	2	12	4	0	4	2	0	2	6	4	2	2	17	17	140	41	97	121	116	247	77	73	82	134	45	118	119	27	73	70	81
MSTRG.11628	2.76428	-3.5936	0.546959	-6.57015	5.02656e-11	1.51718e-10	0	0	0	0	0	1	0	1	0	0	0	0	0	0	0	1	0	0	0	17	12	4	16	12	2	2	15	7	10	1	6	14	7	9	5	8
MSTRG.11630	3.86105	1.38382	0.325148	4.25599	2.08127e-05	4.25933e-05	2	4	4	5	5	0	0	1	4	4	3	6	9	3	5	5	4	5	5	8	3	2	5	2	4	1	1	3	8	5	3	2	1	1	5	3
MSTRG.11631	90.5548	-3.18335	0.259239	-12.2796	1.16583e-34	9.13663e-34	2	11	6	8	8	15	19	6	5	7	7	5	2	11	27	13	14	27	27	230	240	80	351	215	387	116	295	188	397	141	236	248	162	389	399	457
MSTRG.11633	6.46211	-3.2343	0.407665	-7.93371	2.12697e-15	8.06357e-15	0	1	1	0	0	0	1	1	2	0	0	0	2	2	1	0	0	1	1	30	18	7	27	24	12	15	29	12	31	21	23	22	11	11	20	20
MSTRG.11634	1.06441	-2.57354	0.595678	-4.32035	1.5578e-05	3.22794e-05	0	0	0	0	0	0	0	0	0	0	0	1	0	0	0	0	0	0	0	2	8	2	2	3	1	4	2	3	12	4	2	4	1	0	2	6
MSTRG.11635	1.6418	-2.82368	0.526912	-5.35891	8.37245e-08	2.08574e-07	0	0	0	0	0	0	0	0	0	0	0	1	0	0	0	1	1	0	0	4	8	6	7	2	3	6	8	3	4	5	9	4	3	1	3	5
MSTRG.11636	2.80991	-2.95287	0.508781	-5.80381	6.4824e-09	1.74422e-08	0	0	0	0	0	0	0	2	0	0	2	1	1	0	0	0	0	1	1	4	10	5	13	7	9	12	11	4	20	3	6	11	9	5	9	6
MSTRG.11637	1.19625	-2.73871	0.558522	-4.9035	9.41457e-07	2.16799e-06	0	0	0	0	0	0	0	0	0	0	0	1	0	0	0	0	0	0	0	3	5	2	5	7	6	3	5	3	9	3	2	3	3	0	2	4
MSTRG.11638	63.5623	1.76057	0.10912	16.1343	1.46399e-58	2.14397e-57	42	40	55	37	37	59	52	86	74	60	74	66	76	96	53	45	57	87	87	40	47	37	56	35	40	37	61	35	48	57	58	40	32	48	54	64
MSTRG.11640	8.51516	-3.95417	0.540947	-7.30972	2.67709e-13	9.14116e-13	0	2	0	1	1	0	1	2	0	1	1	0	0	0	1	2	0	0	0	21	5	19	16	23	97	26	12	6	27	12	7	68	13	24	37	25
MSTRG.11641	486.734	-5.85247	0.573706	-10.2012	1.95924e-24	1.094e-23	6	11	3	34	34	13	41	2	6	9	0	5	0	3	4	1	6	16	16	2262	428	2650	2097	885	7782	41	586	1517	871	607	67	910	7	84	2276	1295
MSTRG.11643	2.31024	1.01322	0.385177	2.63053	0.00852507	0.0129187	2	2	3	1	1	1	1	1	3	2	2	5	0	4	1	1	3	2	2	1	1	1	4	1	2	3	3	2	1	0	6	2	5	1	3	6
MSTRG.11645	2.71648	2.9193	0.463477	6.29869	3.00181e-10	8.70917e-10	3	3	3	8	8	1	4	3	4	3	3	0	10	1	1	4	3	1	1	1	1	2	4	2	0	1	0	0	0	0	2	0	0	1	2	1
MSTRG.11646	1252.89	-1.48753	0.172945	-8.60119	7.88967e-18	3.34242e-17	361	420	304	275	275	271	578	883	208	361	469	362	224	513	809	380	398	687	687	2393	2106	3110	2497	2179	3538	4970	2431	1320	4041	1800	2647	4187	3643	1973	4657	4301
MSTRG.11648	3.65552	-4.37774	0.787454	-5.55936	2.70771e-08	6.95658e-08	0	0	0	0	0	0	0	0	0	0	0	0	0	0	0	0	0	0	0	2	1	36	0	14	17	67	0	0	16	2	4	4	13	10	1	11
MSTRG.11660	233.265	-1.06789	0.104471	-10.2218	1.58326e-24	8.87423e-24	77	99	94	88	88	65	100	146	113	78	100	74	99	97	149	76	87	122	122	342	452	576	506	320	334	872	583	275	702	362	531	638	525	401	672	771
MSTRG.11661	163.177	2.37494	0.114622	20.7198	2.29795e-95	7.34978e-94	170	136	157	172	172	126	150	228	225	132	191	156	183	191	161	141	178	207	207	64	104	64	99	64	47	65	121	58	114	118	72	46	90	122	87	89
MSTRG.11663	6.56079	-1.81208	0.50311	-3.60175	0.000316078	0.000575859	0	3	3	5	5	0	2	0	1	0	7	4	1	0	1	5	0	0	0	5	15	85	3	11	7	11	15	5	6	45	22	21	7	8	14	10
MSTRG.11664	8.0742	-2.05198	0.444606	-4.61528	3.92564e-06	8.58371e-06	0	1	3	2	2	1	0	1	2	5	3	8	3	2	2	2	0	0	0	13	42	87	10	14	10	18	27	3	15	58	24	8	10	17	9	8
MSTRG.11665	160.024	-2.41446	0.132556	-18.2146	3.95214e-74	8.11478e-73	21	35	35	28	28	47	28	51	26	16	30	44	24	32	39	23	35	44	44	537	526	461	510	658	439	293	500	271	453	403	404	385	454	279	403	317
MSTRG.11669	36.3291	-1.38274	0.18747	-7.37579	1.63376e-13	5.64963e-13	17	3	8	11	11	13	13	27	10	10	10	13	11	14	19	12	19	18	18	53	98	87	82	86	46	104	77	40	99	125	40	74	122	45	149	90
MSTRG.11670	325.926	-1.15503	0.0853262	-13.5367	9.50156e-42	9.16617e-41	117	114	77	133	133	123	120	173	172	90	144	112	136	140	191	121	109	169	169	670	549	649	772	710	823	917	736	375	893	680	961	948	541	612	745	740
MSTRG.11671	2.67204	3.22097	0.59437	5.41914	5.98873e-08	1.5072e-07	14	1	0	3	3	2	0	2	1	5	3	3	2	2	1	3	1	2	2	0	0	4	0	0	0	1	0	0	2	0	4	1	1	0	0	1
MSTRG.11673	277.108	1.43527	0.0908555	15.7973	3.24911e-56	4.52161e-55	198	190	178	220	220	206	206	312	310	230	357	227	277	287	247	234	212	428	428	178	259	202	269	166	173	255	331	162	295	244	247	312	197	228	344	244
MSTRG.11675	24.6307	-2.75094	0.452643	-6.07749	1.22076e-09	3.41779e-09	1	5	0	10	10	5	4	2	2	2	2	2	4	0	15	3	2	13	13	64	13	103	108	47	209	26	20	37	17	12	214	175	7	7	60	72
MSTRG.11676	38.6494	-1.4389	0.187127	-7.68942	1.47803e-14	5.38455e-14	10	12	9	11	11	5	9	29	23	6	23	8	6	24	11	13	11	16	16	113	136	70	105	68	34	94	168	66	115	69	72	38	106	106	74	112
MSTRG.11677	434.308	-1.29648	0.110373	-11.7463	7.37698e-32	5.29772e-31	126	176	120	131	131	117	111	262	173	135	209	125	132	144	182	173	181	281	281	840	1294	1045	941	952	498	1183	1696	715	1096	880	699	741	724	1008	1053	1230
MSTRG.11678	5.80699	-1.93425	0.323203	-5.98463	2.16877e-09	5.98335e-09	2	0	0	2	2	1	1	3	3	1	2	0	2	1	0	3	0	5	5	13	17	11	4	16	8	24	21	11	19	10	14	12	9	14	22	22
MSTRG.11679	5.25863	-1.9236	0.350532	-5.48768	4.07256e-08	1.03444e-07	1	3	0	1	1	2	1	0	1	0	1	1	1	1	4	4	0	3	3	27	16	17	11	12	11	12	19	8	15	4	8	16	7	9	29	12
MSTRG.11685	2068.71	-1.24126	0.121799	-10.1911	2.17376e-24	1.21112e-23	695	580	540	526	526	592	856	1746	1026	704	791	557	922	830	903	456	768	1262	1262	3584	2891	4493	4634	4536	6440	5206	3778	2603	4892	4608	5962	5493	3818	4771	4804	4119
MSTRG.11686	51.2412	-1.26241	0.138864	-9.09101	9.81231e-20	4.52029e-19	9	19	15	10	10	20	11	28	32	14	29	10	48	10	26	23	11	21	21	114	117	125	133	114	130	102	162	93	142	90	131	162	92	83	98	105
MSTRG.11687	392.849	1.15221	0.14643	7.86869	3.58376e-15	1.34408e-14	322	294	345	339	339	266	278	260	550	324	277	449	773	285	334	323	331	403	403	245	305	608	297	310	265	807	355	186	618	342	381	353	434	181	508	518
MSTRG.11688	24.8884	-1.01644	0.405979	-2.50368	0.0122909	0.0181755	3	12	7	8	8	1	5	38	7	0	8	0	10	18	20	17	28	6	6	29	27	34	50	7	7	135	34	18	43	30	44	42	172	45	169	92
MSTRG.1169	292.031	-1.12528	0.0981179	-11.4686	1.89603e-30	1.29896e-29	107	137	96	90	90	93	119	151	159	90	132	118	212	136	128	74	80	201	201	594	733	755	572	624	576	711	804	420	754	533	832	828	685	297	677	677
MSTRG.11693	1.43914	4.13906	0.638725	6.48018	9.16117e-11	2.72715e-10	5	1	1	2	2	0	1	7	3	3	1	3	1	1	1	1	1	1	1	0	0	0	0	0	0	0	0	0	0	2	0	0	0	0	0	0
MSTRG.11694	2.79806	4.94	0.581391	8.49686	1.94793e-17	8.10387e-17	2	2	4	2	2	4	2	11	5	8	8	5	4	1	0	1	1	2	2	0	0	1	0	0	0	0	0	1	0	1	0	0	0	0	0	0
MSTRG.11697	137.781	1.06939	0.144813	7.38459	1.52927e-13	5.29942e-13	119	101	95	99	99	88	86	154	88	84	115	181	118	100	179	151	120	91	91	88	148	154	122	122	95	202	146	60	275	96	118	153	253	130	166	171
MSTRG.117	0.543757	-1.58272	0.688863	-2.29758	0.0215856	0.0307913	0	0	0	0	0	0	0	0	0	0	0	0	1	0	0	0	0	0	0	2	5	2	5	1	1	2	1	0	1	2	3	0	0	3	0	1
MSTRG.1170	9768.56	4.59307	0.209377	21.9368	1.1574e-106	4.56211e-105	12072	9302	9100	12896	12896	7430	11490	8348	11553	10584	7758	19281	13270	9734	16423	12715	20510	10830	10830	707	1109	1040	1254	1244	2099	896	1036	521	768	3928	791	871	1029	843	1549	1095
MSTRG.11707	21.5856	-2.11656	0.209428	-10.1064	5.17721e-24	2.84208e-23	1	4	1	4	4	0	3	9	6	5	11	5	17	4	9	3	2	9	9	41	91	49	93	49	57	45	84	33	65	51	40	61	72	34	75	61
MSTRG.11708	28.2538	-2.58801	0.366487	-7.06168	1.64507e-12	5.37962e-12	3	5	0	8	8	2	1	14	3	1	1	6	11	8	13	8	6	2	2	20	18	143	22	41	44	303	45	46	195	33	43	62	103	42	70	140
MSTRG.1171	6678.9	5.63443	0.221827	25.4001	2.51645e-142	2.00072e-140	6827	7197	8844	8978	8978	8142	7199	7259	14446	9115	6799	8503	16240	7148	5842	7707	7095	10880	10880	182	483	259	406	493	621	190	363	127	243	1526	474	202	332	420	301	432
MSTRG.11712	1.83979	-1.67319	0.534993	-3.12751	0.00176296	0.00293313	0	2	0	0	0	0	1	0	3	0	1	0	0	0	0	1	1	1	1	8	2	1	8	3	8	2	8	6	8	0	5	2	5	3	4	6
MSTRG.11714	1.62588	-1.61422	0.553124	-2.91837	0.00351869	0.00562805	0	0	0	1	1	2	0	1	0	1	1	1	0	1	0	0	0	1	1	11	5	4	6	1	1	0	2	1	6	2	6	2	3	6	4	9
MSTRG.11715	1.55093	-2.50296	0.55267	-4.52886	5.93035e-06	1.27736e-05	0	0	0	0	0	0	1	0	0	1	1	0	0	0	0	0	1	0	0	4	7	3	1	4	10	1	6	3	5	2	7	6	5	2	3	2
MSTRG.11716	723.478	1.66978	0.132138	12.6366	1.32711e-36	1.10504e-35	545	464	535	542	542	431	536	1174	580	576	1951	481	697	783	823	464	539	799	799	520	633	617	596	583	531	628	635	340	587	490	620	568	595	406	578	505
MSTRG.11717	71.7687	-1.14029	0.167865	-6.79288	1.09918e-11	3.43781e-11	22	42	42	41	41	30	28	26	39	19	26	18	23	24	32	35	14	30	30	144	139	261	177	162	199	127	192	72	151	89	221	215	63	100	124	199
MSTRG.1172	7.14994	3.49652	0.325766	10.7332	7.10596e-27	4.34683e-26	11	8	6	8	8	12	6	9	18	6	11	7	16	6	3	6	5	9	9	1	1	1	0	2	2	0	3	0	1	8	5	1	1	4	2	1
MSTRG.11723	1342.97	1.02859	0.081771	12.5789	2.75709e-36	2.27275e-35	845	961	1058	958	958	725	864	1074	1769	1211	1347	994	1974	1279	946	1003	905	2101	2101	1330	1418	1450	1488	1068	1396	1950	1675	1036	1632	1133	1544	1384	1363	1242	1364	1500
MSTRG.11725	343.598	-1.11163	0.101958	-10.9028	1.11755e-27	7.00619e-27	108	140	120	122	122	141	179	225	189	166	157	107	104	123	138	126	124	206	206	799	1027	913	707	652	514	863	1134	613	838	641	816	813	621	552	663	660
MSTRG.11726	1.39574	-2.77529	0.582182	-4.76704	1.86948e-06	4.19158e-06	0	0	1	0	0	0	0	0	0	0	1	0	0	0	0	0	0	0	0	2	2	3	7	3	2	13	3	1	7	0	11	7	6	2	3	4
MSTRG.11727	1.8537	-2.22212	0.539225	-4.12095	3.77317e-05	7.53341e-05	0	1	0	0	0	1	1	2	0	0	0	0	0	0	1	0	0	0	0	2	2	5	3	2	2	10	4	5	4	1	10	8	6	4	9	7
MSTRG.11728	0.514556	-1.75572	0.701027	-2.50449	0.0122627	0.0181358	0	0	0	0	0	0	0	0	0	0	0	0	0	0	0	0	0	0	0	0	5	1	1	0	0	1	1	1	5	1	1	2	1	2	6	2
MSTRG.11729	0.656516	-1.84196	0.637968	-2.88723	0.00388645	0.00618131	0	0	0	0	0	0	0	0	0	1	0	0	0	0	0	0	0	0	0	4	3	3	1	2	1	2	2	1	4	1	0	1	0	2	1	7
MSTRG.11731	0.632718	-1.54783	0.683001	-2.26622	0.0234377	0.0332317	0	0	0	0	0	0	0	0	0	0	0	0	1	0	0	0	0	1	1	1	1	0	5	2	0	0	1	3	2	5	2	4	3	0	1	1
MSTRG.11733	32.0193	-3.18795	0.318536	-10.0081	1.4041e-23	7.57714e-23	8	4	6	2	2	2	2	14	4	1	1	1	4	2	3	2	2	7	7	41	33	105	48	69	65	214	33	63	303	48	87	60	135	59	55	157
MSTRG.11736	9.92923	2.37892	0.252512	9.42104	4.46633e-21	2.16666e-20	4	5	18	15	15	5	7	21	13	11	7	12	19	10	11	8	4	12	12	5	8	6	3	1	5	1	4	5	7	5	2	5	12	3	5	11
MSTRG.11738	1.34773	-2.31259	0.585623	-3.94894	7.84982e-05	0.000152221	0	0	0	0	0	1	0	1	0	0	0	0	0	0	0	1	0	1	1	1	5	1	7	8	0	2	6	2	5	0	3	5	5	6	7	1
MSTRG.11739	326.808	1.32009	0.0521171	25.3293	1.51889e-141	1.1974e-139	227	307	268	252	252	231	282	366	450	274	282	275	429	299	288	276	285	455	455	282	289	292	324	256	261	368	362	216	379	300	314	294	304	222	273	377
MSTRG.1174	13.5528	-2.70305	0.302242	-8.94334	3.77589e-19	1.69509e-18	5	1	2	1	1	4	3	3	2	2	1	2	2	4	2	3	1	3	3	24	55	33	88	49	21	32	92	16	20	16	47	49	51	18	34	37
MSTRG.11743	287.334	-2.34884	0.183274	-12.816	1.33465e-37	1.14857e-36	24	73	63	33	33	60	78	66	77	44	37	39	137	62	83	41	51	124	124	587	837	1095	909	975	820	1283	1027	349	455	305	1210	953	576	383	972	920
MSTRG.11745	779.983	1.48287	0.095401	15.5436	1.75945e-54	2.37415e-53	653	602	576	555	555	556	688	931	684	725	1082	685	641	784	616	703	692	906	906	703	866	563	736	439	405	625	1015	515	921	568	653	690	671	620	676	638
MSTRG.11746	231.301	-1.60681	0.117634	-13.6594	1.77556e-42	1.74415e-41	56	80	59	66	66	88	107	95	83	71	50	72	50	74	97	55	63	94	94	712	618	649	514	832	514	553	831	326	648	607	457	471	442	327	483	441
MSTRG.11748	0.679568	-1.64258	0.680723	-2.413	0.0158218	0.0230356	0	0	0	0	0	0	0	0	0	0	0	1	1	0	0	0	0	0	0	0	3	3	2	0	2	6	7	3	1	1	2	1	1	0	2	0
MSTRG.11749	0.91767	-2.32684	0.608478	-3.82403	0.000131287	0.000248963	1	0	0	0	0	0	0	0	0	0	0	0	0	0	0	0	0	0	0	1	4	5	1	2	6	2	7	1	1	2	3	1	6	2	0	3
MSTRG.1175	556.237	2.11372	0.19048	11.0968	1.30029e-28	8.40799e-28	500	464	413	540	540	362	426	447	1663	588	561	464	1952	545	296	334	352	991	991	307	492	396	296	452	287	260	420	239	275	534	391	216	308	237	245	287
MSTRG.11752	231.311	-2.11076	0.30803	-6.85244	7.25992e-12	2.29474e-11	58	27	26	19	19	61	173	121	15	56	22	48	13	38	90	47	40	103	103	505	353	494	672	996	1572	301	223	294	405	437	132	479	1232	487	1002	598
MSTRG.11757	521.967	1.09666	0.0709069	15.4662	5.86727e-54	7.81911e-53	383	379	391	370	370	352	451	555	687	447	593	432	453	542	363	355	336	721	721	480	553	461	633	382	368	606	684	333	688	451	545	521	646	519	628	739
MSTRG.11760	2.60948	-2.12217	0.496834	-4.27139	1.94258e-05	3.98805e-05	1	2	0	0	0	0	1	1	2	0	0	0	0	1	0	0	2	1	1	7	7	2	9	8	8	3	16	7	5	4	9	7	0	5	5	15
MSTRG.11761	3.20473	-1.45372	0.415449	-3.49915	0.00046675	0.000833544	1	2	0	3	3	0	0	4	0	1	3	1	0	2	0	1	0	2	2	10	16	5	4	7	6	3	16	3	4	7	19	9	4	3	6	13
MSTRG.11762	72.8479	-1.58646	0.353229	-4.49129	7.07915e-06	1.51466e-05	16	20	29	16	16	29	8	22	19	13	22	6	13	4	149	18	4	5	5	109	192	86	354	100	34	310	153	66	107	65	259	64	291	425	249	166
MSTRG.11764	1.04635	1.91605	0.881494	2.17364	0.0297319	0.0414504	7	0	1	0	0	0	0	0	0	0	7	1	0	3	0	0	0	0	0	0	2	0	0	0	0	0	1	0	3	2	0	0	1	1	0	1
MSTRG.11765	338.739	2.3271	0.0848385	27.4298	1.21047e-165	1.3827e-163	292	389	296	326	326	269	302	474	470	289	421	261	373	423	342	284	253	727	727	141	196	135	247	159	156	159	207	116	248	205	179	235	185	142	198	199
MSTRG.1177	2.19139	-2.32581	0.519328	-4.47849	7.51728e-06	1.6046e-05	0	0	1	0	0	1	2	1	0	0	1	0	0	2	0	0	0	0	0	2	5	9	6	13	5	9	7	1	3	5	9	8	6	3	5	8
MSTRG.11770	236.46	-1.12533	0.092136	-12.2138	2.6233e-34	2.03142e-33	109	103	63	88	88	105	106	132	120	67	118	101	104	108	103	69	65	95	95	459	512	658	510	510	466	588	706	292	590	436	786	598	405	320	480	472
MSTRG.11771	22.807	-2.11852	0.323505	-6.54864	5.80633e-11	1.74633e-10	5	7	2	3	3	7	0	16	8	3	4	0	5	9	6	1	7	9	9	37	31	47	105	189	40	40	46	4	43	28	49	94	39	45	133	57
MSTRG.11772	22.5781	-1.68315	0.311305	-5.40677	6.4172e-08	1.61127e-07	7	7	7	3	3	2	4	25	4	4	8	1	3	13	9	1	18	4	4	25	39	87	91	34	38	131	28	11	62	18	58	48	85	35	116	87
MSTRG.11775	404.975	-2.15294	0.152781	-14.0916	4.2766e-45	4.51642e-44	84	111	59	57	57	78	114	198	89	49	65	46	62	98	255	79	101	97	97	1152	996	1159	1224	1095	870	1323	1375	537	1027	607	1208	1157	1169	857	1323	1109
MSTRG.11777	563.595	1.03777	0.0654967	15.8446	1.53305e-56	2.1452e-55	405	444	396	404	404	380	361	638	871	410	609	395	759	494	364	444	370	722	722	518	650	525	765	540	410	610	784	380	722	558	619	651	614	542	656	662
MSTRG.11780	7.41757	-1.28339	0.266216	-4.82086	1.42943e-06	3.23736e-06	5	2	1	4	4	1	4	3	4	3	5	2	1	4	1	2	1	6	6	22	33	17	16	14	6	18	23	16	28	20	11	11	20	12	7	20
MSTRG.11781	717.203	-2.66639	0.142223	-18.748	2.01033e-78	4.55556e-77	120	142	107	101	101	162	114	209	95	126	141	75	91	57	189	111	77	217	217	1691	2199	2653	2011	2874	1424	1577	2206	1632	2244	1162	2192	2031	1288	2558	1654	2346
MSTRG.11782	4.11348	-4.44273	0.66375	-6.69338	2.18078e-11	6.71782e-11	0	0	0	1	1	0	0	0	0	0	0	0	0	0	0	0	0	0	0	2	20	37	17	4	1	5	10	39	3	5	23	13	16	0	9	8
MSTRG.11783	17.3253	-5.75778	0.527559	-10.914	9.88099e-28	6.20578e-27	1	0	0	0	0	1	0	0	0	1	1	0	0	1	0	1	0	0	0	64	111	35	64	93	48	27	63	23	42	56	39	21	144	19	68	37
MSTRG.11784	7.62539	-5.21753	0.562355	-9.278	1.72696e-20	8.18888e-20	0	0	0	0	0	1	0	0	0	0	1	0	0	0	0	0	0	0	0	35	70	12	29	56	10	9	26	8	18	31	17	10	53	9	24	11
MSTRG.11786	18.3076	-1.19662	0.180189	-6.6409	3.11777e-11	9.50998e-11	6	5	6	5	5	2	9	10	8	8	4	5	12	8	8	6	10	9	9	38	23	37	53	34	60	52	44	18	57	23	53	47	46	45	31	46
MSTRG.11787	1.33365	-2.84206	0.704854	-4.03212	5.52762e-05	0.000108665	0	0	0	0	0	0	0	0	1	0	0	0	0	0	0	0	0	0	0	2	4	3	26	4	3	0	0	10	2	3	2	1	5	1	2	2
MSTRG.11788	14.6026	-6.40555	0.621211	-10.3114	6.25898e-25	3.56386e-24	0	0	0	0	0	0	0	0	0	0	0	0	0	0	0	0	0	0	0	10	65	118	60	15	17	25	34	139	10	18	100	20	63	9	30	14
MSTRG.11791	13.2962	2.05332	0.277653	7.39528	1.41107e-13	4.90075e-13	16	21	19	2	2	26	1	21	17	4	20	13	7	8	14	25	7	9	9	11	15	8	3	11	6	7	10	3	14	3	12	7	5	6	13	10
MSTRG.11792	1.06666	-1.61206	0.719301	-2.24114	0.0250167	0.0352918	0	0	0	2	2	0	0	0	0	0	0	2	0	0	0	0	1	0	0	0	3	9	2	2	11	5	0	1	2	0	1	1	0	1	4	2
MSTRG.11794	4.51386	-2.40911	0.432498	-5.57022	2.54411e-08	6.55009e-08	1	0	0	2	2	0	2	0	0	0	1	0	2	1	2	0	3	2	2	10	7	8	14	18	32	13	7	8	5	12	12	5	17	7	12	14
MSTRG.11797	68.6378	-1.25397	0.16923	-7.40985	1.2644e-13	4.40446e-13	19	27	19	13	13	25	39	45	13	25	15	8	19	43	41	32	20	57	57	238	137	167	195	109	118	178	181	135	174	137	126	148	211	85	191	148
MSTRG.11798	0.719886	-2.1891	0.728393	-3.00539	0.0026524	0.00431495	0	0	0	0	0	0	0	0	0	0	0	0	0	0	0	0	0	0	0	1	3	2	12	0	3	4	2	3	0	1	2	3	0	0	1	1
MSTRG.11799	1.35878	-3.09056	0.660843	-4.67669	2.91542e-06	6.44224e-06	0	0	0	0	0	0	0	0	0	0	0	0	0	0	0	0	0	0	0	4	6	5	27	3	3	2	2	4	0	6	4	4	4	1	1	1
MSTRG.118	5.44829	-2.96709	0.424244	-6.99382	2.67503e-12	8.64473e-12	0	0	1	2	2	1	0	2	2	0	0	1	2	1	0	0	1	1	1	22	23	15	28	13	3	11	27	9	16	21	11	15	25	15	8	9
MSTRG.11800	3.85536	-1.45104	0.394713	-3.67618	0.000236752	0.000437084	1	2	1	1	1	0	3	3	0	1	1	0	3	1	1	1	1	3	3	10	16	13	4	12	2	8	9	6	16	2	14	3	23	3	9	14
MSTRG.11801	26.5798	-1.32579	0.232292	-5.70741	1.14709e-08	3.03054e-08	3	12	7	3	3	12	10	22	5	10	3	9	7	8	9	8	19	9	9	59	43	57	36	50	47	116	38	29	76	38	56	45	157	57	69	68
MSTRG.11802	0.88708	-2.08016	0.626654	-3.31948	0.000901852	0.00155769	0	1	0	0	0	0	0	0	0	0	0	0	0	1	0	0	0	0	0	3	3	1	2	2	2	9	1	0	5	4	1	1	5	1	0	6
MSTRG.11805	75.3917	2.62811	0.210466	12.4871	8.77719e-36	7.1365e-35	29	53	80	65	65	64	71	97	117	139	84	78	65	78	88	97	80	127	127	33	49	15	32	25	11	17	33	49	36	48	16	17	86	35	41	20
MSTRG.11808	1319.86	1.27769	0.0601041	21.2579	2.7834e-100	9.64062e-99	1028	1008	1012	1164	1164	950	1031	1225	1498	1281	1290	1294	1885	1264	1053	992	1111	1623	1623	1053	1283	1300	1127	1301	1107	1431	1484	710	1310	1459	1151	1179	1188	1108	1491	1314
MSTRG.11809	74.8409	-2.36009	0.146499	-16.1099	2.17264e-58	3.1652e-57	12	10	12	16	16	20	31	13	20	11	15	27	10	17	18	12	11	18	18	257	256	164	206	220	117	156	322	149	203	171	173	178	280	159	151	229
MSTRG.1181	169.67	-1.40354	0.106908	-13.1285	2.26032e-39	2.03596e-38	65	61	44	47	47	46	44	92	98	44	58	49	125	47	52	48	38	77	77	399	550	340	596	415	320	333	537	319	438	345	424	326	456	262	287	365
MSTRG.11810	19.8231	-2.23326	0.21725	-10.2797	8.70193e-25	4.92382e-24	3	5	7	4	4	6	8	3	7	3	4	8	0	0	9	6	0	4	4	55	97	47	38	64	42	44	67	32	65	49	51	46	53	27	35	71
MSTRG.11811	2.03048	-2.17021	0.529087	-4.1018	4.09941e-05	8.15743e-05	0	0	0	0	0	0	0	0	2	2	0	0	0	1	0	0	0	0	0	7	8	3	5	3	3	4	9	6	7	2	7	6	6	1	6	2
MSTRG.11812	0.579802	-1.60803	0.741954	-2.16729	0.0302127	0.0420558	0	0	0	0	0	0	0	0	0	0	0	0	1	0	0	0	0	0	0	2	0	0	0	4	1	1	1	5	1	2	3	2	2	0	1	4
MSTRG.11817	19.1233	-2.66305	0.261499	-10.1838	2.34297e-24	1.3041e-23	2	1	10	6	6	1	3	4	5	1	5	4	4	1	3	4	2	1	1	78	99	45	51	55	15	42	90	41	77	34	63	54	56	30	23	70
MSTRG.11820	10.1257	-2.80458	0.312019	-8.9885	2.50622e-19	1.13567e-18	1	3	0	1	1	4	1	7	2	1	2	0	2	3	0	1	0	1	1	27	28	33	27	29	47	31	24	22	32	14	30	28	25	25	13	43
MSTRG.11821	677.041	-1.31716	0.0788088	-16.7134	1.0469e-62	1.66943e-61	211	191	239	230	230	245	235	288	333	263	217	258	315	226	293	217	200	315	315	1381	1887	1633	1627	1852	1545	1415	1780	1002	1535	1509	1270	1667	1711	876	2078	1381
MSTRG.11822	64.1746	-2.40442	0.265144	-9.06834	1.20848e-19	5.55073e-19	10	11	11	20	20	10	5	30	15	9	13	4	13	15	23	11	4	13	13	418	129	393	162	141	57	258	209	60	123	164	192	200	64	67	69	86
MSTRG.11824	642.912	-1.68254	0.0787059	-21.3775	2.16228e-101	7.74823e-100	149	167	166	130	130	177	179	374	319	148	230	130	244	187	214	156	145	286	286	1661	2040	1560	1754	1390	1404	1493	2284	1051	2111	1274	1383	1698	1604	1128	1579	1646
MSTRG.11825	0.803038	3.377	0.755858	4.46777	7.90401e-06	1.6835e-05	1	1	2	1	1	1	3	0	0	2	2	2	0	0	0	0	1	1	1	0	0	0	0	0	1	0	0	0	0	0	0	0	0	0	0	0
MSTRG.11826	5841.88	6.61425	0.435138	15.2004	3.51669e-52	4.49397e-51	5462	7359	6961	5359	5359	7926	8052	6984	7606	9340	9749	7283	13940	6576	5624	4757	7107	11094	11094	15	328	8	118	169	254	37	107	41	76	1108	271	17	21	284	17	104
MSTRG.11830	48.261	-1.12237	0.163306	-6.87278	6.2964e-12	1.99673e-11	10	12	23	17	17	15	31	40	24	31	23	18	13	14	16	11	23	25	25	72	123	97	100	95	66	110	148	73	146	128	132	72	196	91	115	85
MSTRG.11831	754.211	-1.85043	0.19384	-9.54613	1.34629e-21	6.6768e-21	119	367	290	217	217	116	224	182	166	111	236	45	243	134	381	336	95	289	289	1392	2630	2054	2652	1216	1224	1529	2484	1716	2478	995	3231	2286	1531	1669	1035	2627
MSTRG.11832	103.187	-2.16787	0.24494	-8.85062	8.70346e-19	3.84855e-18	20	23	17	17	17	11	15	47	23	10	15	9	24	27	93	26	27	19	19	152	209	333	310	199	77	554	300	78	204	104	400	338	440	318	475	323
MSTRG.11835	1.67792	-1.74029	0.525177	-3.31372	0.000920638	0.00158827	0	0	0	0	0	0	1	4	1	0	2	0	0	0	0	1	0	0	0	4	2	4	8	3	3	5	9	1	4	4	8	2	7	5	4	2
MSTRG.1184	953.145	1.6917	0.0574745	29.4339	2.02513e-190	3.80371e-188	717	862	786	780	780	831	944	908	1068	882	1158	982	1082	1271	826	858	934	1278	1278	721	638	750	731	631	631	864	909	459	827	710	723	703	732	630	837	835
MSTRG.11841	87.8012	-1.06786	0.142616	-7.48767	7.01068e-14	2.47198e-13	30	29	24	16	16	37	51	50	51	45	52	31	27	30	26	35	34	80	80	198	190	132	171	113	254	171	179	149	310	165	191	223	222	203	199	193
MSTRG.11842	2.52823	-2.49648	0.662069	-3.77072	0.000162778	0.000305431	0	3	0	0	0	0	2	0	0	0	2	0	0	0	0	1	0	0	0	17	2	10	2	1	6	19	2	1	12	0	12	12	18	8	1	3
MSTRG.11844	7.37991	3.53062	0.374453	9.42874	4.15027e-21	2.01648e-20	12	5	4	2	2	9	2	11	3	15	10	8	29	17	4	12	5	12	12	2	2	1	2	1	0	3	6	1	1	2	0	2	2	1	3	1
MSTRG.11845	2.64403	2.93228	0.508187	5.77009	7.92293e-09	2.11818e-08	4	5	1	3	3	0	0	5	3	5	2	3	10	6	3	1	3	2	2	3	1	1	0	3	0	0	3	2	0	0	0	0	0	1	3	0
MSTRG.11846	162.006	-1.22245	0.128015	-9.54933	1.30533e-21	6.47853e-21	76	52	48	46	46	44	75	65	85	76	47	48	78	65	71	47	58	113	113	296	296	388	326	295	287	478	383	355	354	264	333	358	288	234	298	650
MSTRG.11848	94.7204	-1.6897	0.118369	-14.2748	3.14286e-46	3.42508e-45	34	25	24	23	23	36	35	48	38	19	15	24	28	27	34	32	20	42	42	236	347	222	200	277	140	266	357	128	242	192	210	194	239	141	256	322
MSTRG.11852	0.735424	-1.48881	0.623715	-2.38701	0.0169859	0.0246063	0	0	1	0	0	0	0	0	0	0	0	1	1	0	0	0	0	0	0	2	1	1	2	2	2	3	2	2	0	2	6	0	2	2	4	0
MSTRG.11853	0.628284	-1.51501	0.708092	-2.13957	0.0323898	0.0448544	0	0	0	0	0	0	0	0	0	0	0	0	0	1	0	0	0	1	1	3	1	0	0	4	4	2	1	0	0	1	1	0	2	4	1	3
MSTRG.11855	2591.45	4.30114	0.113329	37.9526	0	0	3344	2988	2948	3327	3327	2558	2736	4883	2971	3189	3450	3895	2875	3581	2257	3210	2638	2505	2505	294	475	356	406	381	380	354	413	316	482	744	358	347	335	352	357	425
MSTRG.11859	31.2166	-2.69946	0.212569	-12.6992	5.9714e-37	5.02301e-36	2	6	2	7	7	4	10	15	5	5	7	2	3	4	8	3	0	11	11	83	70	118	65	154	65	70	104	76	88	53	95	95	81	74	115	99
MSTRG.11860	1.71692	-2.66853	0.597605	-4.46536	7.99331e-06	1.70072e-05	0	0	0	0	0	0	0	0	0	1	2	0	0	0	0	1	0	0	0	3	2	12	5	5	1	6	3	5	4	3	8	12	3	1	14	1
MSTRG.11862	13.4723	-2.04715	0.241455	-8.4784	2.28303e-17	9.46279e-17	5	4	5	2	2	2	3	8	6	5	2	4	2	1	2	1	0	3	3	41	47	38	30	20	29	27	60	19	38	33	47	21	25	44	17	52
MSTRG.11863	0.657761	-1.54813	0.658747	-2.35011	0.0187678	0.0269878	0	0	0	0	0	0	0	0	0	0	1	0	0	0	0	0	0	0	0	1	0	2	0	4	1	4	1	1	1	1	2	6	2	2	1	0
MSTRG.11865	15.1594	-2.12779	0.224582	-9.47444	2.68192e-21	1.31539e-20	4	5	3	1	1	4	3	3	7	7	6	2	4	4	4	1	3	3	3	49	40	50	24	34	38	35	77	24	53	37	60	46	28	19	26	44
MSTRG.11866	38.7572	-1.73444	0.186781	-9.28595	1.60269e-20	7.6151e-20	15	16	6	7	7	8	5	7	11	11	18	19	14	24	14	7	9	14	14	77	111	145	67	86	97	136	102	42	105	92	151	106	72	37	72	104
MSTRG.1187	584.019	2.09028	0.0751278	27.8231	2.28277e-170	2.83936e-168	503	531	444	655	655	553	539	757	674	530	749	650	528	833	599	484	526	862	862	305	349	370	331	373	350	394	409	242	412	456	301	333	283	333	381	350
MSTRG.11874	949.003	1.12271	0.0545852	20.568	5.3148e-94	1.6545e-92	722	681	772	721	721	674	719	841	992	994	937	937	1144	797	769	640	826	1251	1251	811	1084	949	1070	862	752	1055	1160	620	1093	897	1060	1048	906	902	1082	1058
MSTRG.11876	0.662968	-2.09342	0.646041	-3.24038	0.00119369	0.00203117	0	0	0	0	0	0	0	0	0	0	0	0	0	0	0	0	0	0	0	7	1	2	4	3	0	2	2	2	1	0	2	1	5	2	1	2
MSTRG.11880	1.99036	-2.32816	0.553379	-4.20718	2.58579e-05	5.24162e-05	0	1	0	0	0	1	2	0	0	0	1	0	0	0	1	0	0	1	1	4	11	3	5	16	4	3	3	6	5	2	8	4	4	6	7	1
MSTRG.11883	0.731311	-1.53453	0.621987	-2.46715	0.0136194	0.0200038	0	1	0	0	0	0	0	0	0	0	1	0	0	0	1	0	0	0	0	1	2	1	3	3	1	0	2	1	5	2	5	0	4	1	3	0
MSTRG.11884	679.61	2.17118	0.159939	13.575	5.63231e-42	5.46552e-41	548	552	920	709	709	557	618	494	925	841	445	727	1110	589	589	600	759	1025	1025	218	317	363	370	300	263	884	335	159	359	275	389	381	764	375	731	441
MSTRG.11885	1.55063	-1.68922	0.586874	-2.87833	0.00399784	0.00634908	0	0	0	0	0	0	1	0	0	0	1	0	2	1	0	2	0	0	0	4	3	2	8	5	5	0	3	4	7	5	2	0	9	2	7	1
MSTRG.11886	0.535954	-1.52024	0.686936	-2.21308	0.0268924	0.03774	0	0	0	0	0	0	0	0	0	0	1	0	0	0	0	0	0	0	0	3	4	0	1	0	4	2	0	1	1	2	2	3	1	0	2	1
MSTRG.11887	851.688	1.72002	0.0734203	23.427	2.26753e-121	1.21105e-119	974	868	688	802	802	697	727	968	1250	874	861	860	1040	772	608	721	648	1062	1062	528	622	577	597	496	439	936	717	383	780	552	646	699	817	626	826	732
MSTRG.11888	2032.71	1.89704	0.105245	18.0249	1.24231e-72	2.47453e-71	1552	1533	1798	1580	1580	1453	1657	2119	2252	2029	2596	1942	2221	2358	1763	2049	1522	3082	3082	1246	1496	898	1712	1135	903	1279	1783	1008	1554	1622	1477	955	1230	1531	1761	1806
MSTRG.11889	2.1418	-1.33293	0.443957	-3.00238	0.00267879	0.00435459	0	0	0	1	1	0	0	2	0	0	2	0	2	2	0	3	1	1	1	4	7	3	4	3	4	6	8	5	2	4	3	5	3	6	5	9
MSTRG.1189	4256.72	2.18221	0.121959	17.893	1.3367e-71	2.58705e-70	2982	4190	2436	3609	3609	2364	3299	3781	4067	3776	6579	4407	4881	9024	5174	4969	4887	6743	6743	2596	2149	2903	2290	2449	2629	3289	3203	1356	2642	2962	2297	2093	1724	1839	2270	3028
MSTRG.11893	1111.3	2.68706	0.125996	21.3265	6.4387e-101	2.27805e-99	1119	931	1720	1095	1095	1323	1360	1161	1764	1239	1319	1177	1506	797	736	950	1089	1121	1121	447	607	378	588	578	582	468	537	333	450	596	414	357	503	441	346	340
MSTRG.11895	589.61	3.48566	0.181996	19.1524	9.24881e-82	2.2104e-80	332	693	477	800	800	780	653	1049	658	521	668	784	453	651	997	517	1151	736	736	101	204	72	126	179	161	173	136	68	163	301	72	81	252	149	112	181
MSTRG.11897	10.386	-3.08169	0.313054	-9.84397	7.27823e-23	3.81653e-22	1	1	2	1	1	2	0	0	1	1	5	0	4	1	0	1	1	4	4	27	37	43	38	35	34	29	38	24	34	28	31	30	22	10	24	29
MSTRG.11898	69.2983	-1.03065	0.0954199	-10.8012	3.39818e-27	2.09937e-26	21	24	19	29	29	32	32	42	41	24	30	24	61	19	27	24	19	40	40	118	173	134	156	186	129	168	229	87	198	126	141	142	156	110	140	171
MSTRG.11903	2.04462	1.26038	0.438941	2.87142	0.0040863	0.00647928	2	2	1	1	1	0	2	1	1	0	3	4	0	2	4	4	4	2	2	1	5	5	1	2	1	2	2	0	2	0	4	0	2	1	1	5
MSTRG.11905	859.289	2.23919	0.102218	21.9059	2.28278e-106	8.93509e-105	769	765	567	913	913	754	903	1171	802	695	1636	741	606	1182	1203	908	757	1040	1040	395	538	419	521	575	532	449	636	295	616	518	446	530	431	387	440	464
MSTRG.11908	162.182	-1.92708	0.201037	-9.58567	9.18614e-22	4.59488e-21	28	33	36	65	65	29	35	57	34	33	43	17	25	55	82	34	30	75	75	292	296	328	700	892	442	216	398	280	368	313	706	634	202	374	351	250
MSTRG.1191	1.13834	-1.78835	0.577065	-3.09903	0.00194153	0.00321433	0	0	0	1	1	1	1	0	0	1	1	0	0	0	0	0	0	0	0	2	2	4	0	5	4	4	2	0	4	5	5	4	5	0	3	3
MSTRG.11911	63.0869	1.67609	0.120632	13.8942	6.86544e-44	7.04053e-43	47	51	31	47	47	64	90	72	84	49	66	44	68	49	87	51	72	73	73	44	41	50	42	47	58	73	53	34	59	33	49	45	69	47	49	36
MSTRG.11913	6.84586	1.14639	0.280847	4.08192	4.46657e-05	8.86283e-05	2	7	1	6	6	7	3	15	3	0	17	7	11	13	3	5	1	9	9	5	4	4	10	4	4	6	5	7	7	7	10	6	11	10	9	6
MSTRG.11914	1008.02	1.8465	0.139755	13.2124	7.44412e-40	6.78161e-39	1016	1260	658	1065	1065	1095	1156	1212	1014	843	1158	943	985	1103	1089	655	903	1392	1392	437	733	577	985	711	854	604	490	349	829	794	420	626	1258	426	1426	543
MSTRG.11919	213.437	-1.29244	0.0973182	-13.2806	2.99975e-40	2.75882e-39	73	76	75	84	84	47	62	107	90	77	101	63	111	79	120	67	65	115	115	428	451	572	507	497	457	688	459	261	593	427	497	595	592	250	566	497
MSTRG.11920	18.3301	-1.01547	0.194403	-5.22352	1.75553e-07	4.27405e-07	9	8	11	13	13	5	6	10	6	3	7	7	13	9	9	5	3	11	11	35	36	40	35	29	50	66	38	15	40	23	29	43	84	32	44	33
MSTRG.11922	4.02124	1.60094	0.312681	5.12004	3.05471e-07	7.30676e-07	6	2	2	2	2	5	0	3	7	3	3	5	8	5	2	3	5	3	3	2	5	3	6	5	4	4	2	1	3	3	3	8	3	2	0	1
MSTRG.11927	1640.68	1.96714	0.251722	7.81473	5.50816e-15	2.04635e-14	1398	604	1455	1303	1303	3368	2984	2008	752	1079	1027	2898	277	1566	1163	1654	2073	733	733	924	819	993	1078	699	534	2239	1182	704	2332	658	786	645	1981	801	630	1597
MSTRG.11928	1.16735	-2.09184	0.611574	-3.42042	0.000625243	0.00109975	2	0	0	0	0	0	0	1	1	0	0	0	0	0	0	0	0	0	0	3	9	4	3	1	0	5	5	0	1	2	11	1	5	1	3	4
MSTRG.11929	853.349	1.68016	0.134153	12.5242	5.50194e-36	4.49963e-35	552	466	1208	446	446	802	1159	1283	583	514	946	811	593	731	699	884	960	1111	1111	573	651	628	759	715	713	746	777	386	612	735	716	594	650	532	543	619
MSTRG.11931	156.832	-2.44563	0.167991	-14.5581	5.19003e-48	5.96013e-47	24	24	18	19	19	29	38	47	29	38	25	36	27	37	60	19	37	43	43	502	366	520	290	543	458	540	418	251	538	503	307	266	306	211	325	429
MSTRG.11933	130.108	-1.17622	0.111717	-10.5285	6.3835e-26	3.7634e-25	69	54	48	47	47	54	60	55	66	43	35	54	28	39	62	59	37	38	38	358	296	403	311	277	209	270	369	161	293	250	264	258	302	263	311	291
MSTRG.11934	314.751	1.76902	0.0960585	18.416	9.76906e-76	2.07276e-74	164	225	246	206	206	243	320	363	367	345	383	406	344	342	308	297	339	417	417	153	231	239	231	195	186	295	261	128	228	228	195	247	263	248	347	239
MSTRG.11941	0.996822	-2.20138	0.679958	-3.23752	0.00120572	0.00205001	0	0	0	1	1	1	0	0	0	0	0	0	0	0	0	0	0	0	0	1	1	4	1	1	2	0	1	4	4	1	15	2	1	1	1	10
MSTRG.11942	5.32643	-3.42372	0.504727	-6.78332	1.17448e-11	3.66758e-11	0	1	0	1	1	1	0	2	0	0	1	0	1	1	2	0	0	0	0	12	5	20	21	8	19	20	18	12	13	3	49	28	12	9	12	11
MSTRG.11943	1.37408	-2.72683	0.588436	-4.63404	3.58602e-06	7.86202e-06	0	0	0	0	0	0	0	0	0	0	0	1	0	1	0	0	0	0	0	3	3	8	4	1	7	7	1	3	2	1	11	6	1	1	7	4
MSTRG.11944	1424.87	-1.54167	0.176104	-8.75428	2.05413e-18	8.94044e-18	364	542	544	533	533	234	437	462	588	227	338	217	493	357	1162	525	246	577	577	2375	2459	4588	4930	2548	1769	4330	3799	2171	3283	2017	6741	5347	1999	3375	3455	4272
MSTRG.11945	2.2568	-3.28661	0.56713	-5.79516	6.82581e-09	1.83327e-08	0	0	0	1	1	0	0	0	0	0	1	0	0	0	0	1	0	0	0	3	1	9	13	6	4	10	6	3	5	3	19	14	2	11	6	2
MSTRG.11946	1.95849	-2.27576	0.583331	-3.90132	9.56686e-05	0.000183987	0	0	1	0	0	0	0	0	0	0	1	0	0	0	1	2	0	0	0	0	2	5	8	8	3	8	5	1	2	3	17	13	6	5	3	4
MSTRG.11947	5.51706	-1.75822	0.30741	-5.71946	1.06865e-08	2.82732e-08	3	3	1	2	2	2	6	0	3	1	1	0	1	0	1	0	1	4	4	14	12	19	7	15	10	19	20	7	14	14	11	15	10	8	17	19
MSTRG.1195	0.685507	-1.62609	0.635135	-2.56023	0.0104604	0.0156238	1	0	0	0	0	0	0	0	0	0	0	1	0	0	0	0	0	0	0	1	1	1	1	1	3	2	1	2	2	0	4	1	3	1	1	8
MSTRG.11951	0.595235	-1.40333	0.658685	-2.1305	0.0331303	0.045799	0	0	0	1	1	0	1	0	0	0	0	0	0	0	0	0	0	0	0	0	0	1	3	4	2	2	2	1	1	1	2	4	0	2	0	3
MSTRG.11954	1.67959	-2.8714	0.541991	-5.29788	1.17157e-07	2.88673e-07	0	1	0	0	0	0	0	0	1	0	1	0	0	0	0	0	0	0	0	8	4	6	9	10	5	7	4	2	9	2	8	4	1	2	5	4
MSTRG.11955	1.44167	-2.41994	0.571719	-4.23274	2.30862e-05	4.70363e-05	0	0	0	0	0	0	0	3	0	0	0	0	1	0	0	0	0	0	0	4	4	5	7	7	5	3	3	5	3	2	8	7	0	4	2	3
MSTRG.11957	178.614	-1.86806	0.0776066	-24.0709	5.03933e-128	3.09957e-126	34	62	46	47	47	55	65	61	61	35	48	26	66	61	59	32	34	62	62	441	477	495	464	484	376	571	598	271	513	414	474	491	354	326	428	502
MSTRG.11961	6.49652	-2.76298	0.351066	-7.87026	3.53898e-15	1.32782e-14	2	1	1	1	1	0	2	2	1	0	1	0	1	0	1	2	0	4	4	12	11	17	24	19	15	14	25	13	16	26	25	17	22	16	17	22
MSTRG.11965	69.0376	1.04001	0.106346	9.77947	1.37932e-22	7.14448e-22	54	59	56	38	38	53	61	61	84	58	70	54	70	45	57	46	54	74	74	74	51	57	79	45	41	96	86	59	94	51	86	96	113	63	77	72
MSTRG.11966	159.917	-2.12525	0.142464	-14.9178	2.52467e-50	3.07867e-49	31	38	33	45	45	23	60	38	46	29	46	53	52	33	39	34	26	47	47	457	632	598	453	519	620	373	603	250	369	317	383	364	302	200	327	354
MSTRG.11967	412.927	-3.15226	0.223591	-14.0983	3.88786e-45	4.11208e-44	64	19	28	38	38	32	64	63	58	48	118	46	193	41	44	40	25	64	64	933	2431	933	1806	1350	1626	848	1428	1281	964	915	804	1033	1409	501	1441	658
MSTRG.11969	50.9839	-1.29694	0.18315	-7.08128	1.42826e-12	4.68763e-12	11	13	28	14	14	10	28	35	11	20	16	18	19	8	31	26	6	25	25	122	110	111	138	73	164	124	102	95	137	85	134	201	105	73	115	138
MSTRG.11970	211.983	1.56891	0.0718731	21.8289	1.23446e-105	4.77836e-104	158	191	173	157	157	194	187	202	313	207	241	173	338	257	193	152	172	290	290	181	173	170	174	154	157	232	241	107	205	149	173	166	175	119	196	177
MSTRG.11971	528.042	1.42184	0.0563214	25.245	1.28453e-140	9.93064e-139	402	492	414	451	451	512	512	519	695	459	598	503	602	549	403	352	383	711	711	478	463	456	418	423	437	553	594	260	544	494	469	470	406	357	495	557
MSTRG.11972	2.09141	-1.00555	0.434627	-2.3136	0.0206896	0.0295764	0	2	1	0	0	2	0	0	0	0	4	0	2	0	0	2	1	2	2	11	3	3	4	6	4	6	7	1	4	3	4	5	3	6	3	4
MSTRG.11975	3.8871	-1.72542	0.446756	-3.86211	0.000112412	0.000214552	1	1	1	3	3	1	5	0	0	0	0	4	0	1	1	1	0	1	1	3	5	5	4	6	8	23	7	7	14	8	34	3	9	3	12	12
MSTRG.11977	0.715798	-1.93126	0.759777	-2.54188	0.0110259	0.0164229	0	0	0	0	0	0	0	0	0	0	0	1	0	0	0	0	0	0	0	0	2	0	2	4	1	5	0	2	2	0	0	8	5	0	2	4
MSTRG.11978	111.619	-1.47882	0.107826	-13.7149	8.27236e-43	8.19215e-42	30	32	25	37	37	31	41	57	71	35	45	25	33	43	31	27	28	64	64	252	300	220	380	257	234	223	319	211	357	167	278	381	173	231	255	300
MSTRG.11979	0.669365	-1.90748	0.621715	-3.0681	0.00215426	0.00354622	0	0	0	0	0	0	0	0	0	0	1	0	0	0	0	0	0	0	0	0	5	1	4	2	1	1	2	1	2	1	1	3	3	0	2	6
MSTRG.11980	0.942296	-2.63176	0.587984	-4.4759	7.60904e-06	1.62344e-05	0	0	0	0	0	0	0	0	0	0	0	0	0	0	0	0	0	0	0	2	10	2	4	2	0	2	5	2	5	3	1	2	2	1	3	5
MSTRG.11982	0.813192	-2.41757	0.577269	-4.18794	2.81493e-05	5.68759e-05	0	0	0	0	0	0	0	0	0	0	0	0	0	0	0	0	0	0	0	4	5	1	2	3	3	1	4	0	4	2	2	2	5	3	1	4
MSTRG.11984	2.95031	-2.3616	0.468997	-5.03543	4.76785e-07	1.12317e-06	0	1	0	0	0	0	0	1	0	2	0	0	1	1	3	1	0	1	1	14	8	7	11	6	6	7	6	1	14	8	11	8	12	2	13	9
MSTRG.11985	11.6551	-1.00787	0.335829	-3.00115	0.00268963	0.00437119	4	2	1	3	3	5	4	11	2	2	4	5	3	4	14	7	12	1	1	17	10	30	15	12	16	51	14	7	17	14	15	24	71	46	56	25
MSTRG.11986	195.638	-1.53856	0.147827	-10.4079	2.28274e-25	1.3183e-24	88	104	53	60	60	29	52	98	99	57	60	48	69	60	74	36	66	60	60	770	588	472	449	374	179	811	632	276	506	401	382	386	517	204	640	419
MSTRG.11989	0.71883	3.11635	1.01278	3.07702	0.00209078	0.00344658	0	0	2	2	2	0	0	7	0	1	0	0	0	1	0	0	2	2	2	0	0	0	0	0	0	0	0	0	0	0	0	0	0	0	0	0
MSTRG.1199	9.8313	-5.51758	0.649977	-8.48888	2.08634e-17	8.66424e-17	0	0	0	0	0	0	0	0	0	1	0	0	0	0	0	0	0	0	0	12	9	48	8	12	8	139	5	5	100	4	11	7	70	39	8	56
MSTRG.11990	2.10637	-3.36478	0.554851	-6.0643	1.3253e-09	3.70232e-09	0	1	0	0	0	0	0	0	0	0	0	0	1	0	0	0	0	0	0	8	9	3	14	3	4	7	7	9	9	3	9	6	1	13	2	4
MSTRG.11991	1.95308	-2.87931	0.571391	-5.03912	4.67671e-07	1.103e-06	0	0	0	1	1	0	0	1	0	0	0	0	1	0	0	0	0	0	0	2	3	3	14	6	0	8	8	7	7	4	6	4	0	9	6	13
MSTRG.11993	3.50448	3.12475	1.31155	2.38249	0.0171959	0.0248962	0	18	0	0	0	12	0	0	0	0	0	0	0	16	0	0	12	0	0	4	0	0	3	2	0	0	0	0	0	0	0	0	0	0	4	0
MSTRG.11995	324.202	1.4177	0.181507	7.81073	5.68599e-15	2.11101e-14	267	279	418	93	93	218	455	422	405	506	388	403	342	213	223	181	113	349	349	154	193	391	284	271	218	460	213	124	221	138	458	341	322	267	430	305
MSTRG.12	2.41967	-1.146	0.439896	-2.60517	0.00918289	0.0138421	1	1	1	0	0	1	0	1	1	0	0	0	0	0	0	1	5	4	4	5	4	7	11	2	0	5	4	5	6	4	4	5	9	5	7	3
MSTRG.120	152.879	-1.68533	0.17302	-9.74063	2.0229e-22	1.03972e-21	27	26	38	25	25	109	33	38	53	43	40	56	38	24	85	39	41	51	51	459	578	427	422	410	217	277	630	253	341	376	304	235	451	300	360	278
MSTRG.12000	0.499075	-1.67915	0.77362	-2.1705	0.0299687	0.0417456	0	0	0	0	0	0	0	0	0	0	0	0	0	0	0	0	0	0	0	3	2	0	3	1	0	3	2	0	0	1	3	2	3	5	0	0
MSTRG.12003	1.43818	-2.22872	0.553662	-4.02541	5.68753e-05	0.000111699	0	1	1	0	0	0	0	1	0	0	0	0	2	0	0	0	0	0	0	4	1	4	6	1	4	7	4	3	7	5	2	4	0	2	4	9
MSTRG.12004	42.4341	-6.58832	0.499352	-13.1937	9.53459e-40	8.66911e-39	0	0	0	0	0	1	1	2	0	0	1	0	0	0	4	0	0	0	0	96	247	158	103	100	117	86	223	74	67	208	94	44	297	148	121	79
MSTRG.12005	290.219	-6.07316	0.263888	-23.0142	3.35888e-117	1.63481e-115	4	3	4	6	6	1	6	6	6	4	2	2	1	2	25	10	1	6	6	485	1836	1012	823	702	625	649	1273	459	597	1349	1005	555	1541	643	1119	819
MSTRG.12006	2.93882	-4.2139	0.543429	-7.75429	8.88389e-15	3.27138e-14	0	0	0	0	0	0	0	0	0	0	0	0	0	0	0	0	0	0	0	6	18	17	6	2	13	10	10	4	5	15	12	2	15	7	10	10
MSTRG.12008	19.0729	-1.14777	0.177487	-6.46679	1.00108e-10	2.97477e-10	10	10	1	8	8	9	4	15	4	3	12	5	5	14	6	7	5	13	13	43	40	72	35	27	38	41	44	24	49	38	58	41	30	46	47	40
MSTRG.12011	7.68632	-3.70428	0.498367	-7.43284	1.06288e-13	3.71358e-13	0	1	0	1	1	1	0	0	0	2	1	0	1	0	0	1	0	3	3	42	32	28	12	19	9	19	86	19	13	14	23	18	11	14	3	11
MSTRG.12012	172.523	-1.31318	0.113074	-11.6135	3.52059e-31	2.4675e-30	41	64	24	48	48	61	76	111	85	41	86	50	72	66	75	47	74	87	87	324	609	327	503	438	363	411	530	334	324	363	373	327	450	307	340	322
MSTRG.12015	6.7444	-1.00934	0.451548	-2.23529	0.0253986	0.0357745	1	2	2	1	1	1	1	16	1	0	0	0	1	11	3	2	7	1	1	9	6	7	14	6	4	40	11	2	14	10	9	8	49	11	47	20
MSTRG.12016	127.945	-1.36401	0.294552	-4.63079	3.64275e-06	7.98262e-06	35	42	15	22	22	31	63	125	19	17	23	43	23	69	133	51	59	37	37	160	182	261	190	118	133	724	241	114	168	96	340	271	919	295	699	370
MSTRG.12017	5616.11	6.0078	0.251585	23.8798	4.96226e-126	2.8932e-124	7125	5974	6821	5880	5880	6940	7007	9670	2744	6008	8953	10826	3785	8447	6208	8084	7239	5487	5487	101	264	228	141	216	356	381	166	101	348	1033	175	113	213	343	86	321
MSTRG.12018	0.478667	-1.64891	0.679454	-2.42682	0.0152318	0.0222286	0	0	0	0	0	0	0	0	0	0	0	0	0	0	0	0	0	0	0	4	2	2	1	4	1	1	1	0	4	1	2	0	1	2	1	1
MSTRG.12019	5.17644	-2.56047	0.382151	-6.70017	2.0818e-11	6.41928e-11	3	2	0	0	0	2	1	1	1	0	3	1	0	0	1	1	0	1	1	30	19	17	17	10	10	17	21	7	10	10	16	11	13	7	12	13
MSTRG.12024	606	-1.21986	0.0955975	-12.7603	2.72993e-37	2.32218e-36	238	219	220	205	205	169	237	366	464	214	260	198	259	246	241	181	156	306	306	1078	1859	1197	1556	1063	1008	1354	2202	1006	2034	1089	1525	1780	1234	799	1402	1500
MSTRG.12027	474.542	1.33905	0.0855812	15.6466	3.50475e-55	4.80097e-54	348	389	374	408	408	343	416	388	932	431	457	372	623	395	282	363	350	710	710	428	470	365	531	397	360	385	614	302	481	437	448	491	423	444	380	419
MSTRG.12028	5.27497	-1.86093	0.340549	-5.46451	4.64176e-08	1.17507e-07	0	2	1	2	2	3	3	0	2	0	3	0	4	3	1	0	0	2	2	8	16	9	9	19	18	18	17	16	8	14	19	12	11	13	10	11
MSTRG.12029	64.5477	-2.70691	0.211842	-12.778	2.17694e-37	1.85687e-36	15	7	14	6	6	13	9	14	13	16	12	10	17	8	1	9	6	12	12	151	297	84	259	243	116	60	257	202	225	156	177	105	149	202	204	105
MSTRG.12031	8.30956	-3.85147	0.449006	-8.57777	9.67329e-18	4.07952e-17	1	1	0	0	0	0	2	1	2	0	0	0	2	1	1	1	0	0	0	31	52	37	32	30	15	22	46	11	27	33	23	24	11	5	15	23
MSTRG.12032	17.9966	-5.22167	0.4876	-10.7089	9.24424e-27	5.62167e-26	0	0	1	0	0	1	0	1	0	1	0	0	1	1	0	0	2	2	2	52	128	78	58	100	34	26	65	28	59	47	47	49	117	12	39	33
MSTRG.12035	1.85767	3.64667	0.584073	6.24352	4.27843e-10	1.23021e-09	1	1	4	2	2	2	2	1	0	5	1	2	4	2	0	3	1	6	6	0	0	0	0	1	0	0	0	1	0	2	0	1	0	0	1	0
MSTRG.12036	0.481695	-1.6432	0.730091	-2.25069	0.0244054	0.0344989	0	0	0	0	0	0	0	0	0	0	0	0	0	0	0	0	0	0	0	1	0	2	2	2	2	1	1	0	0	2	1	1	7	0	1	1
MSTRG.12039	6.18599	-3.77162	0.479755	-7.86155	3.79401e-15	1.42122e-14	0	0	4	0	0	1	1	0	0	1	0	0	0	0	0	0	0	0	0	22	24	16	17	19	13	8	16	8	26	28	18	16	25	22	15	12
MSTRG.12040	1.18788	-2.53247	0.554028	-4.57102	4.85364e-06	1.05357e-05	0	0	0	0	0	1	0	0	0	0	0	0	0	1	0	0	0	0	0	2	3	5	5	3	4	4	3	1	5	3	2	5	6	0	3	2
MSTRG.12041	1.69458	-2.69883	0.521958	-5.17059	2.33362e-07	5.62811e-07	0	0	0	0	0	0	0	0	2	0	1	0	0	0	1	0	0	0	0	4	4	8	3	5	5	3	3	2	7	6	6	4	7	3	5	8
MSTRG.12042	1.13974	-2.67329	0.569116	-4.69726	2.63675e-06	5.84492e-06	0	0	0	0	0	0	0	0	0	0	0	1	0	0	0	0	0	0	0	2	5	5	1	4	2	4	4	1	2	8	5	3	7	0	5	3
MSTRG.12043	1.63001	-3.19514	0.530329	-6.02484	1.69279e-09	4.69846e-09	0	0	0	0	0	1	0	0	0	0	0	0	0	0	0	0	0	0	0	8	3	11	5	3	4	5	7	2	5	2	6	3	7	6	7	3
MSTRG.12044	1.10488	-2.84703	0.565279	-5.0365	4.74126e-07	1.11747e-06	0	0	0	0	0	0	0	0	0	0	0	0	0	0	0	0	0	0	0	4	4	3	2	4	1	0	4	1	4	7	6	3	7	2	4	3
MSTRG.12045	0.742854	-2.26681	0.627498	-3.61246	0.000303306	0.000553742	0	0	0	0	0	0	0	0	0	0	0	0	0	0	0	0	0	0	0	2	4	8	1	4	2	2	2	0	0	2	2	3	4	1	3	1
MSTRG.12046	2.32034	-3.14576	0.52882	-5.94865	2.70364e-09	7.42022e-09	0	0	2	0	0	0	0	1	0	0	0	0	0	0	0	0	0	0	0	6	15	9	11	10	4	8	5	3	3	3	9	6	12	4	3	6
MSTRG.12047	1.6521	-2.83164	0.546205	-5.1842	2.16942e-07	5.24431e-07	0	0	0	1	1	1	1	0	0	0	0	0	0	0	0	0	0	0	0	6	7	8	8	5	3	6	7	1	2	1	8	10	6	1	4	5
MSTRG.1205	19.1517	-4.53017	0.650696	-6.96203	3.35396e-12	1.07815e-11	1	3	1	3	3	0	0	0	0	1	2	0	0	1	3	0	0	1	1	10	1	111	1	42	18	271	2	13	169	13	65	11	119	41	7	110
MSTRG.12051	34.5549	-3.04742	0.305456	-9.97662	1.92922e-23	1.0355e-22	4	6	1	4	4	3	8	21	1	0	1	0	2	2	9	2	4	10	10	68	49	138	108	77	149	164	53	52	115	77	48	97	46	71	156	164
MSTRG.12052	3.71381	1.16701	0.330767	3.52819	0.000418406	0.000751959	3	5	3	5	5	2	8	5	3	4	1	7	3	1	2	1	0	4	4	0	5	4	2	3	2	6	8	5	5	3	1	1	8	2	5	3
MSTRG.12053	24.4689	-3.02294	0.345225	-8.75643	2.0154e-18	8.7746e-18	3	7	5	2	2	1	4	1	5	1	3	2	4	2	1	2	1	4	4	96	62	42	117	20	32	90	39	11	243	24	114	36	73	133	89	32
MSTRG.12061	464.05	1.42329	0.415367	3.42658	0.000611225	0.00107653	100	1270	800	97	97	24	572	28	323	47	1649	86	1186	392	113	336	119	502	502	628	693	161	497	174	103	266	607	715	273	400	232	101	612	336	333	160
MSTRG.12063	110.284	-2.69122	0.271105	-9.92685	3.18159e-23	1.69439e-22	9	14	14	6	6	12	51	48	7	6	16	8	12	14	36	11	10	17	17	181	223	347	203	416	255	486	202	78	464	309	146	194	541	529	269	339
MSTRG.12064	0.928087	-1.89779	0.642768	-2.95252	0.00315188	0.00507966	0	0	0	0	0	0	0	0	1	2	0	0	0	0	0	0	0	0	0	4	3	7	2	4	3	4	1	0	1	0	0	1	3	4	1	6
MSTRG.12065	1562.32	2.26254	0.0938928	24.097	2.68475e-128	1.65862e-126	1492	1156	1999	1688	1688	1476	1480	1422	2122	1751	1236	2086	2458	1076	1371	1376	1476	2157	2157	752	841	834	1091	625	619	1150	1009	565	1051	983	1016	899	818	795	882	887
MSTRG.12069	1.62104	-2.37267	0.691885	-3.42929	0.000605166	0.00106631	0	0	0	0	0	2	0	1	0	0	0	0	1	0	1	0	0	0	0	0	1	1	1	0	3	20	4	1	19	5	1	2	13	3	1	7
MSTRG.1207	4.63111	1.3262	0.277973	4.77097	1.83341e-06	4.11301e-06	2	3	4	2	2	4	5	2	6	4	6	5	8	4	1	3	4	9	9	4	3	5	4	1	7	7	1	2	8	1	7	4	2	3	4	7
MSTRG.12070	4.77898	-1.16698	0.396302	-2.94468	0.00323287	0.00519942	2	2	0	1	1	1	0	2	13	0	1	2	6	3	1	1	0	0	0	5	7	9	11	6	2	22	9	6	36	5	20	7	16	11	10	6
MSTRG.12073	1702.79	-4.62623	0.138912	-33.3034	3.44753e-243	1.53147e-240	75	82	79	81	81	83	94	117	127	69	87	54	95	80	119	76	50	99	99	3944	8965	4887	6456	6809	2562	3071	5975	3724	5973	5145	4760	3065	10804	3975	5354	5069
MSTRG.12078	78386.1	6.70684	0.512528	13.0858	3.96926e-39	3.54334e-38	111869	90389	120791	81610	81610	99055	106853	120894	72599	104455	99486	104612	61811	80569	63805	112350	77748	82439	82439	164	3131	124	1553	1870	5223	207	1551	576	559	13413	1492	144	305	3850	135	1100
MSTRG.12079	29.9649	2.77778	0.216844	12.8101	1.43997e-37	1.23731e-36	32	23	30	25	25	25	21	26	33	26	21	69	22	29	28	36	44	21	21	12	17	12	9	13	4	8	11	7	18	10	9	5	14	14	13	23
MSTRG.12082	142.207	4.65292	0.179604	25.9065	5.62637e-148	5.01464e-146	179	115	131	142	142	160	182	278	183	124	173	206	235	121	177	161	153	177	177	2	26	17	21	17	22	23	28	14	9	40	17	6	15	11	17	10
MSTRG.12084	138.284	-2.17499	0.189101	-11.5017	1.29331e-30	8.9149e-30	30	29	18	20	20	43	66	78	28	13	38	15	24	31	40	12	33	39	39	335	235	295	343	836	378	443	335	186	433	275	299	315	270	236	383	458
MSTRG.12089	0.568275	-1.65159	0.614211	-2.68897	0.00716724	0.0109865	0	0	0	0	0	0	0	1	0	0	0	0	0	0	0	0	0	0	0	2	2	4	2	0	2	2	0	1	3	1	1	1	2	1	2	3
MSTRG.12093	3.61536	5.37857	0.691986	7.77265	7.68584e-15	2.83768e-14	2	2	0	1	1	2	5	11	0	2	6	6	0	9	7	5	17	0	0	0	0	0	1	0	0	0	0	0	0	1	0	0	0	0	0	0
MSTRG.12096	1129.49	1.04661	0.0702125	14.9063	2.9992e-50	3.64779e-49	641	832	721	789	789	806	930	1159	1065	863	986	972	1080	1079	1032	1075	1130	1246	1246	1092	1092	1074	1132	963	984	1587	1515	642	1520	1158	1120	1222	1196	1096	1430	1522
MSTRG.12098	2.57062	-1.89432	0.46435	-4.07951	4.51304e-05	8.95313e-05	0	0	2	0	0	0	0	1	2	0	2	1	0	0	0	0	1	0	0	8	7	6	10	7	8	9	9	6	10	8	3	3	5	3	2	9
MSTRG.1210	170.073	1.19852	0.119191	10.0555	8.69085e-24	4.72459e-23	162	117	130	180	180	100	110	171	222	140	143	148	261	114	142	149	145	137	137	106	162	151	150	131	106	255	133	109	243	134	155	225	260	145	233	182
MSTRG.12100	516.431	-1.21318	0.230572	-5.2616	1.42805e-07	3.50296e-07	173	134	169	197	197	170	164	162	366	216	114	110	688	81	88	160	89	261	261	1077	1680	926	1740	2326	1061	621	1476	1069	987	821	985	525	476	1724	558	929
MSTRG.12101	10.4089	-3.84897	0.398327	-9.66283	4.33706e-22	2.20245e-21	0	0	1	0	0	1	1	1	1	3	1	1	1	2	0	0	0	1	1	20	48	37	66	22	19	26	32	25	40	17	37	27	24	37	17	51
MSTRG.12102	4.27202	-3.08458	0.491812	-6.27187	3.56743e-10	1.03011e-09	1	1	0	1	1	0	0	2	0	0	0	1	1	0	1	0	0	1	1	8	11	7	23	2	8	11	16	10	14	4	30	11	12	17	16	18
MSTRG.12103	4.48189	4.04996	0.437332	9.26061	2.03276e-20	9.61773e-20	4	6	5	4	4	2	8	4	6	8	2	13	9	3	4	7	3	4	4	2	1	0	0	1	0	0	1	1	1	1	2	1	1	1	0	0
MSTRG.12104	4.20818	-1.34789	0.394028	-3.42078	0.00062441	0.00109842	1	0	2	2	2	0	1	1	5	4	2	1	0	0	1	1	0	3	3	4	16	7	24	10	4	4	24	17	11	4	12	7	5	7	9	4
MSTRG.12105	0.588534	-1.67523	0.637958	-2.62593	0.00864131	0.0130779	0	0	0	0	0	0	0	0	0	0	0	0	0	0	0	0	0	1	1	1	1	0	1	2	2	1	0	2	1	3	3	3	2	2	1	1
MSTRG.12107	1272.49	-1.56235	0.114413	-13.6553	1.87631e-42	1.84182e-41	311	384	493	368	368	385	465	618	456	372	334	295	406	336	624	360	305	708	708	3421	3654	3799	2762	2954	2851	3161	4783	2374	2261	2672	2839	2972	1448	2831	2796	3171
MSTRG.12108	0.75532	-1.81379	0.6469	-2.80382	0.00505003	0.0079057	0	0	0	0	0	0	0	1	0	0	0	0	0	0	0	1	0	0	0	4	1	6	1	3	3	5	2	0	0	1	4	3	0	1	1	1
MSTRG.12110	253.593	-1.48348	0.204727	-7.24611	4.28918e-13	1.44955e-12	75	97	60	42	42	65	62	135	56	38	63	33	97	128	229	111	113	96	96	327	452	659	634	423	482	1121	584	256	513	282	791	787	852	396	1253	797
MSTRG.12113	294.531	1.81199	0.0762548	23.7622	8.21038e-125	4.64193e-123	297	268	277	226	226	285	255	264	409	335	273	349	441	289	239	234	313	358	358	190	218	230	242	184	197	248	280	123	246	186	222	228	208	139	222	223
MSTRG.12114	756.757	-1.11117	0.0617613	-17.9913	2.28015e-72	4.5097e-71	297	293	256	297	297	286	280	386	435	305	282	283	432	231	345	292	215	332	332	1598	1704	1699	2210	2080	1403	1689	1918	1008	1628	1566	1724	1552	1636	1474	1753	1605
MSTRG.12115	2.29445	-2.39772	0.513969	-4.66511	3.08455e-06	6.80414e-06	0	0	0	1	1	1	1	0	0	0	0	0	2	1	1	0	1	0	0	8	6	3	10	9	8	1	12	5	4	4	7	5	8	2	6	7
MSTRG.12117	37.0577	-1.30694	0.120735	-10.8249	2.62362e-27	1.62804e-26	15	11	10	10	10	14	7	24	21	15	21	9	12	11	14	10	8	16	16	93	91	87	105	63	52	100	122	58	97	96	87	89	83	61	67	86
MSTRG.12119	1172.01	1.26264	0.0545037	23.1661	9.99653e-119	5.03171e-117	867	902	945	885	885	956	1023	1283	1263	1028	1157	1142	977	1260	1102	969	1089	1248	1248	1039	1214	1175	1128	1092	891	1399	1401	619	1176	984	1164	1002	1230	1050	1135	1201
MSTRG.12125	0.83749	-1.73572	0.62392	-2.78195	0.00540325	0.00842849	0	0	0	0	0	0	0	0	0	0	1	0	1	0	0	1	0	0	0	1	0	1	4	1	3	2	2	3	5	4	5	5	1	0	2	2
MSTRG.12129	1.26049	-1.9904	0.600256	-3.31592	0.000913408	0.00157648	0	0	0	1	1	0	0	0	1	1	0	0	2	0	0	0	0	0	0	3	2	9	2	3	4	1	2	3	6	1	3	12	3	0	3	1
MSTRG.12130	147.797	-1.09861	0.118206	-9.29401	1.48578e-20	7.068e-20	56	52	42	43	43	71	59	70	109	56	59	45	118	56	72	43	52	73	73	250	345	389	484	418	333	350	386	168	320	295	365	374	306	141	397	259
MSTRG.12136	0.582444	-1.90078	0.655265	-2.90078	0.00372237	0.00593687	0	0	0	0	0	0	0	0	0	0	0	0	0	0	0	0	0	0	0	2	4	4	2	2	1	3	3	3	0	0	1	1	3	0	2	1
MSTRG.12137	3.72831	-4.55242	0.527318	-8.63317	5.96753e-18	2.54546e-17	0	0	0	0	0	0	0	0	0	0	0	0	0	0	0	0	0	0	0	8	24	10	20	11	4	10	8	12	11	3	14	11	21	18	6	12
MSTRG.12138	1.42202	-1.84891	0.694282	-2.66306	0.00774344	0.0118103	2	0	1	0	0	0	0	0	0	1	0	0	0	0	0	1	0	0	0	3	4	3	5	1	1	2	13	14	1	4	0	0	4	2	0	1
MSTRG.12139	0.606596	-1.72258	0.694722	-2.47952	0.0131558	0.0193625	0	0	0	0	0	0	0	0	0	1	0	0	0	0	0	0	0	0	0	3	1	2	2	0	0	3	2	1	4	2	1	0	1	1	0	2
MSTRG.12141	282.133	-1.38071	0.168037	-8.21672	2.09147e-16	8.30675e-16	98	98	66	94	94	101	126	156	92	77	87	120	51	70	151	84	99	186	186	924	283	684	732	491	988	688	359	467	1038	508	637	831	312	650	819	732
MSTRG.12144	37.5065	-1.80773	0.174813	-10.3409	4.60219e-25	2.63227e-24	10	12	3	3	3	11	6	25	11	7	12	4	4	11	14	14	13	12	12	76	83	84	87	59	87	157	113	70	107	57	87	122	80	97	135	99
MSTRG.12145	109.319	1.28115	0.107951	11.8679	1.73836e-32	1.27355e-31	68	65	86	72	72	81	94	134	133	91	115	90	93	102	105	106	99	90	90	88	97	111	114	70	78	125	93	45	116	86	99	131	118	120	120	141
MSTRG.12149	6.64689	-2.87347	0.545498	-5.2676	1.38216e-07	3.39248e-07	2	0	2	1	1	1	1	1	0	0	2	1	2	1	0	0	0	4	4	11	5	6	4	8	11	33	3	3	169	10	32	29	5	6	21	8
MSTRG.12150	13.0711	-5.49622	0.553868	-9.92333	3.29578e-23	1.7542e-22	0	0	1	0	0	0	0	0	0	1	0	0	0	0	2	0	0	0	0	35	22	23	19	26	38	23	25	42	19	98	20	28	128	36	62	19
MSTRG.12151	147.968	-1.2353	0.209387	-5.89958	3.64418e-09	9.92276e-09	55	66	66	84	84	27	26	59	63	20	39	28	78	40	105	61	30	84	84	195	222	397	615	221	126	610	306	125	333	121	622	463	372	335	439	450
MSTRG.12152	2.93459	1.24173	0.526401	2.35891	0.0183288	0.0264026	2	6	0	1	1	2	1	1	16	0	3	2	11	3	1	1	0	2	2	0	2	7	5	1	0	7	0	1	10	0	1	3	9	0	2	3
MSTRG.12157	4.10652	-3.00729	0.617368	-4.87116	1.10948e-06	2.54028e-06	0	0	0	0	0	0	1	1	1	0	1	0	1	0	4	0	1	0	0	3	3	8	16	0	1	15	8	4	9	1	47	23	20	27	19	4
MSTRG.12161	136.421	-2.83116	0.184678	-15.3303	4.79974e-53	6.26811e-52	16	19	14	25	25	16	23	48	21	15	17	18	8	21	40	24	15	34	34	347	262	370	442	365	871	228	296	251	429	265	369	485	285	319	402	437
MSTRG.12165	334.755	-2.37172	0.142901	-16.5969	7.33513e-62	1.14746e-60	57	60	88	56	56	58	69	93	119	50	74	42	112	66	80	65	25	84	84	841	1762	992	1045	895	476	734	2182	673	987	651	836	736	760	596	634	957
MSTRG.12166	19.4087	2.41762	0.451161	5.35866	8.38427e-08	2.08849e-07	1	3	0	40	40	38	19	5	3	49	6	4	42	72	0	6	59	6	6	17	13	16	16	9	3	17	14	5	13	7	8	6	7	5	6	7
MSTRG.12167	11.4468	-1.36828	0.304988	-4.48635	7.24536e-06	1.54892e-05	1	2	6	2	2	5	4	5	5	0	10	5	12	4	2	5	3	1	1	14	9	51	18	30	19	40	19	13	84	20	17	19	39	13	10	36
MSTRG.12169	0.877729	-2.07546	0.570266	-3.63945	0.000273216	0.000501162	0	1	0	0	0	0	0	0	0	0	0	0	0	1	0	0	0	0	0	3	3	3	2	3	2	3	3	1	3	0	4	0	5	1	4	3
MSTRG.12170	0.535458	2.12587	0.973632	2.18344	0.0290035	0.0404975	3	0	1	3	3	0	0	0	0	1	0	1	0	0	0	0	0	1	1	0	0	0	0	0	1	0	1	0	0	0	0	2	0	0	0	0
MSTRG.12171	264.297	-1.16817	0.203603	-5.73748	9.60941e-09	2.55175e-08	88	119	61	88	88	103	193	170	103	63	94	66	99	111	129	55	106	182	182	759	233	602	938	612	1348	666	519	232	292	636	628	689	241	242	612	418
MSTRG.12175	150.699	-1.34261	0.133114	-10.0862	6.36102e-24	3.48102e-23	49	77	56	61	61	60	92	70	77	50	47	47	55	36	53	39	30	56	56	391	265	400	390	455	499	412	430	228	300	344	334	291	309	204	270	309
MSTRG.12178	14.8371	-1.31858	0.33463	-3.94042	8.13377e-05	0.000157563	6	12	3	10	10	6	6	8	5	4	3	1	3	5	6	1	3	7	7	35	35	6	111	22	7	1	52	43	29	37	40	11	55	31	30	28
MSTRG.12179	1.40745	-1.53956	0.536519	-2.86954	0.00411067	0.0065146	1	0	0	2	2	0	0	0	0	0	1	1	0	1	0	0	1	1	1	2	2	4	6	4	0	2	8	3	3	4	6	3	4	3	1	3
MSTRG.12182	279.794	-1.54046	0.132081	-11.6629	1.97093e-31	1.3936e-30	86	143	75	83	83	76	94	121	266	53	87	62	117	65	85	65	64	89	89	597	785	1003	790	690	460	923	933	520	745	614	741	492	520	491	612	501
MSTRG.12183	295.474	1.71802	0.144679	11.8748	1.60101e-32	1.17539e-31	255	255	210	297	297	174	262	257	382	368	364	268	354	242	200	255	193	346	346	215	267	142	269	145	87	106	282	154	324	250	322	153	216	269	252	291
MSTRG.12184	39.0535	2.17608	0.203648	10.6855	1.19042e-26	7.19393e-26	37	40	28	40	40	47	62	70	31	38	38	51	28	40	49	28	34	41	41	9	21	18	48	12	13	38	57	16	32	41	21	16	15	4	8	32
MSTRG.12186	1.02802	3.53506	0.77852	4.54074	5.60581e-06	1.20978e-05	1	3	0	0	0	2	1	0	0	3	1	0	0	1	1	0	6	1	1	0	0	0	0	0	0	1	0	0	0	0	1	0	0	0	0	0
MSTRG.12187	154.46	5.59662	0.302954	18.4735	3.3753e-76	7.26065e-75	228	208	210	198	198	273	175	194	139	136	205	248	145	147	154	142	185	205	205	4	11	6	4	7	25	8	3	1	10	48	2	6	4	15	4	8
MSTRG.12190	1.76188	-3.11225	0.547977	-5.67953	1.35062e-08	3.5495e-08	0	0	1	0	0	0	0	1	0	0	0	0	0	0	0	0	0	0	0	5	10	4	7	9	1	7	1	4	8	7	4	3	11	3	3	3
MSTRG.12193	2.31828	1.08078	0.379625	2.84698	0.00441368	0.00696758	1	1	2	2	2	4	0	2	7	2	4	2	2	1	3	1	1	2	2	3	1	2	3	3	1	5	4	4	3	1	1	2	3	4	0	1
MSTRG.12194	8.69835	-5.00302	0.689886	-7.25195	4.10815e-13	1.38988e-12	0	0	0	0	0	0	0	1	0	0	1	0	0	0	1	0	0	1	1	2	1	31	0	18	17	95	1	13	109	14	15	9	63	18	5	61
MSTRG.12195	32.3987	-2.72604	0.272211	-10.0144	1.3174e-23	7.11614e-23	2	1	6	1	1	6	4	16	3	4	15	2	2	6	9	3	3	5	5	32	38	113	46	165	65	147	84	35	172	69	73	90	112	92	72	119
MSTRG.12197	5.46495	-1.54548	0.354711	-4.35701	1.31852e-05	2.74963e-05	4	0	1	3	3	1	0	3	3	0	6	3	3	2	0	1	0	0	0	7	7	16	9	9	5	26	18	8	12	20	26	14	26	7	15	9
MSTRG.12198	1.22067	-2.76937	0.579459	-4.77922	1.75972e-06	3.95405e-06	0	0	0	0	0	0	0	0	0	0	0	0	0	0	1	0	0	0	0	4	5	2	4	2	2	6	7	4	6	0	2	0	9	4	4	6
MSTRG.12199	15.4274	-5.25508	0.544514	-9.65095	4.87033e-22	2.46387e-21	1	0	0	0	0	2	1	0	1	0	0	0	0	0	1	1	1	0	0	17	40	20	116	92	69	11	26	12	34	49	22	32	126	28	44	89
MSTRG.12201	1488.59	4.95536	0.167354	29.6101	1.10822e-192	2.23127e-190	1860	1494	1896	2014	2014	1505	1563	1604	1852	1863	1464	3163	2267	1329	1806	1636	2420	1926	1926	83	155	104	139	85	112	215	128	57	120	386	128	136	183	127	195	185
MSTRG.12202	1383.32	-6.84856	0.285231	-24.0106	2.15527e-127	1.29994e-125	12	6	4	9	9	14	23	10	7	11	6	9	7	8	87	14	9	23	23	4342	6388	3221	7513	6261	3618	3922	5353	2179	1777	2516	2588	3414	10340	4213	4185	4007
MSTRG.12207	331.024	-1.92931	0.163626	-11.791	4.34555e-32	3.13844e-31	76	110	121	81	81	83	121	57	95	68	104	37	86	51	74	122	28	111	111	727	1010	874	1234	854	740	766	1220	577	1168	487	1217	1174	450	708	547	807
MSTRG.12208	19.9442	-2.69798	0.230051	-11.7277	9.19151e-32	6.5755e-31	1	7	0	7	7	1	5	2	6	4	3	6	5	1	1	3	0	4	4	38	49	64	61	72	44	64	44	40	66	40	87	87	37	34	47	56
MSTRG.12209	1.12573	-2.40093	0.703531	-3.41269	0.000643251	0.00112979	0	2	0	0	0	0	0	0	0	0	0	0	0	0	0	0	0	0	0	2	2	2	2	1	0	2	9	5	2	3	0	1	1	0	8	7
MSTRG.1221	58.5283	-1.26303	0.330928	-3.81664	0.000135281	0.000256121	16	20	17	10	10	5	20	50	8	6	9	31	15	21	90	15	32	21	21	68	63	37	91	37	59	348	89	40	104	93	140	59	322	144	441	238
MSTRG.12210	1140.84	1.32506	0.0660473	20.0623	1.57513e-89	4.47075e-88	1020	827	1024	948	948	846	875	1228	1596	942	1349	941	1944	905	850	787	721	1266	1266	950	1105	981	1229	1007	792	1119	1231	736	1259	973	1126	1082	1087	900	1099	1083
MSTRG.12211	0.942439	-2.1482	0.703557	-3.05334	0.00226309	0.00371575	0	0	0	0	0	0	0	0	0	0	0	0	2	0	0	0	0	0	0	3	4	2	0	4	11	0	2	0	2	1	0	5	4	1	2	5
MSTRG.12212	2.54886	-3.11042	0.521141	-5.96847	2.39482e-09	6.59529e-09	0	1	1	1	1	0	1	0	0	0	0	1	0	0	0	0	0	0	0	11	6	5	9	5	2	6	9	5	15	3	7	10	10	14	9	5
MSTRG.12213	2.44183	-2.85037	0.548069	-5.20076	1.98476e-07	4.81581e-07	0	0	0	0	0	1	0	0	0	0	0	1	0	1	1	1	1	0	0	7	5	12	6	6	1	14	6	5	6	1	11	16	8	6	11	2
MSTRG.12214	1995.41	1.43567	0.0611756	23.468	8.65267e-122	4.66577e-120	1711	1647	1770	1792	1792	1645	1612	2029	2327	2129	1867	1825	2511	1469	1590	1600	1696	2683	2683	1598	2241	1547	2088	1809	1309	1407	2337	1196	2085	1463	1813	1940	1933	1248	1840	1790
MSTRG.12216	2.22541	-1.08253	0.501324	-2.15934	0.030824	0.0428385	2	2	0	2	2	2	1	1	0	0	2	0	1	2	0	0	0	0	0	1	4	12	2	1	3	9	4	1	5	0	10	8	11	4	10	2
MSTRG.12217	2.81468	-1.64844	0.513102	-3.2127	0.00131495	0.00222533	0	1	0	1	1	0	0	2	5	0	3	0	0	1	1	2	0	0	0	1	5	16	4	5	7	13	2	6	3	3	10	23	10	3	8	3
MSTRG.1222	2254.69	2.285	0.152841	14.9502	1.5532e-50	1.89982e-49	2369	3691	1520	2703	2703	2505	4079	2734	1933	1840	2257	3150	1636	1645	1751	2354	2167	2321	2321	858	1004	1125	1488	1615	1128	1053	870	481	1698	1310	1101	1651	2102	969	1803	1189
MSTRG.12221	11.636	1.80368	0.31138	5.79255	6.93254e-09	1.86069e-08	16	13	4	23	23	16	10	20	29	13	5	11	14	13	3	3	3	7	7	5	6	13	5	8	4	18	4	1	2	7	15	21	14	2	16	4
MSTRG.12222	3238.09	1.66206	0.0783249	21.2201	6.23446e-100	2.1461e-98	2724	2760	3255	2912	2912	3152	3060	3294	4866	3633	4023	3078	3314	3375	1960	2609	2095	4032	4032	2945	2664	2224	2698	2304	2176	2166	3235	1523	2804	3082	2339	2181	2547	2113	2867	2658
MSTRG.12226	2.89013	-1.66868	0.583073	-2.86188	0.00421142	0.0066652	0	2	0	0	0	1	3	1	3	0	5	1	0	0	0	0	0	0	0	2	2	21	1	3	4	16	3	2	3	2	13	25	13	1	15	3
MSTRG.1223	243.342	1.9511	0.121143	16.1058	2.32343e-58	3.38311e-57	262	188	248	197	197	217	292	227	247	176	268	314	241	301	214	205	237	291	291	160	174	162	171	143	90	271	205	101	285	189	114	87	148	133	96	195
MSTRG.12231	0.762456	-1.86009	0.589991	-3.15275	0.0016174	0.00270365	0	0	0	0	0	0	0	0	0	0	0	0	1	0	0	0	0	1	1	0	3	1	3	4	1	3	4	3	2	2	4	1	2	2	0	3
MSTRG.12232	258.176	-1.03714	0.0770661	-13.4578	2.77109e-41	2.63677e-40	86	86	82	80	80	114	99	110	156	106	149	128	155	116	111	96	85	121	121	482	583	544	672	728	464	477	723	368	607	534	663	667	521	404	634	537
MSTRG.12234	0.784752	-1.40173	0.596078	-2.35158	0.0186938	0.0268897	0	0	0	0	0	0	0	0	0	0	1	0	1	0	0	0	1	1	1	1	1	0	4	1	5	2	3	2	3	0	2	3	2	1	3	2
MSTRG.12236	1.01131	1.58013	0.659112	2.39737	0.0165134	0.0239676	3	0	1	0	0	1	0	2	0	2	0	3	0	1	3	1	0	0	0	1	1	0	0	0	3	1	0	0	2	0	1	2	0	0	2	1
MSTRG.12237	2.57211	1.23582	0.364022	3.39489	0.000686564	0.00120201	3	0	1	0	0	3	2	3	6	0	5	2	2	2	1	4	1	6	6	3	3	1	1	2	1	3	1	1	1	2	2	4	3	4	3	4
MSTRG.12238	2.16887	1.95497	0.420552	4.64859	3.34214e-06	7.34862e-06	3	0	2	0	0	3	2	4	5	1	3	3	4	4	1	2	1	2	2	1	4	1	1	0	1	3	0	0	0	1	0	3	1	1	2	4
MSTRG.12239	2977.76	1.87564	0.09102	20.6069	2.37963e-94	7.44926e-93	2655	2786	2711	2836	2836	2741	3192	3068	3961	2788	3706	2521	2936	2749	2248	2492	2114	3977	3977	1974	2210	1454	2564	1770	1743	1695	2492	1455	2622	2418	1965	1377	2336	2171	2286	1998
MSTRG.1224	33.0791	2.02005	0.165777	12.1854	3.72048e-34	2.87073e-33	28	20	29	17	17	29	34	42	25	35	41	41	40	26	24	30	53	38	38	12	25	18	20	21	11	39	20	13	38	26	14	11	25	13	24	25
MSTRG.12242	121.055	2.21585	0.193313	11.4625	2.03548e-30	1.39313e-29	119	82	107	170	170	117	100	100	32	197	81	327	93	97	162	128	97	98	98	99	62	55	83	49	63	62	68	49	86	87	72	58	72	78	59	67
MSTRG.12244	0.599651	2.98694	1.08922	2.74227	0.0061017	0.00944952	0	0	1	0	0	1	0	2	0	1	0	1	0	2	6	0	0	0	0	0	0	0	0	0	0	0	0	0	0	0	0	0	0	0	0	0
MSTRG.12245	1.6375	4.40167	0.959778	4.58613	4.51527e-06	9.82616e-06	0	0	0	0	0	0	0	6	0	6	2	0	0	4	11	5	2	1	1	0	0	0	0	0	0	0	0	0	0	0	0	0	0	0	0	0
MSTRG.12247	70.1719	2.34239	0.204708	11.4426	2.56131e-30	1.74661e-29	67	51	57	100	100	55	51	78	16	102	47	172	60	73	111	74	87	55	55	31	32	36	38	36	46	44	33	23	41	49	32	51	19	17	65	28
MSTRG.12248	195.383	1.91583	0.142156	13.4769	2.13824e-41	2.04444e-40	181	171	145	148	148	175	155	220	99	248	169	396	181	321	211	186	179	223	223	137	100	119	109	129	118	101	125	80	190	181	123	143	126	96	176	154
MSTRG.12249	0.787274	3.46879	0.916569	3.78454	0.000153993	0.000289881	0	1	1	0	0	0	0	3	0	2	1	2	0	0	5	1	2	0	0	0	0	0	0	0	0	0	0	0	0	0	0	0	0	0	0	0
MSTRG.1225	0.609795	-1.97869	0.643539	-3.0747	0.00210714	0.00347232	0	0	0	0	0	0	0	0	0	0	0	0	0	0	0	0	0	0	0	1	0	3	0	5	2	3	4	1	1	4	1	2	1	1	2	1
MSTRG.12252	515.339	-1.3432	0.117425	-11.4388	2.67581e-30	1.82336e-29	221	164	131	124	124	136	154	289	294	107	206	116	221	200	267	172	175	229	229	753	1265	1313	1206	1349	810	1707	1328	613	875	749	1592	1205	1172	1493	1533	1102
MSTRG.12253	1.2681	-1.5392	0.563773	-2.73017	0.00633012	0.00978162	0	0	0	0	0	0	0	0	1	1	0	0	2	0	0	2	0	0	0	3	4	2	1	6	2	1	4	4	6	2	5	4	4	1	2	0
MSTRG.12254	3.14636	2.19814	0.408321	5.38336	7.31069e-08	1.82807e-07	1	1	7	3	3	1	3	4	3	2	4	6	3	4	1	4	0	1	1	3	1	0	4	2	1	4	4	0	2	2	1	2	2	0	3	1
MSTRG.12256	4.20413	1.66928	0.330144	5.05621	4.2768e-07	1.01192e-06	3	12	3	3	3	4	8	1	1	5	4	8	4	3	4	1	5	2	2	3	3	2	3	5	1	2	2	1	6	3	5	5	4	1	6	1
MSTRG.12260	1689.14	1.78169	0.0939559	18.9631	3.445e-80	8.04772e-79	1373	1458	1402	1453	1453	1264	1380	1667	2434	1946	2019	1239	2754	1607	1061	1293	1108	3300	3300	975	1458	1082	1352	866	762	1483	1547	927	1419	1108	1314	1513	1279	1083	1393	1372
MSTRG.12262	3.69595	-3.76681	0.721554	-5.22041	1.78526e-07	4.34455e-07	0	0	1	0	0	1	0	0	2	0	0	0	0	0	0	0	0	0	0	5	0	12	0	9	4	32	0	2	47	3	4	7	29	11	1	28
MSTRG.12263	46.8646	5.52844	0.411118	13.4473	3.19177e-41	3.03104e-40	65	63	31	27	27	49	68	38	12	46	153	165	26	31	69	57	33	61	61	1	4	0	2	1	4	1	2	0	1	19	10	1	2	4	0	0
MSTRG.12264	0.858062	3.31035	1.03864	3.18719	0.00143661	0.00241995	1	2	0	0	0	1	1	0	0	0	7	5	0	0	0	2	0	0	0	0	0	0	0	0	0	0	0	0	0	1	0	0	0	0	0	0
MSTRG.12267	97.4783	5.42191	0.578496	9.37242	7.08912e-21	3.41532e-20	143	201	35	37	37	148	175	73	5	38	467	499	18	34	43	153	11	33	33	0	8	2	7	4	24	2	5	0	2	21	23	0	4	4	0	4
MSTRG.12268	3.52447	4.87164	0.650198	7.49254	6.75513e-14	2.38427e-13	3	5	2	3	3	2	3	3	0	7	9	14	0	3	0	4	5	1	1	0	0	0	0	0	2	0	0	0	0	2	0	0	0	1	0	0
MSTRG.12269	1.03068	3.69032	0.866028	4.2612	2.03334e-05	4.16582e-05	2	1	0	0	0	1	0	1	0	1	4	9	0	0	2	1	0	1	1	0	0	0	0	0	0	0	0	0	0	1	0	0	0	0	0	0
MSTRG.12270	4.89852	3.52817	0.566125	6.23214	4.6012e-10	1.32003e-09	5	4	2	0	0	1	10	7	1	7	14	26	3	5	7	8	1	3	3	0	3	0	4	2	1	1	0	0	0	7	1	1	0	0	1	0
MSTRG.12271	0.671861	2.4913	0.970424	2.56722	0.0102516	0.0153333	0	2	0	0	0	1	0	1	0	0	3	3	1	0	0	2	0	1	1	0	0	0	0	0	0	0	0	0	0	4	0	0	0	0	0	0
MSTRG.12278	203.636	1.53659	0.109472	14.0363	9.34533e-45	9.7808e-44	150	193	169	147	147	138	160	178	466	184	187	159	389	138	161	133	143	327	327	141	167	190	202	147	115	233	209	124	190	127	181	170	206	125	175	192
MSTRG.1228	84.1595	-2.3636	0.233391	-10.1272	4.18484e-24	2.30772e-23	12	18	14	6	6	11	4	37	14	5	18	4	30	37	36	16	25	15	15	191	186	199	278	192	74	377	260	71	228	116	347	313	414	144	359	315
MSTRG.12282	238.565	1.20937	0.0610724	19.8023	2.84428e-87	7.72065e-86	178	202	198	192	192	180	221	266	333	207	243	219	253	233	173	196	186	240	240	226	224	252	287	207	200	315	263	153	261	171	211	258	259	193	223	248
MSTRG.12283	98.8345	-2.47212	0.227353	-10.8735	1.54205e-27	9.62655e-27	14	8	13	11	11	7	19	53	8	14	24	8	11	18	67	15	21	24	24	165	215	249	216	189	400	384	213	136	397	130	254	407	276	221	439	375
MSTRG.12284	48.4996	-4.13606	0.31652	-13.0673	5.06578e-39	4.50926e-38	9	6	0	3	3	9	1	6	4	2	4	2	1	4	3	0	2	1	1	163	408	121	175	169	33	163	334	116	133	104	124	81	104	97	59	83
MSTRG.12288	44327.7	6.3778	0.496722	12.8398	9.81775e-38	8.48285e-37	53427	52128	63740	53460	53460	55703	54239	41992	45615	67787	39313	69133	55213	42618	45555	61583	63032	64768	64768	169	1974	112	954	1299	3058	140	872	343	351	11604	1071	93	223	2253	73	830
MSTRG.12289	1.15323	4.11932	0.72668	5.66869	1.43895e-08	3.77453e-08	0	1	2	1	1	1	0	3	2	2	0	5	4	0	2	0	3	1	1	0	0	0	0	0	0	0	0	0	0	0	0	0	0	0	0	0
MSTRG.1229	1.00599	-1.66352	0.589996	-2.81955	0.00480918	0.00755146	0	0	0	1	1	1	0	0	0	0	0	0	1	0	0	0	0	2	2	2	4	2	4	2	0	6	3	0	2	1	8	2	3	0	3	5
MSTRG.12290	27.6402	3.09417	0.192428	16.0796	3.54571e-58	5.13083e-57	29	40	17	26	26	37	38	50	41	21	39	32	37	18	21	22	18	52	52	15	16	3	15	3	14	10	15	4	11	11	8	9	13	6	5	9
MSTRG.12291	1.54673	3.89344	0.628014	6.19961	5.66045e-10	1.6158e-09	2	0	3	5	5	0	2	2	0	0	2	5	3	2	1	0	2	4	4	0	0	0	0	0	0	1	0	0	0	1	1	0	1	0	0	0
MSTRG.12294	11.5298	1.18208	0.225269	5.24744	1.54228e-07	3.77228e-07	13	4	10	14	14	7	5	7	7	15	9	11	32	12	10	6	6	12	12	24	11	10	12	3	5	13	13	8	18	12	14	8	17	9	5	11
MSTRG.12296	44.9356	1.39996	0.288011	4.8608	1.16913e-06	2.67008e-06	27	38	48	36	36	97	39	86	72	2	36	6	92	37	41	50	35	10	10	38	47	44	22	68	21	49	51	10	43	17	49	41	51	42	53	16
MSTRG.12300	0.857861	-2.01799	0.594853	-3.39242	0.000692778	0.00121236	0	0	0	0	0	0	0	0	0	0	0	0	1	0	0	1	0	0	0	5	3	0	1	4	1	2	6	3	2	1	6	2	2	1	1	2
MSTRG.12302	1.47163	1.40014	0.587331	2.3839	0.0171301	0.0248048	0	2	3	2	2	4	0	0	3	0	1	1	0	0	0	0	2	1	1	2	3	0	4	0	0	0	1	0	4	2	1	0	1	1	2	0
MSTRG.12305	314.691	-1.71502	0.141035	-12.1602	5.06351e-34	3.89413e-33	74	72	87	85	85	55	77	161	121	90	70	77	132	78	127	98	85	139	139	483	810	655	1093	546	470	725	742	452	1099	469	885	936	1854	593	1046	801
MSTRG.12306	155.48	-6.87767	0.31676	-21.7126	1.56111e-104	5.91996e-103	0	0	0	0	0	4	0	3	3	5	4	2	2	0	4	1	0	0	0	339	600	378	758	474	435	230	396	321	665	544	490	502	992	220	685	595
MSTRG.12307	0.684852	-2.12362	0.702662	-3.02225	0.00250906	0.00409485	0	0	0	0	0	0	0	0	0	0	0	0	0	0	0	0	0	0	0	0	2	1	2	4	3	0	0	1	0	3	1	4	4	1	7	3
MSTRG.12309	1487.21	1.04159	0.104707	9.94771	2.58064e-23	1.37828e-22	1473	1117	1057	1334	1334	910	995	1169	2110	1350	1568	849	2258	959	802	1049	798	1959	1959	1338	1918	1546	1513	1155	1051	1825	1857	1106	1939	1169	1922	1536	2067	1313	1597	1770
MSTRG.1231	1260.61	3.41646	0.117972	28.9598	2.10924e-184	3.55598e-182	1205	1072	1427	1251	1251	1227	1322	1328	1128	1326	1885	1848	1584	1107	1944	1691	2056	1660	1660	182	502	332	316	312	300	307	489	221	577	450	311	360	298	255	323	363
MSTRG.12312	7.45042	-1.7587	0.297217	-5.91723	3.27399e-09	8.93998e-09	1	2	0	1	1	3	1	4	5	1	5	3	1	4	1	2	3	1	1	24	28	13	19	11	8	19	33	20	24	12	23	18	28	22	7	9
MSTRG.12313	2.43534	-2.16117	0.48608	-4.44613	8.7433e-06	1.85287e-05	0	2	0	0	0	0	0	2	0	1	1	1	0	0	0	0	0	2	2	7	11	4	8	5	4	6	9	7	8	8	8	5	8	6	4	7
MSTRG.12315	0.945222	-2.16817	0.582462	-3.72243	0.000197317	0.000367235	0	1	0	0	0	0	0	0	0	0	0	1	0	0	0	0	0	0	0	2	5	1	2	3	1	1	6	1	2	3	3	6	6	4	1	1
MSTRG.12316	1.92713	-2.09933	0.519622	-4.04012	5.34237e-05	0.000105127	0	1	0	0	0	2	0	2	0	0	0	0	0	0	0	1	1	1	1	2	6	4	7	8	4	10	4	3	5	8	6	4	7	4	2	2
MSTRG.12317	0.774409	-1.61932	0.695004	-2.32994	0.0198091	0.0283991	1	0	0	0	0	0	0	1	0	0	1	0	0	0	0	0	0	0	0	2	3	2	0	0	0	2	4	0	1	6	2	4	6	0	0	4
MSTRG.12318	3.36344	-3.19555	0.519635	-6.14961	7.76727e-10	2.19748e-09	1	1	0	0	0	0	0	2	0	0	2	0	0	1	0	0	0	0	0	11	12	16	6	13	4	22	8	6	7	6	13	13	15	8	6	3
MSTRG.12319	1.16476	1.72045	0.705547	2.43846	0.01475	0.0215614	3	4	0	0	0	2	1	0	1	0	0	1	7	0	0	0	1	0	0	1	0	1	0	0	0	0	0	1	1	1	2	2	1	0	5	0
MSTRG.1232	3.81258	-1.22637	0.556739	-2.20277	0.0276107	0.038684	1	2	0	1	1	0	0	3	1	1	0	0	3	5	8	0	1	1	1	7	6	6	8	0	0	28	8	5	0	0	12	17	17	19	6	14
MSTRG.12320	104.498	4.94571	0.196543	25.1635	1.00502e-139	7.68484e-138	149	175	143	118	118	157	136	186	138	86	103	157	182	69	86	103	112	58	58	7	13	12	8	5	17	10	13	2	11	22	8	10	17	7	8	10
MSTRG.12321	240.835	-3.6693	0.239432	-15.325	5.20498e-53	6.78782e-52	9	22	16	32	32	19	24	21	35	37	9	6	17	16	42	9	9	83	83	923	571	658	881	557	1099	380	772	889	541	578	804	811	225	767	669	498
MSTRG.12322	2.42034	-3.71902	0.573355	-6.48643	8.78956e-11	2.61937e-10	0	0	0	0	0	1	0	0	0	0	0	0	0	0	0	0	0	0	0	16	3	4	6	4	19	3	5	11	3	4	6	8	11	7	3	10
MSTRG.12323	2.87285	-3.81071	0.571166	-6.6718	2.52687e-11	7.75221e-11	0	0	0	0	0	0	1	0	0	0	0	0	1	0	0	0	0	0	0	8	2	16	9	4	25	6	3	6	6	9	18	13	5	3	12	4
MSTRG.12324	81.7641	-1.46431	0.11619	-12.6027	2.04115e-36	1.68855e-35	19	26	24	35	35	29	17	37	33	28	32	28	47	23	34	17	20	40	40	202	145	217	210	260	212	159	191	118	213	168	203	278	143	135	225	182
MSTRG.12325	3.11124	-3.07595	0.536488	-5.73348	9.83882e-09	2.61118e-08	1	0	0	0	0	0	1	1	1	0	0	0	1	0	0	1	1	0	0	5	9	21	10	14	12	9	7	0	10	5	13	18	5	2	11	10
MSTRG.12327	596.413	1.0391	0.0750418	13.847	1.32641e-43	1.34496e-42	452	474	624	503	503	426	459	533	550	498	539	570	804	399	431	422	506	637	637	610	720	663	674	462	375	664	707	436	704	484	760	698	724	575	707	733
MSTRG.1233	93.1313	-1.48103	0.322747	-4.58883	4.45739e-06	9.70473e-06	22	26	19	17	17	6	32	79	7	15	10	39	7	34	121	26	54	34	34	107	84	214	122	130	149	521	130	61	156	101	179	212	466	245	687	334
MSTRG.12333	1621.16	2.34221	0.09477	24.7147	7.43259e-135	5.13601e-133	1271	1351	1650	1749	1749	1903	1511	2059	2329	1325	1741	1417	1832	1372	1421	1723	1461	1931	1931	813	1058	773	928	711	656	841	1165	578	1000	971	916	801	809	912	849	839
MSTRG.12334	1160.15	1.48547	0.0752508	19.7402	9.73134e-87	2.61364e-85	892	1074	1028	1218	1218	958	878	1047	1622	1120	1115	1171	1919	881	769	846	1062	1584	1584	1009	1070	1000	1130	1043	788	983	1258	585	1186	1001	1026	1007	1063	649	969	936
MSTRG.12337	1.98619	-1.62981	0.510222	-3.19431	0.00140164	0.00236417	0	0	0	3	3	0	0	1	0	1	0	0	2	0	2	1	1	0	0	3	2	6	5	11	2	10	5	3	6	1	6	6	7	2	1	9
MSTRG.12339	14.2021	6.5	0.483677	13.4387	3.58581e-41	3.39487e-40	17	19	28	17	17	13	19	15	16	10	16	18	31	15	9	25	15	27	27	0	2	0	0	0	0	0	0	1	1	0	0	0	1	1	1	0
MSTRG.12340	9.65577	5.9328	0.498334	11.9053	1.11118e-32	8.1965e-32	6	6	20	20	20	11	8	9	13	13	9	11	21	12	4	9	12	18	18	1	1	0	0	0	2	0	0	1	1	1	0	0	0	0	0	1
MSTRG.12341	1.28893	3.66735	0.81785	4.48414	7.32085e-06	1.5649e-05	1	0	1	0	0	1	0	2	0	4	0	0	0	1	5	1	8	0	0	0	0	0	1	1	0	0	0	0	1	0	0	0	0	0	0	0
MSTRG.12342	15.7653	1.53063	0.224983	6.80332	1.02235e-11	3.20542e-11	13	16	9	21	21	7	9	10	9	18	2	19	48	11	27	22	11	14	14	16	12	9	11	6	14	10	18	8	17	14	18	11	13	16	14	16
MSTRG.12344	9.68739	-1.01313	0.237608	-4.26388	2.00911e-05	4.11767e-05	3	1	2	1	1	6	4	5	7	7	1	8	7	7	1	4	3	5	5	17	36	13	27	14	12	7	21	18	38	21	23	18	20	23	30	18
MSTRG.12347	4.01489	-1.24118	0.351312	-3.53298	0.000410898	0.000739179	0	1	2	1	1	1	5	4	0	1	1	0	3	2	1	5	0	0	0	9	9	8	11	8	5	2	10	14	15	13	9	7	7	7	7	8
MSTRG.12351	0.767398	-1.7803	0.663715	-2.68232	0.00731137	0.0111941	0	0	2	0	0	0	0	0	0	0	0	0	0	0	0	0	0	0	0	4	1	1	0	0	0	1	2	2	3	1	3	6	4	4	1	1
MSTRG.12355	0.763265	-1.80435	0.650225	-2.77496	0.00552088	0.00860045	0	0	1	1	1	0	0	0	0	0	0	0	0	0	0	0	0	0	0	2	0	3	1	3	1	1	2	0	3	1	5	4	8	2	1	0
MSTRG.12356	212.963	1.69419	0.13916	12.1745	4.25129e-34	3.27579e-33	115	199	207	164	164	203	119	198	379	149	321	140	402	243	124	174	184	421	421	109	195	130	224	105	95	124	234	133	234	146	175	199	229	138	154	202
MSTRG.1236	1.76935	-1.47052	0.628749	-2.3388	0.0193458	0.0277747	0	1	2	0	0	2	0	0	0	0	0	1	1	0	1	0	2	0	0	10	9	7	4	11	4	0	6	0	2	2	4	0	1	4	9	2
MSTRG.12360	7.23012	-3.01499	0.387959	-7.77139	7.76269e-15	2.86529e-14	1	0	1	0	0	0	1	1	0	0	2	1	1	2	4	1	1	2	2	21	21	21	22	17	13	27	23	12	11	18	8	16	29	22	57	23
MSTRG.12362	2.05871	-3.71752	0.550938	-6.74763	1.50279e-11	4.66214e-11	0	0	0	0	0	0	0	0	0	0	0	0	0	0	0	0	0	0	0	8	6	12	6	6	5	5	6	3	1	5	9	4	12	2	12	3
MSTRG.12364	0.664208	-2.10134	0.614906	-3.41733	0.000632384	0.00111161	0	0	0	0	0	0	0	0	0	0	0	0	0	0	0	0	0	0	0	1	3	4	1	3	1	0	1	2	1	1	2	2	5	1	3	4
MSTRG.12365	9.56976	-3.54505	0.370741	-9.56207	1.15424e-21	5.74371e-21	0	0	2	0	0	0	3	1	1	2	0	0	3	1	2	1	1	0	0	33	51	34	20	18	20	29	41	13	43	21	30	21	46	21	26	27
MSTRG.12366	1.01204	-2.52365	0.569318	-4.43275	9.30372e-06	1.96746e-05	0	0	0	0	0	0	0	1	0	0	0	0	0	0	0	0	0	0	0	6	5	1	2	5	2	4	5	1	6	2	2	6	5	1	1	2
MSTRG.12367	0.856314	-2.48007	0.571556	-4.33915	1.43034e-05	2.97485e-05	0	0	0	0	0	0	0	0	0	0	0	0	0	0	0	0	0	0	0	1	5	1	2	2	4	1	5	2	2	2	2	4	3	1	5	3
MSTRG.12368	1.25715	-3.00739	0.570852	-5.26825	1.37729e-07	3.38113e-07	0	0	0	0	0	0	0	0	0	0	0	0	0	0	0	0	0	0	0	4	4	9	6	4	2	6	2	4	1	1	6	4	9	1	3	3
MSTRG.1237	11.4306	-1.57173	0.495318	-3.17317	0.00150784	0.00253185	0	7	1	4	4	6	4	0	7	0	3	5	7	0	8	0	5	6	6	52	46	51	27	61	17	0	44	0	50	21	35	2	20	27	35	21
MSTRG.12370	0.976848	-2.42816	0.59496	-4.08121	4.48012e-05	8.88909e-05	0	0	0	0	0	0	0	0	0	0	0	0	0	0	0	0	1	0	0	1	9	6	1	2	1	2	4	2	2	2	2	4	7	1	4	3
MSTRG.12371	1106.5	1.33525	0.0596106	22.3996	3.97554e-111	1.69345e-109	874	889	909	907	907	747	958	1124	1054	980	1320	1087	1305	1084	979	983	824	1310	1310	1100	1129	1038	1165	1000	756	702	1358	642	1214	1073	959	1152	889	867	1102	1007
MSTRG.12373	24.042	-3.02463	0.254089	-11.9038	1.13075e-32	8.33647e-32	0	3	4	6	6	1	3	2	2	2	10	1	4	4	2	3	2	6	6	51	62	87	65	97	61	58	67	35	34	78	103	75	115	25	93	60
MSTRG.12374	7.21017	-3.36559	0.470589	-7.15186	8.5612e-13	2.84654e-12	0	0	1	1	1	1	0	2	3	4	0	1	0	0	0	1	0	0	0	8	36	34	12	23	16	22	49	37	33	21	13	11	10	3	13	13
MSTRG.12375	1.0191	-2.72124	0.564634	-4.81948	1.43931e-06	3.25867e-06	0	0	0	0	0	0	0	0	0	0	0	0	0	0	0	0	0	0	0	4	2	7	3	1	3	5	5	2	2	5	4	6	3	1	3	2
MSTRG.12376	2.52641	-3.28011	0.545259	-6.01568	1.7913e-09	4.96497e-09	0	0	0	0	0	0	0	0	0	2	0	0	0	1	1	0	0	0	0	6	13	12	4	10	9	16	10	4	4	5	6	9	3	1	12	2
MSTRG.12377	1.25442	-2.39702	0.564791	-4.24408	2.19493e-05	4.48177e-05	0	0	0	0	0	2	0	1	0	0	0	0	0	0	0	0	0	0	0	3	6	8	4	4	5	2	6	1	3	3	7	2	1	0	2	4
MSTRG.12378	0.931906	-2.32197	0.621794	-3.73431	0.000188231	0.000351283	0	0	1	0	0	0	0	0	0	0	0	0	0	0	0	0	0	0	0	5	6	3	2	2	3	1	3	4	0	3	3	6	3	0	3	0
MSTRG.1238	9.12509	-1.38387	0.493276	-2.80546	0.00502441	0.00786955	0	7	1	2	2	12	3	0	10	0	3	2	4	0	5	3	3	1	1	48	32	27	21	53	9	0	30	2	29	12	33	1	16	26	36	14
MSTRG.12380	0.802688	-2.15071	0.588232	-3.65623	0.000255955	0.000470898	0	0	0	0	0	0	0	0	0	0	1	0	0	0	0	0	0	0	0	2	2	8	4	3	2	1	2	2	3	1	2	3	1	1	4	1
MSTRG.12382	0.676556	-2.11165	0.736937	-2.86544	0.00416431	0.00659437	0	0	0	0	0	0	0	0	0	0	0	0	0	0	0	0	0	0	0	2	7	0	2	0	4	1	0	0	1	0	4	3	4	1	2	4
MSTRG.12383	1.31064	-2.4336	0.583151	-4.17318	3.00375e-05	6.05118e-05	0	1	0	0	0	0	0	1	0	0	0	0	0	0	1	0	0	0	0	6	2	2	3	7	11	4	1	4	2	3	1	2	4	1	5	4
MSTRG.12384	3.94288	-4.27713	0.527337	-8.11081	5.02826e-16	1.96209e-15	0	0	0	0	0	0	0	0	0	0	0	0	0	0	0	0	2	0	0	21	15	12	13	13	21	5	5	7	10	4	11	19	16	14	7	10
MSTRG.12386	201.742	-4.30781	0.177715	-24.24	8.43527e-130	5.38972e-128	17	15	11	8	8	8	7	19	24	11	13	7	26	7	11	12	3	15	15	938	1009	616	798	670	320	474	1076	510	636	515	643	405	535	357	347	520
MSTRG.12388	4.03623	-3.12525	0.566266	-5.51904	3.40847e-08	8.705e-08	0	0	0	0	0	0	0	0	1	2	3	1	0	1	0	0	0	1	1	1	28	18	8	3	7	11	29	24	10	8	10	7	8	2	11	4
MSTRG.12389	3.58638	-2.77576	0.550216	-5.04486	4.53856e-07	1.07141e-06	0	0	2	0	0	0	3	1	2	0	1	1	0	0	0	0	0	0	0	1	16	15	3	8	7	17	23	20	20	4	8	8	4	2	8	4
MSTRG.1239	2739.85	-2.29312	0.242697	-9.4485	3.4372e-21	1.67643e-20	1152	619	497	1853	1853	273	624	412	843	358	372	247	750	227	498	325	269	715	715	11742	4203	9476	9382	5368	9868	5704	7208	7586	8526	5296	11374	7060	1253	5852	6025	6086
MSTRG.12390	159.366	4.17191	0.393242	10.609	2.70552e-26	1.61374e-25	173	176	162	187	187	191	114	385	122	174	179	232	245	152	214	177	174	205	205	5	32	3	21	27	24	1	16	6	14	144	12	9	18	30	1	9
MSTRG.12391	411.442	-2.34432	0.146181	-16.0371	7.03796e-58	1.01215e-56	62	54	57	48	48	96	83	169	100	40	113	49	116	74	102	49	83	129	129	944	1145	1074	1413	1915	1100	771	1323	561	1041	977	1038	1071	1144	880	1150	1020
MSTRG.12392	0.549616	-1.83052	0.755218	-2.42382	0.0153581	0.0223976	0	0	0	0	0	0	0	0	0	0	0	0	0	0	0	0	0	0	0	3	1	4	1	1	0	2	1	0	1	0	7	2	5	0	3	2
MSTRG.12393	260.448	2.99789	0.125852	23.8207	2.03852e-125	1.16906e-123	222	187	321	277	277	224	241	320	430	421	325	330	377	226	217	279	243	352	352	63	136	86	83	51	97	89	125	62	164	121	76	117	118	52	75	97
MSTRG.12394	171.25	-1.10742	0.109998	-10.0676	7.67913e-24	4.18272e-23	50	61	37	53	53	60	101	108	81	67	81	52	79	82	102	56	54	111	111	256	383	364	463	311	363	420	381	278	424	246	428	496	423	205	538	517
MSTRG.12395	574.125	2.1695	0.112825	19.2289	2.12144e-82	5.13586e-81	499	406	554	484	484	392	444	496	1091	674	492	621	1210	564	635	618	636	829	829	254	387	380	377	184	244	512	473	174	357	288	373	326	432	275	348	427
MSTRG.12398	74.8676	3.05031	0.22019	13.8531	1.21868e-43	1.23797e-42	160	80	158	91	91	78	71	63	96	124	50	34	125	77	43	97	76	54	54	31	26	22	30	23	15	18	49	23	40	27	31	24	14	34	12	16
MSTRG.12399	57.2896	-2.13936	0.243871	-8.77252	1.74713e-18	7.62319e-18	10	7	4	18	18	19	7	12	29	6	6	4	10	14	24	17	10	12	12	93	116	363	246	235	82	143	169	59	146	84	119	104	205	177	103	184
MSTRG.124	437.65	1.98645	0.0823818	24.1127	1.84113e-128	1.14248e-126	353	366	349	363	363	337	364	688	585	414	609	467	389	524	423	505	388	532	532	220	347	224	288	215	207	296	338	212	369	262	259	333	323	324	345	295
MSTRG.1240	2.25459	1.5226	0.538573	2.8271	0.00469721	0.00738892	6	2	1	1	1	1	0	0	7	1	0	0	15	5	1	1	0	1	1	1	1	2	2	4	1	0	1	0	4	4	0	1	2	3	1	3
MSTRG.12400	125.359	-2.29757	0.185452	-12.389	2.99603e-35	2.38608e-34	22	34	35	27	27	21	18	31	49	9	16	6	22	25	54	30	18	25	25	235	307	563	547	454	229	269	469	202	338	192	281	251	487	332	268	345
MSTRG.12402	1.105	-2.34277	0.79536	-2.94555	0.00322382	0.00518635	0	0	1	0	0	0	0	0	0	0	0	0	1	0	0	0	0	0	0	0	1	1	0	3	0	8	0	1	3	0	0	3	7	5	4	8
MSTRG.12403	277.704	-1.11618	0.156319	-7.14038	9.30736e-13	3.08767e-12	78	101	99	95	95	99	128	209	231	125	140	67	108	120	86	78	74	166	166	679	1264	437	756	549	224	573	1150	513	794	561	652	429	790	493	292	452
MSTRG.12404	42.3675	-1.59847	0.280609	-5.69641	1.22353e-08	3.22761e-08	6	11	7	8	8	2	3	35	11	5	13	1	22	28	27	15	25	10	10	82	68	87	152	71	33	180	105	37	96	52	107	101	212	86	234	150
MSTRG.12405	1.00542	-1.61466	0.561917	-2.8735	0.00405957	0.00643982	0	0	0	0	0	0	0	1	1	0	0	0	0	1	0	2	0	0	0	2	2	2	3	1	1	3	2	1	2	2	3	3	1	4	7	4
MSTRG.12406	603.219	-1.82593	0.257121	-7.10144	1.23467e-12	4.06701e-12	129	168	129	94	94	53	71	352	126	51	101	35	200	276	411	168	209	164	164	942	1058	1606	2096	1525	509	1762	1248	385	1041	622	2430	2083	2399	2051	2824	2177
MSTRG.12407	6.67992	-1.72705	0.424641	-4.06708	4.76061e-05	9.41891e-05	3	1	1	1	1	0	1	4	1	0	1	0	4	2	0	4	6	0	0	9	7	20	24	8	3	25	13	3	9	3	39	36	21	15	50	14
MSTRG.12408	232.508	-1.86075	0.26402	-7.04777	1.81814e-12	5.92551e-12	46	77	42	32	32	21	29	201	55	10	34	11	64	119	137	74	97	58	58	398	397	580	675	649	276	1114	470	158	449	254	781	658	953	637	1076	809
MSTRG.12409	945.421	-1.8097	0.271585	-6.66348	2.67412e-11	8.18885e-11	209	342	163	145	145	105	115	574	209	68	167	35	285	495	743	280	428	198	198	1337	1644	3037	2567	2300	1015	5343	2006	492	1445	961	3203	2997	2945	2814	4379	3215
MSTRG.1241	1.90275	3.91976	0.773156	5.06981	3.98208e-07	9.44908e-07	0	0	4	1	1	1	4	5	0	1	0	4	0	0	4	10	5	0	0	1	1	0	0	0	1	0	0	0	0	1	0	0	0	1	0	0
MSTRG.12410	62.0204	-1.73042	0.298268	-5.80157	6.56962e-09	1.7665e-08	11	25	16	6	6	6	9	40	11	4	13	1	15	22	41	29	23	14	14	90	114	144	235	102	49	266	124	42	131	35	244	207	253	214	284	230
MSTRG.12411	15.6161	-3.54574	0.360506	-9.83547	7.91989e-23	4.14834e-22	0	0	1	2	2	1	2	2	0	2	0	2	2	4	4	2	0	4	4	39	34	31	38	22	18	69	43	12	36	23	96	80	37	60	95	99
MSTRG.12416	1.55023	-2.52546	0.544786	-4.6357	3.55731e-06	7.80394e-06	1	0	0	0	0	1	0	1	0	0	0	0	0	1	0	0	0	0	0	8	5	2	10	3	3	7	5	3	1	1	4	8	4	4	5	5
MSTRG.12417	44.8372	1.09734	0.117083	9.37234	7.09414e-21	3.41715e-20	42	28	33	46	46	25	33	33	56	46	38	37	60	45	35	38	33	51	51	33	39	41	38	44	31	73	45	17	51	31	48	60	67	46	58	65
[truncated: 13,075 more rows]
