# Supplementary material for: Transcriptome Analysis Suggests the Roles of Long Intergenic Non-coding RNAs in the Growth Performance of Weaned Piglets
Source: Front Genet. 2019 Mar 18;10:196. doi: 10.3389/fgene.2019.00196 (PMC6431659; doi:10.3389/fgene.2019.00196)
Supplement: TABLE S9 — Count value of all differentially expressed lincRNA genes. [file Table_9.XLSX]

## Sheet: DEL_count
DEL_gene	baseMean	log2FoldChange	lfcSE	stat	pvalue	padj	LDM_1	LDM_2	LDM_3	LDM_4	LDM_5	LDM_6	LDM_7	LDM_8	LDM_9	LDM_10	LDM_11	LDM_12	LDM_13	LDM_14	LDM_15	LDM_16	LDM_17	LDM_18	SF_1	SF_2	SF_3	SF_4	SF_5	SF_6	SF_7	SF_8	SF_9	SF_10	SF_11	SF_12	SF_13	SF_14	SF_15	SF_16	SF_17	SF_18
MSTRG.10021	0.678685	-1.93847	0.613068	-3.16191	0.00156736	0.00262502	0	0	0	0	0	0	0	0	0	0	1	0	0	0	0	0	0	0	0	4	4	1	3	1	0	1	3	1	5	1	3	5	1	0	2	2
MSTRG.101	3.34762	2.47348	0.443469	5.57757	2.44e-08	6.29e-08	1	1	7	2	2	4	2	1	2	0	6	4	6	7	9	5	6	1	1	1	0	0	3	2	2	1	1	2	0	1	4	1	2	4	3	0
MSTRG.10108	0.801534	3.20604	1.04534	3.06697	0.00216244	0.00355884	0	1	0	0	0	0	1	1	0	0	0	4	1	0	2	0	7	0	0	0	0	0	0	0	0	0	0	0	0	0	0	0	0	0	0	0
MSTRG.10165	1.13906	-2.44341	0.614161	-3.97845	6.94e-05	0.000135133	0	0	1	0	0	0	0	0	1	0	0	0	0	0	0	0	0	0	0	6	7	2	2	3	0	0	0	3	4	6	4	3	4	1	3	4
MSTRG.10186	45.571	5.16413	0.318826	16.1974	5.26e-59	7.76e-58	49	44	39	56	56	28	47	85	31	53	86	70	54	83	75	54	49	79	79	3	7	3	5	2	7	0	2	1	0	20	4	0	1	9	0	3
MSTRG.10187	1.63971	4.44549	0.712611	6.23831	4.42e-10	1.27e-09	0	0	0	1	1	0	2	2	0	5	5	2	1	8	1	1	4	5	5	0	0	0	1	0	0	0	0	0	0	0	0	0	0	0	0	0
MSTRG.10197	13.687	2.15344	0.23847	9.03024	1.71e-19	7.82e-19	6	8	9	5	5	7	13	25	18	10	33	12	8	16	15	18	16	14	14	3	10	9	9	4	8	10	10	6	10	1	8	20	7	9	9	7
MSTRG.10201	5.53894	1.664	0.288402	5.76971	7.94e-09	2.12e-08	4	5	4	4	4	4	1	4	14	5	8	9	12	8	5	2	2	3	3	8	8	3	2	6	6	0	8	3	4	6	5	4	4	1	2	3
MSTRG.10203	2.49933	4.76987	1.11059	4.29489	1.75e-05	3.6e-05	11	5	2	2	2	0	3	12	0	5	10	0	0	0	0	7	0	0	0	0	0	0	0	0	0	0	0	0	0	0	0	0	0	0	0	0
MSTRG.10205	2.0055	-2.10387	0.591262	-3.55828	0.000373295	0.000675091	0	0	0	0	0	0	1	0	0	2	1	0	0	1	1	1	1	0	0	3	10	3	3	1	2	2	2	14	15	3	5	1	4	5	1	6
MSTRG.10224	63.5175	1.65653	0.138022	12.0019	3.47e-33	2.61e-32	38	82	63	69	69	61	63	60	83	60	35	99	67	55	63	46	68	49	49	38	53	60	40	43	44	51	62	39	61	72	33	41	49	31	44	40
MSTRG.10275	12.4206	-4.13528	0.589462	-7.01534	2.29e-12	7.44e-12	6	0	1	0	0	1	0	0	0	2	0	0	0	0	0	0	2	0	0	15	117	10	18	10	16	8	53	87	22	18	13	4	18	32	29	20
MSTRG.10276	10.2714	-4.82993	0.556744	-8.67531	4.12e-18	1.77e-17	0	1	0	0	0	0	1	0	0	2	0	1	1	1	0	0	0	0	0	22	32	12	17	19	5	19	40	23	72	23	18	5	65	41	18	73
MSTRG.10418	23.7686	2.57036	0.167391	15.3554	3.26e-53	4.27e-52	29	27	17	36	36	33	20	29	32	26	19	34	32	36	18	18	22	19	19	7	10	9	6	12	6	14	11	5	12	12	14	9	20	11	19	13
MSTRG.10488	24.5319	6.51792	0.444947	14.6488	1.37e-48	1.6e-47	27	22	36	37	37	36	63	23	7	57	16	24	24	11	26	21	37	39	39	0	1	1	1	1	1	0	1	0	0	5	0	0	2	0	0	0
MSTRG.106	0.766511	3.2851	1.08877	3.01727	0.00255066	0.00415669	0	3	1	0	0	0	0	0	0	0	4	1	2	0	0	1	5	0	0	0	0	0	0	0	0	0	0	0	0	0	0	0	0	0	0	0
MSTRG.10625	39.3004	-5.54561	0.360319	-15.3908	1.89e-53	2.49e-52	1	0	3	0	0	2	2	0	0	0	0	1	1	0	3	4	0	1	1	136	123	114	171	112	114	63	101	108	184	147	106	89	203	69	130	139
MSTRG.10630	1.42868	-2.75226	0.666859	-4.1272	3.67e-05	7.34e-05	0	0	0	0	0	0	0	0	0	0	1	0	0	0	0	0	0	0	0	1	14	5	16	10	3	3	3	2	0	2	0	1	2	6	5	1
MSTRG.10693	6.37701	-3.31774	0.503731	-6.58634	4.51e-11	1.36e-10	0	1	0	2	2	1	0	3	0	1	0	1	3	0	0	0	0	1	1	53	21	19	16	6	3	16	47	26	15	37	19	6	9	10	7	15
MSTRG.10694	3.89799	-3.56259	0.595504	-5.98248	2.2e-09	6.06e-09	0	2	0	2	2	0	0	0	0	0	1	0	1	0	0	0	0	0	0	33	8	14	22	2	0	10	12	10	18	25	23	4	4	5	6	13
MSTRG.10695	1.04207	-2.09425	0.583306	-3.59031	0.000330281	0.000600289	0	1	1	0	0	0	0	0	0	0	0	0	1	0	0	0	0	0	0	7	3	4	2	2	0	3	6	3	5	7	2	1	1	1	2	2
MSTRG.10696	45.7531	-2.33572	0.319791	-7.30388	2.8e-13	9.54e-13	6	12	19	0	0	11	12	7	30	6	10	3	5	28	2	3	5	8	8	195	250	62	134	110	55	63	355	166	172	83	76	44	80	56	44	90
MSTRG.10704	57.6182	5.52779	0.298589	18.513	1.62e-76	3.51e-75	36	78	34	73	73	48	45	140	178	27	111	56	152	53	53	70	32	89	89	1	1	2	2	1	7	6	1	0	4	17	7	2	4	5	4	1
MSTRG.10708	0.688897	-1.63538	0.762968	-2.14345	0.0320771	0.0444543	0	1	0	0	0	0	0	0	0	0	0	0	0	0	0	1	0	0	0	0	2	1	3	0	0	2	0	0	2	0	1	1	6	3	9	5
MSTRG.10720	6.78439	-1.89261	0.312595	-6.05451	1.41e-09	3.93e-09	1	1	1	2	2	1	1	6	1	2	3	1	1	0	5	1	1	1	1	16	13	18	20	8	15	34	27	3	15	14	24	31	13	13	26	13
MSTRG.10735	7.14367	1.0162	0.285173	3.56346	0.000366005	0.000662293	0	4	3	8	8	10	8	4	2	2	7	10	5	5	9	8	2	8	8	8	12	5	11	8	4	1	14	5	9	7	16	3	6	5	11	9
MSTRG.1074	3.52043	-3.23541	0.58802	-5.50221	3.75e-08	9.56e-08	0	0	0	0	0	0	0	2	1	2	0	0	1	0	0	1	0	0	0	10	29	7	9	14	5	4	15	18	2	27	4	3	3	6	4	5
MSTRG.10797	1.52596	-2.6705	0.646677	-4.12957	3.63e-05	7.27e-05	0	0	0	0	0	0	1	1	0	0	0	0	0	0	1	0	0	0	0	3	2	4	0	10	6	4	2	4	2	1	18	7	0	5	1	2
MSTRG.10801	5.01346	-4.76572	0.597434	-7.97699	1.5e-15	5.72e-15	1	0	0	0	0	0	0	0	0	0	0	0	0	0	0	0	0	0	0	9	17	7	29	23	13	14	35	15	3	2	37	13	2	33	6	4
MSTRG.10807	8.20884	-3.95387	0.462113	-8.55606	1.17e-17	4.91e-17	0	0	0	1	1	0	2	2	0	1	0	0	3	0	1	0	0	1	1	7	33	20	29	27	24	8	21	22	23	26	32	27	44	18	28	18
MSTRG.10854	1.38113	-2.28498	0.590359	-3.8705	0.000108611	0.000207566	0	0	0	0	0	1	0	0	0	0	0	0	0	0	1	2	0	0	0	5	5	7	5	8	3	0	5	6	2	1	4	1	5	3	1	1
MSTRG.10858	1.31306	1.96115	0.853794	2.29698	0.0216198	0.0308339	3	0	1	10	10	2	1	0	5	0	0	0	0	0	0	1	0	1	1	0	1	3	4	0	0	0	0	1	0	0	3	0	0	2	0	0
MSTRG.10927	0.952647	3.545	1.09726	3.23078	0.00123452	0.00209606	0	1	4	0	0	6	4	0	0	0	2	1	0	2	0	0	0	0	0	0	0	0	0	0	0	0	0	0	0	0	0	0	0	0	0	0
MSTRG.10941	0.993978	3.5672	0.919633	3.87894	0.000104911	0.000200864	1	1	7	0	0	0	0	2	0	4	0	0	0	1	0	1	2	0	0	0	0	0	0	0	0	0	0	0	0	1	0	0	0	0	0	0
MSTRG.10977	1.87318	1.21403	0.454529	2.67096	0.00756343	0.0115503	1	2	2	1	1	1	2	6	0	0	1	2	1	1	0	3	2	3	3	3	0	1	0	2	1	0	1	1	5	2	1	1	4	4	2	4
MSTRG.11063	5.03584	-2.41524	0.371764	-6.4967	8.21e-11	2.45e-10	1	0	2	2	2	3	0	1	1	0	2	1	1	1	0	0	0	2	2	6	24	19	12	9	13	10	16	6	22	18	10	16	11	10	17	18
MSTRG.11215	2.02281	4.44414	0.718684	6.18372	6.26e-10	1.78e-09	1	1	1	0	0	1	1	3	28	1	3	1	5	2	0	1	0	3	3	0	0	0	1	0	1	0	1	0	0	0	0	0	0	0	0	0
MSTRG.11220	0.810069	2.36085	0.695541	3.39426	0.000688144	0.00120455	1	0	1	2	2	0	0	1	2	0	2	0	1	0	0	2	3	1	1	1	0	0	0	0	0	1	0	0	1	0	0	0	1	0	0	2
MSTRG.11221	1.52344	3.68367	0.683091	5.39265	6.94e-08	1.74e-07	0	2	6	1	1	0	0	3	1	0	1	1	0	2	3	1	3	9	9	0	1	0	1	0	0	0	0	0	1	0	0	0	0	2	0	0
MSTRG.11270	61.6028	1.28773	0.113349	11.3608	6.56e-30	4.42e-29	55	68	55	51	51	41	62	84	45	54	62	63	42	62	44	51	34	62	62	56	83	57	46	40	36	53	94	24	80	71	65	49	60	51	60	61
MSTRG.11299	1.69725	-1.33559	0.504546	-2.64711	0.0081183	0.0123424	0	1	0	1	1	0	1	1	1	0	0	1	1	1	1	0	1	0	0	3	6	7	3	8	3	3	4	0	4	1	1	5	5	3	10	3
MSTRG.114	0.959772	-1.93809	0.64591	-3.00055	0.0026949	0.00437873	0	0	0	0	0	0	0	1	1	0	0	1	0	0	0	0	0	0	0	2	6	4	3	3	5	0	3	6	2	0	2	4	1	0	2	3
MSTRG.11418	64.1528	5.57895	0.559182	9.97699	1.92e-23	1.03e-22	28	28	85	15	15	119	45	32	35	91	149	21	326	232	11	25	59	207	207	0	17	1	1	6	1	0	7	1	1	19	11	0	0	1	0	2
MSTRG.11436	1.18754	-2.2959	0.574862	-3.99383	6.5e-05	0.000126965	1	0	0	0	0	1	0	0	0	0	0	0	1	0	0	0	0	0	0	1	2	3	3	1	4	3	2	2	7	1	3	2	2	8	3	4
MSTRG.11441	4.03381	-4.6757	0.530976	-8.80585	1.3e-18	5.7e-18	0	0	0	0	0	0	0	0	0	0	0	0	0	0	0	0	0	0	0	8	8	10	5	18	4	21	19	7	27	9	16	7	24	11	5	16
MSTRG.11448	9.26013	-5.44767	0.825097	-6.60246	4.04e-11	1.23e-10	0	0	0	0	0	0	0	0	0	0	1	0	0	0	0	0	0	0	0	6	0	63	0	23	6	65	0	15	153	11	27	9	64	29	1	44
MSTRG.11483	6.59707	-1.56413	0.448921	-3.48421	0.000493595	0.000879185	0	2	0	6	6	1	3	2	1	6	1	1	2	1	3	2	5	1	1	53	24	5	4	6	10	4	54	15	6	42	20	9	5	4	11	5
MSTRG.1151	10.8734	1.8619	0.234783	7.93032	2.19e-15	8.28e-15	3	6	9	13	13	12	5	15	24	10	9	3	12	12	16	9	5	15	15	7	10	6	6	18	4	6	7	7	9	8	10	7	6	9	3	4
MSTRG.11591	11.9296	1.85052	0.273032	6.77766	1.22e-11	3.81e-11	3	4	7	9	9	7	15	14	12	10	10	12	24	14	2	21	9	31	31	4	3	3	17	4	12	7	16	7	5	13	16	6	2	11	7	8
MSTRG.11605	145.998	-6.10864	0.329063	-18.5637	6.32e-77	1.37e-75	5	0	0	3	3	2	7	5	0	0	2	1	0	1	13	4	1	2	2	293	554	576	395	418	572	435	257	155	839	227	384	869	714	239	682	264
MSTRG.11669	36.3291	-1.38274	0.18747	-7.37579	1.63e-13	5.65e-13	17	3	8	11	11	13	13	27	10	10	10	13	11	14	19	12	19	18	18	53	98	87	82	86	46	104	77	40	99	125	40	74	122	45	149	90
MSTRG.11764	1.04635	1.91605	0.881494	2.17364	0.0297319	0.0414504	7	0	1	0	0	0	0	0	0	0	7	1	0	3	0	0	0	0	0	0	2	0	0	0	0	0	1	0	3	2	0	0	1	1	0	1
MSTRG.11844	7.37991	3.53062	0.374453	9.42874	4.15e-21	2.02e-20	12	5	4	2	2	9	2	11	3	15	10	8	29	17	4	12	5	12	12	2	2	1	2	1	0	3	6	1	1	2	0	2	2	1	3	1
MSTRG.11947	5.51706	-1.75822	0.30741	-5.71946	1.07e-08	2.83e-08	3	3	1	2	2	2	6	0	3	1	1	0	1	0	1	0	1	4	4	14	12	19	7	15	10	19	20	7	14	14	11	15	10	8	17	19
MSTRG.11991	1.95308	-2.87931	0.571391	-5.03912	4.68e-07	1.1e-06	0	0	0	1	1	0	0	1	0	0	0	0	1	0	0	0	0	0	0	2	3	3	14	6	0	8	8	7	7	4	6	4	0	9	6	13
MSTRG.12	2.41967	-1.146	0.439896	-2.60517	0.00918289	0.0138421	1	1	1	0	0	1	0	1	1	0	0	0	0	0	0	1	5	4	4	5	4	7	11	2	0	5	4	5	6	4	4	5	9	5	7	3
MSTRG.12008	19.0729	-1.14777	0.177487	-6.46679	1e-10	2.97e-10	10	10	1	8	8	9	4	15	4	3	12	5	5	14	6	7	5	13	13	43	40	72	35	27	38	41	44	24	49	38	58	41	30	46	47	40
MSTRG.12029	64.5477	-2.70691	0.211842	-12.778	2.18e-37	1.86e-36	15	7	14	6	6	13	9	14	13	16	12	10	17	8	1	9	6	12	12	151	297	84	259	243	116	60	257	202	225	156	177	105	149	202	204	105
MSTRG.12035	1.85767	3.64667	0.584073	6.24352	4.28e-10	1.23e-09	1	1	4	2	2	2	2	1	0	5	1	2	4	2	0	3	1	6	6	0	0	0	0	1	0	0	0	1	0	2	0	1	0	0	1	0
MSTRG.12079	29.9649	2.77778	0.216844	12.8101	1.44e-37	1.24e-36	32	23	30	25	25	25	21	26	33	26	21	69	22	29	28	36	44	21	21	12	17	12	9	13	4	8	11	7	18	10	9	5	14	14	13	23
MSTRG.12093	3.61536	5.37857	0.691986	7.77265	7.69e-15	2.84e-14	2	2	0	1	1	2	5	11	0	2	6	6	0	9	7	5	17	0	0	0	0	0	1	0	0	0	0	0	0	1	0	0	0	0	0	0
MSTRG.12249	0.787274	3.46879	0.916569	3.78454	0.000153993	0.000289881	0	1	1	0	0	0	0	3	0	2	1	2	0	0	5	1	2	0	0	0	0	0	0	0	0	0	0	0	0	0	0	0	0	0	0	0
MSTRG.12263	46.8646	5.52844	0.411118	13.4473	3.19e-41	3.03e-40	65	63	31	27	27	49	68	38	12	46	153	165	26	31	69	57	33	61	61	1	4	0	2	1	4	1	2	0	1	19	10	1	2	4	0	0
MSTRG.12320	104.498	4.94571	0.196543	25.1635	1.01e-139	7.68e-138	149	175	143	118	118	157	136	186	138	86	103	157	182	69	86	103	112	58	58	7	13	12	8	5	17	10	13	2	11	22	8	10	17	7	8	10
MSTRG.12388	4.03623	-3.12525	0.566266	-5.51904	3.41e-08	8.71e-08	0	0	0	0	0	0	0	0	1	2	3	1	0	1	0	0	0	1	1	1	28	18	8	3	7	11	29	24	10	8	10	7	8	2	11	4
MSTRG.1240	2.25459	1.5226	0.538573	2.8271	0.00469721	0.00738892	6	2	1	1	1	1	0	0	7	1	0	0	15	5	1	1	0	1	1	1	1	2	2	4	1	0	1	0	4	4	0	1	2	3	1	3
MSTRG.1241	1.90275	3.91976	0.773156	5.06981	3.98e-07	9.45e-07	0	0	4	1	1	1	4	5	0	1	0	4	0	0	4	10	5	0	0	1	1	0	0	0	1	0	0	0	0	1	0	0	0	1	0	0
MSTRG.12483	9.21299	-1.6551	0.30676	-5.39542	6.84e-08	1.71e-07	4	3	2	1	1	2	0	9	1	1	1	1	3	6	6	3	0	3	3	20	12	23	37	18	9	42	17	13	16	5	41	40	20	24	26	34
MSTRG.12563	694.962	2.98295	0.132302	22.5465	1.45e-112	6.4e-111	515	723	642	675	675	948	1115	1080	531	549	765	906	452	926	852	621	983	897	897	170	265	180	288	211	277	309	277	148	268	366	191	233	300	226	326	258
MSTRG.12576	9.73732	4.19579	0.370216	11.3334	8.97e-30	6.02e-29	11	4	13	26	26	8	4	12	10	20	7	18	8	8	9	5	10	12	12	0	0	2	3	0	1	3	1	0	0	5	2	1	2	2	3	3
MSTRG.12599	107.227	3.08634	0.199106	15.501	3.42e-54	4.58e-53	61	48	118	86	86	126	72	151	430	120	118	79	190	84	62	73	56	235	235	35	54	30	40	41	24	39	56	27	34	34	57	30	34	33	22	26
MSTRG.12814	5.41802	-1.30282	0.291934	-4.46271	8.09e-06	1.72e-05	3	1	2	1	1	3	0	1	2	1	3	3	8	1	2	2	2	1	1	11	17	12	8	14	10	9	13	8	14	10	17	22	11	9	21	8
MSTRG.12851	27.6665	1.76782	0.20741	8.52333	1.55e-17	6.48e-17	9	35	23	31	31	12	15	43	58	5	41	32	35	24	17	18	32	44	44	26	31	20	11	14	15	19	39	2	30	31	16	17	20	15	28	21
MSTRG.12926	1.08098	-2.80844	0.612949	-4.58184	4.61e-06	1e-05	0	0	0	0	0	0	0	0	0	0	0	0	0	0	0	0	0	0	0	6	5	6	8	0	1	6	4	1	4	1	5	4	0	4	1	7
MSTRG.12930	34.7595	-2.76408	0.281184	-9.83016	8.35e-23	4.37e-22	4	7	2	4	4	10	1	4	13	3	7	4	13	0	20	4	0	5	5	101	89	105	154	90	149	72	195	64	68	85	131	76	23	98	54	64
MSTRG.12932	0.9119	-2.11204	0.594836	-3.55063	0.000384314	0.000693897	0	0	0	1	1	0	0	1	0	0	0	0	0	0	0	0	0	0	0	1	3	2	4	0	3	0	2	3	3	4	1	3	2	1	4	7
MSTRG.12938	0.667631	3.07645	0.943988	3.25899	0.00111808	0.0019082	2	0	0	1	1	1	0	0	6	0	3	0	0	1	0	0	0	1	1	0	0	0	1	0	0	0	0	0	0	0	0	0	0	0	0	0
MSTRG.12954	2.95804	1.12385	0.390607	2.8772	0.00401225	0.00636944	0	1	2	5	5	6	0	4	1	2	4	1	7	1	3	1	3	4	4	0	1	3	5	0	2	2	3	2	2	4	2	7	7	7	2	3
MSTRG.12956	30.8796	-1.62608	0.187523	-8.67139	4.27e-18	1.83e-17	8	7	8	3	3	11	6	20	14	8	9	15	24	11	6	7	2	8	8	77	133	47	109	80	62	38	97	57	60	69	110	63	73	68	90	55
MSTRG.12981	1.50504	-3.21324	0.641072	-5.01228	5.38e-07	1.26e-06	0	0	0	0	0	0	0	0	0	0	0	0	0	0	0	0	0	0	0	3	7	2	2	4	1	1	5	15	9	5	2	0	4	2	5	3
MSTRG.1300	1.54607	4.21385	0.683308	6.16684	6.97e-10	1.98e-09	1	2	3	3	3	0	2	2	1	2	1	0	6	9	0	1	0	3	3	0	0	0	0	0	0	0	0	1	0	0	0	0	0	1	0	0
MSTRG.1301	3.63525	5.46489	0.563921	9.69088	3.3e-22	1.68e-21	3	3	7	4	4	5	4	4	0	4	8	2	7	12	3	1	1	6	6	0	0	0	0	0	1	0	0	1	0	0	0	0	0	0	0	0
MSTRG.13027	0.667465	-1.87291	0.644935	-2.90403	0.00368393	0.00587858	0	0	0	1	1	0	0	0	0	0	0	0	0	0	0	0	0	0	0	0	4	3	7	3	3	1	3	0	3	1	2	0	2	2	1	1
MSTRG.1303	7.78287	4.00584	0.42698	9.3818	6.49e-21	3.13e-20	9	1	3	8	8	3	4	9	4	14	24	10	28	16	7	11	5	13	13	0	4	0	1	0	1	0	1	2	1	7	3	1	0	2	0	0
MSTRG.13175	95.9825	5.83711	0.488258	11.955	6.12e-33	4.55e-32	130	40	40	62	62	39	117	186	37	239	87	239	110	178	159	72	176	162	162	1	3	1	3	5	11	0	4	3	0	37	5	0	0	6	0	1
MSTRG.13225	0.950753	3.51134	0.900137	3.9009	9.58e-05	0.0001843	0	0	0	3	3	1	0	1	0	2	2	0	0	1	1	2	0	0	0	0	0	0	0	0	0	0	0	0	0	0	0	0	0	1	0	0
MSTRG.13229	7.28208	-2.65705	0.387131	-6.86343	6.72e-12	2.13e-11	0	0	0	3	3	3	1	2	3	0	0	1	1	2	2	0	0	4	4	30	21	13	40	18	2	12	29	16	49	13	13	14	38	12	9	20
MSTRG.13309	4165.06	-3.65585	0.146594	-24.9385	2.85e-137	2.05e-135	354	234	346	342	342	275	390	330	319	348	271	517	573	338	792	335	465	500	500	11793	18488	9720	15176	12822	8242	7745	13606	10090	12951	16827	10076	7535	20207	8667	14220	8856
MSTRG.13365	47.512	3.04743	0.207716	14.6712	9.87e-49	1.16e-47	42	69	47	65	65	23	27	54	41	70	26	101	102	49	60	41	68	79	79	12	30	11	15	22	22	16	23	5	27	24	15	17	16	12	6	8
MSTRG.13489	15.1649	-2.67826	0.252416	-10.6105	2.66e-26	1.59e-25	0	0	1	4	4	4	3	7	1	0	2	1	4	4	2	4	2	5	5	39	35	43	29	29	51	49	61	33	67	35	50	53	16	33	41	59
MSTRG.13563	50.8779	-1.47532	0.177935	-8.29131	1.12e-16	4.51e-16	13	15	13	10	10	12	13	28	38	7	27	8	19	14	21	16	6	23	23	146	155	78	180	85	91	94	226	117	170	92	149	94	96	135	104	91
MSTRG.13570	25.078	-1.40794	0.237199	-5.93568	2.93e-09	8.01e-09	8	7	5	9	9	0	8	23	21	4	8	4	5	14	7	12	8	13	13	45	53	80	57	7	39	55	124	33	80	35	54	97	45	81	62	67
MSTRG.1379	0.901927	-2.25689	0.616886	-3.65852	0.000253671	0.000466963	0	0	1	0	0	0	0	0	0	0	0	0	0	0	0	0	0	0	0	0	2	4	2	3	6	1	2	3	1	1	3	1	5	6	1	2
MSTRG.13874	8.2741	1.49281	0.290757	5.13422	2.83e-07	6.8e-07	15	4	17	5	5	4	6	9	3	14	3	9	1	5	10	2	8	15	15	9	10	7	15	7	7	7	5	4	13	9	3	7	4	6	3	2
MSTRG.14038	20.1187	3.30721	0.57624	5.73929	9.51e-09	2.53e-08	4	16	13	9	9	0	7	3	140	14	101	3	596	45	0	2	1	128	128	5	2	10	7	6	3	3	6	7	7	4	19	1	3	3	0	5
MSTRG.14310	1.76176	-2.49349	0.531416	-4.69216	2.7e-06	5.99e-06	1	0	0	0	0	0	1	0	0	0	0	0	0	0	0	1	0	0	0	3	5	5	3	2	3	2	7	4	8	6	5	1	7	7	8	7
MSTRG.14353	1.57124	-2.77367	0.54061	-5.13063	2.89e-07	6.92e-07	0	1	0	0	0	0	0	1	0	0	0	0	1	0	0	0	0	0	0	7	6	2	10	0	3	3	5	4	9	5	6	5	4	3	2	8
MSTRG.14618	2.94641	-2.81942	0.543632	-5.18627	2.15e-07	5.19e-07	0	0	1	1	1	0	0	0	2	0	0	0	1	2	0	0	0	0	0	7	15	12	7	11	1	9	28	3	7	3	19	8	5	8	3	4
MSTRG.14646	3.17524	4.61405	0.611917	7.54031	4.69e-14	1.67e-13	3	3	4	2	2	1	2	2	13	13	1	4	10	4	1	2	0	3	3	0	0	0	0	2	0	0	0	0	0	3	0	0	0	1	0	0
MSTRG.14764	1.28108	-1.20816	0.551146	-2.19209	0.0283732	0.0396712	0	0	0	0	0	0	0	1	1	0	0	2	2	0	0	0	0	2	2	5	2	1	2	6	1	1	2	3	3	2	3	7	3	2	6	2
MSTRG.14817	1.86745	-1.141	0.491922	-2.31947	0.0203694	0.0291485	0	0	0	1	1	2	1	1	0	1	1	0	2	0	2	0	2	0	0	6	1	3	4	1	6	2	9	6	6	1	1	3	3	7	5	6
MSTRG.14824	0.63289	2.64392	1.20836	2.18802	0.0286678	0.0400588	0	0	0	0	0	0	0	0	8	0	5	0	1	0	0	0	0	3	3	0	0	0	1	0	0	0	0	0	0	0	0	0	0	0	0	0
MSTRG.14831	3.35668	2.27193	0.594238	3.82327	0.000131696	0.000249704	1	2	0	3	3	0	1	8	21	1	10	0	10	1	1	0	0	18	18	2	3	1	0	1	2	2	0	5	4	2	0	3	0	2	2	2
MSTRG.14867	0.750113	-1.99583	0.670338	-2.97734	0.00290757	0.00470464	0	0	0	0	0	0	0	0	0	0	0	0	0	0	0	1	0	0	0	1	3	0	0	5	1	3	1	3	0	0	2	5	2	4	3	3
MSTRG.14909	11.0368	1.78542	0.316474	5.64161	1.68e-08	4.4e-08	12	8	8	14	14	13	1	3	3	11	6	25	14	13	18	3	7	4	4	7	10	13	8	8	1	12	9	13	14	5	9	4	4	2	4	9
MSTRG.14984	1.12105	3.77667	0.624301	6.04944	1.45e-09	4.05e-09	1	1	2	1	1	1	2	1	1	1	5	1	3	1	0	0	2	1	1	0	0	0	0	0	0	0	0	0	0	0	1	1	0	0	0	0
MSTRG.15005	0.828679	-1.98573	0.575795	-3.44868	0.000563334	0.000996175	0	0	0	0	0	0	0	0	1	0	0	0	0	0	0	1	0	0	0	3	2	1	4	4	2	2	3	1	1	2	4	1	2	1	4	6
MSTRG.15063	1.12456	-1.77504	0.56832	-3.12332	0.00178825	0.00297344	1	0	0	0	0	0	1	1	1	0	0	0	0	0	0	0	1	0	0	2	2	3	2	4	3	0	1	1	3	5	4	5	1	4	7	2
MSTRG.15094	393.5	6.51147	0.38157	17.0649	2.71e-65	4.56e-64	621	505	419	538	538	393	413	327	913	659	495	190	912	482	366	365	294	701	701	2	23	5	9	16	15	1	14	5	5	73	16	0	4	25	1	8
MSTRG.15110	29.6394	-5.46348	0.460575	-11.8623	1.86e-32	1.36e-31	0	0	1	2	2	1	0	6	0	0	0	0	0	0	0	2	0	0	0	93	118	91	143	100	90	40	250	10	58	109	125	62	52	123	128	101
MSTRG.15175	1.26659	-1.56526	0.571239	-2.74011	0.00614191	0.00950778	0	0	0	0	0	0	3	0	0	1	1	0	1	1	0	0	0	0	0	5	3	1	4	2	1	2	5	4	6	3	1	6	2	0	1	4
MSTRG.15176	1.10317	-1.56055	0.630254	-2.47606	0.0132842	0.0195371	0	0	0	0	0	0	0	1	2	0	1	0	0	1	0	0	1	0	0	5	2	5	1	2	2	3	1	1	4	0	8	11	2	0	2	1
MSTRG.15191	6.84995	-4.73955	0.535715	-8.84714	8.98e-19	3.97e-18	0	0	0	1	1	0	0	0	0	0	0	0	1	0	0	0	1	0	0	14	39	30	27	22	20	8	16	31	31	17	15	8	5	9	14	32
MSTRG.15193	2.00236	-3.48625	0.566296	-6.15623	7.45e-10	2.11e-09	0	0	0	0	0	0	0	0	0	0	0	0	1	0	0	0	0	0	0	3	18	4	10	7	10	5	4	6	10	4	3	7	1	1	3	7
MSTRG.15263	11.4489	-1.99792	0.264416	-7.55595	4.16e-14	1.48e-13	4	4	2	2	2	4	1	4	2	3	4	1	7	2	0	2	5	2	2	27	36	19	62	54	20	21	27	24	31	34	30	15	33	21	22	18
MSTRG.15268	13.8931	2.49018	0.224193	11.1073	1.16e-28	7.51e-28	13	21	12	6	6	20	24	9	9	7	19	14	16	12	19	15	13	25	25	6	7	9	5	5	5	5	5	4	4	7	6	17	13	4	10	2
MSTRG.15367	1.0363	-1.42461	0.575311	-2.47625	0.0132771	0.0195291	1	1	0	0	0	0	1	0	0	0	0	0	2	0	0	0	1	0	0	3	2	2	3	2	2	0	5	0	4	1	2	6	3	5	2	1
MSTRG.15376	41.2362	5.43579	0.519574	10.462	1.29e-25	7.53e-25	22	9	24	266	266	30	13	66	165	8	152	12	43	68	14	6	21	50	50	0	5	1	0	1	1	1	3	0	3	14	5	1	0	5	3	3
MSTRG.15432	102.71	5.52817	0.317113	17.4328	4.65e-68	8.4e-67	104	46	126	128	128	125	113	416	32	77	66	205	15	161	169	114	83	85	85	3	11	4	9	4	6	3	8	6	9	24	10	5	4	3	3	5
MSTRG.15487	223.419	-1.79202	0.129924	-13.7928	2.81e-43	2.82e-42	63	76	50	83	83	43	62	75	83	48	89	39	138	58	62	46	23	105	105	580	520	818	584	538	426	466	536	361	486	666	788	762	528	371	469	420
MSTRG.15559	4.35396	5.73674	0.576115	9.95763	2.34e-23	1.25e-22	3	3	7	1	1	1	3	4	6	6	14	4	19	5	3	0	9	8	8	0	0	0	0	1	0	0	0	0	0	1	0	0	0	0	0	0
MSTRG.15593	20.0382	2.49738	0.29066	8.59211	8.54e-18	3.61e-17	7	8	24	21	21	19	27	60	8	15	48	31	7	45	4	28	8	12	12	5	14	10	11	11	6	13	9	1	15	8	18	13	14	4	11	10
MSTRG.15598	23.0438	-5.33001	0.435116	-12.2496	1.69e-34	1.32e-33	0	0	1	1	1	2	0	0	0	0	1	2	1	1	0	0	1	1	1	73	55	43	104	66	75	35	52	47	103	29	104	103	116	56	112	89
MSTRG.15750	219.985	1.56175	0.183048	8.53189	1.44e-17	6.03e-17	147	171	149	167	167	237	157	128	287	218	152	604	378	219	130	152	160	192	192	171	134	169	230	245	151	135	213	74	213	384	165	188	164	136	154	149
MSTRG.15796	53.4556	5.84506	0.436413	13.3934	6.61e-41	6.2e-40	27	29	35	56	56	70	43	166	71	25	131	49	72	127	94	35	59	73	73	0	0	0	2	2	1	0	0	1	5	25	5	0	0	3	1	3
MSTRG.15898	1.23414	-1.92879	0.556009	-3.46899	0.000522427	0.000927647	1	0	1	0	0	1	0	1	0	0	0	0	0	0	0	0	0	1	1	4	3	5	6	2	2	2	1	2	2	3	5	3	9	3	2	2
MSTRG.1592	1.59791	-1.23538	0.547083	-2.25812	0.0239381	0.0338897	1	0	0	1	1	0	0	2	2	0	0	1	0	1	2	0	1	0	0	2	2	0	4	0	1	3	7	4	5	3	5	0	3	7	6	6
MSTRG.15930	1.26349	-2.02128	0.596163	-3.39049	0.000697687	0.00122034	0	0	0	0	0	0	0	0	1	0	1	0	0	1	0	0	1	1	1	1	1	10	1	3	0	5	5	0	3	3	6	2	6	2	9	5
MSTRG.15933	7.36674	-1.28075	0.254414	-5.03412	4.8e-07	1.13e-06	2	3	2	4	4	1	2	3	2	6	2	3	9	1	2	0	2	5	5	23	17	20	18	14	23	17	19	8	17	19	23	14	23	5	13	17
MSTRG.15987	4.58999	4.48595	0.628651	7.13583	9.62e-13	3.19e-12	2	6	1	17	17	4	0	5	3	8	0	9	0	7	9	10	0	22	22	0	0	1	0	0	0	1	0	1	0	2	0	1	2	0	0	1
MSTRG.16016	6.52347	1.03837	0.332651	3.1215	0.0017993	0.00299111	14	2	6	2	2	1	0	7	11	7	4	6	3	8	6	1	2	23	23	9	8	5	0	3	2	6	10	4	13	5	3	9	10	6	11	13
MSTRG.16298	1.58181	-2.3496	0.567955	-4.13695	3.52e-05	7.05e-05	0	0	0	0	0	1	0	0	0	0	1	0	0	1	0	2	0	0	0	4	4	0	2	4	3	3	7	3	8	0	8	9	10	2	5	5
MSTRG.16305	3.17658	2.34914	0.452942	5.1864	2.14e-07	5.19e-07	2	1	6	3	3	3	2	8	5	2	3	4	4	2	3	5	0	0	0	0	1	3	0	2	0	5	1	0	6	1	0	0	6	0	1	2
MSTRG.16374	228.891	-3.02804	0.151662	-19.9657	1.09e-88	3.06e-87	26	33	26	24	24	26	31	45	36	22	72	34	64	23	30	29	10	35	35	561	715	865	782	884	661	668	746	392	563	425	1050	692	813	292	547	459
MSTRG.16507	17.6315	1.86006	0.180821	10.2867	8.09e-25	4.58e-24	8	12	20	16	16	28	20	18	14	21	12	20	23	20	14	19	11	17	17	7	14	10	19	9	18	18	17	4	11	13	8	7	13	15	7	11
MSTRG.16509	43.467	1.13407	0.189858	5.97325	2.33e-09	6.41e-09	31	38	26	44	44	23	47	27	29	61	41	36	79	30	50	20	29	40	40	52	57	33	42	40	19	16	52	32	64	82	58	11	36	26	70	48
MSTRG.1653	0.948094	-2.14026	0.600809	-3.56229	0.000367628	0.000665142	0	0	0	0	0	0	0	0	0	0	0	1	0	0	0	0	0	0	0	0	4	3	6	6	2	2	0	2	2	1	6	3	3	1	1	3
MSTRG.1662	4.31529	1.04261	0.312654	3.33471	0.000853871	0.00147975	3	7	1	3	3	2	1	5	1	5	2	4	5	9	0	2	2	6	6	4	8	6	2	4	4	1	11	4	6	3	4	2	3	5	6	3
MSTRG.16757	2.95336	-1.43116	0.410566	-3.48582	0.000490636	0.000874249	0	1	3	0	0	0	0	6	0	1	0	1	1	0	0	2	0	1	1	17	6	5	6	5	7	6	9	8	8	6	3	5	5	6	5	9
MSTRG.1692	13.1349	1.63355	0.189802	8.60658	7.53e-18	3.19e-17	16	8	6	16	16	10	13	18	17	11	12	15	19	20	7	9	13	10	10	16	14	9	5	19	8	14	15	3	9	15	8	9	5	7	9	7
MSTRG.16943	1.81745	4.22042	0.788149	5.35486	8.56e-08	2.13e-07	0	3	2	1	1	0	1	0	2	1	7	0	3	14	0	0	0	9	9	1	0	0	0	1	0	0	0	0	1	0	0	0	0	0	0	0
MSTRG.16944	1.82888	4.45556	0.709311	6.28153	3.35e-10	9.7e-10	2	1	1	2	2	1	1	0	5	1	4	0	2	12	0	1	1	11	11	0	0	0	0	0	0	0	0	0	0	1	1	0	0	0	0	0
MSTRG.16950	0.80953	-1.40636	0.635241	-2.21389	0.0268362	0.0376649	1	1	0	1	1	0	0	1	0	0	0	0	0	0	0	0	0	0	0	1	1	2	1	4	1	3	0	3	7	3	2	1	0	2	0	1
MSTRG.17009	2.23528	4.38353	0.75868	5.77784	7.57e-09	2.03e-08	2	0	1	1	1	0	3	0	17	1	5	2	19	1	1	1	0	4	4	0	0	0	0	0	1	0	1	0	0	0	2	0	0	0	0	0
MSTRG.17010	1.26609	3.47556	0.66159	5.25334	1.49e-07	3.66e-07	0	1	0	1	1	0	1	1	3	3	3	1	6	2	3	0	1	4	4	1	0	0	0	3	0	0	0	0	0	0	0	0	0	0	0	1
MSTRG.17062	15.5525	2.50126	0.280377	8.92107	4.62e-19	2.06e-18	10	15	24	14	14	23	17	29	2	18	10	30	10	10	20	29	18	12	12	7	11	2	5	7	5	2	11	6	8	13	10	10	10	11	2	4
MSTRG.17105	636.6	4.2482	0.187317	22.6792	7.2e-114	3.24e-112	620	562	799	569	569	545	788	805	871	826	614	1160	873	439	809	723	788	969	969	63	122	61	111	119	83	54	90	68	77	300	70	40	110	123	101	84
MSTRG.17123	2.21975	-1.67231	0.481523	-3.47296	0.000514753	0.000914485	1	0	0	0	0	0	0	2	0	0	0	2	0	0	3	0	1	2	2	3	5	2	7	6	8	5	5	5	3	1	4	5	8	5	7	5
MSTRG.17151	6.74203	4.8051	0.566733	8.4786	2.28e-17	9.45e-17	3	6	5	9	9	4	2	5	128	5	7	6	55	3	2	3	4	11	11	0	1	0	0	1	2	0	1	0	0	3	3	0	0	1	0	0
MSTRG.17172	7.65779	-3.52933	0.523922	-6.73636	1.62e-11	5.03e-11	6	1	1	0	0	0	0	0	1	0	0	1	0	1	0	0	1	1	1	54	51	11	11	11	5	12	13	2	13	14	54	50	14	6	24	37
MSTRG.17173	12.7967	-3.55368	0.414235	-8.57889	9.58e-18	4.04e-17	1	4	0	0	0	0	2	2	0	0	0	1	4	1	2	0	2	4	4	58	65	29	21	32	18	31	28	6	22	20	87	83	32	6	63	35
MSTRG.17406	5.16354	-1.76637	0.349348	-5.05619	4.28e-07	1.01e-06	1	1	1	0	0	2	6	2	2	2	0	1	5	3	0	0	0	1	1	5	17	8	19	7	13	10	18	15	13	12	24	22	10	9	8	7
MSTRG.17507	19.3377	-2.42027	0.258538	-9.36135	7.87e-21	3.78e-20	2	5	2	1	1	1	5	11	4	2	3	1	3	8	6	3	10	2	2	50	37	70	38	35	37	92	46	17	45	32	43	72	83	43	108	50
MSTRG.17675	83.1249	-2.65632	0.144472	-18.3864	1.69e-75	3.56e-74	15	17	8	25	25	13	13	23	25	8	25	8	27	10	8	8	8	19	19	300	279	202	266	252	180	269	240	154	243	259	359	186	244	135	177	232
MSTRG.17689	0.800754	-2.13791	0.627046	-3.40949	0.000650842	0.00114255	0	0	0	0	0	0	1	0	0	0	0	0	0	0	0	0	0	0	0	3	2	1	6	7	4	1	3	0	2	2	3	3	4	1	0	1
MSTRG.17691	6.32134	6.30338	0.723667	8.71034	3.03e-18	1.31e-17	3	10	1	9	9	0	7	2	17	22	5	0	36	6	0	2	3	38	38	0	0	0	0	0	0	0	0	0	1	0	0	0	0	0	0	0
MSTRG.17719	1.64548	-2.42004	0.639157	-3.78629	0.000152912	0.000287883	0	0	1	0	0	0	0	0	0	0	0	0	0	0	2	0	0	2	2	3	0	9	7	5	3	2	1	1	6	1	6	0	4	9	5	19
MSTRG.17755	15.4666	2.36111	0.279428	8.44978	2.92e-17	1.2e-16	13	9	33	12	12	17	14	5	24	31	32	13	20	17	16	3	3	23	23	2	9	10	10	14	3	8	8	4	7	10	14	6	10	5	1	20
MSTRG.17761	10.9471	6.8692	0.55746	12.3223	6.87e-35	5.41e-34	22	19	19	11	11	13	8	21	2	12	10	7	2	7	28	7	13	11	11	0	1	0	0	0	0	1	0	0	0	0	1	0	0	0	0	0
MSTRG.17790	4.73984	3.66328	0.514	7.127	1.03e-12	3.39e-12	8	8	1	8	8	5	0	8	2	5	4	17	1	2	5	4	3	4	4	0	1	1	0	3	0	1	0	2	0	6	0	0	1	1	0	2
MSTRG.17798	1.35138	-2.6821	0.722285	-3.71336	0.000204529	0.000380076	0	0	0	0	0	0	0	0	0	0	1	0	0	1	0	0	0	0	0	4	3	0	10	1	0	0	18	3	14	2	11	2	0	2	2	1
MSTRG.17890	31.1758	1.89073	0.209807	9.01172	2.03e-19	9.23e-19	55	37	21	38	38	29	21	30	17	31	20	58	24	20	32	28	27	51	51	10	18	25	10	7	12	29	24	13	44	21	28	13	12	31	19	25
MSTRG.17980	49.7786	-4.93973	0.333434	-14.8147	1.18e-49	1.41e-48	2	1	2	1	1	1	2	1	1	2	2	5	3	2	2	1	2	4	4	202	292	89	119	269	107	66	241	95	155	362	89	42	189	111	114	86
MSTRG.18001	77.2248	6.29109	0.397481	15.8274	2.01e-56	2.81e-55	54	45	211	62	62	98	216	24	15	141	29	154	58	107	93	108	143	87	87	0	3	1	3	3	4	3	0	3	2	13	3	2	3	4	0	3
MSTRG.18002	26.9765	6.74942	0.464816	14.5206	8.97e-48	1.02e-46	19	30	19	23	23	18	25	25	8	47	54	79	35	79	47	17	27	45	45	0	1	0	0	1	1	0	1	0	1	7	0	0	1	0	0	0
MSTRG.18110	2.18575	-3.22031	0.562078	-5.72929	1.01e-08	2.67e-08	0	0	0	0	0	0	0	0	1	0	0	0	0	0	0	1	0	1	1	10	7	4	10	2	13	2	4	10	9	7	3	3	4	11	3	8
MSTRG.18257	19.8758	3.177	0.191317	16.6059	6.31e-62	9.9e-61	21	19	18	29	29	13	13	24	47	25	22	24	36	18	18	23	13	25	25	7	10	10	6	6	4	9	3	3	6	10	8	8	5	8	2	4
MSTRG.18303	656.256	4.99672	0.588136	8.49585	1.96e-17	8.17e-17	879	1095	860	1193	1193	732	691	578	2712	290	998	344	2048	1105	154	486	123	1146	1146	0	106	0	32	100	39	4	82	9	18	443	75	2	5	58	1	17
MSTRG.18341	5.85824	-5.20781	0.503672	-10.3397	4.66e-25	2.66e-24	0	0	0	0	0	0	0	0	0	0	0	0	0	0	0	0	0	0	0	22	26	21	35	24	5	14	15	13	23	27	24	12	9	15	21	19
MSTRG.1867	12.4014	-2.47328	0.28563	-8.65902	4.76e-18	2.04e-17	2	7	0	1	1	2	1	2	3	4	4	0	5	1	1	2	1	7	7	38	27	20	63	61	18	16	59	27	30	41	39	27	31	21	32	23
MSTRG.18734	38.5243	-2.17162	0.174886	-12.4173	2.1e-35	1.69e-34	5	4	5	7	7	16	2	24	17	2	19	5	19	11	5	4	8	6	6	111	112	96	139	117	66	114	111	76	150	95	117	107	91	79	106	84
MSTRG.18797	2.16557	2.35903	0.540676	4.36312	1.28e-05	2.68e-05	1	1	0	3	3	1	0	2	4	1	12	4	1	7	0	1	1	4	4	2	1	1	1	0	1	0	1	1	0	0	0	2	4	0	4	0
MSTRG.18847	6.87068	2.30119	0.315226	7.30011	2.88e-13	9.8e-13	10	15	3	12	12	4	1	9	6	3	11	12	5	3	22	5	5	4	4	2	1	6	1	4	5	4	5	1	6	5	6	2	4	2	5	4
MSTRG.18853	0.934293	3.4867	0.703523	4.95605	7.19e-07	1.67e-06	0	1	1	1	1	1	1	1	0	0	4	1	4	2	1	1	2	0	0	0	0	0	0	0	0	0	0	0	0	2	0	0	0	0	0	0
MSTRG.18929	472.512	1.43747	0.0801468	17.9355	6.23e-72	1.21e-70	393	369	402	374	374	263	432	488	471	413	523	527	457	488	455	419	352	602	602	458	374	378	363	281	347	340	482	242	538	422	412	449	390	466	421	511
MSTRG.1893	8.80821	-4.17292	0.469201	-8.89367	5.91e-19	2.63e-18	0	1	1	0	0	2	1	1	0	0	1	0	1	0	0	0	0	1	1	39	34	33	32	30	38	6	28	18	30	28	19	29	12	24	23	28
MSTRG.18934	2.45207	-1.34775	0.509017	-2.64775	0.00810287	0.0123196	0	0	0	1	1	0	0	3	0	1	0	0	1	0	2	2	1	3	3	1	0	7	5	11	4	16	4	0	5	1	4	10	8	3	13	9
MSTRG.18947	46.5708	4.68321	0.390003	12.0081	3.22e-33	2.42e-32	90	34	83	69	69	80	75	50	100	17	128	36	35	98	5	17	14	42	42	4	7	3	7	6	6	0	6	0	1	19	5	1	1	0	7	4
MSTRG.18966	1.49189	-1.38628	0.559303	-2.47859	0.0131903	0.0194116	0	1	0	0	0	0	1	0	0	0	2	0	1	1	0	0	1	0	0	7	5	4	2	3	2	4	4	5	7	1	5	3	0	5	1	0
MSTRG.18991	2.13387	-3.0126	0.617329	-4.88006	1.06e-06	2.43e-06	0	1	0	0	0	0	0	0	0	0	0	0	2	1	0	0	0	0	0	7	6	2	5	22	1	4	8	1	4	20	7	7	0	7	2	5
MSTRG.18994	0.587552	-1.64521	0.69995	-2.35047	0.0187496	0.0269644	0	0	0	0	0	0	1	0	0	0	0	0	0	0	0	0	0	0	0	2	3	1	3	0	2	0	5	2	1	6	1	0	0	1	1	2
MSTRG.19028	1.34056	-2.6713	0.583056	-4.58155	4.62e-06	1e-05	0	0	0	0	0	0	0	0	0	0	0	0	0	0	0	2	0	0	0	1	4	4	12	6	0	4	4	7	5	2	5	4	4	3	2	3
MSTRG.1903	11.6375	5.06594	0.47854	10.5862	3.45e-26	2.05e-25	22	9	15	8	8	12	36	16	0	16	10	21	0	19	18	9	9	3	3	2	0	1	1	3	2	1	2	0	0	0	0	1	1	1	1	1
MSTRG.191	51.9136	-3.34129	0.168436	-19.8371	1.42e-87	3.88e-86	9	5	2	4	4	9	2	6	9	5	7	6	12	4	6	9	3	5	5	161	172	167	161	211	132	134	196	84	180	156	164	159	97	144	135	118
MSTRG.19156	6.78909	-3.09902	0.382157	-8.10927	5.09e-16	1.99e-15	1	0	0	1	1	1	0	2	2	1	1	0	0	0	2	0	0	3	3	24	23	18	22	13	7	20	31	20	26	14	17	20	14	26	16	15
MSTRG.19245	12.5513	2.45001	0.267769	9.14969	5.71e-20	2.66e-19	17	6	18	13	13	3	9	11	18	19	22	13	39	11	7	5	8	9	9	4	5	11	5	4	4	8	6	5	12	3	10	13	7	5	2	1
MSTRG.19247	43.7849	-1.61706	0.180992	-8.9344	4.09e-19	1.83e-18	23	9	13	6	6	22	15	30	7	13	20	18	14	6	16	7	5	11	11	97	155	79	106	112	84	48	141	113	130	87	119	113	129	77	95	90
MSTRG.19342	1.21973	-2.16191	0.574628	-3.76228	0.000168375	0.000315404	0	0	0	0	0	0	1	1	1	0	0	0	1	0	0	0	0	0	0	2	3	2	8	3	5	0	5	4	6	1	5	2	2	3	0	6
MSTRG.19353	1.28635	-2.24093	0.605237	-3.70256	0.000213435	0.000395944	0	1	0	0	0	0	1	0	1	0	0	0	0	1	0	0	0	0	0	8	10	7	2	3	1	3	9	1	0	0	3	1	4	2	4	3
MSTRG.19387	12.1537	5.51147	0.417115	13.2133	7.35e-40	6.7e-39	14	12	24	16	16	23	12	16	7	12	9	16	25	11	14	9	17	12	12	0	0	1	1	1	4	0	0	0	1	3	2	0	0	0	0	1
MSTRG.19393	4.34231	1.81353	0.335057	5.41261	6.21e-08	1.56e-07	3	6	5	2	2	3	4	5	11	3	11	1	5	4	1	1	3	7	7	3	1	0	3	4	0	1	1	2	5	5	3	1	4	5	4	4
MSTRG.19399	3.24438	-4.16942	0.557803	-7.47473	7.74e-14	2.72e-13	0	0	0	0	0	0	0	0	0	0	0	0	1	0	0	0	0	0	0	5	25	12	6	18	13	5	8	8	8	25	4	4	7	5	6	15
MSTRG.1945	0.773796	-1.5213	0.70286	-2.16445	0.0304302	0.0423333	0	1	0	0	0	1	0	0	0	0	0	0	0	1	0	0	0	0	0	0	1	1	1	2	2	1	6	6	1	0	5	2	0	4	1	0
MSTRG.19510	4.7378	5.46921	0.636673	8.59031	8.67e-18	3.67e-17	10	9	4	11	11	2	1	3	6	1	2	8	0	4	12	1	2	9	9	0	0	0	0	0	0	0	0	1	0	3	0	0	0	0	0	0
MSTRG.19536	11.1276	-1.53935	0.32107	-4.79443	1.63e-06	3.68e-06	2	3	2	7	7	3	3	2	11	0	3	2	3	4	5	3	3	6	6	9	52	49	33	14	33	25	22	16	13	13	10	16	69	5	53	24
MSTRG.19660	5.90185	2.93768	0.387552	7.5801	3.45e-14	1.24e-13	11	1	4	6	6	5	4	1	15	15	2	7	23	3	6	1	4	9	9	1	5	2	1	0	0	3	1	2	3	2	6	3	3	1	4	1
MSTRG.19689	93.4508	1.50361	0.154143	9.75464	1.76e-22	9.09e-22	83	121	81	90	90	91	87	67	112	95	80	58	136	68	59	60	42	117	117	100	58	79	72	52	64	45	68	58	101	98	131	52	98	75	55	66
MSTRG.19693	66.2424	-2.53999	0.162629	-15.6183	5.46e-55	7.45e-54	13	12	10	15	15	10	18	10	22	14	12	19	20	8	12	10	5	10	10	151	301	215	178	175	117	120	233	135	189	115	171	155	318	109	175	203
MSTRG.19703	4.27177	-1.40055	0.396667	-3.5308	0.000414311	0.000744934	6	1	1	0	0	0	2	2	4	1	0	0	2	1	0	1	0	3	3	12	15	4	8	7	0	6	25	9	18	6	7	8	19	5	5	15
MSTRG.19704	4.61175	-3.25531	0.613628	-5.30503	1.13e-07	2.78e-07	0	0	3	0	0	2	0	0	0	0	0	0	0	0	0	0	3	1	1	3	29	7	39	29	4	4	15	4	9	2	37	23	8	2	27	6
MSTRG.19713	5.02265	-4.64407	0.793194	-5.8549	4.77e-09	1.29e-08	0	0	0	0	0	0	0	1	0	0	0	0	0	0	0	0	0	0	0	1	0	9	0	16	11	89	0	6	13	1	12	10	83	2	6	16
MSTRG.1991	3.68752	1.19655	0.387656	3.08664	0.00202432	0.00334333	4	6	1	3	3	3	6	2	1	0	3	6	1	2	3	2	3	2	2	1	3	6	1	12	3	5	4	0	6	6	1	4	4	3	2	0
MSTRG.1992	3.34832	1.84176	0.35367	5.20756	1.91e-07	4.65e-07	1	3	2	3	3	4	0	5	1	5	2	4	5	7	5	2	3	2	2	2	3	3	0	2	4	3	2	0	1	6	1	2	5	2	2	2
MSTRG.19949	89.8244	-2.96807	0.1589	-18.6789	7.35e-78	1.63e-76	8	22	9	6	6	12	16	13	10	12	12	9	20	16	15	11	9	21	21	323	340	275	239	224	382	153	380	134	240	191	363	229	236	212	188	262
MSTRG.20066	1.29193	-2.43541	0.552861	-4.40511	1.06e-05	2.22e-05	0	1	0	0	0	0	0	1	0	0	0	0	0	0	0	0	0	1	1	6	5	2	2	4	4	2	4	5	1	4	5	1	6	2	7	3
MSTRG.20288	1.90806	1.69078	0.555509	3.04366	0.00233723	0.00382893	0	2	0	1	1	3	4	0	0	1	0	5	0	1	9	2	1	3	3	1	2	0	3	1	0	2	0	4	3	0	2	1	0	1	0	3
MSTRG.20340	0.627848	-1.69843	0.765833	-2.21775	0.0265718	0.0373163	0	1	0	0	0	0	0	0	0	0	0	0	0	0	0	0	0	0	0	0	3	2	1	1	1	1	4	6	0	0	2	6	1	2	0	1
MSTRG.20431	2.34056	4.76331	0.689203	6.91133	4.8e-12	1.53e-11	0	1	5	0	0	4	3	6	3	0	7	2	0	1	5	0	2	3	3	0	0	0	0	0	0	0	0	0	0	1	0	0	0	1	0	0
MSTRG.20445	73.0789	6.76253	0.406279	16.645	3.29e-62	5.2e-61	178	82	153	127	127	75	85	43	39	143	23	117	55	79	90	67	49	76	76	0	4	0	2	2	4	0	2	0	0	14	2	0	0	3	0	1
MSTRG.20520	1.27288	-2.62565	0.58361	-4.49898	6.83e-06	1.46e-05	0	0	0	0	0	0	0	0	1	0	0	1	0	0	0	0	0	0	0	2	2	6	4	3	2	4	0	3	8	6	9	7	3	2	6	1
MSTRG.20521	1.66445	-2.04911	0.521828	-3.92679	8.61e-05	0.000166327	0	0	0	0	0	1	2	1	0	0	1	0	1	1	0	0	0	0	0	3	7	8	5	3	2	5	5	5	4	4	7	4	5	2	3	4
MSTRG.20524	25.3919	-2.80473	0.243802	-11.5041	1.26e-30	8.67e-30	5	5	3	4	4	2	5	5	3	2	9	3	6	4	4	4	1	9	9	110	104	70	28	48	35	84	119	39	130	53	120	89	50	35	42	75
MSTRG.20552	5.22421	3.59783	0.401842	8.95334	3.45e-19	1.55e-18	11	7	3	2	2	2	3	5	8	15	3	5	4	11	4	11	1	5	5	1	2	0	1	0	1	2	1	2	1	1	2	1	3	1	1	1
MSTRG.20586	202.407	4.68597	0.238126	19.6785	3.29e-86	8.67e-85	188	130	346	218	218	252	76	159	420	125	254	118	283	576	223	501	222	124	124	21	35	13	45	21	14	16	24	7	59	33	27	16	14	15	16	23
MSTRG.20693	0.889106	-1.58986	0.686866	-2.31466	0.0206317	0.0295013	0	2	0	0	0	0	0	1	0	1	0	0	0	0	0	0	0	0	0	3	0	1	7	5	5	1	5	1	0	0	1	0	1	1	3	2
MSTRG.20757	1.93452	-2.8609	0.552347	-5.17954	2.22e-07	5.37e-07	0	0	0	1	1	1	0	1	0	0	0	0	0	0	0	1	0	0	0	6	5	17	3	3	9	5	2	3	8	1	6	8	4	2	6	5
MSTRG.20761	3.2413	4.63704	0.606167	7.64977	2.01e-14	7.29e-14	5	0	3	8	8	3	1	0	2	7	2	4	14	0	5	4	6	4	4	0	0	0	0	1	0	0	0	0	0	1	1	0	0	0	1	2
MSTRG.20780	343.747	-1.50916	0.0990993	-15.2288	2.28e-52	2.93e-51	108	112	100	133	133	82	106	165	144	105	151	100	196	108	86	115	59	167	167	857	926	1016	812	673	568	635	1029	640	1031	643	1034	991	810	671	666	638
MSTRG.2083	42.5434	5.19772	0.463397	11.2166	3.38e-29	2.23e-28	18	22	66	55	55	41	67	54	53	128	35	59	51	28	64	46	73	47	47	2	1	1	1	0	6	1	0	0	1	31	4	0	1	7	1	0
MSTRG.20901	9.32765	4.24935	0.402437	10.559	4.61e-26	2.73e-25	16	22	18	24	24	2	4	8	16	6	16	3	25	2	6	14	3	19	19	2	2	2	0	0	1	2	1	2	1	1	3	1	1	0	3	3
MSTRG.20903	14.4899	1.5897	0.167356	9.49893	2.12e-21	1.04e-20	21	11	16	13	13	16	17	20	14	13	13	14	13	8	14	5	10	18	18	8	18	15	14	12	11	9	13	7	14	15	10	12	8	4	8	14
MSTRG.20909	2.00056	4.4794	0.805577	5.56049	2.69e-08	6.92e-08	0	3	1	0	0	1	8	13	0	2	6	3	0	0	0	1	2	0	0	0	0	1	0	0	0	1	0	0	0	0	0	0	0	0	0	0
MSTRG.21071	3.00593	-1.83885	0.506886	-3.62774	0.000285912	0.000523351	0	1	0	1	1	0	0	3	1	1	2	3	0	0	1	1	0	0	0	14	25	1	6	2	3	11	28	1	15	6	3	3	6	5	3	7
MSTRG.21084	0.620761	-1.98221	0.693357	-2.85885	0.00425176	0.00672601	0	0	0	0	0	0	0	0	0	0	0	0	0	0	0	0	0	0	0	3	0	4	0	6	2	3	1	2	2	1	2	0	0	1	2	4
MSTRG.21085	24.4015	6.56816	0.809255	8.11631	4.81e-16	1.88e-15	12	1	2	7	7	0	41	36	10	1	107	3	40	282	1	4	2	50	50	0	0	2	3	0	1	1	1	0	0	0	2	1	0	0	0	0
MSTRG.21165	12.1843	6.21831	0.568931	10.9298	8.3e-28	5.23e-27	7	20	14	33	33	4	3	24	11	4	8	7	3	24	31	18	35	6	6	0	0	0	2	0	2	0	0	0	0	2	1	0	0	1	0	0
MSTRG.21167	2.29129	-1.33045	0.49404	-2.69299	0.00708139	0.0108645	0	1	1	1	1	0	0	2	1	0	2	0	1	0	2	1	0	1	1	1	1	8	1	7	4	14	2	1	13	7	2	4	4	5	2	11
MSTRG.21250	3.20005	-2.31663	0.457633	-5.0622	4.14e-07	9.82e-07	0	0	2	0	0	1	1	1	0	1	1	1	1	0	2	0	0	1	1	10	17	1	8	9	5	7	15	8	11	7	12	5	3	11	7	11
MSTRG.21260	0.432521	-1.49916	0.675823	-2.21828	0.0265357	0.0372693	0	0	0	0	0	0	0	0	0	0	0	0	0	0	0	0	0	0	0	2	0	1	0	3	1	1	1	1	1	1	1	1	1	1	1	3
MSTRG.21263	2.527	-2.41853	0.506419	-4.77575	1.79e-06	4.02e-06	0	1	0	1	1	0	1	0	0	0	0	1	2	0	0	1	0	2	2	3	14	10	6	5	6	9	8	4	15	4	2	10	5	5	3	10
MSTRG.21279	6.1758	-3.65057	0.473502	-7.70972	1.26e-14	4.61e-14	0	0	0	0	0	0	0	0	1	0	1	0	1	1	3	1	1	0	0	18	16	14	23	20	16	25	15	7	11	15	13	12	38	14	39	18
MSTRG.21291	21.582	-2.13947	0.185574	-11.5289	9.43e-31	6.53e-30	6	8	4	3	3	6	6	6	6	2	6	1	5	4	5	8	5	6	6	70	62	43	79	42	43	56	80	55	59	46	53	57	50	66	65	46
MSTRG.21301	3.11684	-2.27663	0.463672	-4.91	9.11e-07	2.1e-06	0	0	1	0	0	0	3	0	2	1	1	0	1	0	1	0	0	1	1	6	5	6	9	9	16	5	8	4	7	11	12	5	15	2	11	7
MSTRG.2142	9.07138	-3.85755	0.428807	-8.99599	2.34e-19	1.06e-18	0	2	0	0	0	1	2	1	0	0	0	1	2	0	1	1	0	2	2	27	19	35	43	30	38	11	30	17	27	14	49	39	13	27	23	23
MSTRG.21634	6.40655	-2.25182	0.406661	-5.53734	3.07e-08	7.87e-08	1	0	1	1	1	5	3	2	1	0	3	0	1	2	0	0	1	3	3	24	30	2	22	15	3	4	20	23	24	22	25	4	19	23	13	15
MSTRG.21774	8.31618	1.43585	0.34838	4.12151	3.76e-05	7.52e-05	5	10	7	16	16	6	4	8	169	1	8	8	31	5	9	4	1	6	6	0	10	20	5	9	2	7	7	2	4	4	12	17	13	2	11	1
MSTRG.2196	14.2252	6.66006	0.843911	7.89191	2.98e-15	1.12e-14	3	1	9	50	50	19	0	1	117	0	2	8	90	1	20	0	3	47	47	0	0	1	1	0	0	0	0	0	0	1	0	0	0	1	0	1
MSTRG.21973	1.69836	-2.6619	0.548711	-4.85118	1.23e-06	2.8e-06	0	0	1	0	0	0	0	0	0	1	1	0	0	0	0	0	0	0	0	4	12	6	8	2	4	10	5	2	4	3	4	2	10	1	2	6
MSTRG.21979	6.13708	-2.66123	0.359109	-7.41063	1.26e-13	4.38e-13	2	1	1	0	0	3	0	1	1	1	1	1	3	0	1	1	1	1	1	21	25	16	21	25	11	17	37	9	13	14	16	13	14	14	14	11
MSTRG.220	7.96189	2.47778	0.400991	6.17914	6.45e-10	1.83e-09	1	11	3	7	7	12	7	2	10	5	36	4	35	5	3	1	1	20	20	2	7	5	1	3	4	6	1	5	5	4	1	1	2	10	3	3
MSTRG.22176	19.9618	-1.41329	0.259231	-5.45184	4.99e-08	1.26e-07	1	15	13	8	8	7	8	3	4	10	5	9	9	4	1	12	1	5	5	54	56	32	37	43	39	25	37	48	96	41	60	31	42	66	13	46
MSTRG.22305	2.78516	-1.70439	0.447807	-3.80607	0.000141191	0.000266751	1	1	0	3	3	1	0	1	2	0	3	0	1	0	2	0	0	0	0	7	5	3	10	8	4	6	17	10	10	2	10	6	11	1	6	3
MSTRG.22409	18.4854	5.13758	0.431514	11.9059	1.1e-32	8.13e-32	26	16	15	10	10	20	15	48	1	9	14	106	28	12	14	23	21	6	6	1	3	1	2	2	0	1	3	0	0	5	1	0	2	2	2	2
MSTRG.22451	1.39141	-2.75234	0.602061	-4.57153	4.84e-06	1.05e-05	0	0	0	0	0	1	0	1	0	0	0	0	0	0	0	0	0	0	0	1	11	5	9	3	3	0	5	4	5	0	3	2	4	2	8	2
MSTRG.22508	735.781	-1.83002	0.106704	-17.1505	6.23e-66	1.07e-64	124	160	170	165	165	195	234	360	269	181	289	128	207	183	219	164	135	347	347	2049	2493	1918	1974	1726	1419	1885	2061	2012	1991	1604	1822	1574	1600	1488	1607	1484
MSTRG.2256	7.59656	2.7525	0.275623	9.98647	1.75e-23	9.41e-23	8	12	6	9	9	10	13	5	20	9	6	8	7	5	4	5	1	14	14	1	5	4	3	2	1	6	3	0	4	2	2	3	4	4	5	5
MSTRG.22587	5.34933	-2.70835	0.410346	-6.60016	4.11e-11	1.25e-10	0	1	1	1	1	2	1	1	3	0	0	2	0	2	1	1	0	0	0	25	22	12	11	6	6	9	34	11	11	14	25	9	10	12	11	21
MSTRG.22734	34.0038	2.8203	0.217655	12.9577	2.13e-38	1.87e-37	29	31	28	42	42	32	15	55	42	47	48	53	16	13	36	34	39	49	49	8	14	13	17	14	14	8	19	9	13	35	7	8	18	9	15	12
MSTRG.22781	2.54757	2.91823	0.491474	5.93771	2.89e-09	7.92e-09	1	5	2	3	3	7	2	4	1	2	1	3	0	3	0	4	1	4	4	1	3	0	1	1	0	2	1	1	0	2	0	0	0	2	1	0
MSTRG.22812	10.6256	1.62955	0.337706	4.82535	1.4e-06	3.17e-06	5	36	6	33	33	3	16	6	10	4	6	1	14	17	2	15	2	5	5	14	13	8	7	7	11	6	8	9	7	4	7	7	4	6	5	7
MSTRG.22831	64.4012	-2.65168	0.137251	-19.32	3.65e-83	8.95e-82	9	6	9	7	7	7	14	17	16	6	14	18	25	7	12	14	6	15	15	177	234	227	185	160	99	176	180	103	197	142	261	168	188	137	196	194
MSTRG.22916	5.19376	-1.28594	0.3109	-4.1362	3.53e-05	7.07e-05	2	2	1	0	0	4	5	3	3	0	2	2	0	3	0	2	1	4	4	11	20	8	19	11	4	7	28	8	15	4	12	10	14	6	18	12
MSTRG.22933	11.9243	-1.68903	0.216783	-7.79136	6.63e-15	2.46e-14	3	0	2	1	1	3	0	12	2	5	3	2	9	2	5	2	2	4	4	24	31	31	36	36	21	36	42	25	28	20	30	28	32	26	23	37
MSTRG.22944	4.31951	3.11498	0.371951	8.37472	5.54e-17	2.26e-16	4	4	7	9	9	2	3	6	6	5	6	3	2	4	5	10	1	4	4	1	3	1	1	2	1	0	3	0	1	2	2	3	0	3	2	0
MSTRG.23149	1.22282	-2.86429	0.845336	-3.38834	0.00070317	0.00122947	0	0	0	0	0	0	0	0	0	0	0	0	0	0	0	0	0	0	0	0	0	11	0	4	4	10	0	1	14	0	2	1	9	2	0	10
MSTRG.23177	0.670895	-2.06645	0.661875	-3.12212	0.00179552	0.002985	0	0	0	0	0	0	0	0	0	0	0	0	0	0	0	0	0	0	0	6	0	1	1	0	3	1	2	4	1	3	1	3	2	3	1	3
MSTRG.23206	11.5178	1.17482	0.325493	3.60934	0.000306978	0.000560009	6	15	4	23	23	9	3	2	4	5	10	23	4	2	15	7	8	8	8	10	14	6	19	10	4	6	13	8	13	30	7	5	17	8	7	5
MSTRG.23252	0.654013	-2.04286	0.75445	-2.70774	0.00677426	0.0104242	0	0	0	0	0	0	0	0	0	0	0	0	0	0	0	0	0	0	0	2	1	3	1	0	4	3	1	1	0	0	2	1	11	1	2	4
MSTRG.23292	1.38647	1.6122	0.5375	2.99945	0.00270468	0.0043931	5	1	2	0	0	0	1	1	0	3	0	1	2	0	1	3	1	1	1	1	1	0	4	2	0	0	1	1	2	1	0	0	1	1	2	0
MSTRG.23304	2.50834	-3.92735	0.668044	-5.87887	4.13e-09	1.12e-08	0	0	0	0	0	0	0	0	0	0	0	0	0	0	0	0	0	0	0	4	15	11	2	8	0	6	17	20	15	4	2	3	0	4	4	4
MSTRG.23306	5.5786	-1.98621	0.336888	-5.89575	3.73e-09	1.02e-08	1	3	1	0	0	1	1	2	4	2	1	0	1	3	3	0	0	2	2	11	30	22	14	12	8	14	26	14	12	7	11	15	6	9	16	13
MSTRG.23329	2.68216	3.57284	0.567022	6.30107	2.96e-10	8.58e-10	1	2	1	3	3	0	5	3	0	2	2	13	3	0	5	4	6	2	2	1	0	0	2	1	2	1	0	1	1	0	0	0	0	0	1	0
MSTRG.2346	1.254	-2.96655	0.720009	-4.12015	3.79e-05	7.56e-05	0	0	0	0	0	0	0	0	0	0	0	0	0	0	0	0	0	0	0	1	3	9	15	1	3	2	3	0	8	0	8	3	15	1	2	0
MSTRG.235	3.6971	2.95996	0.51227	5.77814	7.55e-09	2.02e-08	4	5	3	4	4	1	1	1	21	7	17	2	145	4	2	0	0	4	4	1	1	3	1	2	1	1	1	0	1	0	8	1	1	0	0	1
MSTRG.23558	16.0845	-2.09411	0.415728	-5.03721	4.72e-07	1.11e-06	2	10	3	3	3	5	0	0	4	0	1	1	4	5	12	4	1	3	3	52	15	41	79	99	52	11	49	0	6	17	74	47	39	65	42	34
MSTRG.23601	15.8751	6.08173	0.577789	10.5259	6.57e-26	3.87e-25	23	29	11	29	29	48	39	24	1	10	9	6	2	15	8	8	14	18	18	1	0	0	0	0	2	0	0	0	0	4	0	0	0	4	0	0
MSTRG.23602	9.87551	1.56864	0.291698	5.37761	7.55e-08	1.89e-07	9	4	6	14	14	3	9	7	18	14	6	8	15	11	20	8	3	18	18	3	8	7	7	11	18	5	10	0	2	5	10	2	9	7	9	26
MSTRG.23657	5.71656	5.93283	0.584266	10.1543	3.17e-24	1.76e-23	4	15	4	2	2	6	6	13	1	1	4	3	5	4	15	15	12	4	4	0	0	0	0	0	1	0	0	0	0	2	0	0	0	0	0	0
MSTRG.23663	41.7342	-5.72161	0.374352	-15.284	9.77e-53	1.27e-51	1	1	0	0	0	1	2	1	0	0	1	1	1	0	3	1	0	2	2	135	170	160	232	77	74	56	154	93	128	200	134	67	137	114	165	125
MSTRG.23697	4.40137	-2.12151	0.476757	-4.44987	8.59e-06	1.82e-05	0	0	0	0	0	1	1	3	0	2	3	0	0	0	4	1	1	3	3	15	1	17	6	9	16	18	6	2	23	4	2	15	17	8	28	22
MSTRG.23764	1.87226	-3.48782	0.764342	-4.56317	5.04e-06	1.09e-05	0	0	0	0	0	0	0	0	0	0	0	0	0	0	0	0	0	0	0	1	0	4	0	6	3	19	1	1	22	0	3	2	15	6	1	23
MSTRG.23804	1.25446	-1.52888	0.570941	-2.67782	0.00741031	0.0113307	0	1	1	0	0	0	1	1	0	0	0	0	0	0	0	1	1	1	1	6	4	1	6	1	6	2	6	1	3	3	0	0	3	3	5	3
MSTRG.23805	17.0774	-4.76723	0.467374	-10.2	1.98e-24	1.11e-23	0	0	0	0	0	0	1	1	0	2	1	0	0	1	1	2	1	2	2	41	109	75	42	52	18	29	100	69	24	70	32	14	27	50	21	50
MSTRG.23818	4.93903	-3.9545	0.501284	-7.88873	3.05e-15	1.15e-14	0	0	0	0	0	1	2	0	0	0	0	0	0	1	0	1	1	0	0	15	20	12	28	17	14	7	16	5	29	13	8	9	13	13	19	17
MSTRG.23842	1.07133	-2.37908	0.578541	-4.1122	3.92e-05	7.81e-05	0	0	0	1	1	0	0	0	0	0	0	0	0	0	1	0	0	0	0	6	1	0	4	4	2	2	5	2	6	0	3	5	2	1	6	5
MSTRG.23894	8.58932	1.79313	0.289461	6.19472	5.84e-10	1.67e-09	7	4	9	14	14	4	4	7	3	11	3	11	18	5	9	14	16	8	8	3	4	3	5	9	3	2	6	4	8	9	6	3	4	16	4	8
MSTRG.24226	134.021	-1.1312	0.169113	-6.68904	2.25e-11	6.92e-11	32	46	68	77	77	58	87	73	39	42	59	100	38	24	57	28	45	36	36	253	395	401	411	332	382	306	358	159	247	361	288	269	249	157	227	231
MSTRG.24252	1.93014	3.93882	0.577423	6.82138	9.02e-12	2.84e-11	4	2	0	2	2	2	3	3	7	2	7	1	3	2	0	1	0	3	3	0	1	0	0	0	1	0	1	0	1	0	0	1	1	0	0	0
MSTRG.2427	70.0661	7.71268	0.447443	17.2372	1.4e-66	2.43e-65	113	46	83	186	186	54	35	76	45	114	64	86	345	113	39	43	55	119	119	0	0	0	0	0	4	0	2	2	1	5	3	0	0	0	0	0
MSTRG.24270	22.4209	1.42674	0.285991	4.98876	6.08e-07	1.42e-06	18	10	7	5	5	27	11	66	6	23	23	29	2	18	31	29	38	11	11	7	27	20	36	32	13	14	25	6	25	28	32	13	14	13	23	10
MSTRG.24291	31.2073	1.27405	0.141071	9.03128	1.7e-19	7.75e-19	33	25	22	26	26	17	28	27	35	37	24	45	24	22	10	31	25	35	35	26	40	20	33	34	20	28	40	17	37	31	18	23	26	26	38	36
MSTRG.24388	5.85869	-3.55122	0.484611	-7.32798	2.34e-13	8.01e-13	3	1	1	0	0	1	0	2	0	0	0	0	0	0	0	0	0	1	1	8	15	12	26	30	24	26	26	11	17	8	26	22	9	13	9	7
MSTRG.24447	0.583185	-1.85784	0.886942	-2.09466	0.036201	0.0497482	0	0	0	0	0	0	0	0	0	0	0	0	0	0	0	0	0	0	0	1	0	3	0	4	0	8	0	1	6	0	1	0	3	1	0	6
MSTRG.24468	259.111	-1.56434	0.106586	-14.6768	9.07e-49	1.07e-47	87	105	41	98	98	81	92	105	103	57	79	68	149	80	91	69	64	96	96	869	551	787	662	618	701	647	684	383	527	604	731	494	436	589	514	608
MSTRG.24489	18.091	-3.13187	0.331362	-9.45149	3.34e-21	1.63e-20	1	2	1	0	0	0	4	4	1	2	2	2	2	5	5	2	2	8	8	68	25	54	28	8	27	134	62	38	46	89	49	28	51	54	34	91
MSTRG.24530	1096.06	3.3387	0.196727	16.9713	1.34e-64	2.23e-63	1046	1328	1074	1685	1685	1163	849	963	707	824	1494	1621	618	638	1638	1226	1291	1986	1986	246	244	284	199	364	414	335	276	147	386	774	227	183	283	286	223	338
MSTRG.2459	1.23771	-2.90263	0.784169	-3.70154	0.000214292	0.000397431	0	0	0	0	0	0	0	0	0	0	0	0	0	0	0	0	0	0	0	11	2	3	5	1	4	0	0	4	0	0	12	10	0	4	2	10
MSTRG.24776	5.08407	-1.27641	0.325238	-3.92454	8.69e-05	0.000167819	2	0	0	2	2	3	2	0	0	1	2	4	5	4	3	0	4	2	2	11	13	5	14	6	9	2	15	9	27	13	13	7	15	9	12	15
MSTRG.24874	8.75989	-4.4786	0.475806	-9.41266	4.84e-21	2.34e-20	1	0	0	0	0	0	0	3	0	1	0	3	0	0	0	0	0	0	0	31	23	20	37	26	22	27	32	23	43	15	25	27	27	23	15	35
MSTRG.25052	705.107	-1.79858	0.109236	-16.4651	6.53e-61	1.01e-59	150	184	157	161	161	149	135	234	319	179	326	112	307	241	163	156	117	366	366	1792	2064	1483	2093	1625	1472	1070	2380	1372	2476	1865	2081	1779	1599	1383	1578	2163
MSTRG.25245	11.1704	-1.45991	0.274281	-5.32269	1.02e-07	2.53e-07	4	6	1	5	5	4	3	2	14	2	2	1	6	2	2	2	1	8	8	21	40	26	47	22	14	19	62	22	38	20	37	18	6	26	16	16
MSTRG.25331	6.28304	5.59592	0.569992	9.81753	9.46e-23	4.94e-22	1	4	7	8	8	8	8	11	6	1	7	19	4	1	11	7	9	7	7	0	1	0	0	1	0	0	0	0	0	3	0	0	0	0	0	1
MSTRG.25366	6.4557	-3.40551	0.483231	-7.04736	1.82e-12	5.94e-12	2	2	0	0	0	1	1	0	0	2	0	0	0	1	1	0	0	1	1	8	10	26	47	39	21	12	20	12	15	12	7	10	24	34	20	6
MSTRG.2542	7.89761	-2.65815	0.370754	-7.16958	7.52e-13	2.51e-12	1	3	0	1	1	0	1	2	4	1	0	1	2	0	3	0	0	4	4	28	32	23	12	12	28	16	53	18	17	13	23	21	5	25	11	16
MSTRG.25468	1.98637	3.87064	0.699258	5.53536	3.11e-08	7.95e-08	2	1	2	0	0	3	3	11	0	0	4	4	0	4	0	0	3	0	0	0	1	0	0	1	1	0	0	0	0	0	0	1	0	0	1	0
MSTRG.25476	120.84	-1.58891	0.166493	-9.5434	1.38e-21	6.85e-21	49	44	36	34	34	37	27	44	43	35	49	53	27	26	31	36	27	45	45	497	518	217	452	342	116	131	423	175	193	315	245	236	348	194	238	262
MSTRG.25477	1075.2	1.57009	0.111249	14.1133	3.15e-45	3.34e-44	962	1417	1019	1102	1102	1151	901	1165	1019	850	1196	1119	685	738	815	833	996	1343	1343	991	1374	872	900	860	731	532	1092	614	749	975	842	850	1027	557	945	787
MSTRG.25485	1.10695	-1.9496	0.58993	-3.30479	0.000950464	0.0016362	0	1	0	3	3	0	0	0	0	0	0	0	0	0	0	0	0	0	0	1	5	4	7	4	3	2	1	2	3	1	1	1	2	5	4	1
MSTRG.25496	6.10153	5.92403	0.554445	10.6846	1.2e-26	7.26e-26	8	11	3	6	6	4	5	9	7	5	14	2	36	10	8	5	2	10	10	0	0	0	0	0	0	0	0	0	0	1	3	0	0	0	0	0
MSTRG.25518	45.4605	2.72162	0.192148	14.1642	1.53e-45	1.64e-44	28	34	19	29	29	31	43	90	69	33	61	51	86	47	53	35	87	65	65	9	30	6	18	33	9	18	30	19	26	21	16	17	24	19	27	10
MSTRG.25552	17.5649	6.07354	0.529752	11.4649	1.98e-30	1.36e-29	15	11	14	21	21	17	42	25	0	22	11	38	1	15	33	21	65	11	11	2	0	0	1	1	3	0	0	0	0	2	0	1	1	0	1	0
MSTRG.25599	1.33099	-2.69092	0.538177	-5.00006	5.73e-07	1.34e-06	0	1	0	0	0	1	0	0	0	0	0	0	0	0	0	0	0	0	0	5	3	6	4	5	5	3	6	2	5	2	3	4	1	4	1	6
MSTRG.25608	0.967842	-2.21679	0.614269	-3.60883	0.000307576	0.000561026	0	1	0	0	0	0	0	0	0	0	0	0	0	0	1	0	0	0	0	2	1	6	2	4	2	4	6	1	9	5	3	2	1	0	4	0
MSTRG.2565	4.01403	-3.43841	0.557674	-6.16563	7.02e-10	1.99e-09	1	1	1	0	0	0	1	0	0	0	0	0	0	2	0	1	0	0	0	20	16	8	12	10	4	3	22	5	2	4	15	32	2	17	16	15
MSTRG.2572	1.09489	-2.32991	0.604465	-3.8545	0.000115969	0.000221008	0	0	0	0	0	1	1	0	0	0	0	0	0	0	0	0	0	0	0	1	2	8	1	4	3	2	2	6	3	4	1	5	0	4	4	3
MSTRG.2573	3.54576	-2.33342	0.441501	-5.2852	1.26e-07	3.09e-07	0	0	1	0	0	0	0	1	0	1	1	1	0	0	3	1	1	1	1	6	7	8	6	6	11	15	3	4	10	12	5	14	11	12	15	13
MSTRG.2574	19.3341	-1.58794	0.230245	-6.89674	5.32e-12	1.69e-11	4	5	3	5	5	4	4	8	13	2	4	1	6	15	9	3	16	8	8	44	40	52	39	67	27	39	39	20	45	48	51	57	41	54	108	44
MSTRG.25771	2.1509	-1.10361	0.436085	-2.53073	0.0113826	0.0169192	1	0	2	2	2	2	0	0	1	3	0	0	0	1	1	1	0	1	1	6	6	5	4	6	8	2	2	3	5	5	3	3	4	6	3	5
MSTRG.25787	2.38207	4.19369	0.575505	7.28697	3.17e-13	1.08e-12	7	2	4	3	3	0	1	2	1	1	9	3	4	2	1	4	2	2	2	0	0	0	0	0	0	0	1	0	0	1	1	0	1	1	1	0
MSTRG.25838	21.8567	-5.15479	0.426321	-12.0913	1.17e-33	8.92e-33	0	1	1	0	0	1	0	4	0	2	0	0	0	1	1	0	1	1	1	62	148	37	71	70	34	22	80	56	129	79	46	56	71	54	75	74
MSTRG.25899	5.94204	-2.76626	0.400976	-6.89883	5.24e-12	1.67e-11	2	1	0	0	0	2	0	2	0	0	0	0	3	1	0	3	0	2	2	15	21	12	20	27	30	18	17	16	10	8	13	10	12	20	13	9
MSTRG.25934	4.84709	5.65644	0.973933	5.80783	6.33e-09	1.7e-08	26	2	1	12	12	0	2	6	0	14	6	2	1	35	0	0	0	1	1	0	0	0	0	1	0	0	0	0	0	0	0	0	0	0	0	0
MSTRG.2600	9.7143	1.71917	0.259644	6.62126	3.56e-11	1.08e-10	8	3	6	7	7	4	8	10	12	16	4	17	15	9	7	7	18	20	20	4	9	7	10	7	5	3	16	3	3	13	4	11	2	3	11	13
MSTRG.26002	17.9227	4.03984	0.759558	5.31868	1.05e-07	2.59e-07	15	6	12	6	6	16	11	11	123	15	29	8	113	16	4	2	10	27	27	0	1	0	0	0	0	0	0	15	0	0	6	0	0	0	0	0
MSTRG.26020	1.2854	4.21055	0.851993	4.942	7.73e-07	1.79e-06	1	0	0	1	1	1	1	0	3	2	3	1	14	0	0	0	1	6	6	0	0	0	0	0	0	0	0	0	0	0	0	0	0	0	0	0
MSTRG.26087	3.86215	-2.76774	0.510358	-5.42313	5.86e-08	1.47e-07	0	0	0	0	0	1	2	1	0	1	1	0	3	1	0	1	0	0	0	22	22	2	13	10	11	3	19	10	7	17	15	1	7	8	8	7
MSTRG.2617	2.30549	2.79756	0.544364	5.13913	2.76e-07	6.63e-07	7	2	1	2	2	3	4	4	1	2	7	1	1	2	3	4	1	1	1	0	0	1	0	0	0	2	2	0	0	7	0	1	0	0	2	0
MSTRG.26176	5.17253	-2.07121	0.332952	-6.22075	4.95e-10	1.42e-09	0	1	1	2	2	1	2	4	1	2	0	0	2	2	1	1	2	1	1	10	14	9	17	16	13	15	17	5	25	13	17	18	10	4	14	20
MSTRG.2618	20.6739	1.62047	0.227185	7.13282	9.83e-13	3.26e-12	14	14	20	11	11	12	11	30	6	27	23	24	14	37	21	20	22	36	36	13	24	30	7	4	13	10	13	14	17	22	4	14	23	14	24	17
MSTRG.26223	170.165	6.46426	0.382121	16.9168	3.38e-64	5.58e-63	446	117	134	320	320	83	220	319	269	351	494	64	129	240	57	62	171	184	184	0	10	0	7	6	9	1	9	3	4	32	1	1	2	7	2	5
MSTRG.26297	5.74983	-2.65973	0.392502	-6.77636	1.23e-11	3.84e-11	0	2	0	3	3	1	1	1	2	0	2	0	1	1	0	1	0	3	3	8	11	11	22	6	20	23	13	13	17	8	30	29	12	10	29	17
MSTRG.26318	18.2018	1.00239	0.177479	5.64792	1.62e-08	4.24e-08	10	21	6	18	18	8	17	22	29	18	14	6	39	25	8	7	14	14	14	26	23	18	22	21	16	12	20	12	18	17	26	22	15	19	32	16
MSTRG.26354	9.12571	5.95644	0.592653	10.0505	9.14e-24	4.97e-23	35	23	14	12	12	6	7	7	2	26	3	2	11	20	8	8	1	5	5	1	1	0	0	0	0	0	0	1	1	1	0	0	0	2	0	0
MSTRG.26359	2.01956	-2.71807	0.648916	-4.18863	2.81e-05	5.67e-05	0	2	0	0	0	0	1	0	0	0	0	0	0	2	0	0	0	0	0	0	22	1	5	20	5	5	8	4	8	3	0	1	6	2	5	4
MSTRG.26392	0.637858	2.48651	0.807645	3.07871	0.00207895	0.00342789	4	0	0	0	0	0	2	0	1	1	1	1	0	1	0	0	0	2	2	0	1	0	0	0	0	0	1	1	0	1	0	0	0	0	0	0
MSTRG.26442	123.581	2.3253	0.18347	12.674	8.24e-37	6.91e-36	125	110	111	110	110	112	145	226	171	162	166	120	187	168	65	126	64	89	89	59	106	80	50	129	44	56	135	33	76	90	59	26	46	79	38	27
MSTRG.26494	1.17584	-2.72984	0.547768	-4.98357	6.24e-07	1.46e-06	0	0	0	0	0	0	0	0	0	0	0	0	0	0	0	0	1	0	0	1	6	2	6	1	2	4	4	2	5	2	4	7	7	2	4	5
MSTRG.26512	1.59903	3.17614	0.765153	4.15098	3.31e-05	6.65e-05	4	5	0	2	2	1	0	0	0	4	0	9	0	1	1	1	1	0	0	1	0	0	0	0	0	1	0	0	2	3	0	0	0	0	1	0
MSTRG.26595	236.338	-1.39835	0.116664	-11.9861	4.2e-33	3.14e-32	58	73	63	73	73	66	51	123	68	69	98	79	129	114	71	71	63	123	123	518	514	405	838	355	471	355	639	365	752	434	576	736	598	496	584	909
MSTRG.26607	11.8876	-5.87698	0.510487	-11.5125	1.14e-30	7.88e-30	0	0	0	0	0	1	1	0	0	0	0	0	0	0	0	0	0	0	0	74	51	69	30	30	16	44	44	20	42	58	41	30	18	17	20	44
MSTRG.26663	22.762	-5.83242	0.507051	-11.5026	1.28e-30	8.82e-30	2	0	2	2	2	0	0	0	0	0	1	0	0	0	0	1	0	0	0	90	94	32	102	91	14	40	114	68	92	84	74	28	64	94	67	35
MSTRG.26685	101.85	1.87062	0.127821	14.6347	1.69e-48	1.96e-47	91	83	74	82	82	68	93	85	108	132	141	166	162	134	86	86	101	100	100	104	80	82	94	51	49	56	84	37	95	53	93	95	50	34	69	83
MSTRG.26769	104.887	5.66739	0.293706	19.2961	5.79e-83	1.42e-81	91	140	86	96	96	177	190	241	211	35	211	74	356	127	21	53	58	215	215	1	9	5	10	6	13	5	0	3	8	14	6	3	3	8	8	6
MSTRG.26793	31.6177	-4.17693	0.295259	-14.1467	1.96e-45	2.09e-44	2	3	2	3	3	0	3	8	2	0	0	2	6	1	2	1	0	2	2	77	178	54	96	58	65	61	109	73	142	47	101	186	57	87	127	152
MSTRG.26835	0.994886	-1.82989	0.639256	-2.86253	0.00420273	0.00665219	0	0	0	0	0	0	0	2	0	0	1	0	0	1	0	0	0	0	0	9	2	2	1	1	1	2	8	1	3	1	7	5	2	3	0	0
MSTRG.26848	9.01436	-1.64429	0.319604	-5.14477	2.68e-07	6.44e-07	1	1	4	1	1	4	4	5	7	1	4	5	6	1	1	0	0	0	0	37	35	14	20	13	10	3	34	19	28	18	15	19	25	35	21	13
MSTRG.2687	187.307	3.49634	0.194857	17.9431	5.43e-72	1.06e-70	193	203	183	160	160	197	204	210	183	202	248	465	206	232	258	228	224	236	236	54	43	34	29	51	32	17	57	20	102	71	10	71	92	51	52	58
MSTRG.26899	1.55545	4.44552	0.855424	5.19686	2.03e-07	4.91e-07	4	0	0	3	3	2	0	0	5	0	9	0	5	3	1	0	1	6	6	0	0	0	0	0	0	0	0	0	0	0	0	0	0	0	0	0
MSTRG.26941	13.3501	-4.78282	0.468546	-10.2078	1.83e-24	1.02e-23	0	1	0	1	1	1	1	0	0	0	0	1	1	1	0	2	1	0	0	34	97	49	51	30	31	24	69	24	26	47	28	24	56	46	49	32
MSTRG.27004	1.01936	3.531	0.811395	4.35176	1.35e-05	2.81e-05	0	1	0	0	0	1	3	0	1	1	0	0	0	4	4	1	5	1	1	0	0	0	0	0	0	0	0	0	0	1	0	0	0	0	0	1
MSTRG.2703	12.5866	3.95712	0.426852	9.27047	1.85e-20	8.78e-20	8	9	44	7	7	16	11	0	27	15	3	9	13	10	9	26	5	30	30	2	7	0	7	2	0	0	7	1	2	5	0	0	2	3	1	2
MSTRG.27063	2.38181	-2.10475	0.539826	-3.89894	9.66e-05	0.000185691	1	0	0	0	0	0	3	0	0	0	0	0	1	3	0	0	1	1	1	5	4	9	4	6	8	6	2	2	3	2	8	7	8	8	23	3
MSTRG.27130	15.9515	-4.37646	0.420629	-10.4045	2.36e-25	1.36e-24	1	1	3	1	1	1	0	0	2	3	1	1	2	0	0	0	0	0	0	31	147	39	27	50	20	58	59	39	40	45	42	24	57	33	18	59
MSTRG.27166	0.734658	-1.99006	0.691575	-2.87758	0.00400734	0.00636273	0	0	0	0	0	0	0	1	0	0	0	0	0	0	0	0	0	0	0	6	1	1	4	2	5	3	0	2	3	4	0	1	0	1	2	4
MSTRG.2718	0.800166	3.35639	1.07294	3.12822	0.00175871	0.00292658	5	0	0	2	2	0	0	0	0	0	2	0	4	2	1	0	0	0	0	0	0	0	0	0	0	0	0	0	0	0	0	0	0	0	0	0
MSTRG.27182	22.9156	-1.78267	0.321962	-5.53689	3.08e-08	7.89e-08	3	17	0	8	8	5	3	14	3	2	3	3	3	2	11	4	4	42	42	99	47	14	124	63	52	59	50	39	41	58	60	70	67	31	49	60
MSTRG.27263	0.705638	-1.40733	0.668296	-2.10586	0.0352168	0.0484838	0	0	0	0	0	0	0	0	0	0	0	0	0	0	2	0	1	0	0	0	0	1	1	0	3	2	1	1	2	1	1	3	2	6	5	1
MSTRG.2727	6.91177	-3.41075	0.517972	-6.58482	4.55e-11	1.38e-10	0	0	0	2	2	1	0	4	0	0	1	1	1	1	0	1	0	0	0	37	11	39	36	30	20	21	28	14	18	39	11	7	1	20	21	1
MSTRG.27368	13.4068	7.14106	0.59818	11.938	7.5e-33	5.57e-32	12	24	19	12	12	12	21	6	60	12	54	4	35	9	3	2	2	36	36	0	0	0	0	0	2	0	0	0	0	0	1	0	0	0	0	0
MSTRG.2737	1.95995	1.01667	0.407646	2.49401	0.0126309	0.018641	1	5	1	1	1	2	2	3	1	1	0	1	4	2	4	0	0	2	2	1	2	1	1	4	4	2	4	1	4	4	1	0	1	1	2	3
MSTRG.27385	1.96303	2.5625	0.619486	4.13649	3.53e-05	7.06e-05	0	1	3	2	2	1	2	0	1	3	4	0	1	0	0	2	4	6	6	0	1	0	0	1	0	3	0	0	6	0	0	1	0	1	1	2
MSTRG.27389	41.408	-2.16314	0.169494	-12.7623	2.66e-37	2.26e-36	12	10	5	11	11	12	10	9	11	9	9	7	5	3	8	10	10	19	19	84	123	144	108	151	68	74	117	88	163	115	117	56	99	77	91	128
MSTRG.27488	1.80655	-1.62704	0.548432	-2.96671	0.00301005	0.00486061	0	0	0	3	3	0	0	3	0	0	1	0	0	1	0	0	1	0	0	2	5	8	9	3	1	9	3	1	5	1	7	5	3	5	9	6
MSTRG.27623	4.20909	4.16655	0.489259	8.51603	1.65e-17	6.89e-17	5	4	1	13	13	5	2	8	3	6	7	4	8	8	3	4	3	0	0	1	0	0	1	3	1	0	2	1	1	0	1	1	0	0	0	0
MSTRG.2766	8.13266	6.01839	0.713236	8.43814	3.22e-17	1.33e-16	1	0	5	1	1	5	31	18	1	18	25	4	2	34	3	2	1	1	1	0	1	0	0	1	2	0	0	1	0	0	0	0	0	0	0	0
MSTRG.27665	80.0813	-2.07426	0.261458	-7.93344	2.13e-15	8.08e-15	21	17	20	26	26	19	23	39	23	20	44	17	15	25	10	11	3	14	14	371	442	51	221	75	75	73	343	213	462	241	142	84	195	114	198	189
MSTRG.2769	4.82001	3.90606	0.538153	7.25827	3.92e-13	1.33e-12	5	1	3	6	6	2	7	3	3	4	12	4	1	12	0	4	3	7	7	0	5	0	2	2	2	0	1	1	0	0	1	0	0	0	0	0
MSTRG.27702	1.31647	-1.21166	0.557969	-2.17155	0.0298893	0.0416471	1	0	1	0	0	2	0	0	0	0	0	0	3	0	0	0	0	2	2	5	2	2	4	1	1	2	4	4	4	3	3	0	4	7	3	2
MSTRG.27709	4.69657	-4.88055	0.529874	-9.21077	3.24e-20	1.52e-19	0	0	0	0	0	0	0	0	0	0	0	0	0	0	0	0	0	0	0	6	33	23	15	6	8	6	20	11	15	16	8	10	20	20	30	10
MSTRG.27735	7.8839	-1.76886	0.330278	-5.35567	8.52e-08	2.12e-07	5	1	2	1	1	2	3	2	0	6	4	1	1	2	2	5	1	2	2	20	15	14	31	20	19	4	14	15	13	20	25	16	6	9	36	41
MSTRG.2779	2.00039	-3.11521	0.555968	-5.60322	2.1e-08	5.45e-08	0	1	0	0	0	0	0	0	0	0	0	0	0	0	1	1	0	0	0	14	6	3	12	4	9	3	8	2	7	5	3	8	4	1	9	11
MSTRG.27840	3.98347	4.37931	1.11483	3.92824	8.56e-05	0.000165405	1	1	0	2	2	0	0	1	263	8	44	1	201	12	0	0	0	30	30	0	0	0	1	0	0	0	3	0	0	0	3	0	0	0	0	0
MSTRG.27855	2137.5	2.40935	0.13424	17.9481	4.97e-72	9.73e-71	1899	1866	1389	2987	2987	1188	1334	2261	4541	2385	2997	2201	4424	2357	1650	1658	1731	3371	3371	1062	1057	811	1512	877	704	901	1457	864	1257	1558	1402	988	578	1205	713	1281
MSTRG.27867	2.63188	-3.85866	0.53423	-7.22285	5.09e-13	1.71e-12	1	0	0	0	0	0	0	0	0	0	0	0	0	0	0	0	0	0	0	10	7	4	9	6	6	4	7	14	10	7	6	7	19	6	13	4
MSTRG.279	1.68953	-2.4458	0.544013	-4.49584	6.93e-06	1.48e-05	0	0	0	0	0	1	0	1	1	0	0	0	0	0	0	1	0	0	0	3	3	1	5	2	2	4	9	6	3	5	10	8	5	5	8	2
MSTRG.27966	3.24972	-3.65369	0.517871	-7.05522	1.72e-12	5.62e-12	0	0	0	1	1	1	0	1	0	0	0	0	0	0	0	0	0	0	0	13	10	17	7	10	7	6	24	10	9	8	9	10	4	7	4	7
MSTRG.27970	21.9126	6.84552	0.60633	11.2901	1.47e-29	9.8e-29	20	14	11	21	21	9	8	4	143	27	48	6	106	41	4	3	3	79	79	2	0	0	0	0	2	0	0	1	0	1	2	0	0	0	0	1
MSTRG.28027	58.2555	1.92826	0.487151	3.95824	7.55e-05	0.000146667	6	43	38	43	43	39	1	9	552	9	145	3	1970	115	6	2	6	162	162	36	39	28	54	35	14	34	24	16	28	51	126	38	38	28	52	30
MSTRG.28030	3.24481	1.71442	0.429249	3.99399	6.5e-05	0.000126896	5	0	1	9	9	2	1	3	13	4	0	2	2	0	0	2	2	6	6	6	3	0	5	3	1	3	2	1	2	2	4	1	2	0	4	2
MSTRG.28031	8.93784	4.85439	0.658928	7.36709	1.74e-13	6.02e-13	2	2	1	1	1	1	2	32	55	4	67	1	8	25	0	1	3	25	25	0	0	1	1	2	1	0	0	1	1	0	1	0	1	1	0	4
MSTRG.28041	1.24128	-1.50525	0.557481	-2.70009	0.00693203	0.0106494	0	1	0	0	0	2	0	0	1	0	0	0	1	0	1	0	0	1	1	2	6	1	2	5	5	3	4	4	1	2	1	2	5	2	2	2
MSTRG.28089	1.17515	2.17985	0.692093	3.14965	0.00163464	0.00273117	0	0	0	0	0	2	0	1	8	0	3	1	0	1	1	0	0	6	6	0	1	1	3	1	1	0	1	0	0	1	0	2	0	1	0	0
MSTRG.28181	0.532575	2.93682	0.98075	2.99446	0.0027493	0.00446041	0	0	0	1	1	1	1	0	1	2	2	0	4	1	0	0	0	0	0	0	0	0	0	0	0	0	0	0	0	0	0	0	0	0	0	0
MSTRG.28182	0.493702	2.74835	1.09607	2.50746	0.0121601	0.0179926	0	1	1	0	0	0	1	6	0	0	1	0	0	0	0	1	1	0	0	0	0	0	0	0	0	0	0	0	0	0	0	0	0	0	0	0
MSTRG.28189	11.0763	-3.29501	0.399515	-8.24752	1.62e-16	6.46e-16	0	1	0	3	3	0	3	1	2	1	3	2	1	1	1	2	0	1	1	28	17	67	35	19	19	62	17	10	21	6	79	43	66	24	38	27
MSTRG.2819	218.674	-2.33584	0.243628	-9.58773	9e-22	4.51e-21	43	53	32	42	42	27	39	66	17	55	41	23	81	80	102	43	25	37	37	266	172	882	354	759	393	1448	207	200	1156	192	602	561	926	509	547	904
MSTRG.28216	4.47945	-1.48449	0.506089	-2.93326	0.00335421	0.0053822	2	3	0	0	0	2	0	0	2	2	0	1	7	0	0	1	2	3	3	18	10	2	16	38	4	5	17	14	1	10	15	0	2	3	11	3
MSTRG.28218	17.5937	-1.89983	0.41427	-4.58598	4.52e-06	9.83e-06	7	11	1	0	0	11	3	2	10	6	3	1	7	1	1	2	7	0	0	107	15	12	95	91	31	13	48	39	11	47	66	11	20	16	51	8
MSTRG.2823	1.53656	-1.48804	0.530939	-2.80267	0.00506821	0.0079315	0	0	2	1	1	0	1	1	0	0	1	0	1	0	1	1	0	0	0	4	3	5	3	5	3	3	5	4	9	4	6	4	2	1	0	1
MSTRG.28246	13.6889	-2.52328	0.24359	-10.3587	3.82e-25	2.19e-24	2	4	4	4	4	1	2	3	1	3	3	1	0	0	4	2	2	6	6	39	37	45	52	26	36	28	44	30	38	25	41	32	18	39	48	50
MSTRG.2828	34.1757	-1.51464	0.151581	-9.99223	1.65e-23	8.88e-23	13	9	10	10	10	6	8	28	10	8	16	9	15	14	12	11	13	6	6	56	123	105	72	72	86	71	79	66	86	67	103	85	86	56	74	73
MSTRG.28341	11.2055	3.89396	0.309899	12.5652	3.28e-36	2.7e-35	16	16	19	13	13	6	19	14	19	18	14	9	22	13	4	8	1	17	17	3	4	1	0	3	2	4	5	2	1	6	2	2	0	1	2	2
MSTRG.2845	14.6123	2.60698	0.285773	9.12255	7.34e-20	3.4e-19	10	13	17	6	6	28	11	10	27	15	20	16	10	11	14	3	6	26	26	5	11	4	4	9	7	1	5	5	9	16	4	4	11	3	4	8
MSTRG.28459	1.6736	-1.19336	0.499012	-2.39144	0.0167823	0.0243352	1	1	0	0	0	0	1	1	2	0	1	0	2	1	1	0	0	0	0	9	2	6	6	1	3	1	5	0	6	3	4	8	2	2	2	4
MSTRG.28473	18.3142	-3.58898	0.332419	-10.7965	3.57e-27	2.21e-26	0	2	2	3	3	2	2	0	2	0	1	0	3	2	4	3	1	5	5	72	71	62	89	48	29	16	52	24	71	56	69	52	123	41	67	24
MSTRG.28515	3.12424	-1.86518	0.407457	-4.57761	4.7e-06	1.02e-05	1	0	1	1	1	0	1	1	0	0	1	2	2	1	0	1	1	0	0	5	12	5	4	13	6	8	9	5	8	10	9	6	10	6	6	8
MSTRG.28554	1.16905	-2.25753	0.613381	-3.68047	0.000232801	0.000430016	0	0	0	1	1	1	0	0	0	0	0	0	0	0	0	0	0	1	1	2	12	4	4	5	2	0	1	5	4	2	1	4	3	0	2	2
MSTRG.28595	37.5561	2.8411	0.391925	7.24908	4.2e-13	1.42e-12	11	34	87	60	60	12	102	5	32	69	16	6	44	10	21	86	27	59	59	14	8	6	9	3	20	2	6	15	9	14	36	13	6	58	9	9
MSTRG.28671	34.818	-1.62716	0.254918	-6.38307	1.74e-10	5.1e-10	0	20	16	13	13	13	3	10	9	20	16	8	15	11	18	5	8	4	4	118	86	70	74	87	22	70	83	77	144	74	123	67	210	50	68	46
MSTRG.28683	6.46763	4.59887	0.686471	6.69929	2.09e-11	6.46e-11	5	24	0	0	0	1	6	1	1	0	5	2	3	25	21	3	22	13	13	0	0	0	0	1	5	0	0	0	0	1	2	0	2	1	0	0
MSTRG.28830	15.8598	1.23337	0.182352	6.76369	1.35e-11	4.18e-11	10	12	16	9	9	7	16	7	18	20	17	20	26	6	17	13	17	22	22	14	27	10	13	14	14	11	16	18	14	10	14	15	21	17	16	14
MSTRG.28942	34.4221	5.16726	0.362499	14.2546	4.2e-46	4.56e-45	34	54	32	140	140	38	22	56	41	37	40	22	24	32	23	57	10	24	24	1	5	2	7	1	11	1	2	2	1	6	1	1	5	3	0	1
MSTRG.2895	1.02349	-2.23852	0.782711	-2.85996	0.00423699	0.00670491	1	0	0	0	0	0	0	0	1	0	0	0	0	0	0	0	0	0	0	3	3	5	2	1	0	0	14	0	1	2	0	0	4	11	0	6
MSTRG.29025	6.94112	6.42858	0.518333	12.4024	2.54e-35	2.03e-34	13	12	9	6	6	2	4	11	10	9	5	9	20	14	7	6	13	7	7	0	0	0	0	0	0	1	0	0	1	0	0	0	0	0	0	0
MSTRG.29108	29.0862	6.64465	0.851508	7.80339	6.03e-15	2.24e-14	27	17	2	22	22	3	2	6	706	15	71	0	401	46	0	3	1	164	164	0	0	1	1	0	0	0	3	1	0	0	6	0	0	0	0	0
MSTRG.29241	2.83762	2.40753	0.420717	5.72245	1.05e-08	2.78e-08	2	7	2	2	2	3	0	2	1	5	4	5	4	4	5	5	1	1	1	3	1	1	0	1	4	1	0	0	1	1	0	2	3	2	0	2
MSTRG.2940	17.2044	7.38853	0.508801	14.5214	8.86e-48	1.01e-46	20	14	17	14	14	20	41	24	13	23	24	24	10	36	27	14	32	15	15	0	0	0	0	0	1	0	0	0	0	1	1	0	0	1	0	0
MSTRG.29439	388.336	-3.21956	0.111286	-28.9306	4.93e-184	8.11e-182	57	45	39	45	45	49	44	73	50	46	74	38	61	55	50	32	25	52	52	1535	1412	1077	1465	1043	753	582	1562	865	1502	1073	1182	1289	905	840	938	1126
MSTRG.29715	3.39036	1.8467	0.376075	4.91046	9.09e-07	2.09e-06	2	2	0	4	4	1	4	4	11	2	0	5	4	5	4	2	4	3	3	2	4	4	0	5	1	0	2	2	3	6	0	1	1	2	4	1
MSTRG.29719	4.70771	1.35347	0.289334	4.67788	2.9e-06	6.41e-06	7	6	4	6	6	3	0	4	4	4	6	9	10	6	1	1	3	3	3	7	6	5	4	6	3	3	4	4	6	7	4	1	2	4	3	3
MSTRG.29728	10.5088	1.17561	0.305655	3.8462	0.000119966	0.000228314	5	6	7	4	4	5	12	5	37	7	5	5	49	6	2	8	4	7	7	7	16	8	10	16	13	5	19	6	15	8	13	6	8	11	8	3
MSTRG.29848	3.49759	-1.60267	0.408814	-3.92029	8.84e-05	0.000170591	1	1	0	0	0	0	2	3	0	0	4	2	1	2	1	1	1	1	1	5	16	2	16	4	12	6	9	7	6	2	20	8	9	6	7	14
MSTRG.29851	1.44152	-2.61908	0.544106	-4.81355	1.48e-06	3.35e-06	0	0	0	0	0	1	0	0	1	0	0	0	0	0	0	0	0	1	1	3	5	4	8	4	7	6	5	3	1	3	8	2	1	4	3	3
MSTRG.29855	1.6525	-2.79728	0.549738	-5.08839	3.61e-07	8.6e-07	0	0	2	0	0	0	0	0	0	0	0	0	0	0	0	0	1	0	0	3	8	2	7	5	5	3	9	5	2	2	5	7	4	1	11	2
MSTRG.29938	21.3046	-1.31736	0.193535	-6.8068	9.98e-12	3.13e-11	9	12	5	6	6	5	6	10	8	4	6	8	6	6	20	4	6	9	9	42	56	31	49	27	26	37	69	26	65	27	60	80	88	50	46	66
MSTRG.29998	3.98431	-1.7801	0.360842	-4.93318	8.09e-07	1.87e-06	1	0	1	0	0	0	0	4	1	1	4	1	2	1	0	0	1	3	3	8	8	13	7	13	8	15	15	6	10	10	7	14	6	5	7	12
MSTRG.30005	176.981	-2.16248	0.257556	-8.39617	4.61e-17	1.89e-16	56	28	80	20	20	47	40	48	30	56	68	21	19	54	38	22	51	29	29	261	815	321	267	882	276	340	465	509	757	259	340	278	166	225	753	244
MSTRG.3045	0.893329	-1.85943	0.644296	-2.88599	0.00390189	0.00620409	0	0	0	0	0	0	2	0	1	0	0	0	0	0	0	0	0	0	0	0	2	4	4	0	3	0	4	1	9	1	1	1	4	4	1	3
MSTRG.3092	12.2887	-2.96999	0.3084	-9.63031	5.95e-22	3e-21	2	2	2	2	2	1	1	0	4	0	2	1	3	3	5	1	0	3	3	26	76	45	29	24	20	23	62	30	57	19	42	34	49	20	36	28
MSTRG.3127	4.67193	5.81081	0.58341	9.96009	2.28e-23	1.22e-22	4	9	7	6	6	7	12	1	8	4	0	6	5	17	3	5	1	2	2	0	0	0	0	0	1	1	0	0	0	0	0	0	0	0	0	0
MSTRG.3167	3.51507	-4.1	0.56787	-7.21995	5.2e-13	1.75e-12	0	0	0	0	0	0	0	0	0	1	0	0	0	0	1	0	0	0	0	13	4	7	20	8	18	0	12	12	14	7	20	16	2	16	9	6
MSTRG.3178	9.27646	-3.96174	0.523006	-7.57494	3.59e-14	1.29e-13	1	2	0	0	0	0	0	3	1	3	0	0	0	1	0	0	0	0	0	19	97	16	31	6	21	16	30	53	21	5	9	15	33	41	20	13
MSTRG.3197	12.8206	1.66368	0.29074	5.72223	1.05e-08	2.78e-08	10	15	6	6	6	11	8	14	26	15	21	9	11	9	5	5	5	17	17	10	13	4	22	6	3	4	19	8	9	26	12	3	7	12	2	4
MSTRG.3312	23.5826	-3.74021	0.277278	-13.4891	1.81e-41	1.74e-40	1	3	2	3	3	4	3	2	1	1	1	3	3	2	2	2	2	2	2	59	93	67	88	82	36	30	62	65	58	95	52	104	66	59	96	70
MSTRG.335	23.3179	5.62109	0.474504	11.8462	2.25e-32	1.64e-31	29	3	21	18	18	16	36	14	125	40	11	8	20	6	10	25	12	41	41	0	3	1	1	0	3	2	4	0	0	3	0	0	4	0	1	3
MSTRG.3352	54.2198	6.21341	0.57349	10.8344	2.37e-27	1.47e-26	37	19	41	50	50	51	30	224	45	57	32	44	34	30	41	154	60	17	17	0	0	0	4	0	4	0	0	1	0	18	1	0	0	4	1	0
MSTRG.3358	0.667239	-1.82424	0.709359	-2.57168	0.0101208	0.0151522	0	0	0	0	0	0	0	0	0	1	0	0	0	0	0	0	0	0	0	0	4	3	2	7	2	0	2	2	1	1	1	1	2	1	0	0
MSTRG.3398	0.920953	3.43183	1.05313	3.25869	0.00111928	0.0019101	1	0	1	1	1	0	0	0	15	0	2	0	2	0	0	0	0	3	3	0	0	1	0	0	0	0	0	0	0	0	0	0	0	0	0	0
MSTRG.3450	9.27776	-1.94193	0.383798	-5.05978	4.2e-07	9.94e-07	2	2	1	0	0	0	2	4	1	3	5	0	2	5	2	2	2	10	10	29	10	3	42	21	8	18	11	29	27	14	33	35	68	9	8	54
MSTRG.3453	4.22739	-1.2957	0.472412	-2.74273	0.00609305	0.00943716	0	1	0	1	1	2	2	5	1	3	0	0	0	2	2	0	0	8	8	13	7	1	16	7	4	6	2	15	5	3	15	24	26	1	6	17
MSTRG.3467	4.90861	-3.19523	0.550994	-5.79904	6.67e-09	1.79e-08	0	0	0	0	0	0	0	6	0	0	2	0	0	0	1	1	0	1	1	6	6	18	8	19	23	21	18	1	6	1	34	23	20	6	21	21
MSTRG.3507	0.781859	-2.12076	0.607492	-3.491	0.000481209	0.000858161	0	0	0	0	0	0	1	0	0	0	0	0	0	0	0	0	0	0	0	4	0	2	7	2	2	1	4	1	5	1	3	2	0	3	3	3
MSTRG.3508	39.8908	-1.1743	0.230584	-5.09272	3.53e-07	8.4e-07	20	19	26	17	17	7	9	8	16	7	12	5	15	6	16	22	7	20	20	90	89	97	131	60	42	64	96	69	109	43	137	95	61	175	70	87
MSTRG.354	3.94266	5.06955	0.623509	8.13067	4.27e-16	1.67e-15	6	6	14	10	10	0	0	5	4	4	1	7	13	3	2	8	0	2	2	0	0	0	0	1	0	0	1	0	0	0	0	1	0	1	1	0
MSTRG.3594	0.978008	-1.789	0.64297	-2.7824	0.00539582	0.00841782	0	0	0	0	0	0	0	0	2	1	0	0	0	0	0	1	0	0	0	1	8	1	5	1	4	0	2	0	6	5	1	1	1	1	1	5
MSTRG.362	3.00473	4.97812	0.631919	7.87778	3.33e-15	1.25e-14	8	5	6	2	2	0	1	3	0	6	2	11	2	1	4	2	4	1	1	0	0	0	0	0	2	0	0	0	0	0	0	0	0	0	0	1
MSTRG.3626	14.5335	5.7066	0.53318	10.7029	9.86e-27	5.98e-26	11	23	4	11	11	7	25	20	4	0	10	5	3	36	63	24	40	17	17	0	1	3	0	1	1	0	0	0	1	0	1	0	1	3	1	0
MSTRG.363	431.201	6.42561	0.586437	10.957	6.15e-28	3.89e-27	392	250	436	296	296	447	997	910	23	724	284	595	69	756	497	899	678	194	194	1	5	1	8	13	87	0	1	3	6	63	4	1	2	17	0	7
MSTRG.3648	27.5793	3.37834	0.211317	15.987	1.57e-57	2.24e-56	41	21	23	41	41	19	34	36	21	26	24	37	26	31	44	33	29	27	27	5	8	5	7	6	1	6	11	10	12	14	18	6	5	9	5	3
MSTRG.3652	7.40717	-1.83795	0.291611	-6.30274	2.92e-10	8.49e-10	3	1	2	1	1	1	5	5	3	4	0	1	1	1	3	2	0	2	2	23	34	12	20	21	16	7	27	12	26	27	20	11	17	11	11	20
MSTRG.3654	3.11736	-1.91758	0.417392	-4.59421	4.34e-06	9.47e-06	0	0	0	0	0	1	1	1	2	0	1	1	2	2	1	2	0	1	1	7	12	7	5	7	4	10	7	8	10	14	16	6	7	2	8	6
MSTRG.3783	1.44351	-1.20127	0.541679	-2.21767	0.0265772	0.0373219	0	1	1	0	0	0	0	3	1	1	1	2	0	0	0	0	0	0	0	6	2	1	4	5	2	6	7	5	2	1	2	1	2	2	1	4
MSTRG.3814	4.11281	-1.11804	0.344713	-3.24339	0.00118118	0.00201134	0	3	1	1	1	2	1	3	3	0	1	3	1	0	1	1	3	4	4	6	16	6	13	3	2	6	16	8	18	8	7	5	6	14	5	16
MSTRG.3862	8.78371	-1.12773	0.252839	-4.46027	8.19e-06	1.74e-05	2	1	3	5	5	4	4	3	1	3	7	4	7	3	3	2	1	8	8	19	20	13	30	20	17	19	14	10	39	29	17	22	23	7	29	21
MSTRG.3871	4.53742	-2.456	0.393442	-6.24236	4.31e-10	1.24e-09	0	1	0	0	0	4	1	1	2	0	3	1	0	0	1	0	0	1	1	9	20	10	16	11	8	9	26	5	16	9	19	10	9	6	21	14
MSTRG.3912	2.59085	-2.58143	0.55842	-4.62274	3.79e-06	8.29e-06	0	1	0	0	0	3	0	0	0	2	0	0	1	0	1	0	0	0	0	9	9	2	9	4	1	5	19	5	13	8	16	6	13	1	3	2
MSTRG.3919	1.43193	-2.38467	0.552743	-4.31424	1.6e-05	3.32e-05	1	0	0	0	0	0	0	1	0	0	0	0	0	0	0	0	0	1	1	8	3	4	2	1	5	2	7	5	6	2	2	6	2	2	8	2
MSTRG.403	1.61065	-1.21256	0.534207	-2.26984	0.0232176	0.0329446	0	1	0	0	0	1	0	0	2	0	0	1	2	0	1	0	0	0	0	6	7	1	5	3	1	0	7	2	5	1	2	2	6	2	9	5
MSTRG.4035	15.2689	1.86844	0.22783	8.20099	2.38e-16	9.44e-16	12	7	4	14	14	9	13	11	28	6	22	14	22	32	24	12	11	11	11	7	20	7	16	10	8	9	10	4	12	9	9	16	20	8	15	4
MSTRG.4044	1.09044	-2.58706	0.606887	-4.26283	2.02e-05	4.14e-05	0	0	0	0	0	0	0	0	0	0	0	0	0	0	1	0	0	0	0	2	4	0	8	2	3	0	4	3	4	5	3	2	10	4	3	1
MSTRG.4048	0.484486	-1.66523	0.719311	-2.31504	0.0206108	0.0294729	0	0	0	0	0	0	0	0	0	0	0	0	0	0	0	0	0	0	0	2	2	0	8	3	0	0	1	1	1	0	2	2	1	1	2	2
MSTRG.4132	1.1753	3.75576	1.02752	3.65519	0.000256996	0.000472617	0	0	0	4	4	0	2	7	6	0	1	0	0	7	0	2	0	0	0	0	0	0	0	0	0	0	0	0	0	0	0	0	0	0	0	1
MSTRG.4133	9.57277	1.56916	0.321727	4.87732	1.08e-06	2.46e-06	18	4	6	7	7	19	10	13	32	7	7	5	8	9	4	3	2	12	12	6	19	2	10	11	3	1	16	11	9	4	4	2	9	12	5	3
MSTRG.4141	8.32657	-3.74181	0.448402	-8.34477	7.14e-17	2.9e-16	0	2	0	1	1	0	1	0	0	1	1	0	0	0	1	1	0	5	5	20	13	26	23	13	9	21	30	12	61	20	24	12	45	41	17	35
MSTRG.4150	1.9644	-3.08554	0.575095	-5.36526	8.08e-08	2.02e-07	0	1	0	0	0	1	0	0	1	0	0	0	0	0	0	0	0	0	0	1	12	10	7	8	5	1	16	4	5	3	8	0	5	2	6	5
MSTRG.4162	96.7533	6.08521	0.400318	15.2009	3.49e-52	4.46e-51	136	163	106	235	235	155	56	143	110	156	128	70	104	40	116	70	83	204	204	0	4	0	4	5	3	0	4	3	2	37	3	1	1	4	1	0
MSTRG.4163	11.3019	-5.94773	0.546697	-10.8794	1.45e-27	9.03e-27	0	0	0	0	0	0	0	0	0	0	0	0	0	1	0	0	0	0	0	25	59	98	25	29	37	17	131	11	35	36	31	31	25	9	25	22
MSTRG.4164	25.2808	-5.33203	0.589574	-9.04386	1.51e-19	6.92e-19	0	1	0	0	0	0	0	0	2	0	0	0	0	1	2	1	0	0	0	120	53	53	323	76	78	19	132	4	88	50	213	16	99	110	5	26
MSTRG.4167	1.47379	-2.18633	0.661403	-3.30559	0.000947781	0.00163218	0	0	0	1	1	0	0	0	1	1	0	1	0	0	0	0	0	0	0	5	23	2	1	4	1	0	6	6	1	5	0	3	1	3	4	1
MSTRG.4199	10.1204	1.68247	0.234854	7.16389	7.84e-13	2.61e-12	13	18	12	6	6	6	12	13	2	14	10	10	9	5	5	11	6	13	13	11	6	3	19	3	8	10	10	3	5	7	4	10	10	6	8	10
MSTRG.4210	12.1084	-4.94391	0.499104	-9.90555	3.94e-23	2.09e-22	1	0	0	0	0	0	2	2	0	0	1	1	1	0	0	0	0	0	0	33	42	70	19	30	35	48	34	23	43	34	55	57	16	22	29	18
MSTRG.4211	39.5396	-4.70947	0.290681	-16.2015	4.92e-59	7.26e-58	2	3	0	1	1	2	1	3	2	1	3	1	2	2	3	2	0	4	4	152	142	176	93	106	126	77	173	109	148	93	136	114	62	68	96	103
MSTRG.4220	5.79675	-2.46282	0.440888	-5.58604	2.32e-08	6e-08	3	1	0	0	0	0	2	4	1	0	0	0	1	0	2	2	0	1	1	3	6	18	16	23	4	29	9	1	17	6	27	29	14	22	35	17
MSTRG.4231	66.6592	-2.99713	0.284777	-10.5245	6.66e-26	3.92e-25	11	8	8	4	4	4	2	31	4	5	13	2	12	13	25	11	6	2	2	99	106	210	258	203	101	206	86	47	151	63	355	352	314	147	344	271
MSTRG.4277	3.12626	-1.55405	0.412609	-3.76641	0.000165615	0.000310462	0	0	1	0	0	3	0	3	0	0	2	3	0	1	1	1	0	2	2	4	11	6	10	9	10	11	4	5	9	5	5	12	16	2	6	3
MSTRG.4367	3463.73	-1.53959	0.190319	-8.08952	5.99e-16	2.33e-15	978	1633	1724	1261	1261	914	1831	896	847	611	768	469	890	641	1582	1796	571	954	954	6855	9331	13676	9865	7653	7021	9935	9160	4329	8058	4217	10855	7988	5638	13695	6284	8070
MSTRG.4384	2.71314	-1.09119	0.395201	-2.7611	0.00576077	0.00895026	0	2	1	2	2	1	2	3	1	0	0	1	2	2	1	1	0	0	0	5	9	1	4	7	2	2	15	5	12	7	7	5	3	5	6	7
MSTRG.4543	9.88916	2.15838	0.331414	6.51264	7.38e-11	2.21e-10	21	9	9	25	25	9	5	10	3	12	7	14	5	6	5	13	9	2	2	7	10	3	12	4	3	2	7	15	6	7	3	2	7	2	1	3
MSTRG.4553	3.47285	-3.90015	0.589113	-6.62038	3.58e-11	1.09e-10	0	0	0	0	0	0	1	0	0	0	0	0	0	0	1	1	0	0	0	8	28	12	16	0	7	2	9	19	10	8	12	1	11	6	11	7
MSTRG.4581	5.31431	-3.23187	0.570976	-5.66025	1.51e-08	3.96e-08	0	2	2	0	0	1	2	2	0	1	0	0	1	0	0	0	0	0	0	13	11	35	4	4	0	17	8	1	49	4	19	10	34	15	8	28
MSTRG.4586	1.63546	1.70959	0.484616	3.52772	0.000419159	0.000753216	3	0	1	2	2	1	0	6	0	1	0	2	3	3	1	2	1	1	1	1	0	1	1	2	1	1	2	0	4	0	2	0	1	3	2	1
MSTRG.464	21.8921	5.56978	0.426222	13.0678	5.03e-39	4.48e-38	32	22	14	25	25	36	25	44	25	24	33	31	12	27	17	23	13	16	16	0	5	0	0	1	0	0	2	0	0	11	1	0	0	4	0	0
MSTRG.4655	8.07852	-2.25997	0.303506	-7.44622	9.61e-14	3.36e-13	1	2	0	1	1	2	2	2	2	0	0	2	3	1	4	1	1	4	4	19	24	29	20	27	13	11	48	9	15	14	23	29	16	30	19	23
MSTRG.4730	11.808	1.76014	0.232651	7.56558	3.86e-14	1.38e-13	8	11	8	13	13	3	7	13	15	7	32	11	4	16	10	5	12	30	30	11	7	7	4	5	4	6	16	9	8	14	10	7	8	10	8	11
MSTRG.4760	2117.46	-1.42677	0.178895	-7.97547	1.52e-15	5.79e-15	488	742	513	723	723	569	611	657	1543	716	930	417	1765	679	526	424	376	1746	1746	5798	7706	4634	6218	9102	3164	3079	9440	3818	3478	5218	4399	2275	3381	4249	3286	3615
MSTRG.4953	1.97094	-1.7789	0.523989	-3.39492	0.000686493	0.00120196	0	1	1	1	1	0	1	0	0	0	2	0	1	0	2	0	0	1	1	9	5	4	8	10	5	4	10	5	1	6	4	3	4	3	4	0
MSTRG.4986	18.5601	-1.13608	0.286708	-3.96249	7.42e-05	0.000144191	8	5	6	9	9	6	4	10	8	13	8	1	5	1	10	11	6	8	8	42	59	34	80	36	16	24	74	55	51	5	39	4	49	51	44	30
MSTRG.5	89.1679	6.19258	0.545689	11.3482	7.57e-30	5.09e-29	72	65	66	83	83	182	175	245	7	43	75	147	27	98	112	127	146	32	32	0	2	1	5	3	8	0	3	0	0	26	2	0	2	6	0	0
MSTRG.500	266.545	-1.67154	0.157167	-10.6354	2.04e-26	1.22e-25	87	75	98	112	112	89	52	99	116	66	71	41	100	78	82	76	71	133	133	716	1221	712	587	489	246	424	991	408	789	517	944	850	1044	305	551	637
MSTRG.5049	5.54005	2.77467	0.33584	8.26189	1.43e-16	5.74e-16	13	4	9	8	8	5	6	6	3	4	4	10	8	3	2	5	8	7	7	5	4	0	5	0	0	1	2	3	4	1	2	0	5	1	3	3
MSTRG.5057	0.730238	-2.1989	0.750637	-2.92938	0.00339639	0.00544552	0	0	0	0	0	0	0	0	0	0	0	0	0	0	0	0	0	0	0	2	7	3	2	4	1	1	6	2	0	7	0	0	2	0	2	0
MSTRG.510	590.05	4.22212	0.149778	28.1891	7.95e-175	1.11e-172	596	748	727	734	734	700	824	822	1231	575	879	699	697	788	563	487	625	1017	1017	76	120	96	73	171	86	103	136	42	93	207	115	77	46	61	79	75
MSTRG.5104	77.4657	4.99777	0.198835	25.1352	2.05e-139	1.55e-137	87	78	86	125	125	82	76	107	155	118	91	108	97	65	66	95	88	131	131	4	7	8	2	9	6	10	5	3	13	27	1	3	5	10	5	8
MSTRG.5353	3.74894	-4.56983	0.51538	-8.86691	7.52e-19	3.33e-18	0	0	0	0	0	0	0	0	0	0	0	0	0	0	0	0	0	0	0	12	24	11	25	14	13	12	6	8	8	12	17	7	12	4	11	10
MSTRG.5376	33.5257	-1.74143	0.199988	-8.70767	3.1e-18	1.34e-17	6	8	9	4	4	15	16	6	4	5	18	5	27	9	17	8	5	13	13	102	123	58	148	76	74	50	132	65	67	68	68	56	109	75	62	77
MSTRG.5481	4.58614	-2.42548	0.431633	-5.61931	1.92e-08	4.98e-08	0	1	0	2	2	1	0	1	0	1	1	4	1	1	2	0	1	0	0	7	17	11	11	9	22	9	5	10	13	5	16	25	12	7	28	6
MSTRG.5482	9.42453	-1.65465	0.307976	-5.37266	7.76e-08	1.94e-07	9	4	2	3	3	0	0	1	3	4	4	0	5	1	3	6	3	1	1	25	41	14	28	9	32	9	22	14	28	9	26	38	41	14	28	22
MSTRG.5534	4.44606	-1.43089	0.343339	-4.16756	3.08e-05	6.2e-05	2	1	1	1	1	3	1	2	1	2	1	2	1	2	0	1	2	2	2	5	6	8	16	12	16	19	16	7	13	9	9	17	11	4	10	2
MSTRG.56	12.7795	-3.78714	0.360407	-10.508	7.94e-26	4.66e-25	3	0	2	1	1	0	1	1	1	3	1	1	0	1	2	2	0	0	0	39	42	46	26	34	40	33	38	53	43	38	29	18	39	30	30	34
MSTRG.5665	5.54758	-1.31297	0.40478	-3.24366	0.00118006	0.00200957	2	4	2	2	2	0	5	2	2	2	0	1	0	1	2	4	1	4	4	7	4	34	5	0	7	14	12	7	32	11	14	14	3	6	10	15
MSTRG.5710	1.72987	2.46648	0.534687	4.61293	3.97e-06	8.68e-06	0	3	1	3	3	5	5	4	2	1	1	0	0	2	1	2	1	0	0	0	0	1	1	1	0	3	2	0	2	0	0	0	1	0	2	1
MSTRG.5744	2.98097	-2.15904	0.455436	-4.74059	2.13e-06	4.76e-06	2	0	0	1	1	0	0	0	0	3	0	1	0	0	1	1	2	1	1	11	9	11	4	6	5	7	5	7	16	9	12	3	4	6	8	9
MSTRG.5764	4.73691	-2.07497	0.378557	-5.48127	4.22e-08	1.07e-07	1	2	2	2	2	0	0	3	1	1	0	1	3	0	1	1	1	2	2	7	10	13	17	8	6	20	7	2	10	21	17	23	18	7	22	10
MSTRG.5780	9.0953	4.8683	0.765558	6.35915	2.03e-10	5.94e-10	3	4	22	21	21	5	0	1	16	0	18	3	58	55	4	3	1	0	0	0	2	1	1	2	0	0	0	0	0	3	3	0	0	2	0	0
MSTRG.5800	6.22993	-2.24282	0.344197	-6.5161	7.22e-11	2.16e-10	1	0	0	1	1	0	0	1	5	0	0	1	1	1	4	4	3	2	2	15	18	15	21	25	6	16	14	6	30	14	18	21	35	12	15	14
MSTRG.5816	7.82239	6.03881	0.618572	9.7625	1.63e-22	8.42e-22	23	5	8	21	21	4	3	8	6	15	2	14	3	0	23	7	3	11	11	0	0	0	0	0	0	0	0	0	0	4	1	0	0	0	0	0
MSTRG.5870	0.67643	-1.82349	0.71366	-2.55513	0.0106149	0.0158411	0	0	0	0	0	0	0	0	0	1	0	0	0	0	0	0	0	0	0	1	0	4	3	1	3	1	0	3	0	2	1	3	1	3	7	0
MSTRG.5920	2.77665	-2.00201	0.522544	-3.83128	0.00012748	0.000242055	0	0	1	0	0	0	0	0	4	1	1	0	1	2	1	0	0	2	2	0	9	7	7	19	2	2	15	10	9	2	8	6	6	4	2	7
MSTRG.5937	46.102	-1.83364	0.148087	-12.3822	3.26e-35	2.59e-34	17	12	5	10	10	14	22	12	10	22	8	15	13	9	17	11	5	16	16	116	163	91	136	115	106	86	189	96	112	105	107	107	85	92	99	109
MSTRG.6015	2.95106	3.21694	0.439979	7.31157	2.64e-13	9.02e-13	3	1	3	4	4	5	3	6	2	1	8	4	4	6	2	1	2	5	5	1	0	1	0	1	3	0	1	0	1	3	1	2	0	1	0	1
MSTRG.607	1.42803	4.01592	0.804195	4.99371	5.92e-07	1.39e-06	3	3	0	0	0	0	3	5	0	0	3	0	0	9	1	2	2	0	0	0	0	0	0	0	0	1	0	0	0	0	0	0	0	1	0	0
MSTRG.6219	3.01998	-2.68254	0.497106	-5.39631	6.8e-08	1.71e-07	0	0	1	0	0	0	1	1	0	0	0	1	0	0	1	0	1	2	2	10	18	3	5	10	5	12	7	4	11	10	8	6	15	7	10	5
MSTRG.6321	0.955797	2.2392	0.657789	3.40413	0.000663763	0.00116391	1	0	0	0	0	1	2	1	0	0	4	2	1	0	0	3	1	1	1	0	0	0	0	1	1	2	0	0	0	1	1	1	0	0	1	0
MSTRG.6346	9.53009	-3.62063	0.460631	-7.86016	3.84e-15	1.44e-14	1	2	0	3	3	1	0	0	3	0	1	0	3	0	0	0	0	1	1	59	44	16	29	35	7	9	58	30	28	44	45	7	15	11	7	26
MSTRG.645	3.54723	-1.65551	0.399496	-4.14401	3.41e-05	6.85e-05	0	1	1	0	0	1	0	1	6	1	3	1	0	3	1	0	0	1	1	12	15	8	11	15	7	2	14	8	10	3	12	11	8	5	3	8
MSTRG.6472	9.8807	-5.76771	0.535239	-10.7759	4.47e-27	2.75e-26	0	0	0	0	0	0	0	0	0	0	0	0	0	0	0	0	0	1	1	21	35	16	33	18	13	52	15	23	92	13	41	52	42	13	14	29
MSTRG.6575	13.26	-3.33595	0.312119	-10.6881	1.16e-26	7e-26	1	2	1	1	1	3	1	5	0	2	0	1	1	4	0	0	2	2	2	38	45	40	71	44	22	23	34	26	33	26	40	25	65	33	51	47
MSTRG.6604	67.4163	8.18792	0.651619	12.5655	3.27e-36	2.69e-35	109	21	28	59	59	4	50	28	12	250	11	214	185	55	32	46	275	89	89	0	0	0	0	0	1	0	0	0	1	6	0	0	1	1	0	0
MSTRG.6665	0.955152	-1.48282	0.605375	-2.44942	0.0143088	0.0209471	1	1	1	0	0	0	0	0	0	0	0	0	0	0	1	0	1	0	0	0	0	3	3	0	0	5	2	1	8	3	3	3	2	1	3	4
MSTRG.6679	3.34804	-2.7231	0.492033	-5.53439	3.12e-08	8e-08	1	0	0	0	0	0	1	2	1	0	1	0	2	1	0	0	0	1	1	11	8	3	15	12	4	4	12	9	17	8	12	5	8	11	9	21
MSTRG.6712	15.8071	3.05081	0.28584	10.6732	1.36e-26	8.2e-26	12	21	18	15	15	13	14	21	12	23	18	12	19	31	8	17	14	41	41	7	10	2	11	4	1	5	4	4	6	16	1	0	5	2	0	3
MSTRG.6735	2.03793	4.24114	0.691305	6.13498	8.52e-10	2.4e-09	3	2	4	8	8	6	0	0	5	3	3	0	0	1	0	0	1	6	6	0	1	0	0	0	1	0	0	0	0	0	0	0	0	1	0	1
MSTRG.6748	1.48989	-1.42441	0.540689	-2.63444	0.00842766	0.0127835	0	0	1	0	0	0	2	0	0	1	0	1	0	1	2	0	0	1	1	6	2	1	6	2	5	2	1	4	5	2	3	3	3	1	5	9
MSTRG.6784	137.542	6.23827	0.525346	11.8746	1.6e-32	1.18e-31	276	125	198	241	241	148	146	193	108	216	104	178	139	122	156	181	115	172	172	0	5	0	3	6	4	0	6	1	0	46	0	1	1	13	0	1
MSTRG.681	7.33014	-1.20066	0.266783	-4.5005	6.78e-06	1.45e-05	1	0	2	3	3	3	9	3	8	5	1	1	2	3	0	2	0	4	4	22	18	15	10	17	11	16	23	15	22	26	11	15	10	10	13	17
MSTRG.6814	0.768639	3.03286	1.03146	2.94037	0.00327826	0.00526576	0	1	0	5	5	1	0	0	3	0	0	0	6	0	0	0	0	3	3	0	0	0	0	0	0	0	0	0	0	0	0	0	1	0	1	0
MSTRG.6815	13.1277	-1.43742	0.247457	-5.80875	6.29e-09	1.7e-08	5	1	0	3	3	2	6	5	8	4	3	7	9	3	3	4	4	5	5	35	26	27	39	48	28	10	28	26	12	30	29	19	30	24	46	39
MSTRG.6846	9.26701	-1.5374	0.316298	-4.86061	1.17e-06	2.67e-06	5	5	7	2	2	4	2	4	1	5	4	1	2	2	0	1	1	1	1	35	25	13	24	37	17	7	36	30	20	24	25	18	7	11	11	12
MSTRG.6863	23.0128	-1.93058	0.203794	-9.47321	2.71e-21	1.33e-20	5	3	6	4	4	6	6	11	6	5	7	4	5	10	6	6	0	15	15	81	69	28	66	62	36	18	80	40	76	79	56	77	55	57	57	62
MSTRG.6870	3.40137	-1.64918	0.375161	-4.39592	1.1e-05	2.32e-05	1	2	0	0	0	0	1	4	0	0	2	0	0	3	1	1	0	2	2	14	10	6	9	8	3	8	11	5	14	8	14	7	8	8	4	7
MSTRG.6900	2.27455	-3.07443	0.608626	-5.05143	4.39e-07	1.04e-06	0	0	1	0	0	0	0	0	0	0	0	0	0	0	0	1	1	0	0	3	14	4	12	2	0	4	6	8	19	1	12	5	0	14	5	6
MSTRG.6923	0.652693	-2.08031	0.742335	-2.80238	0.00507271	0.00793809	0	0	0	0	0	0	0	0	0	0	0	0	0	0	0	0	0	0	0	0	1	1	4	0	2	2	1	0	13	1	4	1	4	1	0	4
MSTRG.6925	12.5057	5.91737	0.58567	10.1036	5.33e-24	2.92e-23	3	9	4	62	62	3	2	9	25	2	8	6	29	5	26	17	22	27	27	0	1	0	0	0	0	0	0	1	0	5	1	0	0	1	0	1
MSTRG.6970	1.51966	-2.67702	0.554252	-4.82997	1.37e-06	3.1e-06	0	0	1	0	0	1	0	1	0	0	0	0	0	0	0	0	0	0	0	4	5	8	8	9	5	3	2	2	3	3	9	3	6	3	3	1
MSTRG.6999	152.024	6.48788	0.579024	11.2049	3.86e-29	2.54e-28	274	405	142	473	473	62	22	181	74	162	182	315	93	48	243	126	166	233	233	0	13	0	2	2	4	0	2	2	0	42	6	0	1	5	0	0
MSTRG.700	7.71596	-3.27201	0.408812	-8.0037	1.21e-15	4.63e-15	2	0	1	3	3	0	0	3	0	1	0	1	1	0	0	1	0	1	1	31	21	31	18	43	14	11	31	15	11	20	25	26	15	22	8	20
MSTRG.701	4.76653	-2.19101	0.374749	-5.84662	5.02e-09	1.36e-08	1	1	2	0	0	1	0	1	1	1	0	1	1	0	1	1	1	1	1	12	7	12	16	19	8	10	9	5	15	9	28	15	6	10	13	15
MSTRG.7090	8.38771	-4.51922	0.606534	-7.4509	9.27e-14	3.25e-13	0	1	2	0	0	0	0	2	0	0	0	0	0	0	0	0	1	1	1	11	6	26	6	23	11	56	1	19	130	11	16	11	37	14	11	64
MSTRG.7096	47.2606	5.92984	0.428015	13.8543	1.2e-43	1.22e-42	87	69	43	102	102	40	56	11	172	67	77	10	185	41	3	32	6	116	116	1	1	2	7	1	3	1	2	0	1	1	6	5	0	3	0	6
MSTRG.7313	12.7235	-1.44477	0.260125	-5.55415	2.79e-08	7.16e-08	6	3	3	1	1	4	8	6	5	4	9	3	0	7	2	2	1	7	7	34	50	16	48	20	6	10	40	25	49	36	28	24	33	33	31	39
MSTRG.7328	9.42901	-1.72523	0.258299	-6.67919	2.4e-11	7.38e-11	6	1	0	2	2	0	3	1	2	2	4	3	2	4	7	4	2	4	4	23	17	27	21	15	16	27	19	10	27	19	35	32	18	38	16	38
MSTRG.7407	2.58559	-3.44813	0.691808	-4.98423	6.22e-07	1.45e-06	0	0	0	0	0	0	0	0	1	0	0	0	0	0	0	0	0	2	2	1	4	11	1	1	0	12	16	17	16	8	19	0	1	3	4	20
MSTRG.7420	1.5779	-3.24122	0.782949	-4.13976	3.48e-05	6.97e-05	0	0	0	0	0	0	0	0	0	0	0	0	0	0	0	0	0	0	0	1	0	8	0	6	4	19	0	1	9	3	1	0	18	3	1	10
MSTRG.7469	1.24337	4.18655	0.755953	5.5381	3.06e-08	7.83e-08	3	2	1	0	0	0	0	2	0	4	1	0	0	6	1	1	3	3	3	0	0	0	0	0	0	0	0	0	0	0	0	0	0	0	0	0
MSTRG.7507	12.6488	2.26367	0.272677	8.30166	1.03e-16	4.14e-16	5	7	18	16	16	12	13	17	9	22	7	7	9	9	26	30	4	18	18	5	11	1	9	4	10	11	7	4	5	8	4	1	9	12	5	7
MSTRG.7533	2.50149	5.08934	0.641257	7.93651	2.08e-15	7.89e-15	5	5	1	0	0	5	0	2	12	3	4	1	1	8	2	3	1	7	7	0	0	0	0	0	0	0	0	0	0	1	0	0	0	0	0	0
MSTRG.7536	112.976	6.87092	0.511241	13.4397	3.54e-41	3.35e-40	137	119	106	60	60	89	49	98	269	138	243	69	474	319	46	30	46	466	466	1	1	0	2	0	4	0	0	1	2	24	5	0	0	3	0	3
MSTRG.7589	2.0084	4.93378	0.670489	7.35847	1.86e-13	6.41e-13	2	4	1	2	2	3	2	0	7	1	3	0	10	7	0	0	1	4	4	0	0	0	0	0	0	0	0	0	0	0	0	0	0	0	0	0
MSTRG.7611	1.1918	4.09851	0.838614	4.88724	1.02e-06	2.35e-06	4	0	1	4	4	0	0	0	7	2	3	0	3	2	2	0	0	1	1	0	0	0	0	0	0	0	0	0	0	0	0	0	0	0	0	0
MSTRG.7615	10.8779	-2.29766	0.311385	-7.37882	1.6e-13	5.53e-13	2	3	1	0	0	5	3	3	8	2	2	0	2	3	0	2	1	6	6	52	36	17	47	23	10	16	48	21	43	25	46	11	20	33	13	26
MSTRG.7671	1.84916	-1.82953	0.539085	-3.39377	0.000689379	0.00120656	0	2	0	0	0	2	0	1	1	0	1	1	0	0	0	1	0	0	0	9	4	4	12	2	4	1	4	4	2	1	6	5	10	3	2	6
MSTRG.7689	0.9545	-1.73102	0.5813	-2.97784	0.00290283	0.00469724	1	1	0	0	0	0	0	1	0	0	0	0	0	0	0	1	0	0	0	3	3	3	2	0	1	2	4	2	4	3	2	1	3	1	6	0
MSTRG.7751	9.47545	2.67992	0.322586	8.30763	9.76e-17	3.94e-16	3	7	11	12	12	4	10	14	31	18	6	9	22	4	12	11	4	11	11	2	0	2	3	5	2	6	8	9	4	9	7	2	0	4	0	2
MSTRG.7855	0.879894	-2.26136	0.687181	-3.29078	0.000999087	0.00171516	0	0	0	0	0	0	1	0	0	0	0	0	0	0	0	0	0	0	0	1	0	6	4	3	1	5	1	1	1	0	1	1	11	1	6	5
MSTRG.7859	1.2576	-2.19203	0.658662	-3.328	0.000874712	0.00151371	0	0	0	0	0	0	1	0	0	0	1	0	0	1	0	0	0	1	1	3	0	5	6	7	3	4	1	0	1	2	3	4	9	0	4	13
MSTRG.7870	153.463	2.03772	0.0994537	20.4892	2.69e-93	8.22e-92	133	149	121	118	118	108	172	124	110	169	242	165	153	147	210	157	170	201	201	85	108	98	101	89	99	103	94	62	133	87	104	107	86	75	101	93
MSTRG.7879	5.03451	5.16352	0.54387	9.49403	2.22e-21	1.09e-20	1	7	5	9	9	8	4	17	3	3	12	8	15	3	7	3	3	4	4	0	1	0	2	0	0	0	1	0	0	3	0	0	0	0	0	0
MSTRG.7902	5.36644	-2.54306	0.428386	-5.93636	2.91e-09	7.98e-09	2	0	1	2	2	1	1	1	2	0	2	0	1	2	1	0	0	2	2	30	27	17	9	5	4	7	25	5	33	2	23	12	15	21	16	18
MSTRG.7909	6.74536	-1.68938	0.305851	-5.52352	3.32e-08	8.49e-08	0	2	0	6	6	1	1	5	2	2	3	2	2	6	0	1	0	2	2	20	18	31	14	9	9	16	30	12	23	4	20	19	19	10	9	21
MSTRG.7911	1.3054	-1.80619	0.584989	-3.08757	0.002018	0.00333348	1	0	0	0	0	0	0	0	0	0	1	0	0	1	0	2	0	0	0	4	2	8	1	2	2	3	6	0	4	0	3	9	3	3	3	7
MSTRG.7919	0.776327	-2.08293	0.717328	-2.90373	0.00368749	0.00588392	0	0	0	0	0	0	0	0	0	0	0	0	0	0	1	0	0	0	0	0	2	0	3	1	2	3	1	1	0	1	1	8	2	0	8	7
MSTRG.7925	1.66257	3.59996	0.763482	4.71518	2.41e-06	5.37e-06	6	7	0	1	1	0	4	3	2	1	7	0	0	0	1	4	0	0	0	0	1	0	0	0	0	0	2	0	0	1	1	0	0	0	0	0
MSTRG.7942	7.9261	-1.14176	0.288033	-3.96397	7.37e-05	0.000143329	1	1	0	4	4	4	6	5	6	1	4	5	5	1	1	2	4	3	3	3	16	33	19	23	16	26	17	6	14	13	18	31	29	13	21	9
MSTRG.7952	19.7379	-3.57003	0.287668	-12.4102	2.3e-35	1.84e-34	0	3	2	0	0	2	2	3	3	1	3	0	3	4	3	1	0	3	3	41	69	52	88	50	51	55	52	54	55	42	76	101	75	37	71	63
MSTRG.7971	798.213	-1.28626	0.103025	-12.4849	9.02e-36	7.33e-35	308	328	287	279	279	227	267	421	399	331	372	255	306	360	237	251	237	247	247	1696	2378	2162	2619	1786	1218	1943	2974	1175	2508	1198	2080	2317	1089	1463	1478	1221
MSTRG.7977	4.70387	-2.59988	0.402526	-6.45892	1.05e-10	3.13e-10	0	0	0	0	0	5	0	2	1	0	0	3	1	0	0	0	0	1	1	16	19	8	13	11	11	13	24	2	12	11	10	11	16	13	17	12
MSTRG.81	6.82446	-4.90171	0.556214	-8.81263	1.22e-18	5.37e-18	0	0	0	0	0	0	0	0	0	0	0	0	0	0	1	1	1	0	0	4	22	14	23	16	20	12	13	7	96	21	21	18	24	15	54	14
MSTRG.8101	4.83343	1.40965	0.309447	4.55539	5.23e-06	1.13e-05	5	2	6	1	1	0	4	7	11	2	5	4	15	6	2	2	4	4	4	6	2	3	3	4	3	5	3	1	2	5	2	12	5	7	6	4
MSTRG.8195	0.752467	2.95929	0.737472	4.01275	6e-05	0.000117561	0	1	3	0	0	0	1	0	2	1	0	2	1	0	0	2	1	2	2	0	0	0	0	1	0	0	0	0	1	0	0	0	1	0	0	0
MSTRG.8240	9.93522	-1.97064	0.249517	-7.89784	2.84e-15	1.07e-14	4	4	5	3	3	3	1	5	2	3	3	1	1	2	2	2	3	2	2	22	34	36	21	17	23	40	35	15	27	20	18	24	27	17	19	43
MSTRG.8588	2.77584	2.40129	0.461632	5.20173	1.97e-07	4.79e-07	4	0	4	0	0	2	5	3	2	7	4	3	7	9	0	1	0	4	4	2	3	0	1	1	2	1	1	0	2	3	2	1	3	2	1	0
MSTRG.8640	15.7406	1.38118	0.365963	3.77409	0.000160595	0.000301538	0	6	7	14	14	10	8	6	105	9	9	7	62	2	5	5	3	30	30	12	18	14	21	13	12	6	23	13	13	18	22	7	14	5	15	10
MSTRG.8644	25.5161	4.46487	0.318188	14.0322	9.91e-45	1.04e-43	36	29	14	36	36	38	18	38	63	22	36	26	18	11	44	10	13	47	47	2	4	0	7	2	5	1	3	0	1	15	3	2	2	4	2	3
MSTRG.8670	7.66541	-2.0323	0.504109	-4.03147	5.54e-05	0.000108945	5	4	0	1	1	4	0	0	10	5	0	0	0	3	0	0	1	1	1	22	52	11	24	38	4	8	71	16	12	0	13	11	5	13	19	15
MSTRG.8711	198.367	4.87542	0.568126	8.58158	9.36e-18	3.95e-17	331	94	199	87	87	736	273	525	26	143	226	236	42	277	184	263	127	122	122	0	18	1	24	40	84	0	11	5	5	73	4	2	1	33	0	9
MSTRG.8746	2.40701	-1.85116	0.458859	-4.03428	5.48e-05	0.000107679	0	2	0	0	0	0	0	1	2	0	1	1	0	1	1	1	1	1	1	4	4	8	7	7	2	3	9	4	10	9	8	5	2	8	9	9
MSTRG.8781	5.76648	-3.40319	0.453537	-7.50366	6.21e-14	2.19e-13	0	0	1	0	0	0	0	1	1	0	0	2	1	0	3	0	1	0	0	14	16	13	25	33	11	13	24	11	14	17	30	11	10	13	22	11
MSTRG.8841	3.10439	-2.13367	0.462684	-4.61151	4e-06	8.74e-06	1	0	0	0	0	1	1	2	0	0	1	4	0	0	1	0	1	1	1	5	9	16	5	5	10	10	6	2	4	4	8	5	13	4	16	13
MSTRG.885	377.002	-1.51137	0.146636	-10.3069	6.56e-25	3.73e-24	139	140	83	103	103	84	110	218	102	75	112	83	90	180	230	130	118	150	150	710	651	1216	903	676	475	1634	834	383	861	520	1150	1149	1009	682	1279	1156
MSTRG.8858	13.4935	2.94458	0.397854	7.40116	1.35e-13	4.7e-13	16	17	9	26	26	10	6	27	51	4	7	11	8	2	21	17	7	42	42	8	3	1	3	3	5	2	8	1	0	26	2	0	3	11	2	4
MSTRG.8899	11.0194	-1.23225	0.213636	-5.76798	8.02e-09	2.14e-08	5	1	2	2	2	5	3	5	10	2	4	5	5	4	4	3	5	4	4	26	19	23	33	25	26	19	26	28	38	12	27	22	22	29	16	29
MSTRG.8913	1.80526	-2.32822	0.571055	-4.07705	4.56e-05	9.05e-05	1	0	0	0	0	1	0	1	0	0	0	1	0	1	0	0	0	0	0	3	6	9	4	7	8	3	9	6	2	0	8	3	0	7	4	3
MSTRG.8919	12.7349	6.44373	0.577615	11.1558	6.71e-29	4.4e-28	20	6	16	48	48	4	3	17	6	7	20	32	5	16	26	2	19	30	30	0	1	0	1	0	0	1	0	0	0	3	1	0	0	0	0	0
MSTRG.895	156.962	1.69466	0.137153	12.356	4.52e-35	3.58e-34	136	99	156	153	153	108	130	168	147	188	162	156	190	178	139	119	133	226	226	125	133	45	140	70	63	67	179	101	182	156	130	62	116	112	132	183
MSTRG.8992	4.28873	5.72911	0.527436	10.8622	1.75e-27	1.09e-26	7	7	8	10	10	6	5	2	7	2	5	4	12	4	3	5	2	5	5	0	1	0	0	0	1	0	0	0	0	0	0	0	0	0	0	0
MSTRG.8993	3031.44	4.94853	0.654111	7.56527	3.87e-14	1.38e-13	2343	3664	3102	3796	3796	3935	3912	3383	6297	4215	2708	3493	5079	3968	3842	2858	5007	4375	4375	7	84	3	39	62	160	6	41	9	21	501	59	1	9	77	4	40
MSTRG.9	9.70526	6.38528	0.564977	11.3018	1.28e-29	8.59e-29	16	13	9	16	16	17	28	30	0	9	8	9	7	10	14	17	7	4	4	0	1	0	0	0	1	0	0	0	0	1	0	0	1	1	0	0
MSTRG.9038	7.91542	4.85144	0.684516	7.0874	1.37e-12	4.49e-12	5	23	9	12	12	0	14	0	44	11	2	0	34	0	0	5	3	32	32	2	0	1	0	0	2	0	0	0	0	0	3	0	1	1	2	1
MSTRG.9100	1.48839	-1.88101	0.535944	-3.50971	0.000448597	0.00080338	1	0	0	0	0	1	0	0	1	1	0	0	1	0	0	0	0	2	2	3	2	5	2	6	2	5	2	1	4	6	4	7	7	3	5	4
MSTRG.9101	1.88453	-1.45173	0.533889	-2.71916	0.00654471	0.0100926	0	3	0	0	0	1	0	2	0	0	2	0	3	0	0	0	0	1	1	0	8	5	2	3	4	10	6	2	9	3	7	3	7	0	7	8
MSTRG.914	1.3406	-2.92624	0.564093	-5.18752	2.13e-07	5.16e-07	0	0	0	0	0	0	0	0	0	0	0	0	0	0	0	0	0	1	1	4	3	7	2	3	2	9	1	3	7	5	7	4	3	0	5	9
MSTRG.9242	1.25776	-2.23056	0.546094	-4.08458	4.42e-05	8.76e-05	0	0	0	1	1	0	0	1	0	0	0	0	0	0	1	0	1	0	0	4	4	1	4	3	2	5	4	0	10	5	2	4	5	1	4	4
MSTRG.9338	58.152	6.54945	0.368883	17.7548	1.58e-70	2.99e-69	106	48	57	46	46	55	40	117	30	122	147	35	55	185	47	55	39	140	140	0	4	1	1	2	1	1	2	0	1	7	6	3	0	0	0	5
MSTRG.9352	14.9443	-3.23725	0.370933	-8.72731	2.61e-18	1.13e-17	1	2	3	4	4	0	0	1	2	1	0	1	3	2	1	1	0	0	0	54	65	53	63	27	16	44	95	30	32	11	68	33	12	77	23	42
MSTRG.9366	6.51418	2.57923	0.368118	7.00653	2.44e-12	7.91e-12	8	0	14	7	7	5	14	7	1	4	5	14	2	6	10	2	9	8	8	2	2	3	3	1	0	1	2	0	5	7	1	7	2	6	3	3
MSTRG.9407	0.783099	2.37382	0.707236	3.35647	0.000789431	0.00137352	0	0	0	1	1	0	1	2	0	0	1	0	4	0	1	1	2	4	4	0	1	0	1	0	0	0	0	0	0	1	0	1	0	1	1	0
MSTRG.9420	0.508344	2.5849	1.00505	2.57192	0.0101137	0.0151424	0	0	1	0	0	1	0	0	4	1	0	0	1	0	0	1	0	0	0	0	0	0	0	0	1	0	0	0	0	0	0	0	0	0	0	0
MSTRG.9429	1.05592	-2.76476	0.577744	-4.78545	1.71e-06	3.84e-06	0	0	0	0	0	0	0	0	0	0	0	0	0	0	0	0	0	0	0	3	2	1	4	6	3	2	3	3	4	5	2	4	6	0	2	2
MSTRG.9451	3.1749	-1.23408	0.378925	-3.25679	0.00112678	0.00192246	0	1	2	0	0	2	1	0	1	1	1	3	2	0	1	0	1	1	1	11	3	13	12	9	8	7	8	3	7	7	6	10	6	4	4	6
MSTRG.9522	6.05731	-1.09611	0.416774	-2.62999	0.00853872	0.0129387	0	0	0	6	6	2	1	1	18	0	1	1	9	0	2	2	0	3	3	12	23	25	9	10	6	12	42	4	24	6	28	12	10	10	5	6
MSTRG.9525	5.77512	4.29115	0.581653	7.37752	1.61e-13	5.58e-13	0	4	1	4	4	3	5	17	7	1	11	5	10	44	1	2	6	16	16	0	2	0	0	4	1	0	1	0	1	0	0	2	0	1	1	0
MSTRG.9586	1.30127	-2.90157	0.540219	-5.3711	7.83e-08	1.95e-07	0	0	0	0	0	0	0	0	0	0	0	0	0	0	1	0	0	0	0	4	3	4	4	4	2	1	7	1	9	5	6	4	2	3	3	6
MSTRG.9597	2.70025	-3.20879	0.538811	-5.95532	2.6e-09	7.13e-09	0	0	0	0	0	0	0	0	1	0	0	1	0	0	0	0	0	1	1	2	10	9	11	16	2	9	7	3	8	2	14	9	13	5	3	9
MSTRG.9690	1.92579	-2.11002	0.537419	-3.9262	8.63e-05	0.000166723	1	0	1	0	0	1	1	0	0	0	2	0	2	0	0	0	0	0	0	8	5	2	5	10	2	7	5	2	9	5	6	2	8	3	9	5
MSTRG.9744	3.43099	2.229	0.371235	6.0043	1.92e-09	5.32e-09	6	6	6	4	4	1	3	0	4	4	6	5	5	5	4	2	2	2	2	1	2	1	1	3	0	5	1	0	3	1	2	5	2	0	5	1
MSTRG.9801	2.35093	-1.42101	0.527317	-2.6948	0.00704304	0.0108128	1	1	0	1	1	0	0	4	0	0	0	1	1	2	1	0	0	2	2	6	2	1	16	1	8	10	0	2	2	8	7	3	3	1	7	13
MSTRG.9890	1.74019	-2.34403	0.532013	-4.40597	1.05e-05	2.22e-05	0	2	0	0	0	1	0	1	0	0	0	0	0	1	0	0	0	1	1	7	5	5	4	6	4	2	6	1	8	8	4	7	2	3	2	10
MSTRG.9929	11.6975	-2.93315	0.313039	-9.36989	7.26e-21	3.5e-20	0	1	2	1	1	2	0	2	2	1	1	0	4	5	2	2	1	3	3	29	39	22	29	20	19	22	65	26	72	35	70	37	22	25	18	29
MSTRG.9933	18.1053	6.20649	0.440191	14.0995	3.82e-45	4.05e-44	20	13	16	19	19	20	19	37	47	32	41	14	21	38	17	19	1	33	33	0	3	0	0	1	1	0	0	0	1	4	2	0	0	1	0	0
MSTRG.9934	15.5594	6.08871	0.476148	12.7874	1.93e-37	1.65e-36	9	20	7	16	16	19	18	50	69	19	38	11	25	21	12	12	3	11	11	0	1	0	0	1	2	0	1	0	1	3	3	0	0	0	0	0
MSTRG.9938	1.73167	-3.44654	0.609504	-5.65466	1.56e-08	4.09e-08	0	0	0	0	0	0	0	0	0	0	0	0	0	0	0	0	0	0	0	8	7	7	3	5	0	2	5	4	13	4	0	4	11	11	7	1
